# Supplementary material for: A memory of eS25 loss drives resistance phenotypes
Source: Nucleic Acids Res. 2020 May 28;48(13):7279–97. doi: 10.1093/nar/gkaa444 (PMC7367175; doi:10.1093/nar/gkaa444)
Supplement: gkaa444_Supplemental_Files [file gkaa444_supplemental_files.zip]

Archive with 7 entries (7 files):
- RPS25memory_SupplementaryFigures.pdf
- SupplementaryTable1_antibodies.xlsx
- SupplementaryTable2_oligos.xlsx
- SupplementaryTable3_dual-luciferase-assays.xlsx
- SupplementaryTable4_mass-spec.xlsx
- SupplementaryTable5_eS6-P_screen.xlsx
- SupplementaryTable6_RNA-seq.xlsx
