# Supplementary material for: A memory of eS25 loss drives resistance phenotypes
Source: Nucleic Acids Res. 2020 May 28;48(13):7279–97. doi: 10.1093/nar/gkaa444 (PMC7367175; doi:10.1093/nar/gkaa444)
Supplement: gkaa444_Supplemental_Files [file gkaa444_supplemental_files.zip › SupplementaryTable1_antibodies.xlsx]

## Sheet: WB antibodies
Name	Species	Supplier	Catalog #	Clone	Dilution	URL
anti-rabbit HRP	goat	Genetex	GTX213110	NA	1:10000	https://www.genetex.com/Product/Detail/Rabbit-IgG-antibody-HRP/GTX213110-01
anti-mouse HRP	goat	Genetex	GTX213111	NA	1:10000	https://www.genetex.com/Product/Detail/Mouse-IgG-antibody-HRP/GTX213111-01
anti-GAPDH HRP	mouse	Genetex	GTX627408	GT239	1:10000	https://www.genetex.com/Product/Detail/GAPDH-antibody-GT239-HRP/GTX627408-01
anti-P84	mouse	Genetex	GTX70220	5E10	1:10000	https://www.genetex.com/Product/Detail/Nuclear-Matrix-Protein-p84-antibody-5E10/GTX70220
anti-eS25	rabbit	Abcam	ab102940	NA	1:500	https://www.abcam.com/rps25-antibody-ab102940.html?productWallTab=ShowAll
anti-eS6	mouse	Santa Cruz	sc-74459	C-8	1:1000	https://www.scbt.com/scbt/product/ribosomal-protein-s6-antibody-c-8
anti-eIF6	rabbit	Bethyl	A303-029	NA	1:1000	https://www.bethyl.com/product/A303-029A?referrer=search
anti-RACK1	mouse	Santa Cruz	sc-17754	B-3	1:1000	https://www.scbt.com/scbt/product/rack1-antibody-b-3
anti-eL22	mouse	Santa Cruz	sc-373993	D-7	1:1000	https://www.scbt.com/scbt/product/ribosomal-protein-l22-antibody-d-7
anti-eL22L1	rabbit	Invitrogen	PA5-84777	NA	1:100	https://www.thermofisher.com/antibody/product/RPL22L1-Antibody-Polyclonal/PA5-84777
anti-IRE1α	rabbit	Cell Signaling	3294	14C10	1:1000	https://www.cellsignal.com/products/primary-antibodies/ire1a-14c10-rabbit-mab/3294?_=1552873290968&Ntt=IRE1&tahead=true
anti-BiP	rabbit	Cell Signaling	C50B12	3177	1:1000	https://www.cellsignal.com/products/primary-antibodies/bip-c50b12-rabbit-mab/3177?site-search-type=Products&N=4294956287&Ntt=bip&fromPage=plp
anti-p53	rabbit	Bethyl	A300-247A	NA	1:1000	https://www.bethyl.com/product/A300-247A/p53+Antibody
anti-Xbp1s	rabbit	Cell Signaling	12782	D2C1F	1:1000	https://www.cellsignal.com/products/primary-antibodies/xbp-1s-d2c1f-rabbit-mab/12782
anti-CHOP	mouse	Cell Signaling	2895	L63F7	1:1000	https://www.cellsignal.com/products/primary-antibodies/chop-d46f1-rabbit-mab/5554?site-search-type=Products&N=4294956287&Ntt=chop&fromPage=plp
anti-pSAP	rabbit	Genetex	GTX101064	N1N3	1:1000	https://www.genetex.com/Product/Detail/PSAP-antibody-N1N3/GTX101064
anti-eS6-P(S235/236)	rabbit	Bethyl	A300-584A	NA	1:1000	https://www.bethyl.com/product/A300-584A/Phospho+RPS6+(S235+236)+Antibody
anti-uL18	rabbit	Genetex	GTX101821	NA	1:1000	https://www.genetex.com/Product/Detail/RPL5-antibody/GTX101821
anti-uS10	rabbit	Abcam	ab133776	EPR8716	1:1000	https://www.abcam.com/rps20-antibody-epr8716-ab133776.html
anti-PERK	rabbit	Cell Signaling	5693	D11A8	1:1000	https://www.cellsignal.com/products/primary-antibodies/perk-c33e10-rabbit-mab/3192
anti-eIF2alpha	rabbit	Bethyl	A300-721A	NA	1:1000	https://www.bethyl.com/product/A300-721A/eIF2alpha+EIF2S1+Antibody
anti-eIF2alpha-P(S51)	rabbit	Cell Signaling	3398	D9G8	1:1000	https://www.cellsignal.com/products/primary-antibodies/phospho-eif2a-ser51-d9g8-xp-rabbit-mab/3398?site-search-type=Products&N=4294956287&Ntt=eif2alpha&fromPage=plp
anti-OST48	mouse	Santa Cruz	sc-74408	E-9	1:1000	https://www.scbt.com/scbt/product/ost48-antibody-e-9
anti-STT3A	rabbit	Atlas	HPA030735	NA	1:500	https://atlasantibodies.com/products/STT3A-antibody-HPA030735
anti-STT3B	rabbit	Proteintech	15323-1-AP	NA	1:1000	https://www.ptglab.com/products/STT3B-Antibody-15323-1-AP.htm
anti-HA	rabbit	Abcam	ab9110	NA	1:1000	https://www.abcam.com/ha-tag-antibody-chip-grade-ab9110.html
anti-Annexin A1	rabbit	Bethyl	A305-234A	NA	1:1000	https://www.bethyl.com/product/A305-234A?referrer=search
anti-LC3B	rabbit	Cell Signaling	2775	NA	1:1000	https://www.cellsignal.com/products/primary-antibodies/lc3b-antibody/2775
anti-Dengue virus envelope	rabbit	Genetex	GTX127277	NA	1:1000	https://www.genetex.com/Product/Detail/Dengue-virus-Envelope-protein-antibody/GTX127277
anti-Dengue virus NS3	rabbit	Genetex	GTX124252	NA	1:1000	https://www.genetex.com/Product/Detail/Dengue-virus-NS3-protein-antibody/GTX124252
anti-Dengue virus NS1	rabbit	Genetex	GTX124280	NA	1:1000	https://www.genetex.com/Product/Detail/Dengue-virus-NS1-protein-antibody/GTX124280#datasheet
anti-Dengue virus capsid	rabbit	Genetex	GTX103343	NA	1:1000	https://www.genetex.com/Product/Detail/Dengue-virus-Capsid-protein-antibody/GTX103343
anti-HA	rabbit	Cell Signaling	3724	C29F4	1:1000	https://www.cellsignal.com/products/primary-antibodies/ha-tag-c29f4-rabbit-mab/3724
anti-GAPDH	mouse	Sigma	G8795	NA	1:5000	https://www.sigmaaldrich.com/catalog/product/sigma/g8795?lang=en&region=US
anti-CNOT3	rabbit	Bethyl	A302-156A	NA	1:1000	https://www.bethyl.com/product/A302-156A/CNOT3+Antibody

## Sheet: IF antibodies
Name	Species	Supplier	Catalog #	Dilution	URL
anti-rabbit Alexa fluor 488	goat	Invitrogen	A11008	1:1000	https://www.thermofisher.com/antibody/product/Goat-anti-Rabbit-IgG-H-L-Cross-Adsorbed-Secondary-Antibody-Polyclonal/A-11008
anti-mouse Alexa fluor 594	goat	Invitrogen	A11005	1:1000	https://www.thermofisher.com/antibody/product/Goat-anti-Mouse-IgG-H-L-Cross-Adsorbed-Secondary-Antibody-Polyclonal/A-11005
anti-Dengue virus envelope	rabbit	Genetex	GTX127277	1:100	https://www.genetex.com/Product/Detail/Dengue-virus-Envelope-protein-antibody/GTX127277
anti-Dengue virus NS3	rabbit	Genetex	GTX124252	1:100	https://www.genetex.com/Product/Detail/Dengue-virus-NS3-protein-antibody/GTX124252
anti-Phospho-S6 (Ser235/236)	rabbit	Cell Signaling	2211	1:100	https://www.cellsignal.com/products/primary-antibodies/phospho-s6-ribosomal-protein-ser235-236-antibody/2211
anti-DDX21	rabbit	Novus	NBP1-83310	1:100	https://www.novusbio.com/products/ddx21-antibody_nbp1-83310
anti-Annexin A1	rabbit	Abcam	ab214486	1:100	https://www.abcam.com/annexin-a1anxa1-antibody-epr19342-ab214486.html
anti-RPL22L1	rabbit	Invitrogen	PA5-84777	1:100	https://www.thermofisher.com/antibody/product/RPL22L1-Antibody-Polyclonal/PA5-84777
