# Supplementary material for: A memory of eS25 loss drives resistance phenotypes
Source: Nucleic Acids Res. 2020 May 28;48(13):7279–97. doi: 10.1093/nar/gkaa444 (PMC7367175; doi:10.1093/nar/gkaa444)
Supplement: gkaa444_Supplemental_Files [file gkaa444_supplemental_files.zip › SupplementaryTable2_oligos.xlsx]

## Sheet: RT-qPCR oligos
Primer Name	Sequence	Description
18S_F1	AGAAACGGCTACCACATCCA	Forward primer for amplifying 18S rRNA as housekeeping gene.
18S_R1	CACCAGACTTGCCCTCCA	Reverse primer for amplifying 18S rRNA as housekeeping gene.
RPS23_F1	GTGCTTCTCTCTTTCGCTC	Forward primer for amplifying RPS23 mRNA exon1-exon2 junction.
RPS23_R1	ATGCCACTTCTGGTCTCGTC	Reverse primer for amplifying RPS23 mRNA exon1-exon2 junction.
RPS25_F1	TGCGGTGTCTGCTGCTATTC	Forward primer for amplifying RPS25 mRNA exon1-exon2 junction.
RPS25_R1	GGGTCTTTGTCTTTCTTGGC	Reverse primer for amplifying RPS25 mRNA exon1-exon2 junction.
RACK1_F1	ACTGAGCAGATGACCCTTCG	Forward primer for amplifying RACK1 mRNA exon1-exon2 junction.
RACK1_R1	AGTTGGTCTCATCCCTGGTC	Reverse primer for amplifying RACK1 mRNA exon1-exon2 junction.
RPL22_F1	TCACCTCCCTTTCTAACTCC	Forward primer for amplifying RPL22 mRNA exon1-exon2 junction.
RPL22_R1	TTTTTGCCCCCCTTCACCAC	Reverse primer for amplifying RPL22 mRNA exon1-exon2 junction.
RPL22L1_F1	AAGACAGGAAGCCCAAGAGG	Forward primer for amplifying RPL22L1 mRNA exon2-exon3 junction.
RPL22L1_R1	CCCGAGATTTCCAGTTTTGC	Reverse primer for amplifying RPL22L1 mRNA exon2-exon3 junction.
RPL22L1_F2	GGCAAAACTGGAAATCTCGG	Forward primer for amplifying RPL22L1 mRNA exon3-exon4 junction.
RPL22L1_R2	AGGTCTCCTTGTCAGATGC	Reverse primer for amplifying RPL22L1 mRNA exon3-exon4 junction.
sXBP1_F1	CTGAGTCCGAATCAGGTGCAG	Forward primer for amplifying spliced Xbp1 (sXbp1) mRNA from Oslowski & Urano, Methods Enzymol. 2011; 490: 71–92.
sXBP1_R1	ATCCATGGGGAGATGTTCTGG	Reverse primer for amplifying spliced Xbp1 (sXbp1) mRNA from Oslowski & Urano, Methods Enzymol. 2011; 490: 71–92.
usXBP1_F1	CAGCACTCAGACTACGTGCA	Forward primer for amplifying unspliced Xbp1 (usXbp1) mRNA from Oslowski & Urano, Methods Enzymol. 2011; 490: 71–92.
usXBP1_R1	ATCCATGGGGAGATGTTCTGG	Reverse primer for amplifying unspliced Xbp1 (usXbp1) mRNA from Oslowski & Urano, Methods Enzymol. 2011; 490: 71–92.
Total_XBP1_F1	TGGCCGGGTCTGCTGAGTCCG	Forward primer for amplifying total Xbp1 (tXbp1) mRNA from Oslowski & Urano, Methods Enzymol. 2011; 490: 71–92.
Total_XBP1_R1	ATCCATGGGGAGATGTTCTGG	Reverse primer for amplifying total Xbp1 (tXbp1) mRNA from Oslowski & Urano, Methods Enzymol. 2011; 490: 71–92.
ATF4_F1	GTTCTCCAGCGACAAGGCTA	Forward primer for amplifying ATF4 mRNA from Oslowski & Urano, Methods Enzymol. 2011; 490: 71–92.
ATF4_R1	ATCCTGCTTGCTGTTGTTGG	Reverse primer for amplifying ATF4 mRNA from Oslowski & Urano, Methods Enzymol. 2011; 490: 71–92.
CHOP_F1	AGAACCAGGAAACGGAAACAGA	Forward primer for amplifying CHOP mRNA from Oslowski & Urano, Methods Enzymol. 2011; 490: 71–92.
CHOP_R1	TCTCCTTCATGCGCTGCTTT	Reverse primer for amplifying CHOP mRNA from Oslowski & Urano, Methods Enzymol. 2011; 490: 71–92.

## Sheet: CRISPR oligos
Primer Name	Sequence	Description
RPS25_gDNA_F1	AAGTTAGCTGCCGAGACCTG	Forward primer for screening RPS25 KO clones (from Fuchs et al. 2015 paper)
RPS25_gDNA_R1	ATAACACAGCAGGCACAGCGGC	Reverse primer for screening RPS25 KO clones (from Fuchs et al. 2015 paper)
RPS25_hdrA_plus	caccTGCCCCGGAAGTACTCACAG	Oligo for cloning RPS25 CRISPR guide for exon 1, 5'UTR, for HDR repair with appropriate extension (lowercase) for cloning into PX458 with digestion-ligation. Benchling sequence with 81.3% efficiency score.
RPS25_hdrA_minus	aaacCTGTGAGTACTTCCGGGGCA	Complementary oligo designed for cloning with RPS25_hdrA_plus with appropriate extension (lowercaser) for cloning into PX458 with digestion-ligation.
RPS25_hdrB_plus	caccTTGGGTTTGAGGACTCAGTG	Oligo for cloning RPS25 CRISPR guide for intron 1 for HDR repair with appropriate extension (lowercaser) for cloning into PX458 with digestion-ligation. Benchling sequence with 71.8% efficiency score.
RPS25_hdrB_minus	aaacCACTGAGTCCTCAAACCCAA	Complementary oligo designed for cloning with RPS25_hdrB_plus with appropriate extension (lowercaser) for cloning into PX458 with digestion-ligation.
RPS25_hdrA_gb	CTGCACTTGCGCACTGGGAGCGACACGCTCGGGCATAAGTAGTGCCGGAAAGTTAGCTGCCGAGACCTGGTGGATTGCTTTTCGTTTATCAGTGCAGGAAAACAGCGCTATAGTATGCGTCACAACTAGCGCAGACTCCGGCAGTATTTAGGCGGTGCGGCTTGGGAACTAGAATCCACTTCCTGTCTTCCGCCTCAGGCTAGAGGGCGAGCGCTTCGCCGTGGGACTTCTTCTGCCTGGCTCCGCCTTTTGCCCCGGAAGTACTCACAGCAGACGGTGGTTTTTGGGCCCGTTTCTGAGCAGCGCTTCCTTTTTGTCCGACATCTTGACGAGGCTGCGGTGTCTGCTGCTATTCTCCGAGCTTCGCAATGGTAAGCTTCAGGGGTGTGAAGTCGCCGG…	Gene block for homology-directed repair of RPS25 genomic locus to revert knockout deletion. Sequence spans a region upstream and downstream of the original CRISPR/Cas9 mutation, with the PAM site for the hdr1 CRISPR guide mutated to provide resistance. New CRISPR site in green, mutated PAM site in orange, original CRISPR site in red, exons in bold, and start codon underlined.
RPS25_hdrB_gb	AAACAGCGCTATAGTATGCGTCACAACTAGCGCAGACTCCGGCAGTATTTAGGCGGTGCGGCTTGGGAACTAGAATCCACTTCCTGTCTTCCGCCTCAGGCTAGAGGGCGAGCGCTTCGCCGTGGGACTTCTTCTGCCTGGCTCCGCCTTTTGCCCCGGAAGTACTCACAGCGGACGGTGGTTTTTGGGCCCGTTTCTGAGCAGCGCTTCCTTTTTGTCCGACATCTTGACGAGGCTGCGGTGTCTGCTGCTATTCTCCGAGCTTCGCAATGGTAAGCTTCAGGGGTGTGAAGTCGCCGGCGTTCTTGGGTTTGAGGACTCAGTGGAGAGAGCCTTCGGCGGGAGCGCTCCTTGGCCTGCCGGCCTCGGTTGCAGGGCGGGCGCGGTTATTGCTTGGCC…	Gene block for homology-directed repair of RPS25 genomic locus to revert knockout deletion. Sequence spans a region upstream and downstream of the original CRISPR/Cas9 mutation, with the PAM site for the hdr1 CRISPR guide mutated to provide resistance. New CRISPR site in green, mutated PAM site in orange, original CRISPR site in red, exons in bold, and start codon underlined.
RPS25_hdrA_ampF	CTGCACTTGCGCACTGGGAGCG	For amplifying gene block DNA for HDR repair with RPS25_hdr2_minus.
RPS25_hdrB_ampF	AAACAGCGCTATAGTATGCGTC	For amplifying gene block DNA for HDR repair with guide strand 2.
RPS25_hdr_ampR	TCTTCTTGTCGTCCTTAGGCGG	For amplifying gene block DNA for HDR repair with guide strand 1 or 2.
RPS25gDNA_screenF1	TTCATAACACCAGAACGACG	Forward primer for amplifying genomic DNA region 5' of the RPS25 CRISPR mutation. With the screenR1 primer, should only amplify from WT genomic DNA a fragment around ~1 kb.
RPS25gDNA_screenR1	CACCCCTGAAGCTTACCATTG	Reverse primer for amplifying genomic DNA region 5' of the RPS25 CRISPR mutation. With the screenF1 primer, should only amplify from WT genomic DNA a fragment around ~1 kb. Primer binds such that the 3' end anneals in the region deleted by the CRISPR mutation.
RPS25gDNA_screenF2	TTCTCCGAGCTTCGCAATGG	Forward primer for amplifying genomic DNA region 3' of the RPS25 CRISPR mutation. With the screenF2 primer, should only amplify from WT genomic DNA a fragment around ~1 kb. Primer binds such that the 3' end anneals in the region deleted by the CRISPR mutation.
RPS25gDNA_screenR2	CGGCACAAAAGTGGCTAAG	Reverse primer for amplifying genomic DNA region 3' of the RPS25 CRISPR mutation. With the screenF2 primer, should only amplify from WT genomic DNA a fragment around ~1 kb.
RPS25_CRISPR2_plus	caccTTCTTCTTGTCGTCCTTAGG	Oligo for cloning RPS25 CRISPR guide targeting exon 2 with appropriate extension (lowercase) for cloning into PX458 with digestion-ligation.
RPS25_CRISPR2_minus	aaacCCTAAGGACGACAAGAAGAA	Complementary oligo designed for cloning with RPS25_CRISPR2_minus with appropriate extension (lowercaser) for cloning into PX458 with digestion-ligation.

## Sheet: shRNA guides
Name	Sequence
RPS25-targeting shRNA	ATCTGAGAGACTGAAGATTCGATAGTGAAGCTTCAGATGTATCGAATCTTCAGTCTCTCAGAG
Negative control shRNA	ATCGCACTTAGTAATGATTGAATAGTGAAGCTTCAGATGTATTCAATCATTACTAAGTGCGAG
