# Supplementary material for: A memory of eS25 loss drives resistance phenotypes
Source: Nucleic Acids Res. 2020 May 28;48(13):7279–97. doi: 10.1093/nar/gkaa444 (PMC7367175; doi:10.1093/nar/gkaa444)
Supplement: gkaa444_Supplemental_Files [file gkaa444_supplemental_files.zip › SupplementaryTable3_dual-luciferase-assays.xlsx]

## Sheet: Sheet1
Raw data from dual-luciferase assays shown in Figure 3 and Figure S7.
24 hours, media with serum
Cell line	Cell density	Replicate	firefly luciferase	Renilla luciferase	ratio	average
wild-type	low	1	51744	755518	0.0684881
wild-type	low	2	53709	774614	0.0693365
wild-type	low	3	42024	500400	0.0839808	0.0739351
wild-type	high	1	200798	3593766	0.055874
wild-type	high	2	201887	3868558	0.0521866
wild-type	high	3	229661	4075302	0.0563544	0.054805
RACK1 KO (E3-A5)	low	1	123588	3075725	0.0401817
RACK1 KO (E3-A5)	low	2	219780	5024419	0.0437424
RACK1 KO (E3-A5)	low	3	255534	4963664	0.0514809	0.045135
RACK1 KO (E3-A5)	high	1	375449	8191258	0.0458353
RACK1 KO (E3-A5)	high	2	344858	8263614	0.0417321
RACK1 KO (E3-A5)	high	3	422645	10383387	0.040704	0.0427571
RPS25 KO (A8-15)	low	1	32380	1944909	0.0166486
RPS25 KO (A8-15)	low	2	50562	3730958	0.013552
RPS25 KO (A8-15)	low	3	49662	4896179	0.010143	0.0134479
RPS25 KO (A8-15)	high	1	98179	9496075	0.0103389
RPS25 KO (A8-15)	high	2	127729	9666019	0.0132142
RPS25 KO (A8-15)	high	3	275431	16418241	0.0167759	0.013443
RPS25 KO (45-1)	low	1	12355	653778	0.0188979
RPS25 KO (45-1)	low	2	18689	1088483	0.0171698
RPS25 KO (45-1)	low	3	14564	896859	0.0162389	0.0174355
RPS25 KO (45-1)	high	1	76353	6967233	0.0109589
RPS25 KO (45-1)	high	2	98546	6245609	0.0157784
RPS25 KO (45-1)	high	3	72690	8431667	0.00862107	0.0117861
48 hours, media with serum
Cell line	Cell density	Replicate	firefly luciferase	Renilla luciferase	ratio	average
wild-type	low	1	54808	405951	0.135011
wild-type	low	2	34837	465529	0.0748331
wild-type	low	3	39962	552962	0.072269	0.0940378
wild-type	high	1	80559	992172	0.0811946
wild-type	high	2	94942	1124346	0.084442
wild-type	high	3	118806	1261125	0.0942064	0.0866143
RACK1 KO (E3-A5)	low	1	25520	482632	0.0528767
RACK1 KO (E3-A5)	low	2	22847	561745	0.0406715
RACK1 KO (E3-A5)	low	3	21615	590030	0.0366337	0.043394
RACK1 KO (E3-A5)	high	1	31510	601516	0.0523843
RACK1 KO (E3-A5)	high	2	22751	388724	0.0585274
RACK1 KO (E3-A5)	high	3	78744	1695389	0.046446	0.0524526
RPS25 KO (A8-15)	low	1	128014	2984485	0.0428932
RPS25 KO (A8-15)	low	2	180779	2911942	0.0620819
RPS25 KO (A8-15)	low	3	59388	1434299	0.0414056	0.0487936
RPS25 KO (A8-15)	high	1	59352	1607363	0.0369251
RPS25 KO (A8-15)	high	2	91110	1535209	0.059347
RPS25 KO (A8-15)	high	3	209960	4974792	0.0422048	0.0461589
RPS25 KO (45-1)	low	1	177049	5618239	0.0315133
RPS25 KO (45-1)	low	2	260534	8024729	0.0324664
RPS25 KO (45-1)	low	3	10623	175120	0.0606613	0.041547
RPS25 KO (45-1)	high	1	19794	284483	0.0695789
RPS25 KO (45-1)	high	2	11010	311586	0.0353353
RPS25 KO (45-1)	high	3	79262	2154627	0.0367869	0.0472337
48 hours, serum-starved
Cell line	Cell density	Replicate	firefly luciferase	Renilla luciferase	ratio	average
wild-type	low	1	85084	2311881	0.0368029
wild-type	low	2	75017	2089203	0.035907
wild-type	low	3	476	18415	0.0258485	0.0328528
wild-type	high	1	1830	78963	0.0231754
wild-type	high	2	1836	57466	0.0319493
wild-type	high	3	21275	888473	0.0239456	0.0263568
RACK1 KO (E3-A5)	low	1	30723	816201	0.0376415
RACK1 KO (E3-A5)	low	2	12468	309725	0.0402551
RACK1 KO (E3-A5)	low	3	269	10049	0.0267688	0.0348885
RACK1 KO (E3-A5)	high	1	329	4929	0.0667478
RACK1 KO (E3-A5)	high	2	2508	108527	0.0231095
RACK1 KO (E3-A5)	high	3	3838	129695	0.0295925	0.0398166
RPS25 KO (A8-15)	low	1	8994	98831	0.0910038
RPS25 KO (A8-15)	low	2	3392	110016	0.0308319
RPS25 KO (A8-15)	low	3	7407	405990	0.0182443	0.0466933
RPS25 KO (A8-15)	high	1	11845	382565	0.0309621
RPS25 KO (A8-15)	high	2	35066	1409206	0.0248835
RPS25 KO (A8-15)	high	3	151881	4413692	0.0344113	0.0300856
RPS25 KO (45-1)	low	1	109467	3053940	0.0358445
RPS25 KO (45-1)	low	2	121981	2965375	0.0411351
RPS25 KO (45-1)	low	3	770	25578	0.030104	0.0356945
RPS25 KO (45-1)	high	1	1517	47891	0.0316761
RPS25 KO (45-1)	high	2	1054	22642	0.0465507
RPS25 KO (45-1)	high	3	20966	546138	0.0383896	0.0388721
48 hours, serum-starved (24 hours) and replenished for 5 hours
Cell line	Cell density	Replicate	firefly luciferase	Renilla luciferase	ratio	average
wild-type	low	1	17723	531524	0.0333437
wild-type	low	2	14955	445817	0.0335452
wild-type	low	3	575	13815	0.0416214	0.0361701
wild-type	high	1	12364	316927	0.0390121
wild-type	high	2	14780	523615	0.0282268
wild-type	high	3	60116	1622290	0.0370563	0.0347651
RACK1 KO (E3-A5)	low	1	41966	1147180	0.0365819
RACK1 KO (E3-A5)	low	2	50010	1320365	0.0378759
RACK1 KO (E3-A5)	low	3	400	8561	0.0467235	0.0403938
RACK1 KO (E3-A5)	high	1	932	71294	0.0130726
RACK1 KO (E3-A5)	high	2	520	18014	0.0288664
RACK1 KO (E3-A5)	high	3	4626	78650	0.0588175	0.0335855
RPS25 KO (A8-15)	low	1	2926	58139	0.0503277
RPS25 KO (A8-15)	low	2	4042	127939	0.0315932
RPS25 KO (A8-15)	low	3	2865	192526	0.0148811	0.0322673
RPS25 KO (A8-15)	high	1	2981	306029	0.00974091
RPS25 KO (A8-15)	high	2	2605	288743	0.00902186
RPS25 KO (A8-15)	high	3	34393	2217641	0.0155088	0.0114239
RPS25 KO (45-1)	low	1	33423	2029088	0.0164719
RPS25 KO (45-1)	low	2	125815	6276747	0.0200446
RPS25 KO (45-1)	low	3	537	37717	0.0142376	0.0169181
RPS25 KO (45-1)	high	1	1421	58027	0.0244886
RPS25 KO (45-1)	high	2	1306	86278	0.0151371
RPS25 KO (45-1)	high	3	18580	1044151	0.0177944	0.01914
