# Supplementary material for: A memory of eS25 loss drives resistance phenotypes
Source: Nucleic Acids Res. 2020 May 28;48(13):7279–97. doi: 10.1093/nar/gkaa444 (PMC7367175; doi:10.1093/nar/gkaa444)
Supplement: gkaa444_Supplemental_Files [file gkaa444_supplemental_files.zip › SupplementaryTable4_mass-spec.xlsx]

## Sheet: READ ME
"A memory of RPS25 loss drives resistance phenotypes"
Data from mass spec analysis of HAP1/HEK293T/K562 ribosome, and HAP1 membrane samples.
Standard column meaning used for all sheets:
Protein:	uniprot ID
Gene:	gene symbol (when available)
LFQ_X	log2(LFQ intensity) for sample X
Sheet 1 (HAP1_subunits) column meanings are standard. Relates to Figure S2.
Sheet 2 (HAP1-HEK293T_subunits) column meanings are standard. Relates to Figure S4.
Sheet 2 (crude80S) column meanings are as follows. Relates to Figure S3.
K562_S25vsControl	fold-change between ribosomes from K562 cells with RPS25-targeting or non-targeting shRNA
Sheet 3 (MonoPoly) column meanings are standard. Relates to Figure S3.
Sheet 4 (mem) column meanings are as follows. Relates to Figure S17.
LFQ_X	log2(LFQ intensity) for sample X
Ymean	average LFQ intensity for each condition Y
Zfc	fold-change between Z comparison
Zp	P-value from two-tailed t-test of Z comparison
ZnegLog10p	-log10(Zp)
Sheet 5 (mem-RNA) column meanings are as follows:
KO1_UP	Proteins with P<0.05, log2FC>0.5
KO2_UP	Proteins with P<0.05, log2FC>0.5
KO1-KO2_UP_Protein	Shared proteins between KO1_UP and KO2_UP
KO1-KO2_UP_Gene	Gene symbol corresponding to above proteins
KO1_DOWN	Proteins with P<0.05, log2FC<0.5
KO2_DOWN	Proteins with P<0.05, log2FC<0.5
KO1-KO2_DOWN_Protein	Shared proteins between KO1_DOWN and KO2_DOWN
KO1-KO2_DOWN_Gene	Gene symbol corresponding to above proteins
Shared_with_RNA-seq_UP	Overlap between KO1-KO2_UP_Gene and upregulated transcripts (Padj<0.01, log2FC>0.5) from RNA-seq
Shared_with_RNA-seq_DOWN	Overlap between KO1-KO2_UP_Gene and upregulated transcripts (Padj<0.01, log2FC>0.5) from RNA-seq
Description	Gene annotations from String Database

## Sheet: HAP1_subunits
Proteins	Gene	LFQ_40S-RACK1ko	LFQ_40S-RACK1wt2	LFQ_40S-S25ko	LFQ_40S-S25wt1	LFQ_60S-RACK1ko	LFQ_60S-RACK1wt2	LFQ_60S-S25ko	LFQ_60S-S25wt1
RS14	RPS14	34.0822	34.165	36.0788	36.6131	32.6568	32.626	33.2199	33.5418
RS25	RPS25	34.6757	34.4511	23.6605	36.1999	32.6978	32.4287	25.7563	33.659
RS19	RPS19	35.3062	35.4361	35.4757	35.8045	33.3536	33.5078	32.4861	32.6569
RS3	RPS3	36.1017	36.1693	35.8614	35.6881	34.6435	34.4462	33.1595	33.3627
RS18	RPS18	35.9908	35.7489	35.4693	35.6422	34.445	34.107	33.1274	33.4832
RS20	RPS20	35.0893	35.1169	35.0506	35.5825	33.1907	33.2725	32.868	33.2011
RS13	RPS13	35.4367	35.4065	35.4722	35.4631	33.9807	33.7817	33.057	33.058
RS3A	RPS3A	36.3248	36.2459	36.0456	35.304	34.6186	34.5165	33.4112	33.645
RS11	RPS11	35.0347	35.2672	34.5062	35.1791	33.3418	33.3009	31.7832	32.2173
RS4X	RPS4X	36.0032	36.0359	35.1058	35.0748	34.0075	34.0537	31.9721	32.3327
RS30	FAU	32.282	32.4581	34.5016	35.0653	31.5682	31.6046	31.9053	32.3447
RS2	RPS2	35.7055	35.4996	34.7972	34.9915	34.3004	33.936	32.3057	32.9358
Q8WVC2	RPS21	33.5185	33.4976	34.5325	34.9738	31.7505	31.3505	31.5769	32.1747
RS6	RPS6	35.6105	35.6599	34.9218	34.9485	34.5276	33.9173	32.4292	32.7466
A0A024R4M0	RPS9	35.836	35.8334	35.1594	34.9456	33.9566	33.6043	32.6048	33.0522
RS8	RPS8	36.4321	36.2795	35.1699	34.886	34.7246	34.8228	32.8528	32.9751
RACK1	RACK1	27.7162	36.4304	35.0639	34.7769	21.7265	34.5998	31.8015	31.9357
RS12	RPS12	34.7141	34.8024	35.0083	34.7074	33.6706	33.1461	32.1666	32.8497
M0R0F0	RPS5	35.5869	35.4841	34.8734	34.2932	34.0935	34.0951	32.2235	32.5891
RS27	RPS27	31.3219	31.8043	34.341	34.2921	31.572	30.6261	32.3437	32.1147
RS7	RPS7	35.8409	35.8567	34.5023	34.1651	34.5546	34.1662	31.4703	32.0709
RS16	RPS16	35.5766	35.6966	34.1921	34.0925	33.4395	33.2072	31.4052	31.8483
C9J9K3	RPSA	36.7324	36.6082	35.667	33.9627	34.7463	34.596	32.8174	32.5855
RS29	RPS29	32.0416	31.5112	33.7646	33.6637	24.264	29.903	30.2854	31.6261
RS15A	RPS15A	35.2918	35.1949	33.7915	33.6279	33.1719	33.0373	31.0459	31.5932
RS10	RPS10	35.528	35.5391	33.4006	33.3212	33.3922	33.3162	30.977	31.2327
RS17	RPS17	35.3717	35.4538	34.0215	32.8274	34.1356	33.7135	30.912	30.9452
PABP1	PABPC1	31.5822	31.6727	32.5332	32.7236	32.1575	32.6263	33.106	33.0505
YBOX1	YBX1	32.996	32.4608	32.7506	32.4304	32.7756	32.3988	32.5026	32.6092
RLA2	RPLP2	31.149	32.3042	32.2219	32.3935	35.651	36.0951	36.3611	35.752
E7ETK0	RPS24	34.2897	34.3164	32.5345	32.38	32.5986	32.0498	30.3987	30.6223
RS23	RPS23	33.4505	33.456	31.5437	32.1856	32.5291	32.5986	28.2932	28.6732
RS27L	RPS27L	27.5468	28.2181	30.9328	31.9521	25.2766	26.409	27.7586	29.0994
RL12	RPL12	30.5828	31.7478	31.6371	31.9136	35.7508	36.364	35.8575	35.211
D6RF23	RACK1	19.6758	16.9599	30.6058	31.8285	21.5849	18.5928	27.6281	28.6979
RL27	RPL27	29.9864	30.6154	31.078	31.6196	35.2055	35.3121	35.6387	35.7729
RM15	MRPL15	30.4705	29.9103	30.6304	31.3558	28.7703	28.4915	28.6169	29.5452
RL15	RPL15	29.3869	29.2689	31.2889	31.3013	34.3593	34.3785	35.3685	35.3518
RL10A	RPL10A	31.0133	31.8806	31.0038	31.1553	36.3853	36.3914	34.8903	34.603
RS28	RPS28	34.8598	34.5162	33.8606	31.1331	32.774	32.6743	31.017	31.0198
SRSF6	SRSF6	30.0384	29.5368	30.2988	30.8889	16.4976	18.4186	22.1528	23.6763
RS27A	RPS27A	33.8379	33.5392	31.6111	30.796	32.4875	31.8464	29.5588	29.5924
D6RHH4	RACK1	18.8792	24.5407	30.8157	30.7319	20.1575	19.5942	27.7958	28.3154
RLA0	RPLP0	31.4901	31.7816	31.2319	30.6625	35.759	35.8408	34.7878	34.4635
RL13	RPL13	28.9168	29.8052	30.1977	30.6266	35.1724	35.2646	36.4565	36.6099
RL7A	RPL7A	32.0056	32.5468	30.9556	30.4257	37.0121	37.172	35.2851	35.3141
RL8	RPL8	28.9828	30.2795	29.8316	30.3878	36.1887	35.9503	35.7629	35.5321
RM13	MRPL13	29.3459	28.4659	29.966	30.3366	27.8419	27.3819	28.0449	28.9572
B1ANR0	PABPC4	29.0605	28.8543	30.4453	30.1183	30.0049	30.0965	30.6695	30.1126
RM38	MRPL38	29.3045	28.4426	29.442	30.0702	27.4697	26.3553	27.0103	28.3442
RL36	RPL36	28.706	29.2753	30.5126	30.0231	34.6219	34.6499	34.6266	34.384
RM39	MRPL39	30.026	29.5507	29.3028	29.8489	27.2852	26.2791	26.1573	26.4921
RT18A	MRPS18A	27.898	27.2735	28.5611	29.8481	26.6913	25.2826	21.628	24.0972
G45IP	GADD45GIP1	28.7921	27.9919	28.9288	29.8138	27.3577	27.1079	25.666	24.9904
RS15	RPS15	33.1429	33.3138	30.909	29.7968	32.2367	31.1911	27.7078	27.9349
RM16	MRPL16	29.4186	28.4999	28.8518	29.5955	27.0633	22.3535	24.7792	26.449
RM24	MRPL24	28.881	28.4428	29.3061	29.5863	27.6411	25.6305	26.0284	24.1547
RM49	MRPL49	28.4556	28.1007	28.6376	29.5223	27.1621	26.9611	27.5258	28.317
H0Y6Y8	MRPL43	29.7642	29.0069	29.0464	29.5056	26.9609	27.6704	27.309	27.3886
A0A087X2D5	MRPL45	29.3392	28.7517	29.0166	29.435	27.1621	26.8621	19.7284	27.4457
RM50	MRPL50	27.9917	27.1669	28.7444	29.4316	26.7749	26.1647	25.8707	27.3309
F5H702	MRPL48	27.3658	26.818	27.1519	29.2544	24.6922	24.6639	23.0892	24.5436
RM03	MRPL3	29.714	29.0732	29.052	29.1783	27.8454	26.8561	25.2623	26.3277
RM23	MRPL23	28.5961	28.0593	28.6507	29.1291	27.2395	26.6555	26.8713	27.4853
F8VZS0	RPLP0	17.3072	20.8612	28.2112	29.0203	20.3053	20.2624	31.1306	31.275
A16A1	ALDH16A1	29.4656	29.8121	27.7238	29.0094	27.1172	28.2768	21.9279	27.5378
RS26	RPS26	33.0055	33.0852	31.8796	28.9876	31.2916	30.8994	28.9505	29.1498
RL18	RPL18	27.4636	28.8692	29.3037	28.9768	35.7593	35.883	35.865	35.6361
RM11	MRPL11	29.8873	29.1426	28.7551	28.9597	29.0413	29.0132	29.0612	29.0436
RLA1	RPLP1	30.4785	31.2701	31.3628	28.91	35.0218	35.4531	35.317	34.523
DEOC	DERA	28.1049	28.8288	26.6324	28.8091	24.3958	25.9198	23.1776	25.6678
H2A2C	HIST2H2AC	28.2032	29.2492	26.8225	28.7966	27.2737	28.8999	26.72	29.1152
RM19	MRPL19	29.8256	28.2177	28.6886	28.7679	24.5534	24.0439	25.5477	26.2718
I3L3V5	TRAPPC1	18.7672	21.9695	26.9136	28.727	22.7893	19.8457	23.3735	24.334
H32	HIST2H3A;	18.7588	19.7216	27.7498	28.7176	23.0556	21.9608	28.9121	30.0937
H4	HIST1H4A	17.6754	23.4863	27.7547	28.7076	23.1572	21.3695	27.0317	29.3889
RL26	RPL26	20.7861	27.6806	28.609	28.6887	32.9748	32.5178	35.493	35.0056
RL34	RPL34	27.5091	28.5688	29.2119	28.63	33.4188	33.4166	34.7639	34.205
RM41	MRPL41	27.7593	26.8811	27.8497	28.5611	26.0235	25.1864	22.4816	25.6972
RM14	MRPL14	28.0975	27.2164	27.8757	28.5519	26.4985	26.2755	22.0374	26.2916
RT63	MRPL57	28.1092	27.2218	27.6573	28.5337	27.2284	27.1481	26.7969	26.1372
RM28	MRPL28	29.2153	28.7461	27.5641	28.4849	27.6997	27.1775	19.3193	22.5112
RM40	MRPL40	26.6065	25.0262	27.7352	28.4666	19.7763	20.8242	22.6695	24.6333
RM32	MRPL32	26.3896	26.2293	26.7933	28.4624	23.8806	18.9255	21.5338	20.2389
ODP2	DLAT	27.7538	30.7163	29.8511	28.4566	22.7266	23.8125	21.4305	22.749
RM17	MRPL17	29.7779	28.8709	28.8399	28.4564	28.1416	27.3362	26.2411	27.2099
B2R4S9	HIST1H2BC	25.9995	27.7493	27.5641	28.3853	26.7367	27.6113	26.6433	28.2395
RM47	MRPL47	29.379	28.7808	28.6737	28.3786	27.253	26.805	25.8207	26.8597
RM46	MRPL46	26.5855	25.7368	27.6755	28.2952	25.267	17.7429	23.1916	23.7364
RM54	MRPL54	26.1712	26.5181	27.0811	28.292	26.2776	25.9683	28.891	28.8151
RM04	MRPL4	30.3147	29.2028	28.9863	28.2849	28.8294	27.7468	28.0009	27.7206
X6RBE4	SREBF1	19.3699	20.5991	27.7895	28.2752	20.7215	22.4053	24.5997	24.9607
AHNK2	AHNAK2	25.9508	27.5848	29.0263	28.2702	17.9772	26.9564	26.1066	26.012
SPTB2	SPTBN1	19.5698	18.7787	28.0942	28.2514	19.9243	18.9237	26.693	24.8407
H0Y763	VIP	26.5281	26.8007	27.6183	28.1763	24.8203	24.4759	29.3037	29.1738
MOV10	MOV10	27.6747	27.8038	27.0992	28.1623	29.2409	30.1454	28.3092	29.8932
RM51	MRPL51	28.5579	26.9849	26.8206	28.0606	26.2792	24.7979	21.5821	26.3246
RM10	MRPL10	26.9237	26.3002	27.2282	28.0198	24.9867	24.6421	24.9449	25.8521
RL30	RPL30	29.6919	30.2159	28.8774	27.9999	35.1943	35.05	33.3274	32.998
RM44	MRPL44	29.3605	28.6315	28.0945	27.9851	27.9027	27.3547	24.9812	26.462
C9JEH7	RPS4Y1	20.0758	20.3134	27.526	27.7363	19.7563	19.8628	24.2371	24.321
RBM43	RBM43	22.4231	21.3376	25.6616	27.6865	18.0899	18.6909	21.6608	21.8643
RL6	RPL6	29.4821	30.1272	27.8668	27.5237	36.1051	36.1713	35.8183	35.5411
SRSF5	SRSF5	28.5751	27.3317	24.5792	27.3456	20.4102	20.8499	20.7332	21.9565
GLYG	GYG1	26.2441	27.7683	26.4935	27.2837	25.832	26.9085	25.6542	25.7232
D6RAN8	MRPL27	27.8873	26.8017	26.5647	27.2622	27.3385	27.4334	29.0743	29.319
YBOX3	YBX3	29.059	28.9754	28.5148	27.1861	28.7385	28.8809	26.4329	27.9762
J3KPE3	RACK1	18.7861	19.3789	26.3074	27.1835	17.8622	17.6324	22.2087	21.8284
RM35	MRPL35	26.7677	26.3636	26.4735	27.1751	24.9403	21.3579	22.2888	25.053
RM53	MRPL53	28.4088	27.642	26.9696	27.1557	25.7302	23.392	26.4825	26.0626
RL3	RPL3	24.6998	27.6592	27.0059	27.057	35.7183	35.6923	35.8374	35.5739
RM09	MRPL9	29.1792	28.1101	27.1297	27.0187	22.8725	23.8403	21.189	21.8443
RM01	MRPL1	28.421	27.5098	25.9159	26.9977	26.5726	25.47	22.7282	18.7509
RM52	MRPL52	27.8355	26.9188	26.5619	26.8369	25.5828	25.6113	21.7076	25.0293
NOG1	GTPBP4	21.8776	20.9166	26.5772	26.8246	20.1218	18.2822	25.4043	26.0234
LARP1	LARP1	28.7223	29.3308	27.2699	26.7954	29.2201	29.7948	24.1002	22.2499
J3KS15	MRPL58	29.2125	28.7039	28.1141	26.7166	26.622	25.5502	21.0779	24.5698
SYTL3	SYTL3	18.9697	18.0594	26.1523	26.4311	21.5724	19.2727	22.5561	22.2125
K2C1	KRT1	18.9019	20.6387	23.1702	26.3092	17.6893	18.0839	20.7994	19.168
F8WD59	RPSA3	19.2965	18.0801	27.7901	26.2915	20.3999	19.3889	24.8263	25.2206
RM21	MRPL21	29.5834	28.2983	26.5973	26.1626	28.2078	27.6867	23.7304	24.7165
TCPA	TCP1	27.7753	28.7988	24.7733	26.0769	24.7017	25.0821	21.8419	22.4522
A2A3R5	RPS6	18.4761	25.4203	26.4136	26.0394	19.7717	19.3216	22.7125	24.5321
RL28	RPL28	19.7214	23.7772	27.9721	26.0175	35.5945	33.644	34.6419	34.4495
A0A0D9SEM4	SRSF4	19.6991	18.5452	24.8445	25.9923	22.6499	17.857	25.5939	25.5982
RM55	MRPL55	26.8472	24.8073	26.5918	25.9605	23.4057	19.5228	23.5674	19.8906
RM18	MRPL18	27.4507	27.1648	26.3074	25.8599	26.0208	25.6566	21.4832	22.0888
K1C9	KRT9	21.4009	19.4586	23.4525	25.851	20.0789	22.8548	24.0694	23.3273
RL11	RPL11	20.4189	21.4147	26.1383	25.8418	35.6196	35.5215	35.9215	35.6217
RL7	RPL7	24.6373	26.2405	26.9275	25.8061	35.921	35.9294	36.506	36.566
PWP1	PWP1	25.6967	27.3637	26.7992	25.7551	26.7944	28.6018	27.8833	28.0107
E9PSF4	RPS3	19.3197	19.7539	25.0892	25.6976	16.4609	20.052	20.3913	24.2042
RL23A	RPL23A	23.629	26.0815	26.3326	25.6737	35.354	35.3952	35.9293	35.5879
RM37	MRPL37	27.8998	25.8189	19.576	25.6656	25.9783	19.8972	22.3494	21.6829
RL35	RPL35	27.5587	28.4781	26.517	25.6461	34.5055	34.4561	34.9238	34.9972
RL23	RPL23	22.8156	23.7876	20.8116	25.5924	35.9584	35.1746	33.8437	33.0024
ACTB	ACTB	17.3066	29.0263	23.9849	25.5146	24.6136	29.0558	25.3023	27.4838
DJC13	DNAJC13	27.6615	28.7798	24.6447	25.5112	26.6626	28.1284	25.085	26.949
TCPG	CCT3	28.2652	29.3217	24.4427	25.4611	23.6375	23.8508	22.6208	23.2064
J3QLI9	SNRPD1	21.6589	19.976	23.7442	25.1947	19.5951	20.3517	24.0853	23.8673
TCPE	CCT5	27.7337	27.7114	23.031	25.0997	22.7996	22.2007	20.4988	24.3441
PSA3	PSMA3	19.5081	20.7892	20.5438	25.0039	18.6329	19.8644	23.8761	21.9752
TCPZ	CCT6A	27.7184	28.2348	25.6208	24.9973	24.0988	24.4415	21.5653	22.3223
TCPB	CCT2	28.2304	28.5253	26.2551	24.9717	22.7446	24.7705	21.1374	21.1058
J3QR09	RPL19	17.195	18.8561	26.5704	24.9407	34.53	34.3537	35.287	35.0396
D6R9B6	RPS3A	19.097	20.6317	23.2767	24.8366	19.3969	19.6676	21.6244	21.8615
PHB	PHB	19.751	23.493	19.4154	24.8147	17.542	20.0553	22.8263	28.3231
Q5VXN0	RPF2	20.1748	17.9838	21.1608	24.8035	19.6606	19.6844	24.4392	21.086
RM20	MRPL20	27.4217	27.2382	25.3693	24.7576	24.8513	26.9196	21.8156	24.8199
D6RG13	RPS3A	18.107	21.7782	21.0006	24.7457	17.9152	19.5057	22.4027	21.9081
TM109	TMEM109	18.9008	23.2999	20.052	24.7048	17.9174	23.7125	22.1914	25.6432
F8VWV4	RPLP0	19.4341	19.8443	23.7613	24.5425	22.54	19.9051	27.9232	26.0025
TBA1B	TUBA1B	17.5384	19.5395	23.5983	24.4808	22.221	19.7106	25.4986	26.5492
RT30	MRPS30	26.8758	25.0152	23.926	24.3676	24.3664	20.3302	22.1302	21.3563
A0A0B4J254	SNRPF	20.1914	18.0236	22.7781	24.3514	21.4202	19.7871	23.2048	22.5473
A0A0B4J1Z1	SRSF7	24.4839	24.7624	18.7614	24.3301	21.3309	24.6228	22.3176	23.8632
D6RED7	RPS3A	19.6757	20.927	22.5692	24.2838	19.1244	22.0658	20.2703	20.3819
RL14	RPL14	24.1068	25.3666	23.8594	24.224	34.8641	35.1971	35.4742	35.2148
A0A087WVV1	PSMB2	19.5466	18.623	21.8535	24.1202	19.5335	18.1714	23.2793	20.8325
SPF27	BCAS2	19.2462	19.8268	22.3007	24.0021	17.149	21.9797	22.5927	21.1802
R39L5	RPL39P5	18.8221	17.7018	20.4434	23.9964	31.2105	31.3762	34.0223	33.3674
Q5JY65	CRNKL1	20.4663	18.7117	22.0404	23.9912	20.6376	21.3275	20.4524	22.7923
RBM4	RBM4	18.6474	19.3722	22.0086	23.9558	16.8343	19.7892	21.398	22.1709
FRIL	FTL	23.0257	19.7721	22.9664	23.8614	14.3763	20.9245	20.8877	23.0775
ATPA	ATP5F1A	19.1263	20.9426	20.1261	23.8374	18.6936	18.1963	25.022	19.6834
SYQ	QARS	17.4079	19.6859	18.5519	23.8175	19.9539	20.1362	25.108	24.5292
J3QKW2	MRPS7	20.3135	19.1782	23.543	23.7669	20.4092	21.8383	21.6254	24.334
RM34	MRPL34	25.2668	16.6677	19.7756	23.6964	20.9881	18.9482	20.6584	20.7248
TCPD	CCT4	27.6322	27.7426	23.233	23.613	23.864	22.9745	22.0899	18.9844
E9PPQ4	FTH1	24.2419	18.9928	21.2485	23.5924	19.2381	20.2593	20.9391	21.6742
A8MU58	AIMP2	17.2131	19.7693	22.821	23.5887	21.8793	20.6661	24.6271	24.1012
RL37	RPL37	17.5278	19.716	19.878	23.5102	21.2129	22.8607	30.8262	30.4538
ACTG	ACTG1	20.9232	22.6123	20.939	23.4756	21.4852	23.8265	22.4009	23.352
I3L3Q7	C1QBP	26.2157	24.5768	20.4106	23.4497	20.5145	20.9165	21.7227	21.3434
RL4	RPL4	15.4879	25.2515	23.6465	23.4122	36.6834	36.675	36.5166	36.1974
BAG2	BAG2	20.0631	19.8208	18.1998	23.3818	22.5605	20.2762	22.7542	21.9228
Q49AN9	SNRPG	20.366	20.7038	22.7337	23.2873	21.0511	21.7584	19.7381	21.5272
RT31	MRPS31	20.793	17.817	21.6336	23.2394	22.6344	22.7363	21.851	21.189
WDR12	WDR12	20.4011	21.7649	20.4512	23.2302	22.9467	24.3383	25.1215	25.5102
J3KPP0	MRPL42	17.5636	23.2659	24.2893	23.2053	20.3222	19.1286	20.0574	22.4105
TXTP	SLC25A1	17.7309	20.1369	24.3669	23.141	23.1116	20.9031	21.0757	20.6834
PTCD3	PTCD3	24.3649	23.5447	22.7053	23.0847	24.8175	24.3611	22.9642	23.0706
RT14	MRPS14	17.4908	19.4916	22.5234	23.0738	20.8491	21.1715	21.2384	18.1203
RL5	RPL5	24.6611	25.3097	22.4955	23.063	36.1798	36.3715	35.3774	35.1665
C9JYQ9	RPL22L1	19.6816	20.5984	23.3756	22.9745	29.1078	30.3512	33.1911	30.8664
MYH9	MYH9	18.8781	29.9624	20.2271	22.964	21.0005	29.0664	20.9199	22.4718
RUXE	SNRPE	18.2256	17.18	22.0721	22.9409	20.9524	17.8591	22.3026	22.7452
BOP1	BOP1	16.9946	19.9605	17.7446	22.8884	22.1515	23.6329	23.1645	23.5516
H0YH81	ATP5F1B	18.6841	21.2213	21.8326	22.8429	21.4585	18.7795	23.297	21.9424
TCPH	CCT7	27.2252	27.837	22.0244	22.8192	24.8444	25.4674	22.1806	20.7773
A0A087WXM6	RPL17	18.6027	24.9495	22.5663	22.733	35.8554	35.816	35.6504	35.3564
E9PEX6	DLD	18.9005	21.7403	22.7378	22.7313	18.3744	19.375	21.7512	18.4002
H3BPF2	RSL24D1	18.8873	19.6104	21.3743	22.7168	24.2461	24.3114	23.3078	21.0744
ABCG2	ABCG2	17.696	18.1943	19.8226	22.7105	26.9553	27.353	21.2701	20.735
K7ERI7	RPL22	20.4634	19.315	20.5127	22.7027	18.2186	21.8488	25.0313	24.3762
RL35A	RPL35A	20.4285	20.5201	22.629	22.6911	34.0716	34.1665	32.9946	32.7973
F5GY37	PHB2	18.982	17.5789	21.4345	22.6726	18.5098	18.2959	22.5076	26.1783
MAK16	MAK16	19.3629	20.5606	19.1811	22.5613	21.0482	23.3732	22.5226	22.5666
TERA	VCP	19.8252	17.1532	21.2725	22.4915	20.1185	20.3874	23.7642	21.4015
Q5JRI1	SRSF10	24.3957	25.2626	23.879	22.4631	24.4397	25.3455	22.7014	26.1611
Q5JP53	TUBB	18.2158	25.3436	20.9095	22.4057	18.145	26.648	23.6143	25.1444
J3KSJ0	RPL17	20.7198	19.498	20.2368	22.3793	21.8104	17.8762	26.5246	26.2317
SYEP	EPRS	20.5215	19.646	22.8418	22.3755	25.9458	25.8835	19.4712	22.295
H2B2E	HIST2H2BE	20.3506	25.4435	20.8386	22.3645	24.0988	24.2581	20.8414	19.2654
HSP7C	HSPA8	18.5482	18.6569	20.4231	22.2646	27.2181	26.7723	23.9554	21.6553
E9PJN9	RPS3	27.3439	27.1571	21.3519	22.1996	25.7301	25.0702	20.9719	21.5361
IF6	EIF6	19.5994	20.5308	19.3707	22.1874	32.5667	32.3596	33.0134	32.315
A0A087WVQ9	EEF1A1	18.2168	19.1581	23.3577	22.1645	24.8865	24.0846	24.2496	19.7388
A0A087WXQ8	PSMB3	20.7439	20.1685	19.1464	22.1588	21.0843	22.1608	22.3735	20.7714
H0Y2S1	GTPBP6	21.0471	20.9907	20.718	22.1458	21.6676	17.6061	22.3249	25.3126
PRP19	PRPF19	24.1771	24.4592	18.9126	22.1356	20.5853	24.8211	21.3768	22.3192
MYH10	MYH10	18.655	28.0647	19.9818	22.1248	24.8658	27.8883	21.3139	21.4502
I3L1Q5	TSR1	21.9282	19.3963	19.6156	22.0855	24.0235	20.4806	20.6685	20.7724
MK67I	NIFK	17.4104	19.9148	22.5317	22.0671	23.4837	21.9959	24.2357	20.4269
RM02	MRPL2	28.1736	27.0589	24.9079	22.06	27.0024	26.6748	23.0527	24.6704
UFM1	UFM1	18.9193	19.4327	21.3235	22.0588	23.9321	20.2341	25.1424	23.3791
H0YBZ9	SMN2	18.5454	18.8155	20.2141	22.0446	19.8392	19.3239	23.7288	23.5806
AKIP	AURKAIP1	25.5196	22.7129	19.9125	22.0177	18.0138	23.7084	24.0438	20.1024
K7EM56	RPS15	19.0869	18.0578	26.7265	21.9745	21.0413	20.6429	21.1059	18.7684
SYRC	RARS	18.5575	20.5687	19.1958	21.9292	21.4483	21.4278	23.3282	21.2086
H0YKK0	SNRPA1	17.1896	19.6134	19.5299	21.8919	19.5432	20.908	21.9558	23.4096
SYLC	LARS	20.1012	20.085	22.8162	21.8861	23.829	23.3126	18.7751	21.0656
EST1A	SMG6	19.0645	19.5548	20.8645	21.8399	21.9112	25.8983	18.8367	21.1549
B5MCW2	RPL3	19.5377	20.2301	21.7433	21.8301	20.7462	22.0613	26.0296	25.8375
MASU1	MALSU1	20.234	20.03	21.9639	21.8109	20.5348	20.2356	21.0788	21.0499
UBP24	USP24	18.8383	19.3556	18.3092	21.7894	21.6538	27.51	20.016	23.0615
F8VPD4	CAD	20.1648	19.9976	22.851	21.7826	24.9165	24.8216	24.0581	24.9779
LG3BP	LGALS3BP	24.0634	26.0348	19.1287	21.768	24.3185	24.1424	20.9939	21.3571
GRP78	BiP	23.772	23.6093	20.3683	21.6967	24.9649	23.447	21.4581	20.9106
RU2B	SNRPB2	21.2499	19.8568	19.2106	21.6695	19.2867	20.4261	21.3446	20.8801
RL38	RPL38	16.8551	19.5172	21.5504	21.6198	34.5453	34.4868	33.9229	33.8486
U520	SNRNP200	17.5084	19.7581	19.3103	21.6036	18.0292	19.429	22.6239	23.5754
RL36L	RPL36AL	16.5109	21.1205	20.4947	21.5968	17.4229	22.8317	29.5679	29.0763
D6R937	AIMP1	21.058	19.0852	22.5506	21.5806	21.8714	19.8503	24.6364	24.5807
RL27A	RPL27A	22.7716	22.4825	23.0992	21.5758	34.9564	35.0495	35.0195	35.0403
TRA2B	TRA2B	25.3693	26.4094	20.6101	21.5559	17.9989	26.8751	19.495	19.6019
ML12A	MYL12A	18.4352	25.9142	20.3789	21.5205	19.7605	25.1965	23.1234	20.4676
RM33	MRPL33	27.0557	27.3129	19.9804	21.5095	25.5264	20.138	24.0201	21.9525
RL40	UBA52	17.7181	18.382	20.7846	21.4562	21.394	19.7209	28.4111	28.2018
RL21	RPL21	20.7596	22.0554	19.8907	21.3595	34.7098	34.5216	34.528	34.2943
F5H608	ATP5PD	19.2391	16.4943	21.1977	21.3231	20.9294	19.1204	21.8604	25.4928
HS90B	HSP90AB1	19.6137	22.7069	20.9418	21.3217	25.1705	18.9854	22.0572	26.8603
SYMC	MARS	17.5989	20.1621	19.6276	21.3185	19.4457	20.1294	22.5388	22.1529
RL29	RPL29	19.3731	21.7796	22.2069	21.3115	23.4887	22.3653	34.3185	34.4439
RM12	MRPL12	29.881	29.2019	28.8737	21.3107	28.0333	27.31	25.4169	25.6884
B3KXD6	PES1	18.6024	22.3033	19.6453	21.2762	25.9421	25.5596	22.2817	20.1085
MRT4	MRTO4	23.0788	19.981	20.1948	21.2671	29.4852	28.7578	27.2017	27.5505
E9PMC9	EMSY	18.5666	18.1824	22.1143	21.2579	18.7951	26.1942	28.2974	27.3753
PRS6B	PSMC4	18.5734	19.094	18.3147	21.2568	19.2457	17.5359	22.4077	22.709
J3QLE5	SNRPN	18.7957	21.5626	19.2363	21.2534	19.0624	19.5188	22.9123	20.5498
STML2	STOML2	19.472	20.1316	21.6594	21.2523	18.9098	20.4218	22.1169	24.0238
ADT2	SLC25A5	18.8302	20.0158	18.9376	21.2514	19.2984	20.5633	23.4228	22.0869
A0A087X2D0	SRSF3	24.1661	20.8093	18.8397	21.2449	21.318	18.4892	22.3201	22.3554
TCPQ	CCT8	28.0103	28.4549	19.6316	21.23	20.1805	20.0731	23.2224	20.9909
RM30	MRPL30	28.6964	28.2871	21.8526	21.2165	27.1879	26.7774	22.2739	22.8699
TPP2	TPP2	19.7135	20.5041	21.3281	21.1905	22.0629	25.434	27.4152	30.6988
F8W1R7	MYL6	21.6844	27.6259	20.1019	21.1417	18.8193	27.1074	21.3048	21.279
A0A087X2I4	PSMB6	21.1624	22.1234	21.598	21.1226	22.0897	19.8954	20.3487	22.7954
RSSA	RPSA2	19.7839	19.7071	22.3486	21.1195	18.4001	19.1968	21.8028	20.8791
ZN622	ZNF622	17.5641	21.2786	21.9355	21.0931	28.5492	28.5282	31.316	30.6911
RRS1	RRS1	19.6179	20.3929	23.7529	21.0669	22.6872	22.9378	21.6278	22.8897
D3YTI8	RPL32	19.143	19.8299	20.0433	20.9995	19.6965	16.8656	27.5915	27.9374
D3YTB1	RPL32	22.656	23.194	20.3901	20.97	34.4574	34.2242	33.4309	33.2473
PSB4	PSMB4	23.5729	24.5853	20.5524	20.9663	20.9572	19.6018	21.3997	19.6682
RT35	MRPS35	20.3682	22.744	20.8791	20.9412	22.7727	22.5577	21.6621	21.6405
PSB1	PSMB1	20.7995	21.5813	19.5686	20.8899	18.4447	19.3121	20.3033	23.2383
H7BZR6	PSMD1	17.9176	18.2661	19.8457	20.8041	21.1197	21.5553	20.607	22.1378
SRP14	SRP14	19.6335	19.2271	20.3629	20.7814	21.2025	24.2789	18.781	21.072
A2IDC6	MRPL28	18.5442	19.3035	22.0706	20.7612	19.2326	18.6624	21.3944	20.9851
PO210	NUP210	21.2402	20.446	21.482	20.758	18.7879	21.2674	23.9293	21.1076
BRX1	BRIX1	20.5139	18.8553	19.8086	20.7229	20.9209	23.0471	20.9502	21.4176
H0YLC2	PSMA4	22.6841	22.9979	21.6141	20.715	20.9424	20.0131	20.4871	20.6726
G3V251	HNRNPC	26.9315	28.3174	22.1624	20.7111	26.7082	28.0759	23.6302	23.1788
GYS1	GYS1	25.0956	23.9919	25.3251	20.7013	29.504	29.3338	29.1736	29.5518
RL10	RPL10	22.6627	25.9483	22.464	20.6898	34.7275	34.5833	34.7609	34.652
IFIH1	IFIH1	19.6904	20.3866	18.9092	20.6871	21.1279	20.4615	20.5929	24.1253
J3KR24	IARS	23.7535	19.5218	19.3279	20.6843	20.6798	23.697	20.1197	24.614
H0YJM8	PSMB5	19.7374	20.4465	21.0023	20.6819	22.3685	18.9529	20.049	21.0593
D6RBD7	EEF1E1	19.2361	23.1538	20.2767	20.6775	23.6137	24.1448	24.2945	24.3963
RL36A	RPL36A	19.0085	19.7568	20.5953	20.6774	33.3728	33.1167	32.6176	32.1795
RL37A	RPL37A	23.3124	22.5734	18.8054	20.6193	33.5597	33.3169	31.1394	30.4613
ACTH	ACTG2	20.2812	24.833	22.1686	20.6178	23.7635	24.1308	22.7582	20.3158
PRP8	PRPF8	20.0739	21.8429	19.2447	20.5858	21.636	23.0125	20.9461	18.7026
XRCC5	XRCC5	21.5635	23.566	20.7384	20.5637	22.0397	23.0643	21.4242	20.3661
RL7L	RPL7L1	19.5112	21.9041	20.1372	20.5542	23.9126	23.946	23.8254	23.6595
RL31	RPL31	18.7557	21.3885	18.3051	20.546	33.5932	33.5163	33.926	33.5819
DDX20	DDX20	25.9534	26.5322	19.5938	20.5453	29.1326	30.0275	21.2718	23.8276
T53I2	TP53INP2	21.5932	18.7569	24.8259	20.5413	19.9925	24.9787	23.8457	26.8156
C9JXB8	RPL24	18.8921	21.7514	19.1214	20.4764	35.4162	35.3133	33.0501	32.7049
CO5A2	COL5A2	26.1711	25.5547	20.0254	20.4048	20.1014	25.567	22.2283	24.2448
ODPX	PDHX	25.2436	28.5642	20.9899	20.3756	22.1248	25.2793	23.1749	21.0628
RL22	RPL22	23.9133	23.6977	18.4208	20.3298	35.2904	35.317	34.183	34.0248
R4GNJ2	RPL5	20.2676	20.8397	21.7439	20.2209	20.2069	17.6445	26.9669	27.0428
RL26L	RPL26L1	20.4199	19.2368	18.869	20.17	21.3696	21.1604	29.5917	29.8936
H7BY16	NCL	19.4223	18.3847	21.2794	20.112	20.8427	19.176	24.0663	20.5438
RL18A	RPL18A	16.7174	22.5683	22.3385	20.0925	34.9679	35.1759	32.8582	32.5321
J3KTD2	RTTN	21.4746	20.9135	20.7127	20.0639	30.3837	30.5443	30.6473	31.059
E7EXB4	HSPD1	19.1181	19.707	21.3908	20.0567	19.613	21.7412	19.5976	21.2436
B1AHC9	XRCC6	18.9092	25.2725	18.8493	20.0444	18.576	19.9049	21.844	21.731
SYK	KARS	18.923	19.6874	20.0075	20.0431	22.1755	19.1625	22.1406	21.4086
GDE	AGL	18.1908	18.4621	19.8231	19.9792	20.6832	19.2429	22.0712	20.0335
LA	SSB	23.0567	24.2788	19.6022	19.9746	17.2809	22.2879	22.4958	21.389
CRBG3	CRYBG3	25.5605	25.8313	20.4271	19.8114	22.7282	19.2954	22.6591	20.7054
E9PC74	E9PC74	24.2926	21.9381	21.632	19.8072	22.9857	21.1168	19.4578	20.6633
SYDC	DARS	17.9749	18.8523	20.2584	19.799	19.3805	20.1157	22.0483	25.185
CP250	CEP250	25.797	25.682	22.6435	19.7872	18.7343	21.0366	22.5982	22.6244
RL13A	RPL13A	20.2227	21.2235	20.6712	19.7772	34.3394	34.5076	34.7034	34.6141
FBXW8	FBXW8	24.4803	19.6696	20.4725	19.7567	19.9497	19.5663	21.953	21.8095
OTOP3	OTOP3	17.4798	19.3293	17.9889	19.6201	22.4898	27.3454	29.0846	28.5468
PSA1	PSMA1	22.9012	23.5236	19.7105	19.6128	21.4739	21.7214	21.1652	20.3803
B7Z4L4	RPN1	17.6563	25.9131	20.1711	19.6085	20.2881	27.1117	27.9935	27.1477
YBOX2	YBX2	23.257	21.4824	22.0274	19.5781	18.4984	19.0308	23.8066	22.9672
RL9	RPL9	22.392	17.8867	19.9217	19.5524	35.464	35.5519	34.3867	31.5816
2AAA	PPP2R1A	19.1711	21.2124	21.7076	19.5502	20.1348	20.9768	21.9535	20.5539
DUS12	DUSP12	17.363	18.3868	18.9869	19.4966	23.6525	24.3131	24.0722	23.4677
A0A0B4J2B4	RPS15	19.9851	22.5104	23.8836	19.4821	19.8259	20.2922	23.1575	21.0029
BYST	BYSL	18.5686	19.5386	20.6071	19.4379	19.6899	18.9077	23.0797	20.6372
K7EIQ4	RERE	18.2767	20.1736	24.8767	19.4333	20.9745	18.8872	22.3775	22.1346
F8W7C6	RPL10	17.9667	18.9168	20.9102	19.4032	27.3426	28.3634	32.033	32.4445
RM22	MRPL22	29.1653	28.3486	22.2424	19.0506	25.5671	24.4551	18.3338	22.6725
PAIRB	SERBP1	19.1092	20.3215	21.413	19.0364	22.5033	22.8875	23.2739	21.5016
TRA2A	TRA2A	21.1168	23.7625	20.332	18.7546	18.0752	18.7824	22.3303	22.395
PSA7	PSMA7	24.0467	24.4406	19.7706	18.4558	20.063	22.261	23.681	21.6688

## Sheet: HAP1-HEK293T_subunits
Protein	Gene	LFQ_293-KO-40S	LFQ_293-KO-60S	LFQ_293-WT-40S	LFQ_293-WT-60S	LFQ_HAP-KO-40S	LFQ_HAP-KO-60S	LFQ_HAP-WT-40S	LFQ_HAP-WT-60S
RM12	MRPL12	30.3598	26.6604	29.9951	26.7864	23.5259	21.3773	19.8661	18.8178
G5E9W7	MRPS22	22.3596	23.3281	23.4721	22.7395	18.7145	21.9272	16.864	22.7393
SGIP1	SGIP1	25.9903	19.7082	26.0986	20.3047	18.5505	22.1948	19.9627	22.1925
PRP19	PRPF19	24.738	25.7473	24.7368	24.6779	22.2189	20.898	19.0889	21.4443
LORF1	L1RE1	22.7501	21.6986	22.8808	21.1279	19.278	15.5416	17.8416	19.5278
NOG1	GTPBP4	26.1282	29.8483	25.1913	29.1925	25.1534	28.0702	20.1602	26.976
LARP4	LARP4	23.9453	24.0696	25.4159	24.7024	21.84	22.6536	20.6176	22.7208
AIMP1	AIMP1	25.0905	24.1915	25.5109	23.9867	22.2068	23.2087	20.8691	23.1043
B5MCF9	PES1	18.0429	24.2538	25.4729	24.6621	26.0356	24.8977	20.9343	25.2057
RL29	RPL29	22.6327	30.3099	23.4483	29.9163	22.1569	31.3782	18.9442	29.5018
MYCB2	MYCBP2	26.9431	23.7888	27.0904	23.6902	25.4219	23.5849	22.663	24.4042
K2C6A	KRT6A	22.9307	25.3891	27.0103	26.3764	24.9824	18.2187	22.9188	22.703
PRS4	PSMC1	20.518	20.6193	21.589	20.6808	17.4796	20.5016	17.5005	20.7785
H3BUR4	NOB1	21.9982	20.55	21.2211	18.9572	20.748	22.1705	17.484	20.6793
RT30	MRPS30	27.9393	22.8248	29.5369	25.05	24.1962	21.8066	25.8913	22.5685
J3QLR8	MRPS23	21.3963	22.0246	22.7971	23.1585	18.7883	21.9341	19.1576	21.6459
RM34	MRPL34	25.7613	19.7645	26.7401	22.4794	22.9191	15.2865	23.2509	21.0331
UFM1	UFM1	20.5405	25.2915	20.8359	24.5395	18.2083	25.5516	17.4307	23.6822
LARP1	LARP1	29.4799	29.2647	29.6638	29.466	28.0493	26.7442	26.3063	26.6827
RM37	MRPL37	28.9584	25.2103	30.3986	26.4439	26.6628	23.7535	27.0994	24.1681
G3V576	HNRNPC	25.7576	25.4511	25.5017	24.686	23.5808	24.3747	22.2875	24.6046
SYLC	LARS	24.3063	24.2938	24.886	24.1619	23.4836	24.1155	21.7212	25.0049
SYEP	EPRS	26.3673	26.1361	26.8523	26.1009	25.6679	26.4744	23.7862	26.8109
F5H6P7	MAGOHB	22.035	22.2937	21.5423	22.1293	20.887	18.2789	18.6348	21.2287
ODPX	PDHX	22.1689	18.2875	25.1486	19.1801	24.9535	17.7734	22.3122	19.7394
PRS10	PSMC6	20.7495	20.5346	20.1954	20.3351	19.7666	20.3369	17.3897	21.2853
RT31	MRPS31	24.1775	25.5188	24.8216	26.0097	22.7849	22.0598	22.0616	23.9221
RT28	MRPS28	20.4631	22.3282	22.5177	23.1643	19.7018	18.386	19.7619	18.0463
A0A0C4DGF2	KLHL6	18.0184	17.126	19.0783	19.3239	19.5196	17.9885	16.3579	18.6756
J3QQS1	MRPS7	24.4259	24.6942	25.3465	25.3709	23.4502	23.1736	22.7805	22.6404
PSDE	PSMD14	19.5305	19.7235	20.8038	19.5125	18.5904	19.5334	18.2412	19.9566
AIMP2	AIMP2	23.9279	23.5437	24.4813	23.9785	23.2667	24.2679	21.9247	24.523
SYDC	DARS	25.3368	25.5251	25.9712	25.2569	24.8369	25.3905	23.4344	25.6146
G5EA06	MRPS27	23.3489	23.8437	23.7136	23.748	21.3988	22.6214	21.1777	22.4769
RT05	MRPS5	20.5924	21.0059	22.5178	21.7957	19.7825	20.5441	20.0203	20.4785
PTCD3	PTCD3	25.461	26.2581	26.3642	26.5271	24.2086	24.3772	23.9082	24.7744
IF2B3	IGF2BP3	22.0581	22.9916	22.807	23.3687	21.4378	23.0345	20.353	23.4392
RM02	MRPL2	27.8855	25.1929	28.979	25.3398	26.0764	24.0336	26.5375	24.7642
Q5QPM0	RALY	22.3542	19.6325	22.072	19.5394	20.2117	16.853	19.6778	21.0202
C9J4Z3	RPL37A	26.799	31.9199	26.7533	32.0215	27.4982	30.8609	24.5695	31.5845
E7EPW2	MRPS25	21.7244	22.3286	22.5313	22.5882	21.8909	21.9534	20.3558	22.0207
RT10	MRPS10	24.0429	25.1527	24.571	25.3188	22.2547	22.2959	22.4529	23.0616
RENT1	UPF1	18.6929	21.7099	20.6346	21.8249	19.5675	21.5515	18.5282	21.5757
TMED4	TMED4	20.4033	17.2587	20.3386	17.3952	18.3705	20.0839	18.2334	24.3402
MCA3	EEF1E1	23.9917	23.9456	24.6573	23.8924	24.0027	24.5567	22.5556	24.8704
RT14	MRPS14	23.4003	24.0723	23.6475	24.216	21.4578	21.6053	21.5508	22.3995
MASU1	MALSU1	24.3691	20.983	25.5244	21.1338	22.5474	19.7633	23.4807	19.3946
J3KR24	IARS	26.5599	26.565	27.1195	26.6929	26.0404	26.4942	25.1004	27.2063
RT33	MRPS33	22.5418	22.3318	23.4697	24.0221	20.9891	18.5446	21.4576	21.5225
RT29	DAP3	24.9826	25.6497	25.8723	26.0949	23.9261	23.9305	23.9402	24.6131
RM54	MRPL54	28.2002	27.6816	28.2744	27.9539	27.6996	27.233	26.3493	27.1836
E9PKD5	PSMC3	20.3295	20.855	21.4545	18.6188	18.8421	17.6228	19.5618	17.5262
SYMC	MARS	24.1964	23.7392	24.6344	23.8959	23.5409	23.8791	22.7638	25.0275
RM40	MRPL40	26.9797	23.9468	27.8039	24.6349	26.401	23.0319	25.976	23.9336
RT35	MRPS35	25.4834	26.1191	25.9128	26.6133	24.3803	24.1762	24.1025	24.9088
BTBD2	BTBD2	20.7292	18.4011	21.2812	20.1867	19.7323	17.8653	19.4813	19.6601
SRRM2	SRRM2	25.3005	20.7479	21.9495	19.3825	20.6059	19.8497	20.1763	19.5662
RT09	MRPS9	24.8481	26.0759	25.528	26.1578	23.6736	24.2354	23.757	24.6965
RM55	MRPL55	27.9965	24.0487	28.4378	24.7322	26.9658	24.1436	26.6803	24.5043
A0A075B746	#N/A	21.0308	22.3217	22.2175	22.1096	19.3028	21.2927	20.4826	21.6504
RL23	RPL23	29.3365	32.2882	29.2223	31.9442	29.2739	31.8326	27.5266	31.3027
RM46	MRPL46	28.7132	24.7213	29.1945	25.603	27.6559	24.5692	27.5228	25.0929
PNO1	PNO1	22.7496	18.3588	22.4301	20.8242	22.4573	22.1707	20.7596	22.084
U520	SNRNP200	23.0381	20.2668	21.7702	20.126	20.3077	19.4811	20.1069	19.5211
SYRC	RARS	25.1747	25.4806	25.7278	25.2818	25.0779	25.587	24.0876	25.8104
GYS1	GYS1	27.7149	29.8012	27.23	29.8101	27.0455	28.9277	25.6523	29.1896
PRS8	PSMC5	19.6426	21.2277	19.8371	21.2907	18.4884	19.6198	18.2852	21.2219
SYK	KARS	22.3832	23.9787	23.2741	24.2069	22.4982	24.5814	21.7356	25.0852
H0Y6Y8	MRPL43	29.0903	26.1122	29.5366	26.172	28.2904	25.9401	28.0293	26.4917
RM18	MRPL18	28.2042	25.0915	28.8421	25.5708	27.7655	24.4814	27.344	25.1386
S4R360	MRPL42	26.3563	23.7343	27.2295	23.8127	25.9313	22.3984	25.7572	22.7734
RM01	MRPL1	28.9765	24.5925	29.8602	25.4187	27.9933	23.5902	28.3918	24.8812
RM50	MRPL50	29.0797	26.0923	29.3682	26.4601	28.3707	25.1925	27.907	25.7373
RPN1	RPN1	18.5774	19.6797	18.8683	17.252	25.6791	27.6242	17.4275	26.5918
A0A087X2D5	MRPL45	29.9176	26.1383	30.5777	26.557	29.1447	26.0037	29.163	26.6671
Q5SRN1	CDC40	20.7702	21.1677	19.9147	21.0498	20.8595	20.6425	18.5007	20.66
A0A087WVC0	ALG9	20.621	29.3068	20.3733	17.2161	19.086	19.5764	18.9601	18.4084
H0Y9R3	WDR26	20.1003	17.0851	20.8254	16.8511	19.1806	17.2403	19.4329	18.5849
LAR4B	LARP4B	26.5925	25.8325	26.6886	26.9583	25.6633	24.7421	25.2969	24.6899
RM28	MRPL28	29.3229	25.9076	29.9129	26.265	28.5705	25.6108	28.5244	26.1189
RL26	RPL26	18.3017	20.7855	19.4231	26.2549	19.9016	25.94	18.0704	26.7144
RM47	MRPL47	28.8789	25.182	29.68	25.6355	28.2797	25.3047	28.3309	25.7145
RM38	MRPL38	29.4966	26.887	30.2249	26.9417	28.9672	26.1965	28.8783	26.7309
G45IP	GADD45GIP1	29.0843	26.6306	29.4468	26.6576	28.4991	25.6168	28.122	26.0514
RT02	MRPS2	21.9032	23.0981	22.2705	23.2444	18.7367	20.9524	20.9491	21.3753
ACTB	ACTB	17.9971	22.5169	21.0491	21.1796	19.016	18.0492	19.7424	21.3489
RS27A	RPS27A	32.3843	28.8201	32.3535	28.7819	31.9951	28.8486	31.0473	28.6869
PRS6B	PSMC4	20.5468	20.361	21.1308	18.8259	19.7706	19.0239	19.8712	20.7124
PSMD3	PSMD3	20.8146	20.7668	21.4025	21.1336	18.4359	20.8518	20.1493	21.44
RM10	MRPL10	28.6317	24.8882	29.3796	25.3532	28.1648	24.819	28.1353	25.1758
H7C531	PSMD6	18.9801	20.4326	20.1773	20.24	18.7466	19.4305	18.9333	20.0462
F5H702	MRPL48	27.2278	24.3017	27.6705	24.3641	26.5336	23.8808	26.4278	23.4643
F8VPD4	CAD	25.3021	25.7266	25.2705	25.4357	24.5208	25.5167	24.0349	26.1167
BOP1	BOP1	18.8068	23.8313	19.8802	23.0313	20.2137	24.2865	18.6743	24.7482
RM49	MRPL49	28.6481	26.503	29.1108	26.3266	28.1899	25.5853	27.9232	26.3136
BYST	BYSL	20.5274	19.4911	20.3821	19.3271	19.3421	21.3951	19.2099	21.1074
A0A087WUZ8	#N/A	20.8359	20.9511	21.3762	21.9599	19.4274	20.6844	20.2072	21.9465
RM17	MRPL17	29.0804	24.549	29.7183	25.1593	28.2019	24.7698	28.5539	25.416
RM24	MRPL24	29.2762	25.7094	29.8396	25.8007	28.6847	25.8215	28.68	25.981
ZN622	ZNF622	19.9094	29.7087	19.8612	30.3801	19.2685	29.2963	18.7119	28.2809
RM16	MRPL16	29.4787	25.1538	29.9964	25.761	28.9271	25.1398	28.8562	25.9664
RM22	MRPL22	28.8187	25.0123	29.2492	25.2885	28.3927	25.1853	28.119	25.4059
RM53	MRPL53	27.471	20.3339	28.1396	23.3395	26.7915	22.5036	27.0196	23.0686
J3KS15	MRPL58	28.9575	26.265	29.3659	26.5421	28.1192	25.6031	28.2483	26.3024
BTBD1	BTBD1	20.2796	18.9059	20.5119	17.4707	19.7	19.1721	19.3998	19.0616
H0YBA1	PCM1	18.5225	20.0465	21.1923	18.783	18.6502	21.7183	20.0895	22.7764
RM41	MRPL41	29.4633	25.6031	29.592	25.9408	28.9322	25.1304	28.4894	26.105
RM19	MRPL19	29.6568	25.857	30.4174	26.4131	29.1126	25.8601	29.3218	26.6574
C1QBP	C1QBP	25.1942	22.0868	25.6169	23.0021	25.3639	22.0574	24.5234	19.5957
RM21	MRPL21	29.3365	26.9879	30.0877	27.2534	29.1718	26.4113	29.0012	26.893
RM39	MRPL39	29.8716	26.2285	30.5101	26.3889	29.2841	26.0644	29.4274	26.5385
RM11	MRPL11	29.9212	28.9208	30.2578	29.308	29.2558	28.9482	29.2116	28.7707
RM15	MRPL15	30.677	27.9586	31.2134	28.0096	29.7985	27.1831	30.1679	27.7163
H7C5U8	MRPL27	28.5504	26.272	28.8171	26.0913	27.2393	25.4613	27.7772	25.922
RM44	MRPL44	29.8063	27.0821	30.2475	27.3571	29.1308	26.691	29.23	27.128
RUVB1	RUVBL1	17.7251	17.2582	21.2031	20.3095	17.9452	21.4076	20.1871	22.1172
LAS1L	LAS1L	20.4122	22.1105	20.5041	21.0112	17.3028	21.3297	19.4974	21.9991
RM14	MRPL14	29.2103	24.9021	29.2979	25.3271	28.1696	24.9647	28.3128	25.3068
RT63	MRPL57	27.0646	24.2893	27.8345	24.0309	26.2872	24.2285	26.8605	24.2817
RM09	MRPL9	29.6183	26.123	30.0312	26.3889	28.8766	25.9201	29.0736	26.528
RM52	MRPL52	29.0406	25.721	28.7581	25.8588	27.8978	24.8819	27.8162	25.4001
RM20	MRPL20	27.88	25.1287	28.3834	25.6572	27.062	24.7094	27.4464	25.7621
RS28	RPS28	31.7463	28.006	31.9362	28.8114	31.3759	29.3405	31.0078	29.8695
IF4A3	EIF4A3	22.7525	23.6292	22.1167	22.7962	18.9373	21.3361	21.1938	21.2728
RT18A	MRPS18A	28.4493	24.7589	29.0927	25.0251	28.2004	24.7974	28.1804	25.0095
S10A9	S100A9	20.105	18.5058	18.9621	16.9619	21.9959	19.3105	18.0537	23.7686
ODP2	DLAT	26.2624	21.3671	29.0175	24.0308	29.9735	25.5529	28.123	24.8893
RM23	MRPL23	29.6155	25.8864	30.0396	26.01	29.137	25.6266	29.1467	26.2043
RM30	MRPL30	28.9814	22.0612	28.7685	23.5617	27.9031	23.5642	27.8757	24.4133
STAR9	STARD9	26.7593	21.2428	27.0374	21.5719	25.8738	21.3441	26.1485	22.0436
SYQ	QARS	23.5256	23.4021	23.6523	23.3163	23.571	23.6661	22.7795	23.8073
RM13	MRPL13	29.5212	25.8059	29.96	26.2269	28.9402	25.6982	29.0925	26.1793
RM32	MRPL32	27.4795	24.79	27.7241	23.4569	27.0441	23.0541	26.8794	23.6821
NDUS3	NDUFS3	17.9019	16.6466	18.5073	18.5225	20.4426	18.2097	17.6828	22.2891
RM04	MRPL4	30.0062	27.1222	30.3029	27.3199	29.0455	26.264	29.4798	26.9189
RM03	MRPL3	30.098	25.8552	30.4358	26.7728	29.4928	27.2905	29.6491	27.1031
RM51	MRPL51	27.5643	25.2191	27.6531	25.4523	26.5707	23.9226	26.8884	24.4731
RL5	RPL5	26.6808	34.2857	27.8356	33.9736	27.8524	34.1356	27.0823	33.2522
IF6	EIF6	24.7552	32.0063	23.9554	30.7586	24.5858	31.3254	23.2264	30.5761
RLA1	RPLP1	28.3413	32.2216	27.0091	30.7196	29.8513	32.0854	26.3145	31.4287
C9J634	PDHB	17.2449	19.102	21.9098	21.6827	20.0442	17.0313	21.2173	20.8627
TSR1	TSR1	24.3329	23.066	23.8511	23.2494	23.1256	23.96	23.1606	23.8143
RL36L	RPL36AL	17.0736	30.5489	20.7897	31.6205	20.062	31.3126	20.1016	31.1185
HSP7C	HSPA8	22.5374	24.885	22.7898	26.4839	23.5888	25.8003	22.1294	25.8801
RL31	RPL31	23.486	32.1211	25.3131	31.4706	25.4698	31.7651	24.7108	32.1682
RM33	MRPL33	27.7997	21.9361	27.9575	21.9774	27.4499	22.1096	27.3773	21.8683
A0A087X0X3	HNRNPM	21.1117	22.1669	20.9163	21.6799	20.6753	24.2848	20.3736	24.9422
PSMD2	PSMD2	21.536	21.2624	21.3651	21.4469	20.8105	20.8072	20.8333	21.3671
TPP2	TPP2	24.1906	28.7955	24.4033	29.322	23.1352	29.527	23.9042	29.8461
RS3	RPS3	34.0711	31.704	34.1056	31.3326	33.9218	32.0396	33.6119	32.1131
K7ERE3	KRT13	18.1118	16.767	20.0159	26.2278	19.0035	15.9926	19.542	17.2043
R39L5	RPL39P5	17.9599	29.8198	19.6765	29.5461	19.7615	30.1419	19.2252	29.9351
RM35	MRPL35	25.7185	22.9572	26.3683	23.127	24.9239	22.2478	25.9411	23.1941
RL9	RPL9	27.3991	32.7984	28.1028	32.5496	28.8336	32.3276	27.694	31.9104
Q5JP53	TUBB	22.4677	22.4541	22.8785	22.476	22.8328	22.9305	22.5321	23.7589
MYH10	MYH10	23.8796	23.56	23.8752	22.12	20.7003	17.5144	23.5701	24.857
MUC16	MUC16	25.1147	18.194	24.3479	21.7539	24.3323	16.7319	24.0469	23.3367
ACTG	ACTG1	27.1713	27.944	26.7441	26.944	25.3677	26.651	26.4605	27.8948
A0A0A0MSY9	EZH1	18.9867	19.0946	19.6341	18.0019	16.6897	18.2758	19.3517	18.7586
RL27A	RPL27A	21.4475	32.0335	23.0545	31.7657	23.5691	32.4609	22.8301	31.8796
RS20	RPS20	32.5141	30.4744	32.6564	29.3337	32.1803	30.5544	32.4635	30.3514
STML2	STOML2	19.4294	20.7595	19.9741	20.6414	20.5605	21.33	19.7815	22.1022
PRP8	PRPF8	24.4216	25.2779	24.9399	24.9583	24.919	25.1093	24.761	25.264
K7ERN7	NLE1	16.9499	21.7167	19.3307	21.4631	19.2475	17.7851	19.159	18.0478
RS23	RPS23	31.5152	30.6516	31.8074	30.0811	31.2315	29.7975	31.6483	30.5656
PCLO	PCLO	22.5683	18.0462	21.7449	20.6251	23.3124	19.1174	21.5913	20.6439
D6RHH4	RACK1	20.7372	18.5822	20.7016	19.1526	21.0488	19.663	20.5593	20.9845
DEOC	DERA	27.4892	22.7533	29.2428	23.4862	27.5455	22.7856	29.1181	26.4728
DUS12	DUSP12	17.1365	26.4448	18.3792	26.5	17.6438	24.5069	18.2619	23.0639
ODPA	PDHA1	18.5859	18.9904	21.8985	21.8378	21.2723	22.2619	21.7886	21.7502
RS11	RPS11	33.1265	29.632	32.8231	29.7294	32.3822	30.6361	32.7608	30.7541
RLA2	RPLP2	29.491	33.2399	28.2164	33.7872	29.7492	32.2601	28.1843	31.0603
H0Y8D1	PRSS1	24.3558	16.94	24.3981	20.2858	25.0393	18.6885	24.3679	18.1321
A16A1	ALDH16A1	27.5297	20.5482	29.1595	23.0217	27.4512	22.164	29.1543	25.9285
E9PJN9	RPS3	19.8785	19.1524	19.7185	19.0168	21.7778	20.4669	19.7146	19.4721
RL22	RPL22	24.6388	31.6809	25.3074	31.873	26.0763	31.8056	25.3092	30.8299
K1C9	KRT9	28.5594	32.1389	27.1278	29.9157	28.9698	27.1695	27.1602	29.1863
RS4X	RPS4X	33.7331	30.6555	33.878	30.7536	33.8724	31.4414	33.9374	31.5805
LA	SSB	19.6516	19.7178	23.4677	25.6018	21.984	20.1029	23.5275	21.0098
A0A024R4M0	RPS9	33.4609	30.4522	33.378	30.7281	33.4797	31.4263	33.445	31.6623
BAG2	BAG2	20.6106	17.2365	21.2384	20.957	21.4591	20.8267	21.3061	22.1117
J3QR09	RPL19	22.6159	31.7426	23.4433	31.7105	24.1612	32.2915	23.5158	32.2246
DESM	DES	23.7622	21.8909	23.5865	21.9374	23.8053	22.3759	23.6748	22.5629
Q5JY65	CRNKL1	20.3934	21.4347	20.5207	21.0498	20.92	20.833	20.6424	21.1952
HSP77	HSPA7	17.7168	22.4044	20.8781	23.7033	22.6404	22.8398	21.0164	22.5914
J3QL05	SRSF2	17.5136	21.1287	18.3525	21.5632	18.5551	20.862	18.4926	21.7581
E9PR30	FAU	29.8431	26.963	29.2248	27.0409	30.8938	28.1469	29.3791	27.0788
PABP4	PABPC4	29.6032	30.2858	29.1397	29.7819	29.9326	29.8274	29.3077	29.5313
PI3R6	PIK3R6	23.9444	16.3494	24.3643	18.4292	24.7838	16.4301	24.561	18.7033
RS12	RPS12	32.4508	29.5355	32.2793	29.2056	32.6679	29.9573	32.4836	30.0514
K1C16	KRT16	22.0204	22.5904	20.8678	21.6054	23.6858	19.425	21.076	20.0238
RS21	RPS21	32.6032	29.5956	32.3518	29.4452	32.378	30.0671	32.5657	30.3246
A0A087WXM6	RPL17	26.1946	33.2584	25.4573	32.9332	25.5343	33.5991	25.6721	32.4925
RS3A	RPS3A	34.0452	30.2759	33.7824	30.6989	33.784	31.1031	34.0161	31.2729
A0A087WVQ9	EEF1A1	22.8279	23.6055	22.7552	23.3819	24.1197	25.0803	22.9944	25.096
RS13	RPS13	33.3502	29.4048	33.2609	29.5668	33.6011	30.6558	33.5079	30.8501
C9JXB8	RPL24	26.3097	30.6196	26.8938	30.6733	27.7478	31.7839	27.1538	30.9091
M0R0F0	RPS5	33.4426	30.5352	33.4835	30.8526	34.0364	31.3475	33.7437	31.557
H0YMA0	SNRPA1	20.3606	21.3358	21.0617	21.3143	21.9146	21.1902	21.3373	22.5215
C9JYQ9	RPL22L1	23.4865	30.8771	24.1017	28.1557	24.7368	30.7811	24.4187	28.5838
RS6	RPS6	32.9145	28.9962	32.8343	29.2209	32.5612	30.1407	33.1553	30.1727
RS15	RPS15	31.8279	28.4046	31.6472	28.23	31.8545	29.0797	31.9702	28.9056
RACK1	RACK1	34.1812	30.9217	34.0093	31.0294	34.3922	31.6517	34.3397	31.7044
A0A087X2D0	SRSF3	18.2059	21.3698	19.7559	21.4379	17.4602	18.6224	20.089	17.7501
RS27	RPS27	31.6147	27.803	31.2335	27.7923	31.9617	28.5714	31.5674	28.3531
H3BU31	RPL4	17.261	19.0819	17.5853	17.4059	18.6329	22.3917	17.9218	22.8673
RS16	RPS16	33.018	29.4224	32.9285	29.2401	33.3154	30.4267	33.2674	30.8679
RS19	RPS19	33.0065	29.6062	32.466	29.6584	31.8847	30.6054	32.82	30.5212
DESP	DSP	19.5175	22.5668	18.0135	18.2749	19.7018	17.8789	18.3697	20.178
RS7	RPS7	33.2609	29.6422	33.3044	29.7003	33.3216	30.3294	33.6674	30.3702
G3P	GAPDH	21.6499	22.9294	21.6306	22.9083	22.5275	22.2785	21.9987	22.6075
RS26	RPS26	30.6156	27.35	30.6969	27.2381	30.5105	29.241	31.0675	28.9912
RS17	RPS17	32.963	29.8959	32.7543	29.8854	33.1708	30.4404	33.1431	30.6811
GRP78	#N/A	23.1949	24.2484	23.1154	24.504	25.8175	24.978	23.5075	24.8871
WDR12	WDR12	17.3078	22.7222	19.8724	24.4387	18.4129	24.8242	20.2726	23.7429
F8W7C6	RPL10	19.4589	27.8833	18.9504	28.6073	17.668	29.4804	19.3557	28.552
K1C14	KRT14	24.4941	27.0258	23.4825	26.3544	25.1844	20.6191	23.9047	23.8849
RL21	RPL21	24.4507	32.7775	24.7428	32.4743	25.369	32.9571	25.1721	32.6514
PININ	PNN	23.5107	23.6113	21.7401	22.1337	21.4909	20.2438	22.1718	19.9066
YBOX1	YBX1	30.7687	30.0388	30.4791	29.5275	31.4838	30.2827	30.9111	30.5394
TBA1B	TUBA1B	22.9034	23.7993	23.0626	23.5221	23.482	24.3033	23.4956	24.9019
D3YTB1	RPL32	22.3994	31.6819	23.6271	33.0298	24.3673	32.9354	24.0623	32.4434
G3V5R3	SNW1	21.8076	22.1732	21.2489	21.7368	22.2764	21.6916	21.7025	21.6949
K2C1	KRT1	29.4606	32.2583	27.5582	31.3259	28.9181	27.3131	28.0347	29.0612
F8VPF3	MYL6	22.3388	22.0413	22.2017	21.1364	19.9199	15.8718	22.6814	22.9551
K1C19	KRT19	18.5799	16.5277	19.8842	24.5581	20.5551	19.0287	20.368	18.6997
NOG2	GNL2	18.4848	20.4162	18.8155	19.8511	18.1725	19.7606	19.3067	18.1146
RS2	RPS2	33.3902	31.1758	32.9303	30.8213	33.3146	31.3884	33.4293	31.2436
E7ETK0	RPS24	32.1549	28.5383	31.6211	28.6407	32.419	29.5338	32.1406	29.6938
PABP1	PABPC1	31.5798	32.3338	31.2554	32.1833	32.1884	32.4028	31.7912	32.1701
E7EPB3	RPL14	26.7912	31.288	27.6055	31.2022	28.4775	31.5035	28.1448	31.3116
C9J6C5	NIFK	18.8393	22.7704	18.7994	22.5396	18.0135	22.3044	19.341	22.2927
MYH9	MYH9	20.6556	21.3057	21.3618	18.2091	16.504	16.3943	21.9049	23.7968
H7BXH8	HNRNPLL	18.2282	17.7274	18.9224	18.3459	19.5967	17.4807	19.524	19.6365
RS29	RPS29	30.433	26.9066	30.3615	27.8317	31.3485	27.5458	30.9719	27.94
RS14	RPS14	32.5721	29.6444	32.1122	29.6717	33.3085	30.6874	32.7415	30.8623
RS8	RPS8	33.1899	29.9168	32.8114	30.0324	32.9013	30.7424	33.4471	30.7568
C9J9V2	THUMPD3	23.3589	21.1152	22.8729	19.4361	23.2534	17.6496	23.5243	18.7666
RL7	RPL7	25.2334	34.306	25.5047	34.1653	26.2045	34.2318	26.1621	33.8216
RS25	RPS25	31.2096	29.051	30.5507	30.8108	22.6513	18.5476	31.2182	30.7285
A0A0A0MRA3	TTN	25.2034	18.8117	24.5086	18.7361	25.8175	19.3461	25.1927	19.6307
RL18A	RPL18A	25.7871	31.83	25.6102	32.5592	26.4346	33.3557	26.2972	33.0472
C9J9K3	RPSA	33.6212	31.4152	33.0113	30.8044	33.7839	31.6304	33.7309	31.5807
ACTH	ACTG2	23.1263	24.1545	22.2722	23.7691	18.6107	23.2915	23.0158	23.9769
RL13A	RPL13A	23.1868	33.1193	23.7483	32.5092	24.9505	32.6864	24.497	32.4076
RS10	RPS10	31.8883	28.4407	31.6041	28.5891	31.8348	28.9265	32.3611	29.0175
RL34	RPL34	28.7384	26.8022	27.4012	27.0796	30.0375	29.5242	28.1742	28.9337
RL28	RPL28	23.4303	31.875	24.1681	32.6479	25.3782	33.2082	24.9676	32.471
D6R9B6	RPS3A	24.1387	18.1049	23.1597	21.4799	24.641	17.4419	23.9722	18.9082
CDC5L	CDC5L	22.4837	22.552	21.1906	22.0055	21.6942	21.161	22.0215	20.9753
U5S1	EFTUD2	23.011	23.8123	22.6856	23.2118	23.5858	22.8641	23.5199	22.5739
RS18	RPS18	33.1579	29.8312	32.5791	29.7579	32.8425	31.0146	33.4452	30.8965
SRSF6	SRSF6	25.8966	25.8673	27.4875	25.2283	28.1585	24.528	28.3558	24.2221
SPF27	BCAS2	21.0217	17.8222	19.9386	21.1486	20.8669	20.2149	20.8293	17.9907
F8WE65	PPIA	21.8564	22.9678	20.343	22.1689	21.1188	22.1546	21.2481	21.8988
RL38	RPL38	21.731	31.7954	21.8477	31.5576	22.5325	31.4035	22.7712	30.9596
RL4	RPL4	26.8328	33.7817	26.233	33.2972	28.1476	34.6068	27.1746	34.2533
K2C5	KRT5	24.5665	26.4976	22.3277	26.3915	23.2919	17.457	23.2971	23.6579
H2A1J	HIST1H2AJ	25.2151	26.0546	25.9237	24.4123	26.8526	26.0489	26.9523	27.63
A0A0J9YVX5	0	25.6817	19.7244	24.7749	18.468	26.0985	18.0878	25.8081	22.5551
RLP24	RSL24D1	21.0092	25.2871	20.3066	24.7094	19.9326	23.6745	21.3758	23.1509
K22E	KRT2	28.5694	30.8425	25.6932	31.5622	26.9379	25.5237	26.7683	27.314
K1C17	KRT17	18.0431	20.635	18.6002	17.966	21.0751	18.5598	19.6771	20.4585
TOP2A	TOP2A	18.235	21.403	17.7594	20.3094	19.3521	22.6044	18.8756	22.8913
RL11	RPL11	26.0252	32.6821	26.1586	32.2964	27.4169	33.5852	27.293	32.2307
RL35	RPL35	24.7077	32.2334	24.8107	32.2397	26.3535	32.1406	25.9455	32.045
YBOX3	YBX3	29.7629	28.5649	29.9004	28.3813	31.0668	29.1158	31.0562	29.7313
H4	HIST1H4A	26.6227	27.0538	27.5848	25.4893	28.0073	26.7794	28.7414	28.2698
TRA2B	TRA2B	22.3569	23.298	22.8962	22.5611	22.8707	19.2609	24.1097	23.9619
F8WD59	RPSA	23.2086	19.0818	21.3941	17.5795	23.3957	19.3655	22.6218	20.1235
RL23A	RPL23A	25.1414	32.6404	25.6349	33.077	27.0208	33.1618	26.8789	32.6039
TCPB	CCT2	26.7752	22.8081	26.9439	23.8733	27.3387	23.5782	28.2022	24.3703
B2R4S9	#N/A	25.129	26.0898	25.8319	24.6101	26.6974	25.8154	27.1021	27.4488
TCPZ	CCT6A	25.4998	22.0427	25.7314	22.0851	26.8198	21.448	27.0315	22.3833
WDR48	WDR48	18.6903	26.0069	17.7878	26.7071	17.7379	26.0326	19.1132	25.5775
SYF1	XAB2	20.8689	17.3726	20.404	16.0295	20.3749	20.1827	21.776	20.3101
RL10	RPL10	24.6245	33.2924	24.8789	33.1664	26.6391	33.636	26.2609	32.9591
D6RG13	RPS3A	27.6699	18.6219	26.4938	18.6827	27.9158	18.1584	27.8898	19.0765
K7EMV3	H3F3B	24.1722	24.7836	24.9181	23.3875	25.8731	24.6039	26.3835	26.311
RL3	RPL3	26.8289	34.2826	26.1804	34.2264	28.0549	34.576	27.6905	34.1025
RS27L	RPS27L	29.0586	24.7012	29.2094	25.1949	30.1306	26.9852	30.7539	27.5281
GLYG	GYG1	26.093	27.4969	26.3118	27.9081	27.3507	28.114	27.8734	28.3922
K1C10	KRT10	29.274	31.2929	26.6377	31.9052	27.7217	27.1499	28.2347	28.241
RL35A	RPL35A	24.9093	32.662	24.2313	32.5773	26.317	33.0037	25.8317	32.7054
NOD1	NOD1	18.3102	18.2975	19.1863	19.8603	22.2365	24.6527	20.7984	23.4443
PAIRB	SERBP1	21.6591	18.4829	20.1817	19.8576	22.112	18.0706	21.8619	21.3361
SMD3	SNRPD3	24.9309	24.2498	25.2893	24.18	26.6983	24.492	26.9813	25.6091
TCPA	TCP1	26.0166	22.3564	25.9618	22.2126	27.111	21.5335	27.6571	22.722
E9PEX6	DLD	21.1357	21.4251	21.9111	22.1076	22.8409	22.7041	23.6118	24.0165
MOV10	MOV10	28.3779	29.72	27.6212	29.2002	28.8209	29.1448	29.3237	29.857
B4DJ81	NDUFS1	18.2943	20.2844	19.378	17.7223	19.7073	17.7482	21.0965	21.8564
HS90B	HSP90AB1	17.1053	22.031	21.2738	22.4789	23.2826	23.632	23.0262	25.9147
G3V203	RPL18	27.8795	33.5469	27.4091	33.4183	29.567	33.6304	29.185	32.948
Q5VZU9	TPP2	18.4233	20.1871	16.2871	21.9202	17.9818	22.3633	18.0793	22.2705
DSC1	DSC1	18.7345	22.9761	17.9119	23.679	19.3234	16.7243	19.7214	21.4889
DJC13	DNAJC13	25.1738	25.5182	25.5606	25.1812	27.1362	26.8141	27.3729	27.8869
TMED9	TMED9	18.8013	20.4074	19.6249	20.0576	20.5936	21.2266	21.4387	21.2543
RL27	RPL27	27.3414	33.4642	28.3738	32.602	29.9424	32.8656	30.1991	32.4921
TCPQ	CCT8	25.6656	20.8121	25.9704	21.8938	27.5025	20.5546	27.8454	21.7972
K2C4	KRT4	19.6617	19.5487	18.6775	26.8365	19.9589	18.0208	20.5577	18.326
TCPG	CCT3	25.3671	22.5895	25.6871	21.6691	27.2849	21.5663	27.6193	22.3813
G3V3I1	PSMA6	20.5122	18.5541	22.6652	18.7521	23.7829	18.4611	24.6603	16.9485
FRIL	FTL	25.3705	22.461	25.8425	24.1484	25.8706	20.6894	27.8654	24.0183
D6RF23	RACK1	21.7812	18.9627	22.1507	19.1106	24.209	19.1895	24.1865	19.0107
H0YDF9	SCRIB	25.2095	20.7374	22.6942	17.2843	24.9457	18.2634	24.8071	20.7162
RL6	RPL6	29.5809	34.3025	29.1566	33.017	31.4826	33.1664	31.2956	33.0199
SMD2	SNRPD2	23.3602	24.018	23.4847	23.6241	25.3561	24.1605	25.6531	24.4606
RLA0	RPLP0	30.0808	33.965	29.1579	34.0045	31.4811	34.5468	31.3479	34.1275
RUXE	SNRPE	23.5187	23.7579	23.4695	23.6853	25.0728	24.1124	25.679	24.7479
MRT4	MRTO4	23.4442	28.7665	23.0678	28.9623	25.6168	29.3117	25.2914	29.0095
TCPD	CCT4	25.2052	21.9377	25.6644	21.2226	27.2693	22.4182	27.8885	22.3093
Q5JRI1	SRSF10	20.3347	19.8697	20.7584	16.4915	22.1646	19.3274	22.9904	19.9141
Q49AN9	SNRPG	21.8121	22.3846	22.0158	22.2886	23.2731	22.499	24.2654	23.1069
LG3BP	LGALS3BP	22.7665	21.5944	24.2971	23.3561	25.6093	25.6459	26.5828	26.929
RL26L	RPL26L1	22.5665	32.2951	24.4091	32.4189	27.0111	33.2895	26.7257	32.5755
J3QLE5	SNRPN	23.5808	23.7006	23.5247	22.7262	25.1122	23.4357	25.8424	23.9538
RS15A	RPS15A	32.0347	30.1433	29.8434	30.0109	31.8507	30.9379	32.1711	30.2687
PSB3	PSMB3	21.71	17.186	22.4731	18.6179	23.3225	19.9064	24.819	18.1121
YBOX2	YBX2	19.3832	19.349	18.0013	17.8724	21.4166	18.1352	20.3479	17.9724
RL8	RPL8	27.1971	33.3247	26.6569	33.4288	28.7708	33.784	29.0055	33.2814
TCPH	CCT7	22.9499	20.8547	24.4398	20.3351	26.7325	19.7203	26.8062	19.91
RUXF	SNRPF	23.0998	23.1074	22.9987	23.1033	24.5409	23.5695	25.3753	23.7924
SMD1	SNRPD1	23.6552	22.8007	23.9476	23.088	26.0694	21.4553	26.4388	23.0403
RL7L	RPL7L1	19.0117	24.2585	18.5428	23.9877	19.0667	24.2228	21.0778	24.6403
PSA5	PSMA5	20.276	21.6303	20.978	21.3994	23.3385	17.2571	23.5502	21.4981
SSBP	SSBP1	24.2024	25.5027	26.4595	25.4145	28.6219	27.2778	29.0833	27.8729
H0Y586	PSMA7	21.127	17.3917	21.5084	18.7779	22.395	17.3395	24.1549	17.4567
H0YLA2	SRP14	19.5382	20.7453	19.3471	21.5385	22.4831	22.9672	22.0237	22.9422
A0A0D9SEM4	SRSF4	21.5323	21.5787	22.1829	18.4897	24.1049	19.5841	24.8641	18.2144
RL10A	RPL10A	29.611	32.9878	28.3468	33.2731	31.1985	32.5627	31.064	33.2413
CCD12	CCDC12	20.9232	21.76	17.3748	21.4249	20.5923	19.5101	20.1559	20.1094
RRS1	RRS1	22.1161	23.8173	20.0643	23.1128	24.0349	25.5723	22.8512	24.4231
FRIH	FTH1	26.4811	24.7946	25.6928	25.0445	27.5958	23.9134	28.5333	25.3507
RL12	RPL12	29.2073	33.4032	28.0501	32.9946	31.0083	33.2303	30.9999	32.8443
TERA	VCP	19.8279	18.1243	20.2239	18.9983	20.6229	18.1049	23.2469	18.6351
PSB1	PSMB1	18.8959	18.432	19.8057	18.8147	21.3982	18.3428	22.832	17.0129
TBA8	TUBA8	19.8848	26.1503	18.1189	26.2884	21.0715	26.081	21.1701	25.4294
RL36	RPL36	26.5815	31.5087	25.1864	31.2084	28.2914	31.3381	28.2398	30.8237
PSB2	PSMB2	19.0412	18.1112	21.0961	18.0906	22.7048	18.4893	24.2771	18.2258
RL7A	RPL7A	28.4601	33.7529	27.2265	33.5689	30.6557	33.9452	30.4264	33.5046
PSB5	PSMB5	21.3732	18.2902	21.6424	20.9427	22.867	16.9846	24.8497	18.5653
PSB6	PSMB6	21.4066	18.9398	21.2866	17.9328	22.1296	17.2529	24.5099	18.4045
PSB4	PSMB4	21.3638	18.4723	21.4994	19.7636	22.5288	16.802	24.7283	19.2439
CH60	HSPD1	18.2955	22.4925	22.5221	23.2068	24.1271	22.7752	25.907	25.0155
PHB	PHB	21.2567	22.9367	22.1253	21.9825	23.9939	24.1917	25.5109	27.3971
PWP1	PWP1	24.1179	24.2701	23.3619	23.5127	27.968	28.0234	26.7623	28.3279
H0YMZ1	PSMA4	20.5187	18.1059	21.3482	20.224	22.1181	16.7504	24.7597	18.1202
XRCC5	XRCC5	19.8298	16.9557	19.723	20.0065	21.7219	20.3942	23.2041	21.1852
PO210	NUP210	18.9126	18.4128	19.2609	17.9132	20.5607	20.8791	22.7734	22.2363
DSG1	DSG1	19.5832	23.7456	15.7051	23.594	19.8829	21.1482	19.3916	17.3897
Q5VXN0	RPF2	19.0743	24.2902	18.3233	23.8917	24.0181	25.0475	22.0233	24.7605
F5GX11	PSMA1	19.6121	20.6085	20.0344	20.2756	20.7872	16.94	23.8963	19.0158
E7EQV9	RPL15	27.4193	32.7016	25.5185	32.7783	29.2562	32.9063	29.4657	32.2548
RL30	RPL30	26.4491	31.5785	25.3442	31.9436	30.1448	32.2935	29.3254	31.6907
ADT3	SLC25A6	20.953	20.2753	18.8493	17.5752	21.1766	20.6111	22.8655	22.6655
J3KPX7	PHB2	20.4016	21.0849	21.3498	20.1222	22.6215	24.1092	25.3744	28.0429
ATPA	ATP5F1A	20.1421	22.1214	20.2226	22.0349	23.5708	24.1526	24.3303	26.2461
A0A0A0MR02	VDAC2	16.8512	19.968	19.6453	20.2134	20.2776	20.269	23.801	20.9387
B7ZMI3	ITPR1	19.3608	18.5927	18.4889	20.7506	23.9423	26.7286	22.6516	25.1085
TCPE	CCT5	25.5261	19.7652	23.089	19.8333	26.7447	19.7631	27.2682	19.9886
ATPB	ATP5F1B	20.3025	21.0072	19.9286	20.3951	22.1917	23.494	24.1657	24.8673
HS71B	HSPA1B	19.2749	21.1053	17.2188	21.4751	18.545	20.1607	21.6313	20.4316
TM109	TMEM109	19.8492	19.5128	19.4985	17.0657	17.3861	21.5609	23.9843	23.7722
PSA3	PSMA3	20.4091	19.0319	20.0676	18.0026	21.5006	16.1296	24.6348	18.1462
RL13	RPL13	28.3496	30.0133	25.5628	33.2667	30.4468	32.1388	30.1733	32.3034
D6R9K7	RBM4	17.7556	19.4492	18.519	20.0442	21.9391	16.3483	23.1647	19.127
A0A024RA52	PSMA2	19.557	19.1607	20.3046	19.0462	20.8115	15.8819	25.1787	19.0616
M21D2	MB21D2	18.0873	17.5639	17.6152	18.6326	24.1925	25.6199	22.9909	18.8088
SRSF5	SRSF5	19.2856	23.0856	19.3657	22.623	18.0541	22.2698	24.7574	22.0608
B1AHC9	XRCC6	18.0086	18.0317	18.431	18.5987	20.0836	18.3727	24.1993	20.0722

## Sheet: crude80S
Proteins	Gene	LFQ_K562control	LFQ_K562rps25	LFQ_HAP1wt	LFQ_S25ko1	LFQ_S25ko2	LFQ_S25ab1	K562_S25vsControl
SP16H	SUPT16H	18.3055	23.7367	23.3592	23.548	23.9785	23.5505	5.4312
S39AC	SLC39A12	16.5837	22.0024	20.9846	17.7961	18.1768	17.9038	5.41869
ML12A	MYL12A	16.526	21.5571	23.3636	23.9536	24.2053	23.8875	5.0311
RBM22	RBM22	14.1027	18.6616	18.755	22.5159	22.0408	21.9992	4.55892
NU5M	MT-ND5	17.2123	21.748	22.539	22.5106	22.2952	21.9923	4.53579
IF2A	EIF2S1	17.4633	21.8651	22.6354	21.4774	21.2414	21.2718	4.40182
HNRDL	HNRNPDL	17.0592	21.3572	22.2046	22.2168	21.7617	21.9981	4.29805
ACINU	ACIN1	17.2066	21.2853	21.4856	26.9773	25.0001	23.6107	4.07877
ROAA	HNRNPAB	17.533	21.598	22.8455	22.4151	21.4287	18.5186	4.06495
RASL3	RASAL3	17.5687	21.553	18.3263	17.8442	18.6989	21.7426	3.98426
MAGC1	MAGEC1	16.4938	20.4341	17.5119	18.5778	18.1036	17.3901	3.94027
AP2S1	AP2S1	17.1741	21.0655	16.4079	18.4372	17.5316	16.3255	3.89143
PFD2	PFDN2	16.7679	20.5539	20.5877	18.6082	17.7941	19.187	3.78604
NDUB8	NDUFB8	17.4329	21.1631	21.1449	21.9094	21.3714	21.5548	3.73019
DAZP1	DAZAP1	17.0412	20.6071	21.4907	20.4028	20.8014	20.7086	3.5659
ZN574	ZNF574	16.0982	19.5947	16.874	18.3747	18.1732	15.0668	3.49652
MYO1C	MYO1C	17.2189	20.7056	18.5176	23.8581	24.153	23.7947	3.48678
U3IP2	RRP9	17.0734	20.5151	16.869	21.0251	17.3994	17.8159	3.44164
RIOK2	RIOK2	16.4033	19.7663	17.1983	17.8176	20.5663	17.6258	3.36297
CLCB	CLTB	18.9487	22.2635	17.3902	17.9016	17.8786	17.4077	3.3148
ZC3HE	ZC3H14	16.6973	19.9828	18.7747	20.6139	18.9317	19.2802	3.28547
FBRL	FBL	16.9469	20.183	16.7689	21.1802	21.8078	20.8181	3.23612
CNOT9	CNOT9	17.9539	21.1843	20.3354	19.4261	17.6337	17.0634	3.23042
ARHGB	ARHGEF11	19.03	22.2551	22.3614	22.7506	23.2465	22.4972	3.22508
MKLN1	MKLN1	17.4173	20.5161	16.9195	19.0788	18.6557	17.9118	3.09887
CE104	CEP104	16.5881	19.6825	19.8823	19.1637	18.0673	17.7795	3.09439
CD2B2	CD2BP2	17.5877	20.5262	21.2583	19.8475	17.7793	20.526	2.93854
PUR2	GART	18.3112	21.2469	18.2248	21.1052	20.07	20.5718	2.93568
HBE	HBE1	19.133	22.0231	17.9352	18.423	18.8531	18.1164	2.89012
PYGB	PYGB	16.5741	19.4286	18.5958	19.8214	19.5617	20.2111	2.85452
RL22L	RPL22L1	20.2522	23.0859	28.687	28.4141	29.2975	28.4471	2.8337
MASU1	MALSU1	19.1546	21.9425	21.4551	21.5701	21.669	21.6522	2.78792
GID8	GID8	17.3229	20.0336	19.12	17.9304	16.5056	17.8016	2.71071
SYTC	TARS	17.4832	20.1269	21.085	21.0982	17.3734	20.3994	2.64375
NDUAA	NDUFA10	18.4794	21.0831	23.2399	23.289	22.4636	22.8505	2.60371
MRGBP	MRGBP	15.9392	18.5406	19.8962	18.6882	18.7908	17.7749	2.60138
ACLY	ACLY	16.5256	19.1174	18.7557	17.1335	19.0699	18.891	2.59179
UBP14	USP14	16.8825	19.4549	18.6253	17.0292	17.8705	18.3898	2.57244
KI67	MKI67	17.7036	20.2627	20.0327	20.2905	20.8059	20.5235	2.55911
ATIF1	ATP5IF1	16.7509	19.306	21.236	18.3154	18.1055	18.3883	2.55517
RHBD2	RHBDD2	17.3501	19.8756	18.322	16.2685	17.5357	18.3579	2.52557
SYFA	FARSA	18.4616	20.9856	17.6605	17.4503	18.9788	16.4688	2.52396
DJC13	DNAJC13	16.0462	18.4929	25.2779	21.6185	22.7147	23.536	2.44675
RBM15	RBM15	16.469	18.8405	18.2003	18.567	19.1701	18.1226	2.37151
PHF5A	PHF5A	17.5011	19.8381	20.3926	20.5211	19.9831	20.5993	2.33706
ZN672	ZNF672	17.3871	19.7239	17.7689	19.6144	17.5597	16.1844	2.33681
ROA0	HNRNPA0	17.296	19.5644	20.8433	20.751	18.5946	20.2242	2.26837
H2AY	H2AFY	19.0196	21.2812	17.5088	21.6924	20.7573	21.3282	2.26157
PFD6	PFDN6	17.7591	20.016	21.636	17.0637	19.5969	17.0415	2.25693
SMC2	SMC2	18.1262	20.3828	21.0955	21.529	20.95	17.9641	2.25661
TPP2	TPP2	21.5256	23.7576	26.4901	26.3426	26.7762	26.0841	2.23197
TR10B	TNFRSF10B	16.7434	18.8741	16.5321	16.7823	18.6982	17.6942	2.13066
HJURP	HJURP	16.11	18.2197	20.0097	17.3175	17.4287	17.8206	2.1097
UBA1	UBA1	18.7836	20.8762	20.7279	20.5112	20.4945	19.1016	2.09263
HDAC2	HDAC2	18.6763	20.7384	20.9571	21.9139	20.805	20.7501	2.06215
F207A	FAM207A	16.5222	18.564	18.9004	16.7019	17.9444	17.5153	2.04181
MYH9	MYH9	16.9929	18.9824	24.482	24.668	25.2211	24.4553	1.98945
NHP2	NHP2	18.0184	20.0037	20.5575	17.4037	17.9366	21.5944	1.98532
NEUL	NLN	16.4284	18.3682	20.741	18.5345	17.6461	17.4803	1.93983
PRP17	CDC40	17.2564	19.1707	21.2174	21.8005	20.8167	22.5507	1.91436
TMX1	TMX1	17.0835	18.9768	20.0988	20.594	18.5295	20.1814	1.89327
IF4G1	EIF4G1	20.3153	22.201	21.4548	23.5886	21.2677	21.4091	1.88573
ZN846	ZNF846	15.8637	17.7489	22.7704	23.2437	22.8452	23.5201	1.88518
DLDH	DLD	18.2337	20.1174	22.2254	21.805	22.069	22.0754	1.88372
TRPC4	TRPC4	16.5989	18.468	24.4124	17.4865	17.3967	16.658	1.8691
DNJC9	DNAJC9	17.9416	19.7546	18.3531	17.7043	16.7861	17.6526	1.81302
SMCA5	SMARCA5	16.5287	18.2787	16.5996	17.4918	19.0922	19.3445	1.74999
DC1L2	DYNC1LI2	17.3283	19.0755	21.261	18.4551	18.4234	18.1573	1.74719
ODPX	PDHX	22.5368	24.2634	24.2875	25.3188	24.4833	24.7677	1.72666
DEOC	DERA	19.194	20.9163	25.5377	24.4933	24.6507	24.8257	1.72231
MARCS	MARCKS	16.7325	18.431	19.3301	19.6098	17.4718	18.3682	1.6985
PAB4L	PABPC4L	18.0004	19.6723	21.0287	20.9695	20.8678	21.1481	1.67191
SOX2	SOX2	17.467	19.1306	18.1878	16.4919	17.1314	18.3038	1.66365
SSRP1	SSRP1	18.194	19.8537	17.7729	19.037	18.4204	19.2735	1.65965
NU6M	MT-ND6	17.9614	19.5773	17.1091	20.7994	18.6352	20.598	1.61584
TM41B	TMEM41B	17.3655	18.9703	18.521	18.3598	19.2994	19.234	1.60487
RAN	RAN	20.7065	22.2768	21.0493	21.2775	21.0048	20.9148	1.57027
TBB2A	TUBB2A	16.9767	18.5429	20.0643	20.1843	20.1188	19.9013	1.56625
RBM4	RBM4	21.3985	22.9525	25.2466	25.7589	25.6442	25.0484	1.55401
MYO1B	MYO1B	18.4973	20.0459	18.0039	26.4169	24.8738	26.2925	1.54867
ATP8	MT-ATP8	15.6152	17.1483	21.3618	21.2847	21.0622	21.0738	1.53312
TPIS	TPI1	17.9453	19.4729	22.5206	18.6748	17.2992	18.374	1.52766
SRRM1	SRRM1	16.7227	18.2463	16.84	19.9451	19.1043	20.152	1.5236
ODPA	PDHA1	21.3284	22.8425	25.8768	25.1391	25.2028	24.9593	1.51409
QCR2	UQCRC2	17.3687	18.8408	22.8232	21.5702	20.7045	21.97	1.47211
BUD31	BUD31	16.5777	18.044	18.4133	20.8647	18.5806	21.1422	1.46628
ILF3	ILF3	19.791	21.2466	18.4973	18.7067	18.2598	19.8075	1.45556
GARS	GARS	17.4945	18.9276	18.6662	18.5546	18.1567	18.6143	1.43303
DUS12	DUSP12	22.6676	24.0629	17.0255	17.9763	21.9582	20.7813	1.39535
P4HA1	P4HA1	17.2365	18.6296	20.1421	18.9592	17.3621	18.2948	1.39307
KAPCB	PRKACB	16.9367	18.3252	18.9977	19.2198	18.6191	17.1977	1.38851
IMDH1	IMPDH1	21.15	22.5258	20.9767	15.8301	16.8	17.1774	1.37574
LG3BP	LGALS3BP	18.1111	19.4481	24.8409	25.9985	24.7459	26.2938	1.33705
MAGD1	MAGED1	16.3135	17.6468	19.9062	19.595	20.103	19.824	1.33334
PAF15	PCLAF	16.4321	17.742	19.028	16.9825	19.0875	18.946	1.30991
MYO5B	MYO5B	20.8348	22.1392	22.1789	23.7148	22.3468	21.8381	1.3044
SAP18	SAP18	17.4399	18.7378	16.8507	15.7887	21.494	21.8085	1.29797
RUXE	SNRPE	20.704	21.998	21.6518	21.3455	22.359	21.235	1.29404
HPBP1	HSPBP1	17.8947	19.1626	18.1773	17.3838	19.2741	20.4236	1.26786
APC4	ANAPC4	16.8844	18.1394	17.3791	18.2738	19.0493	18.509	1.25502
ZCHC8	ZCCHC8	20.3147	21.5643	20.0653	18.4844	18.231	18.3917	1.24961
FMR1	FMR1	17.354	18.5924	19.2124	18.8857	19.4288	19.4028	1.23842
UBP5	USP5	18.3827	19.6103	18.4142	17.7631	18.1241	17.232	1.22758
PBDC1	PBDC1	21.4646	22.6867	21.9934	23.2123	21.8551	22.0438	1.22209
RAB1A	RAB1A	20.6976	21.9063	21.4961	21.6789	21.7145	21.735	1.20871
IMDH2	IMPDH2	25.646	26.8389	25.768	25.0845	24.9186	24.7454	1.19291
TRI25	TRIM25	18.3705	19.5415	18.999	18.3328	18.6206	16.8929	1.17104
BCLF1	BCLAF1	16.0266	17.197	20.8033	22.2804	22.0512	22.6326	1.17048
ABHGA	ABHD16A	17.8083	18.9741	17.9162	18.4154	18.5806	21.7273	1.16586
RBM14	RBM14	16.5488	17.7131	22.187	20.4047	19.7174	18.188	1.16432
CSN3	COPS3	16.9623	18.1216	18.3664	17.741	17.5853	17.6695	1.15928
DCTN1	DCTN1	19.4063	20.5652	21.9317	20.2636	20.3729	19.2861	1.15891
THOC4	ALYREF	19.9904	21.1202	19.3415	21.1297	18.6794	17.178	1.12979
RTRAF	RTRAF	18.4518	19.5616	17.7071	17.4902	17.7296	15.8245	1.10982
KCMF1	KCMF1	18.7936	19.8949	17.1786	17.9694	17.0505	18.2668	1.10128
HBG2	HBG2	21.1086	22.192	17.202	17.6361	17.2216	18.6284	1.08336
DYLT1	DYNLT1	18.0271	19.1058	18.8764	17.6374	18.8046	19.1758	1.0787
SMC4	SMC4	20.3954	21.4662	22.2771	21.7528	21.7641	21.2665	1.07083
HNRPR	HNRNPR	19.6504	20.7199	19.754	21.2385	19.0009	21.0628	1.06957
HBA	HBA1;	20.0799	21.1447	19.1851	16.7054	18.2847	19.2386	1.06478
EIF3F	EIF3F	20.7963	21.8609	23.1822	22.6119	21.9217	21.459	1.06461
PLAK	JUP	17.9992	19.0596	17.1856	17.9261	19.6908	16.899	1.06037
H12	HIST1H1C	23.196	24.2562	24.8233	23.27	23.1269	24.3853	1.06019
ITPR2	ITPR2	16.7394	17.7934	21.7797	18.0595	21.145	21.727	1.05401
EIF3G	EIF3G	18.7924	19.8392	17.8136	16.3186	15.661	20.2505	1.04681
IFI27	IFI27	20.8535	21.8988	22.2126	20.9316	21.4707	16.6366	1.04527
NFXL1	NFXL1	17.5482	18.5787	16.3706	17.7922	18.2139	17.9115	1.0305
4F2	SLC3A2	21.3163	22.3285	21.4796	20.9205	20.5977	21.7785	1.01224
NH2L1	SNU13	17.5498	18.5573	17.7347	21.1454	19.5266	16.6023	1.00756
1C17	HLA-C	16.481	17.4808	17.2578	20.2715	18.0106	18.5866	0.999744
HBAZ	HBZ	21.8193	22.7966	19.6533	18.2913	17.424	18.2144	0.977289
PRKRA	PRKRA	19.1275	20.0974	22.2537	18.7406	18.2798	21.7457	0.96986
F120C	FAM120C	16.2971	17.2632	19.2528	18.9713	19.5337	18.9435	0.966152
NOP56	NOP56	20.0948	21.0417	20.5324	21.386	22.0874	22.6244	0.946854
SYF2	SYF2	18.7928	19.734	18.203	17.972	18.5198	19.51	0.941214
CCDC9	CCDC9	19.4311	20.3678	20.9581	21.4521	21.7685	21.2884	0.936691
BMP2K	BMP2K	23.2864	24.2179	20.6375	18.1455	18.0045	19.9861	0.931488
TMM80	TMEM80	18.3921	19.3208	18.2278	18.0779	18.799	19.0358	0.928621
AP2A2	AP2A2	20.7344	21.6567	21.5354	18.4754	17.3341	19.8445	0.922359
PUM3	PUM3	17.7872	18.6864	18.7473	20.571	20.4126	20.4345	0.899189
AQR	AQR	21.2017	22.0882	22.799	22.6892	22.0647	22.749	0.886486
PKHM3	PLEKHM3	17.9117	18.7876	19.4404	16.3425	18.8128	19.0136	0.875839
STRAP	STRAP	23.1037	23.9772	24.2676	24.6111	24.6618	24.9085	0.873514
PP6R2	PPP6R2	18.3206	19.176	16.9291	18.4024	17.8142	17.972	0.855391
ELAV2	ELAVL2	18.7003	19.5518	24.5346	23.773	19.7587	23.9123	0.851423
DHX36	DHX36	16.2233	17.0659	16.4046	18.269	16.8193	17.5388	0.842636
AR6P4	ARL6IP4	18.4303	19.2533	17.7509	18.1711	16.3994	20.4733	0.822979
KAP3	PRKAR2B	21.1531	21.9495	16.4279	18.8935	18.0799	16.8694	0.796389
PP1G	PPP1CC	19.6241	20.4142	19.3493	19.6926	19.8891	20.5044	0.790144
SC61B	SEC61B	19.2967	20.0718	21.0651	20.2529	20.1461	20.1448	0.775099
ZC11A	ZC3H11A	24.8658	25.6276	24.9084	25.1972	23.6946	24.7037	0.761806
FIP1	FIP1L1	20.9031	21.6546	19.1135	17.9546	18.6194	18.1608	0.751474
LPPRC	LRPPRC	23.0047	23.7512	21.715	23.9914	20.7268	23.0272	0.746515
IF4A1	EIF4A1	21.4977	22.2352	22.4673	23.534	22.3135	23.1048	0.737579
CDC23	CDC23	22.3268	23.0499	21.612	17.7768	21.2803	20.7827	0.72307
EIF3D	EIF3D	22.082	22.7899	23.2441	22.2779	22.2714	22.0164	0.707949
RU17	SNRNP70	22.6731	23.3713	23.7706	23.1898	23.0492	23.7774	0.698246
RL28	RPL28	30.0437	30.7404	30.3381	30.8916	30.4897	30.2938	0.696625
CAN13	CAPN13	16.9529	17.6451	20.9394	21.5442	20.1779	21.0568	0.692213
PSB3	PSMB3	23.2869	23.9778	24.1807	23.3863	23.9188	22.8551	0.690931
OSTC	OSTC	18.9321	19.6101	21.6514	19.4448	20.6402	20.7167	0.677944
PSA3	PSMA3	23.6786	24.3297	24.4911	23.1455	23.1965	22.9614	0.651081
RT18A	MRPS18A	23.4536	24.101	23.2333	23.4875	22.7138	23.0037	0.647388
GRWD1	GRWD1	21.8987	22.5426	22.8502	23.355	23.122	22.8773	0.643984
ATP5I	ATP5ME	17.469	18.1106	17.6252	18.2745	19.7458	17.6135	0.641539
ANXA2	ANXA2	20.2495	20.8884	21.6449	21.6442	17.2274	18.4107	0.638918
CRNL1	CRNKL1	18.5423	19.1781	22.445	23.0652	22.5392	23.7443	0.635786
SYTC2	TARSL2	17.2749	17.9101	19.7488	19.624	19.6864	20.0442	0.635239
KAP2	PRKAR2A	23.4763	24.1063	23.4854	22.5465	22.9405	22.9047	0.629993
HECD4	HECTD4	16.1995	16.8253	18.7079	18.8485	17.8123	17.527	0.625769
STBD1	STBD1	18.1985	18.8154	21.8674	21.4071	21.3287	21.2714	0.616938
CEP78	CEP78	20.7845	21.3908	22.6536	22.4784	22.8269	22.6209	0.606316
RN213	RNF213	20.5855	21.1732	20.2856	20.3063	19.667	18.0977	0.587709
RM53	MRPL53	22.6849	23.2673	23.3408	22.8859	22.5072	22.7704	0.582365
PSB6	PSMB6	23.7221	24.3006	24.2985	23.1994	23.4897	23.144	0.578484
ODO1	OGDH	22.5351	23.1067	25.5072	25.5365	25.4693	25.0985	0.571608
PPIG	PPIG	17.4633	18.0279	17.4533	20.2478	20.5991	21.2927	0.56456
GEMI7	GEMIN7	21.3894	21.9427	21.8081	18.8339	22.2753	22.3604	0.553297
GSTP1	GSTP1	21.5216	22.0687	21.6826	21.4463	20.8667	17.9362	0.547173
CLIC1	CLIC1	22.4346	22.9732	17.684	17.6686	17.6743	19.4302	0.538647
RM54	MRPL54	22.2035	22.7365	21.9447	20.8393	22.4153	22.462	0.532967
PLOD1	PLOD1	17.4149	17.9452	20.277	20.2868	17.5395	20.4855	0.530273
SP20H	SUPT20H	18.6494	19.171	18.6226	19.3584	18.753	19.023	0.521578
ERH	ERH	23.4376	23.9522	24.1112	25.473	24.3772	25.1007	0.514574
P3C2A	PIK3C2A	17.7393	18.2459	17.3969	17.289	18.1578	17.9447	0.506605
MTEF3	MTERF3	20.9431	21.4394	21.3195	21.0627	18.2179	21.2334	0.496376
EIF3E	EIF3E	22.4525	22.9475	23.013	22.4058	22.2618	22.3344	0.49494
FXR2	FXR2	19.8009	20.2954	20.8319	19.4684	19.3766	18.9764	0.494438
STT3B	STT3B	18.5766	19.0653	19.234	18.9259	16.6346	18.9671	0.488718
EIF3I	EIF3I	22.7832	23.2621	23.7035	22.549	22.0557	22.0723	0.47888
PSA2	PSMA2	23.5657	24.0408	23.7014	22.4463	23.9435	23.2617	0.475065
NOL11	NOL11	17.8693	18.34	16.2662	17.1398	19.2618	18.2378	0.470697
CWC15	CWC15	20.0701	20.5361	21.578	22.1281	21.2543	21.93	0.465992
PSA1	PSMA1	23.8114	24.2748	24.3122	23.1577	23.542	23.218	0.46339
SMD2	SNRPD2	24.4547	24.9087	25.3537	25.5935	25.6068	25.5989	0.45402
ITPR3	ITPR3	24.3131	24.7669	25.3386	25.5178	24.9964	25.2483	0.453878
BAG2	BAG2	25.8791	26.3306	25.5126	25.335	25.3629	25.0037	0.451485
GEMI2	GEMIN2	23.1572	23.6078	23.9727	24.1904	25.092	24.2886	0.450638
RM46	MRPL46	24.4893	24.9377	22.9965	24.1041	24.1652	23.5955	0.448341
EF2	EEF2	24.8913	25.3366	25.6869	26.432	26.7991	25.9231	0.445269
RT02	MRPS2	24.0758	24.5194	24.0289	24.4601	23.7605	24.3346	0.443634
NDUV3	NDUFV3	20.6432	21.0802	17.9164	21.7273	20.5608	21.0117	0.437002
RM47	MRPL47	24.8215	25.2522	24.1141	24.2676	24.5535	24.4756	0.430668
G6PI	GPI	21.2252	21.6551	17.4586	17.4935	19.5454	17.2679	0.429893
NPM	NPM1	22.5124	22.9351	22.411	18.2822	22.1165	21.8259	0.422644
MCM7	MCM7	27.2554	27.6779	27.4075	27.515	27.6597	27.1376	0.42256
NOMO2	NOMO2	17.6023	18.0141	19.1227	18.2283	16.8266	19.483	0.411783
ODP2	DLAT	27.7971	28.2088	28.5121	28.4836	28.4776	28.2485	0.411648
DDX17	DDX17	21.4536	21.8542	21.4672	17.7139	20.8321	21.0653	0.400599
NACA	NACA	21.8726	22.2726	23.3838	22.3752	22.1723	21.9562	0.399979
CISY	CS	22.1589	22.5535	21.8341	22.2723	21.8808	22.7842	0.394529
TERA	VCP	24.005	24.3977	25.7844	24.1879	24.4172	24.4503	0.392712
ASPM	ASPM	24.2052	24.5976	21.5942	20.3365	20.4503	22.4057	0.392351
RM43	MRPL43	25.4939	25.8837	25.4703	25.4668	25.0031	25.2706	0.389837
ABC3B	APOBEC3B	22.0314	22.4195	18.0204	17.4356	18.5768	17.113	0.38809
HELZ	HELZ	22.5894	22.9759	22.3882	22.2077	22.5312	22.3176	0.386421
EIF3A	EIF3A	23.222	23.6077	24.0096	23.5429	23.4293	23.0851	0.385715
RM01	MRPL1	26.7345	27.1193	26.1875	26.4704	25.7748	26.1784	0.384779
TCPE	CCT5	26.1016	26.4855	26.8614	25.8371	26.2531	26.0633	0.383867
TBB6	TUBB6	17.7312	18.1126	19.1425	17.4189	18.5707	20.3773	0.381433
RBBP7	RBBP7	16.7428	17.1186	19.3167	19.9196	20.7081	20.0319	0.375774
HNRPL	HNRNPL	22.0314	22.4055	22.4312	22.8627	22.7816	22.5807	0.374109
TCPQ	CCT8	26.581	26.9514	27.6369	26.4882	26.8045	26.5939	0.370342
NOP2	NOP2	17.8336	18.2033	22.5506	23.2982	23.4946	23.4583	0.369717
RM55	MRPL55	22.7063	23.0758	22.1208	22.2201	21.6812	22.0448	0.369482
VATH	ATP6V1H	18.6708	19.0385	18.3211	18.8858	18.9527	18.9066	0.367657
RM22	MRPL22	24.6481	25.0143	24.4293	24.5601	23.9874	24.1413	0.36615
TOP2A	TOP2A	20.286	20.6481	21.1285	20.1912	18.5365	17.9639	0.362057
CXXC1	CXXC1	22.3145	22.6763	23.2341	22.5398	22.5972	22.4928	0.361792
RBMX	RBMX	20.3013	20.6605	20.598	21.0609	20.732	21.0269	0.359203
RM24	MRPL24	25.146	25.5028	25.2145	25.1563	25.1558	25.2147	0.356747
RM35	MRPL35	24.5899	24.9435	24.0217	24.2052	23.5378	23.7502	0.353617
NOG2	GNL2	22.1314	22.4838	22.1181	22.8254	22.1865	21.2663	0.352495
EIF3C	EIF3C	21.8941	22.2442	23.1733	18.2307	22.2773	21.7771	0.350094
EDF1	EDF1	20.0443	20.3942	21.8269	20.6856	21.036	20.817	0.349913
PSB1	PSMB1	24.9141	25.2633	25.5209	24.174	24.4471	24.2714	0.349213
F120A	FAM120A	20.4055	20.752	21.8204	21.3482	20.8471	21.2164	0.34646
TCPG	CCT3	26.6943	27.0373	27.853	26.7627	26.9385	26.7556	0.342951
CUL3	CUL3	20.1521	20.4947	20.9944	18.4767	20.2382	20.2426	0.342581
CX7A2	COX7A2	20.7818	21.119	22.0098	18.2056	18.2795	20.8533	0.337147
TIM8A	TIMM8A	17.5541	17.8907	20.3466	20.5336	20.3464	20.3047	0.336615
PSDE	PSMD14	22.5391	22.8733	22.9284	21.5513	21.9535	21.7051	0.334133
NDUAD	NDUFA13	23.5746	23.9064	22.3167	23.5606	23.7458	24.0144	0.331757
EIF3L	EIF3L	21.3484	21.6702	22.856	22.0579	21.9374	18.8098	0.321756
ZN622	ZNF622	25.5224	25.8401	24.835	25.3569	25.159	24.7816	0.317743
TCPA	TCP1	27.1496	27.4661	28.1264	27.0002	27.3481	27.1584	0.31657
RS28	RPS28	28.8019	29.1168	29.0018	28.7194	29.0679	29.0715	0.314888
EF1D	EEF1D	23.1499	23.458	24.7032	22.849	23.4939	22.9359	0.308128
IF2B2	IGF2BP2	23.4018	23.7077	24.1301	23.7302	23.5343	23.6846	0.305826
DNJA2	DNAJA2	20.8748	21.1771	21.4482	21.8845	21.3119	21.7355	0.302349
RM12	MRPL12	26.3374	26.6395	25.999	26.1129	25.5245	25.7729	0.30209
HCFC1	HCFC1	17.5301	17.8315	18.5529	17.8319	18.0414	18.0301	0.301432
GLYG	GYG1	24.0593	24.3596	25.5152	25.0092	25.3117	24.8685	0.30036
YTHD2	YTHDF2	22.1372	22.4341	21.7595	21.0583	21.0692	20.5523	0.296871
RU2A	SNRPA1	21.5441	21.8408	22.6546	22.9055	23.1134	23.6165	0.29674
ICT1	MRPL58	25.1793	25.4741	24.9871	25.013	24.9895	24.9587	0.2948
TCPZ	CCT6A	25.9652	26.2586	26.8002	25.8966	26.1669	25.9353	0.293411
DX39B	DDX39B	23.5799	23.8722	23.1929	24.2643	23.7677	22.2253	0.292286
PDIA3	PDIA3	21.5126	21.7986	19.4237	21.1387	18.5269	16.9468	0.285925
ATPK	ATP5MF	21.4619	21.7475	22.8233	22.0387	21.7218	22.155	0.285574
HEAT4	HEATR4	18.8799	19.1649	21.6285	19.0207	19.508	19.2299	0.285048
PSB5	PSMB5	25.1218	25.4061	25.6457	24.0374	24.6043	24.533	0.284306
TCPD	CCT4	26.3406	26.6157	27.2863	26.2205	26.7281	26.432	0.275066
HS71A	HSPA1A	25.4888	25.7608	24.8163	24.7993	24.3274	24.6954	0.272039
DDX24	DDX24	19.1919	19.4638	18.4983	19.1146	19.0119	18.2451	0.271915
TXND5	TXNDC5	18.5782	18.8484	19.0985	17.178	17.7905	19.2956	0.270164
RM40	MRPL40	24.3161	24.5852	24.0478	24.1592	23.48	23.7043	0.2691
RS27A	RPS27A	28.5664	28.8353	28.1251	28.3153	28.647	28.4136	0.268885
CKAP4	CKAP4	17.7067	17.9735	20.1278	16.736	16.3401	18.7654	0.26684
EF1A3	EEF1A1P5	25.7767	26.0432	26.9012	27.7577	27.5121	27.0017	0.266474
RM16	MRPL16	24.9591	25.2255	24.8819	24.764	24.6228	24.8092	0.266378
RL1D1	RSL1D1	21.5112	21.7747	21.1584	21.8013	21.1408	21.1891	0.263475
VIGLN	HDLBP	18.7194	18.9817	20.0099	20.2176	19.7109	19.6264	0.262283
1433Z	YWHAZ	24.38	24.6396	24.4463	23.9377	23.8524	24.2302	0.259583
EIF3B	EIF3B	22.7249	22.9829	24.3196	23.2156	22.5861	22.8793	0.257992
HNRPM	HNRNPM	26.4693	26.7266	27.5696	27.7756	27.4428	27.4621	0.257336
PO210	NUP210	25.4494	25.7049	24.5449	23.3192	22.3125	24.1463	0.255552
SNRPA	SNRPA	22.1055	22.3605	22.8348	22.4349	21.9855	22.595	0.255079
RM15	MRPL15	25.879	26.1329	25.3871	25.5063	25.1542	25.33	0.253881
FLOT2	FLOT2	22.886	23.1353	23.1335	23.7422	24.3309	24.2565	0.249302
BOP1	BOP1	22.2094	22.4579	21.3682	22.5053	22.3211	22.3845	0.248487
TRBP2	TARBP2	19.8805	20.1283	20.7268	20.2957	21.3652	20.1583	0.247818
RYDEN	RYDEN	19.3451	19.5928	18.6656	18.5701	18.6432	18.6664	0.247713
HNRPQ	SYNCRIP	19.4982	19.7453	18.9144	19.5292	19.5923	19.4027	0.247162
NGDN	NGDN	18.4688	18.7157	17.2111	17.313	18.1214	18.209	0.246952
RBM39	RBM39	23.0024	23.2491	21.4496	22.3069	21.3269	21.7188	0.246651
SKP1	SKP1	21.1074	21.3539	21.8043	20.8901	20.9555	21.1915	0.246475
CHCH1	CHCHD1	23.9377	24.1831	23.7	23.4551	23.0928	23.3705	0.245373
ISY1	ISY1	17.6661	17.9101	20.827	21.3612	21.2968	21.0658	0.243984
NOP53	NOP53	23.6032	23.8427	23.5349	23.3724	22.8322	23.3897	0.239485
AP2B1	AP2B1	26.7341	26.9734	25.1376	24.6845	24.3031	24.1058	0.239296
TBB8	TUBB8	21.9148	22.1526	21.5743	21.6113	22.6199	21.99	0.237833
RS20	RPS20	30.531	30.7686	30.9316	30.8728	31.3089	31.0417	0.237549
RT25	MRPS25	25.1631	25.4002	25.078	24.731	24.44	24.767	0.237074
QCR9	UQCR10	21.4475	21.6846	22.5164	18.5797	20.8554	21.3812	0.237041
REPI1	REPIN1	23.0342	23.2706	22.1987	21.6595	22.0104	21.649	0.23632
TOM22	TOMM22	18.39	18.6221	17.5029	21.1287	18.3365	16.5883	0.232096
SNW1	SNW1	21.7897	22.0194	22.9951	23.4352	22.1492	23.8637	0.229736
RAB7A	RAB7A	21.1371	21.3643	20.956	20.3302	21.1981	20.7208	0.227175
VDAC3	VDAC3	20.6729	20.897	23.2995	21.2507	21.1807	20.9966	0.224081
MATR3	MATR3	25.2071	25.4301	24.7486	25.7277	25.0602	25.4963	0.223078
RM27	MRPL27	23.6506	23.8719	23.1083	23.1919	23.0011	23.0952	0.221281
RRP12	RRP12	24.1442	24.3619	24.501	24.4588	24.3276	24.5119	0.217638
NEUL4	NEURL4	19.3621	19.5793	19.3817	19.33	17.357	19.2208	0.217171
HSPB1	HSPB1	24.482	24.699	24.6715	25.4581	24.795	24.1678	0.216921
C1QBP	C1QBP	22.5848	22.8009	25.208	24.0846	24.4713	24.1152	0.216055
ZCCHV	ZC3HAV1	22.4053	22.6203	21.7878	22.1643	21.6363	21.5126	0.215054
SRSF6	SRSF6	23.7324	23.9468	25.8415	26.1218	25.368	25.7432	0.214399
RANB9	RANBP9	22.208	22.4218	22.0094	20.1979	19.2394	17.0807	0.213797
CDC27	CDC27	20.6547	20.8666	20.8791	18.0672	20.7128	18.0408	0.211842
ROA1	HNRNPA1	23.335	23.5451	24.8599	25.146	24.6554	24.9573	0.210129
RM04	MRPL4	25.6144	25.8245	25.0668	25.0477	24.9638	25.2369	0.210127
SEC13	SEC13	22.916	23.1257	22.5258	22.5887	22.592	17.2507	0.209719
ARGI2	ARG2	22.1344	22.342	22.6494	22.5581	22.5183	22.332	0.207682
PSMD3	PSMD3	23.8827	24.0901	24.2794	23.5761	24.0851	23.4588	0.207457
AP2M1	AP2M1	25.595	25.8014	23.8905	22.4913	22.3287	22.1521	0.206387
LDHB	LDHB	24.4266	24.6325	24.0268	23.799	23.5612	23.6921	0.205828
FLNA	FLNA	22.2343	22.437	22.8722	22.1	22.4913	21.2937	0.202677
TCPB	CCT2	26.3497	26.551	27.0713	26.2404	26.6705	26.4818	0.201317
DSRAD	ADAR	21.5377	21.7386	21.5336	22.0656	21.5363	21.3836	0.200825
RM49	MRPL49	25.2438	25.4445	24.8059	24.7434	24.7883	25.1128	0.200626
RM02	MRPL2	25.4331	25.6306	25.0694	25.0241	24.7725	24.9266	0.197517
CAZA1	CAPZA1	20.2076	20.4047	17.6877	22.5787	22.0828	20.879	0.197031
RM03	MRPL3	24.7073	24.9042	24.2025	24.1084	24.2541	24.3876	0.196911
RALY	RALY	25.2273	25.4232	25.5061	25.9724	25.3354	25.7893	0.195942
POP1	POP1	22.3188	22.5123	22.1928	22.678	22.6922	22.3985	0.193476
ELAV1	ELAVL1	24.1691	24.3617	24.969	24.6064	24.3578	24.526	0.192596
PRS6B	PSMC4	24.8681	25.0592	24.5347	23.9084	24.4207	23.8641	0.191177
NOC4L	NOC4L	19.4989	19.6896	19.5038	19.0978	18.8282	19.2547	0.190681
RS10	RPS10	29.9442	30.1341	30.2271	30.1745	30.2672	30.2066	0.189867
RT10	MRPS10	24.2642	24.4531	24.2556	23.8745	24.0469	24.5639	0.188854
ABCD3	ABCD3	21.2142	21.4014	23.0851	21.5434	22.074	22.3652	0.187105
HSP76	HSPA6	25.3033	25.4852	25.7598	25.6414	24.9047	25.2258	0.181837
RAB10	RAB10	22.4254	22.6044	21.6597	21.6561	21.4738	21.9402	0.17898
RT09	MRPS9	26.17	26.3461	25.7212	25.5651	25.3437	25.6895	0.17617
RT23	MRPS23	25.7686	25.9428	25.7064	25.4897	25.0727	25.5864	0.174219
IF6	EIF6	27.92	28.0942	27.2718	27.509	27.888	27.5405	0.174185
CND3	NCAPG	17.4913	17.6638	17.6087	17.6524	18.9733	18.2783	0.172535
RLA2	RPLP2	31.6713	31.843	31.8475	31.9163	32.2228	31.8178	0.171696
PTCD3	PTCD3	25.9419	26.1123	25.5959	25.4369	25.7914	25.8676	0.170477
RM45	MRPL45	25.0288	25.1875	24.449	24.8231	24.3496	24.7042	0.158728
NUCL	NCL	21.862	22.0188	23.661	22.5585	22.1722	22.1908	0.156757
S61A1	SEC61A1	22.1887	22.345	23.9117	23.142	22.8688	23.1049	0.156303
RM13	MRPL13	26.157	26.3132	26.0405	25.912	25.6216	25.7936	0.156147
IMA1	KPNA2	21.8916	22.0476	23.1701	22.4359	22.6555	22.7133	0.155931
EIF3K	EIF3K	20.7675	20.9218	22.1519	21.1647	21.0423	20.8287	0.154305
CLH1	CLTC	28.4468	28.5982	27.0051	26.6116	26.5488	26.5795	0.151426
RL38	RPL38	28.0965	28.2478	27.9439	28.1028	28.4627	28.3709	0.151329
CWC22	CWC22	19.6442	19.7941	20.3732	21.4027	21.0297	21.3792	0.14994
PRS8	PSMC5	24.7663	24.9154	24.2178	24.0681	24.1005	24.1729	0.149052
RM19	MRPL19	26.737	26.8855	26.0656	26.0031	25.8611	26.2284	0.148542
RM20	MRPL20	24.3755	24.5233	24.2116	24.2961	23.7237	24.063	0.1478
RT22	MRPS22	25.9834	26.1302	25.8198	25.5596	25.489	25.8623	0.146824
PNO1	PNO1	26.3906	26.5324	25.2875	26.2514	26.4762	26.0846	0.141874
RM41	MRPL41	24.5758	24.714	23.8613	24.0133	23.8441	24.0701	0.138149
HNRL1	HNRNPUL1	23.3721	23.5098	24.5543	24.9965	24.4861	24.7614	0.137661
TNR6A	TNRC6A	20.5391	20.6758	16.9377	18.7617	20.1984	16.3836	0.136763
CH60	HSPD1	24.6283	24.7646	25.0774	25.7125	25.0852	25.6078	0.136274
RRS1	RRS1	21.0831	21.2178	21.0895	22.601	21.7976	22.1539	0.134695
HSP7C	HSPA8	28.0736	28.2039	28.1314	28.2661	27.9031	27.8401	0.130249
LN28B	LIN28B	21.7824	21.9117	21.3946	20.1226	17.832	20.3894	0.129372
RS18	RPS18	30.7455	30.8728	30.6462	30.72	30.7142	30.687	0.127253
MBB1A	MYBBP1A	20.005	20.1322	20.3018	20.802	20.9809	20.4636	0.12722
RT24	MRPS24	23.7376	23.8632	23.5001	23.4923	23.1909	23.7691	0.125574
LTV1	LTV1	26.2131	26.3367	25.057	24.7862	25.222	25.1788	0.123596
RS13	RPS13	30.833	30.9565	30.9323	30.9808	31.0177	30.8999	0.123537
PSA7	PSMA7	24.9529	25.0761	25.3998	24.0857	24.3921	24.1226	0.123274
RS14	RPS14	30.3519	30.4752	30.3659	30.3719	30.5251	30.3326	0.12323
EPN4	CLINT1	25.8889	26.0108	24.8334	24.9425	24.9177	25.0421	0.121851
CASC3	CASC3	22.7767	22.8944	22.844	22.2134	22.0403	22.0222	0.117735
TCPH	CCT7	26.7958	26.9107	27.877	26.7112	27.2039	26.8708	0.114923
RM37	MRPL37	26.5414	26.6559	25.9912	26.0223	26.042	26.1881	0.114594
G3BP1	G3BP1	21.2858	21.3962	22.433	21.3574	21.2085	21.2743	0.110441
IF2B3	IGF2BP3	26.0376	26.148	26.6915	26.4399	26.1738	26.5734	0.110397
RM11	MRPL11	26.0867	26.1957	25.7432	25.5549	25.3668	25.4455	0.10898
KPB1	PHKA1	22.8494	22.9565	22.3965	22.1487	22.3999	22.1149	0.107128
NOG1	GTPBP4	24.5065	24.6103	24.938	25.5264	25.1525	25.2843	0.103861
RM28	MRPL28	25.3525	25.4546	24.3543	24.7903	24.8226	24.8084	0.102139
BYST	BYSL	27.2909	27.393	26.3899	26.2479	26.3944	26.1252	0.102087
RS8	RPS8	32.0055	32.1051	32.0676	32.0447	32.0259	31.982	0.099617
GRP75	HSPA9	23.9514	24.0475	24.3898	24.4623	23.7769	24.6991	0.0960693
RM09	MRPL9	25.4853	25.5814	25.0617	24.9812	24.7658	25.0235	0.0960274
BAF	BANF1	19.7571	19.8531	20.4785	19.0624	20.3712	20.9292	0.0959396
BIP	HSPA5	25.3646	25.4604	25.9595	26.141	25.5188	25.993	0.0957985
RM17	MRPL17	25.2741	25.369	25.1013	24.779	24.8775	24.7645	0.0949421
RL34	RPL34	29.569	29.6629	29.4956	29.7459	29.5754	29.5109	0.0939121
CB016	C2orf16	26.4341	26.5278	26.8346	26.7912	26.6585	26.7586	0.0937138
IF4A3	EIF4A3	25.4867	25.5802	25.0716	26.2473	25.8948	26.2168	0.0934658
FR1OP	FGFR1OP	21.8697	21.9614	17.7748	17.9271	18.6851	19.4435	0.0917072
PRS10	PSMC6	24.561	24.6519	24.3573	23.4964	23.6283	23.7693	0.0909176
MLEC	MLEC	19.7694	19.8576	16.6912	16.9839	17.931	15.758	0.0882015
RM18	MRPL18	24.7674	24.8551	24.3745	24.1887	23.6954	24.1191	0.0877075
RS17	RPS17	29.381	29.4686	29.1737	29.3111	29.6902	29.3532	0.0876045
RT11	MRPS11	24.9543	25.0369	24.6973	24.4026	24.2696	24.4338	0.0826187
LDB2	LDB2	22.0992	22.1809	17.7873	22.0031	22.1317	22.1011	0.0816154
ZCH18	ZC3H18	22.7472	22.828	18.9042	22.3826	19.3253	21.2414	0.0807514
PSD11	PSMD11	24.3108	24.3908	24.4182	23.47	23.526	23.4538	0.0799618
RS2	RPS2	31.1492	31.2279	31.0014	31.0133	31.2881	31.1625	0.0786877
R39L5	RPL39P5	27.0738	27.152	26.9232	27.098	27.3796	26.9085	0.0782166
PAIRB	SERBP1	28.6535	28.7291	29.265	28.8595	29.1428	28.8111	0.0756454
XRN2	XRN2	21.5905	21.6652	22.1895	22.7507	22.9942	23.3838	0.0746918
RT33	MRPS33	24.9251	24.998	24.9998	24.7499	24.311	24.7827	0.072937
RS15A	RPS15A	30.0941	30.1663	29.1725	29.856	30.3665	30.0198	0.0721798
RS12	RPS12	30.9648	31.0366	31.031	31.0626	31.1571	30.9437	0.0718422
H4	HIST1H4A	26.8298	26.9001	27.0566	28.4829	27.0577	27.6883	0.070343
SHP1L	SHCBP1L	21.9818	22.0522	21.4015	21.6855	22.0605	22.3745	0.0703259
TIF1B	TRIM28	25.346	25.413	25.0939	24.1516	23.962	23.9811	0.0669899
ENPL	HSP90B1	22.1566	22.2215	16.0143	22.3847	17.401	22.5189	0.0648956
RM32	MRPL32	24.4461	24.5081	24.2319	24.0875	23.8992	24.1383	0.0620213
G3BP2	G3BP2	21.6127	21.6743	23.1298	22.7105	21.9861	22.6262	0.0615597
STA13	STARD13	17.9169	17.9781	21.9169	21.6341	19.111	21.6065	0.0612068
ADT2	SLC25A5	25.4407	25.5015	24.8921	26.0538	26.144	26.4098	0.0607929
RS6	RPS6	30.7852	30.8447	30.7838	30.7307	31.0463	30.7014	0.0594921
NDUA8	NDUFA8	22.3378	22.3947	22.7395	23.8977	23.7934	22.7764	0.0569172
H2B1L	HIST1H2BL	26.1211	26.1759	24.669	27.5293	26.5319	26.9767	0.0548458
RL14	RPL14	31.3126	31.3669	30.8277	31.1436	31.236	31.0119	0.0543041
RM50	MRPL50	24.9146	24.9682	24.1696	24.2108	24.0623	24.1488	0.0535984
YBOX3	YBX3	24.5781	24.6313	26.8397	25.7892	25.4933	25.8971	0.0532093
MPCP	SLC25A3	24.8796	24.9299	24.3154	24.63	25.1422	25.2616	0.0502911
HS90A	HSP90AA1	23.8933	23.9416	22.9514	23.1597	21.6111	22.5314	0.0483475
RS9	RPS9	31.2331	31.2783	31.3934	31.4836	31.3647	31.2116	0.0451813
RT34	MRPS34	26.1894	26.2344	25.8752	25.8576	25.6731	25.836	0.0449905
ADRM1	ADRM1	23.1098	23.1544	23.2103	22.4023	22.5022	22.4842	0.0445366
FZD6	FZD6	22.3592	22.4037	23.0756	23.1109	22.5901	23.1402	0.0445156
PSD13	PSMD13	24.5174	24.5601	24.451	23.2509	24.1439	23.4974	0.0427361
LA	SSB	24.7882	24.8273	23.4262	23.3414	23.2183	23.2184	0.039053
RT06	MRPS6	24.0895	24.128	24.3271	24.0632	23.2835	24.2034	0.0385151
RENT1	UPF1	28.0749	28.1131	28.2392	27.9656	27.9766	28.0158	0.038269
RL5	RPL5	31.4561	31.4938	31.1193	31.493	31.4959	31.2648	0.0377026
SYRC	RARS	26.4872	26.5246	27.7001	27.2836	27.2192	27.3851	0.0374546
HACD3	HACD3	22.2771	22.313	23.8781	23.3757	23.7118	23.7715	0.0359669
QCR1	UQCRC1	21.7068	21.7417	23.7054	23.4815	22.9584	23.0786	0.034853
CALM3	CALM3	22.8046	22.8376	23.6242	23.0176	22.7637	22.8909	0.0330372
RL29	RPL29	30.5076	30.5403	30.1558	30.4565	30.3467	30.3974	0.0327053
TEX10	TEX10	25.2845	25.3171	25.4258	25.6568	25.8645	26.2113	0.0326347
RM39	MRPL39	25.268	25.3004	24.7555	24.9789	24.6425	24.8346	0.0324821
TXTP	SLC25A1	23.7775	23.8097	21.9066	22.9124	23.1966	23.2753	0.0322456
CTCFL	CTCFL	21.6602	21.6923	18.8204	17.1888	16.9593	18.1474	0.0320301
RS19	RPS19	30.4914	30.5228	30.5876	30.4888	30.4239	30.2869	0.0313854
OST48	DDOST	21.9775	22.0085	23.0085	21.802	21.8434	21.9364	0.031002
SSRG	SSR3	19.7589	19.789	19.7594	20.1984	20.7253	20.3513	0.0301418
RUVB1	RUVBL1	24.3999	24.4293	23.8465	23.4298	23.3479	23.3689	0.029417
TIM8B	TIMM8B	19.473	19.5022	21.0795	17.0815	18.4772	17.4072	0.0291805
EMD	EMD	22.9574	22.9858	23.8637	23.6219	22.6239	23.9423	0.0283623
PSMD8	PSMD8	22.0818	22.1098	22.7545	21.8266	21.9745	21.6336	0.0280037
RT29	DAP3	26.2711	26.2963	25.9961	25.9117	25.3008	25.7972	0.0251999
DHX30	DHX30	23.5946	23.6193	23.1681	23.4685	22.7189	23.0866	0.0247288
RL35	RPL35	30.3705	30.3929	30.0827	30.8304	30.8871	30.7031	0.0224819
DYL2	DYNLL2	22.2378	22.2599	22.8751	22.1057	22.2075	22.5512	0.0220852
RL26	RPL26	29.763	29.7838	29.3451	29.8064	29.773	29.39	0.0207825
RM14	MRPL14	25.7225	25.7429	25.2995	25.3934	25.1574	25.241	0.0204659
HNRPF	HNRNPF	24.435	24.4534	25.0915	25.5285	25.3695	25.0528	0.0183277
SF3B1	SF3B1	20.4142	20.432	20.3454	22.7792	21.5983	22.9794	0.0177517
PABP1	PABPC1	30.0209	30.0384	30.0263	29.941	29.9239	29.8301	0.0175056
DKC1	DKC1	20.8739	20.8907	20.5932	21.3445	21.7678	16.7163	0.0168686
SRSF5	SRSF5	21.9863	22.0015	24.8861	24.7229	24.7432	24.6121	0.0151634
ATP6	MT-ATP6	20.2831	20.2978	22.0599	21.8645	21.0031	21.4982	0.0147381
WDR18	WDR18	25.6956	25.7096	25.744	25.7189	25.3709	25.951	0.0139751
CB068	C2orf68	17.3607	17.3739	17.8426	15.4732	19.7034	16.4663	0.0131454
G45IP	GADD45GIP1	25.8132	25.823	25.2183	25.3477	24.9202	25.1769	0.00980377
PCBP2	PCBP2	24.5473	24.5554	25.5001	25.4067	25.2325	25.309	0.00815582
ILF2	ILF2	20.8291	20.8368	21.0186	21.0375	20.4696	21.1431	0.00772285
KATL2	KATNAL2	20.5119	20.5196	21.9125	20.3629	17.0196	16.6612	0.00769806
PRS6A	PSMC3	24.7905	24.7976	23.8486	23.7975	24.3632	23.8904	0.00714111
UBP48	USP48	18.2281	18.2331	19.2598	18.7672	19.0496	19.1668	0.00502777
RS16	RPS16	31.5503	31.5546	31.559	31.6845	31.606	31.4845	0.00435066
EPS15	EPS15	21.4205	21.4245	16.4536	18.3119	20.0662	17.3358	0.00400352
PTH2	PTRH2	19.7443	19.7478	16.2512	20.6195	18.431	17.3199	0.0034771
ZN326	ZNF326	23.1097	23.1131	16.3376	20.7892	16.3911	19.6726	0.00342369
RS3	RPS3	31.7843	31.7872	31.7329	31.7692	31.7734	31.6238	0.00292397
RM38	MRPL38	26.2396	26.2425	25.7491	25.8176	25.5096	25.6495	0.00289154
RS3A	RPS3A	31.7468	31.7494	31.668	31.6674	31.81	31.572	0.00255966
RT05	MRPS5	25.8265	25.8276	25.6475	25.3061	25.0275	25.4713	0.0011158
LAS1L	LAS1L	27.2166	27.2156	26.646	27.1317	27.4338	27.5319	-0.00101662
ATX2L	ATXN2L	17.3533	17.3512	23.4211	22.6291	22.8566	23.2099	-0.00217819
RL13	RPL13	30.8536	30.85	30.7272	31.0366	30.8735	30.7799	-0.00364685
SYDC	DARS	26.4568	26.4527	28.0405	27.6126	27.2827	27.6138	-0.00411034
LAT1	SLC7A5	17.8495	17.8453	22.6692	17.8999	19.5194	19.8858	-0.00416756
RL19	RPL19	30.1558	30.1516	29.9432	30.1806	30.0972	29.9428	-0.00422668
GEMI4	GEMIN4	25.8431	25.8381	26.0312	26.1002	26.3475	26.5296	-0.00494576
1433E	YWHAE	25.0726	25.0664	25.3502	25.0608	24.872	24.8294	-0.00614548
G3P	GAPDH	25.1018	25.0955	24.9886	24.7814	24.6813	24.0438	-0.00634384
PA2G4	PA2G4	28.0501	28.0437	26.9009	26.1152	26.4681	26.0884	-0.00639915
PSA5	PSMA5	23.7779	23.7704	24.2037	22.7245	23.511	23.0885	-0.00744057
LARP1	LARP1	28.527	28.5193	28.6098	28.2015	28.1452	28.3711	-0.00774002
DDX20	DDX20	25.6043	25.5957	25.6788	25.9408	25.9411	26.0452	-0.00865173
SNR40	SNRNP40	23.9056	23.8966	25.4192	25.3186	24.9937	25.2757	-0.00902557
FXR1	FXR1	24.2381	24.2287	23.0074	22.8134	21.7181	21.4213	-0.00943565
SSBP	SSBP1	22.5707	22.5597	21.708	21.472	21.7236	21.577	-0.0109253
RT27	MRPS27	26.3171	26.306	26.2425	25.8074	25.4705	25.956	-0.0111027
AT5F1	ATP5PB	23.8623	23.8511	25.0891	25.1423	25.0339	25.0312	-0.0112076
MOV10	MOV10	27.7339	27.7218	28.2544	27.3377	27.7634	27.3583	-0.0121365
RSSA	RPSA	31.6332	31.6198	31.595	31.6154	31.7772	31.6202	-0.0133591
RT14	MRPS14	24.2173	24.204	23.6842	23.721	23.3821	23.7886	-0.0133762
KTN1	KTN1	19.3564	19.3427	19.7914	17.5675	18.6658	18.626	-0.0137138
COX5A	COX5A	24.6783	24.664	24.9332	24.9136	24.8195	24.7544	-0.0143089
AIMP2	AIMP2	23.9697	23.9532	25.2397	24.9167	24.9714	25.2933	-0.0165157
RACK1	RACK1	32.1763	32.1589	32.2106	32.1791	32.3766	32.2691	-0.0174065
FAS	FASN	24.6667	24.6491	25.1097	24.6717	24.6299	24.6315	-0.0176048
TSR1	TSR1	27.4985	27.4809	25.9825	25.9617	26.2613	26.0469	-0.017683
SPF27	BCAS2	19.8872	19.8693	20.9094	21.2721	20.539	21.8162	-0.0179195
SYQ	QARS	25.7812	25.7632	27.3038	26.6432	26.5835	26.6192	-0.0180016
DDX3X	DDX3X	25.897	25.8788	26.5002	26.6538	26.2462	26.1349	-0.0181694
HERC2	HERC2	25.171	25.1513	25.2904	24.834	24.8109	24.8735	-0.0197258
NOB1	NOB1	27.1609	27.1399	25.6288	26.6725	26.9945	26.3907	-0.0209179
KPBB	PHKB	23.4477	23.4266	23.1667	22.8457	23.287	22.6691	-0.0210857
RL13A	RPL13A	30.4453	30.4237	30.3972	30.6414	30.5954	30.5129	-0.021574
RL4	RPL4	31.8439	31.8208	31.6248	31.872	32.0128	31.8382	-0.0230904
EF1G	EEF1G	23.9186	23.8936	24.8904	24.4854	24.1948	23.9658	-0.0250549
AKP8L	AKAP8L	22.4749	22.4486	21.4112	21.2805	21.2695	20.9958	-0.0262489
UBR4	UBR4	27.4167	27.3902	26.1964	25.5486	25.9283	25.9104	-0.0264931
RM33	MRPL33	22.889	22.8622	22.3504	22.5509	22.2121	22.2295	-0.0267696
PSMD6	PSMD6	22.9569	22.9286	22.9735	21.8579	22.6601	22.05	-0.0283451
RLA0	RPLP0	31.6285	31.5982	31.4058	31.7326	31.8808	31.6502	-0.030344
RL18	RPL18	31.9447	31.914	31.9322	32.0996	31.9802	31.9559	-0.030653
AIMP1	AIMP1	25.6993	25.6686	26.8398	26.3922	26.2139	26.3519	-0.0306969
MRT4	MRTO4	23.3794	23.3468	23.4174	24.0625	24.0481	23.9632	-0.0326252
ODPB	PDHB	20.7896	20.7547	25.8713	24.9789	25.1217	24.7252	-0.0348816
DC1L1	DYNC1LI1	23.2898	23.2547	23.6617	22.9434	22.9635	23.019	-0.0351734
SQSTM	SQSTM1	23.599	23.5623	22.9829	21.7367	22.0926	21.25	-0.036684
RL12	RPL12	31.5251	31.486	31.4194	31.6932	31.7513	31.5573	-0.0390873
GCN1	GCN1	20.0782	20.0376	18.932	20.7594	21.1274	19.922	-0.040575
DHX9	DHX9	22.2866	22.2443	22.7199	22.6054	22.1086	22.1729	-0.0422935
RM44	MRPL44	25.7761	25.7334	25.1935	25.2107	25.258	25.5449	-0.0427303
RS11	RPS11	30.9133	30.87	30.9562	30.9071	30.9073	30.8641	-0.0432339
RL36	RPL36	28.1495	28.1057	27.9673	27.9573	28.4107	27.8746	-0.0437317
STAU2	STAU2	23.5827	23.5388	24.6286	24.4225	23.6847	23.904	-0.0438385
RL6	RPL6	32.1167	32.0728	31.9166	32.1405	32.1785	31.999	-0.0438461
MGN2	MAGOHB	24.7828	24.7389	24.693	25.8331	25.0847	25.5675	-0.0439453
RM23	MRPL23	25.3069	25.2629	24.4015	24.6415	24.689	24.9758	-0.0440063
PRP6	PRPF6	23.0105	22.9662	24.4248	23.6234	23.7243	23.6868	-0.0442982
DDX5	DDX5	24.2133	24.1679	23.9766	24.3504	24.0016	23.9785	-0.045433
PELP1	PELP1	27.0648	27.0192	27.2371	27.4991	27.408	27.8163	-0.0455189
RT35	MRPS35	25.6603	25.6145	25.3386	25.1023	25.3158	25.4493	-0.0458279
RL17	RPL17	30.5731	30.5266	30.436	30.6088	30.8151	30.4753	-0.0464382
THOC2	THOC2	19.1394	19.0917	20.3955	19.7593	17.6835	19.6677	-0.0476475
RS21	RPS21	28.3597	28.3111	28.1571	27.9875	28.6686	28.014	-0.0486412
MTFR2	MTFR2	19.1381	19.0892	19.1125	18.95	19.361	19.112	-0.0488281
RIOX1	RIOX1	22.397	22.3469	22.3851	22.385	22.5305	22.5945	-0.0501804
IF5AL	EIF5AL1	17.9229	17.8725	21.484	20.3787	19.1074	18.4155	-0.0503807
U5S1	EFTUD2	25.7375	25.6862	26.4295	26.7098	26.2618	26.7387	-0.0512905
PYR1	CAD	28.0234	27.9713	28.5394	27.4619	27.8182	27.928	-0.0521183
PSA4	PSMA4	24.6838	24.631	24.6455	23.7396	24.0737	23.9522	-0.0528831
HS90B	HSP90AB1	26.8219	26.7664	26.4284	26.2675	25.7527	25.9195	-0.0555382
RS7	RPS7	30.8373	30.7808	30.3661	30.9216	31.2296	30.9484	-0.0565147
RL18A	RPL18A	31.0004	30.943	30.6031	31.0167	31.1676	30.9584	-0.0574093
ADT3	SLC25A6	26.9072	26.8489	26.7784	27.7316	27.6933	28.0498	-0.058363
SYF1	XAB2	21.9642	21.9046	23.1828	23.5537	22.8012	23.6971	-0.0596409
ERF1	ETF1	22.0575	21.9973	21.2386	15.7844	21.1505	21.8562	-0.0601711
NDE1	NDE1	17.3629	17.3017	19.3142	18.7183	17.2937	20.3368	-0.0612221
RL3	RPL3	31.8691	31.8075	31.7054	32.0593	32.0382	31.7926	-0.0616169
RT07	MRPS7	26.4619	26.3988	26.132	26.0074	25.5869	25.9212	-0.0631199
IMB1	KPNB1	23.1547	23.0911	22.9743	23.498	23.0326	22.9596	-0.0635643
PP6R1	PPP6R1	22.7194	22.6556	17.6056	18.523	18.5147	18.5518	-0.0638351
MED15	MED15	18.2533	18.1846	19.2321	18.7512	19.9512	18.6696	-0.0686512
RL27	RPL27	30.3613	30.2925	30.2518	30.4164	30.5676	30.2437	-0.0687637
RS27	RPS27	29.8956	29.825	29.4893	29.334	29.4127	29.1233	-0.070612
CLCA	CLTA	24.6694	24.5976	23.2638	22.8335	22.4966	22.7139	-0.0717773
SYEP	EPRS	27.6867	27.6142	29.0823	28.5785	28.4327	28.8212	-0.0724449
1433B	YWHAB	23.8543	23.7816	23.3337	22.8976	22.4665	22.7979	-0.0727692
U520	SNRNP200	24.957	24.8836	26.5138	26.6337	26.0075	26.6033	-0.073328
IF2B1	IGF2BP1	25.7427	25.668	26.2411	25.8638	25.9299	25.9748	-0.0747223
HYOU1	HYOU1	22.9884	22.9134	21.0011	22.7512	21.1639	23.2344	-0.0749569
RM21	MRPL21	25.453	25.3777	24.6562	24.8581	24.9559	25.3502	-0.0753021
VDAC1	VDAC1	21.4097	21.3329	25.3476	22.4514	21.3072	22.4791	-0.076786
DQB2	HLA-DQB2	25.2155	25.1381	25.9838	25.974	25.8761	25.8034	-0.0774345
TF3C5	GTF3C5	19.036	18.9564	18.5318	18.5712	18.5517	19.0096	-0.0796146
ZCHC3	ZCCHC3	25.676	25.5951	25.2615	25.219	25.5908	25.5236	-0.0808868
HS105	HSPH1	21.2551	21.1735	22.2729	22.5828	20.9024	22.3664	-0.0816422
RT31	MRPS31	25.6534	25.5687	25.5789	25.3254	25.2641	25.509	-0.084692
RL11	RPL11	30.6156	30.5282	30.4304	30.5108	30.5269	30.373	-0.0873909
RL27A	RPL27A	30.6855	30.5981	30.6383	30.7421	30.6557	30.517	-0.0874786
ROA3	HNRNPA3	20.8464	20.7587	21.4454	21.7914	21.4603	21.7628	-0.0877018
RS23	RPS23	29.4384	29.3491	28.5513	29.1768	29.5872	29.2843	-0.0892677
USMG5	#N/A	20.6852	20.5959	20.8953	20.3386	20.6339	17.2808	-0.089304
RL24	RPL24	30.2279	30.1381	30.0956	29.9811	30.1114	29.917	-0.089817
TBB5	TUBB	26.9038	26.8127	26.9926	26.8146	27.6398	27.4134	-0.0910568
IF2B	EIF2S2	20.4425	20.3505	18.4587	17.9608	16.2991	20.3734	-0.0920696
RL7	RPL7	31.9959	31.9016	31.8978	32.1033	32.1961	31.8989	-0.0942726
STML2	STOML2	26.8176	26.7225	25.9892	26.4354	26.5135	26.3385	-0.0951595
RS5	RPS5	31.2663	31.1711	30.8498	31.0854	31.2115	31.1223	-0.0951805
LAR4B	LARP4B	25.9821	25.8861	26.2557	26.0034	26.0474	25.8533	-0.0960445
CK068	C11orf68	24.9979	24.9009	25.2633	25.3797	25.1601	25.2893	-0.0970573
MYCB2	MYCBP2	23.889	23.7918	24.252	22.7802	23.7062	23.9827	-0.0971832
PSA6	PSMA6	24.5144	24.4144	24.7933	23.17	23.7611	23.5641	-0.100073
SRP14	SRP14	21.6738	21.5728	23.0219	23.3677	23.2142	22.8482	-0.100996
VDAC2	VDAC2	24.3123	24.2109	25.2814	24.3275	24.4488	23.7575	-0.101406
RT17	MRPS17	25.9691	25.8675	25.5899	25.5014	25.3305	25.5443	-0.101673
PABP4	PABPC4	30.3213	30.2194	29.6556	29.6134	29.7085	29.6445	-0.101912
SRSF3	SRSF3	24.4204	24.3183	25.7905	26.1084	25.4146	25.7363	-0.102095
RT30	MRPS30	26.1348	26.032	25.3305	25.6096	25.4583	25.4901	-0.102827
NDUS8	NDUFS8	21.2344	21.131	21.2293	21.9374	21.5184	21.6539	-0.103437
PWP1	PWP1	21.679	21.5737	22.134	24.1025	23.7217	23.2205	-0.10533
RL7A	RPL7A	31.7671	31.6617	31.7257	31.8488	31.902	31.6754	-0.105404
DDX6	DDX6	22.51	22.4039	24.544	23.5983	24.0151	23.1503	-0.106125
SF3A1	SF3A1	18.6134	18.5072	15.6514	21.4037	19.566	20.6295	-0.106279
KAPCA	PRKACA	19.7852	19.6718	20.0701	19.9047	19.4846	19.6777	-0.11343
ROA2	HNRNPA2B1	23.5015	23.3856	24.2313	24.1338	23.4735	23.8595	-0.115932
PRDX1	PRDX1	21.7807	21.6638	20.962	21.3818	21.0133	20.5731	-0.116934
IFRD1	IFRD1	23.2103	23.093	20.7074	23.104	23.1823	22.6208	-0.117338
PSD12	PSMD12	22.8144	22.6967	22.1374	22.0999	23.6139	22.2196	-0.117731
SYIC	IARS	26.8305	26.7115	28.4253	27.5533	27.64	27.9833	-0.119017
GLPK2	GK2	18.2147	18.0936	19.5364	18.4581	18.6273	17.6804	-0.121025
ITM2A	ITM2A	21.2502	21.1283	23.2018	23.9566	24.4498	23.7239	-0.121902
RL15	RPL15	31.0626	30.9389	30.9859	31.1667	30.9933	30.9171	-0.123644
MAGD2	MAGED2	19.7608	19.6371	20.5582	20.6441	20.64	20.5469	-0.123701
RT28	MRPS28	24.3208	24.1965	23.8094	23.8293	23.5066	24.057	-0.124311
EF1B	EEF1B2	22.1976	22.0731	23.345	21.8334	22.7385	22.8652	-0.124474
HNRH1	HNRNPH1	25.8859	25.7603	26.6498	26.9938	26.462	26.857	-0.12558
UIF	FYTTD1	22.7955	22.6689	22.7192	23.735	22.6586	23.1423	-0.126596
SRP68	SRP68	17.3551	17.2285	22.4451	15.9152	20.6457	20.9951	-0.126625
HNRPD	HNRNPD	22.5744	22.4478	23.0493	23.2866	22.5233	22.8339	-0.12665
ZN138	ZNF138	24.029	23.902	24.3431	24.4459	24.1532	24.0899	-0.127048
RS4X	RPS4X	31.7124	31.5842	31.4013	31.6459	31.8075	31.5097	-0.12816
PABP2	PABPN1	21.9512	21.8227	22.9473	23.3761	22.6037	22.6836	-0.128523
RL35A	RPL35A	29.1064	28.9768	28.9064	29.1772	28.9777	28.9275	-0.12969
SYMC	MARS	26.1815	26.0506	27.337	26.52	26.4879	26.8515	-0.130894
MCA3	EEF1E1	24.6638	24.5326	26.4675	25.7376	25.4143	26.038	-0.131226
RT15	MRPS15	24.0595	23.9265	23.7205	23.472	23.4287	23.5315	-0.13294
RL31	RPL31	30.8156	30.6824	30.521	30.6334	30.7673	30.5067	-0.133142
RL10	RPL10	30.3715	30.2376	29.834	30.1758	30.784	30.1437	-0.133873
CALX	CANX	22.7572	22.6229	22.0268	22.4191	22.1968	23.0493	-0.134226
RL23	RPL23	30.8133	30.6789	30.1793	30.2087	30.7382	30.4857	-0.134371
RL8	RPL8	31.447	31.3112	31.2174	31.4997	31.7699	31.4375	-0.135803
COPA	COPA	21.685	21.5485	20.8221	20.6274	20.6069	20.4561	-0.136507
BGAL	GLB1	22.9321	22.7934	22.1558	20.3598	19.9902	22.1323	-0.138721
GLT18	GALNT18	26.837	26.697	27.1921	27.2499	26.9502	27.0322	-0.140045
RM30	MRPL30	22.4235	22.2832	18.6454	21.5831	22.9055	21.4277	-0.140356
NKRF	NKRF	22.4195	22.2771	22.7664	23.6678	23.2721	23.5464	-0.142443
RT18C	MRPS18C	22.8619	22.719	21.8939	22.4453	22.7277	22.919	-0.142967
MYO10	MYO10	17.669	17.5259	22.3732	20.6694	21.8157	21.5872	-0.143045
RLA1	RPLP1	30.4322	30.286	29.9463	30.5496	30.7269	30.6074	-0.146173
MRCKB	CDC42BPB	20.6511	20.5044	20.8454	17.2242	17.954	17.945	-0.146784
RM34	MRPL34	23.6638	23.512	23.0606	23.1105	22.7971	23.0963	-0.151882
NMD3	NMD3	25.2254	25.0735	24.2598	25.2285	25.229	24.9489	-0.15193
RL22	RPL22	29.9772	29.8251	29.3294	29.3001	29.4154	29.4289	-0.152063
RBMS1	RBMS1	17.9424	17.7903	21.3156	21.1448	21.1057	20.9755	-0.152084
RL36L	RPL36AL	29.3663	29.2129	29.0409	29.2377	29.3106	29.3566	-0.153402
RL37A	RPL37A	29.6627	29.5088	29.0138	29.1409	29.3072	29.1583	-0.153894
SENP3	SENP3	24.1234	23.9683	24.0687	24.0753	24.0123	24.5039	-0.155111
PUR6	PAICS	20.6514	20.4944	20.9083	18.1243	18.1563	18.9647	-0.156975
RUXF	SNRPF	20.6331	20.4759	17.5401	20.6985	21.6557	21.5656	-0.157217
RL10A	RPL10A	30.444	30.2865	30.2797	30.4319	30.7585	30.308	-0.157534
RL23A	RPL23A	30.6176	30.4589	30.3904	30.4822	30.5769	30.43	-0.158781
BAG6	BAG6	19.6893	19.5305	18.7968	19.4778	19.9647	19.8088	-0.158787
HNRL2	HNRNPUL2	21.8093	21.6442	22.5418	22.4296	21.1275	21.8715	-0.165108
PSB2	PSMB2	23.2713	23.1057	23.4458	22.396	22.6878	22.3422	-0.165606
MTREX	MTREX	21.4851	21.3187	17.9187	20.6768	16.8399	18.9197	-0.166416
1433T	YWHAQ	23.1237	22.9538	23.3337	22.6945	21.9048	24.1826	-0.169916
RS30	FAU	29.1088	28.9385	29.1681	29.1956	29.1235	28.9916	-0.170309
PSMD7	PSMD7	22.216	22.0413	21.4605	18.7184	21.9835	21.8297	-0.17473
RL30	RPL30	31.11	30.9322	30.5847	31.0593	31.3754	31.0652	-0.177843
HNRPU	HNRNPU	24.6607	24.482	24.691	25.7176	25.7441	25.4988	-0.178701
SYLC	LARS	26.2478	26.0685	27.8664	26.736	26.8393	27.1151	-0.179325
PRS7	PSMC2	25.712	25.5319	25.3614	24.5898	24.8674	24.6968	-0.180111
EF1A2	EEF1A2	17.4137	17.2331	20.2246	20.5028	21.2815	19.6373	-0.180567
MTX2	MTX2	23.2446	23.0636	22.9898	23.4599	23.381	23.4756	-0.181009
NDUA9	NDUFA9	23.9784	23.7971	23.4283	24.6798	24.2826	24.7597	-0.181316
FRYL	FRYL	21.5793	21.3971	21.7822	21.074	21.5674	21.5782	-0.182173
H2A1J	HIST1H2AJ	27.5614	27.3787	27.0881	28.9927	27.6615	28.3647	-0.182783
PSMD2	PSMD2	26.0003	25.8174	25.621	24.914	25.1259	25.1805	-0.18285
LSG1	LSG1	23.0652	22.8816	23.1969	23.5342	23.7308	23.0364	-0.183538
ATPD	ATP5F1D	23.5354	23.3465	25.1475	24.2641	24.1005	24.1537	-0.188887
UBR5	UBR5	27.5361	27.3399	26.9311	26.861	26.6802	26.6823	-0.196144
EFTU	TUFM	22.7522	22.556	21.9845	23.2003	22.3282	23.036	-0.196224
RT36	MRPS36	19.6672	19.4691	23.0528	23.5011	23.5054	22.0989	-0.198107
TBB4B	TUBB4B	22.2821	22.0812	22.8546	21.9815	22.3488	22.2478	-0.200968
VATB2	ATP6V1B2	22.8888	22.6867	21.1707	21.7341	21.6216	21.9698	-0.202063
RM48	MRPL48	23.7352	23.5311	22.9684	22.8954	22.5833	22.9882	-0.204084
PICAL	PICALM	23.5742	23.3697	20.5167	17.8991	20.3023	19.5269	-0.204426
PCM1	PCM1	26.7354	26.5309	25.9734	25.4056	25.2121	25.6385	-0.204525
NOL9	NOL9	25.0614	24.8541	24.2548	24.7866	25.0228	25.1712	-0.207289
CNOT1	CNOT1	20.6461	20.4385	19.8203	19.7563	19.9454	19.9018	-0.207668
RL9	RPL9	30.6546	30.4464	30.2135	30.194	30.7325	30.523	-0.208252
PRP19	PRPF19	24.9626	24.7542	25.7793	26.1156	25.6708	25.9075	-0.208319
RM10	MRPL10	25.0375	24.8281	23.7292	24.113	24.2043	24.486	-0.209373
RT26	MRPS26	24.4948	24.2816	24.1771	24.2485	23.8039	24.3622	-0.213217
NOL6	NOL6	18.5238	18.3076	17.4424	19.3835	17.0213	16.7631	-0.216194
TIM50	TIMM50	20.7654	20.5488	18.4772	18.3824	20.4557	20.3601	-0.216618
PRP8	PRPF8	26.1197	25.9007	27.1834	27.1248	26.759	27.14	-0.219013
PGAM5	PGAM5	24.7735	24.5538	24.313	24.3881	24.1906	24.5037	-0.219746
RSMB	SNRPB	22.4082	22.1805	22.842	23.2856	22.6864	23.1162	-0.22768
MIC60	IMMT	26.9164	26.6883	26.5218	26.9357	26.7969	26.7079	-0.22806
RT12	MRPS12	22.0073	21.779	21.4206	20.7011	22.0822	21.5919	-0.228262
RL32	RPL32	30.5839	30.3468	30.4723	30.3998	30.7222	30.1101	-0.237093
YBOX1	YBX1	31.0982	30.8609	31.2071	30.6072	30.653	30.7277	-0.23727
CDC16	CDC16	22.1298	21.8922	16.7659	19.3878	18.8416	18.2408	-0.237656
ANR28	ANKRD28	21.8591	21.6198	18.5595	20.4846	17.455	19.0751	-0.239246
XRCC5	XRCC5	21.0087	20.7684	18.0267	21.6954	22.1209	21.6308	-0.240294
PTCD1	PTCD1	22.5736	22.3317	21.2035	21.7464	22.0838	22.0956	-0.241856
RL21	RPL21	29.1833	28.941	28.5613	28.97	29.2476	28.7922	-0.242231
TBA1B	TUBA1B	27.6536	27.4065	28.107	27.931	28.1007	28.2142	-0.247066
SON	SON	23.7165	23.4692	23.2967	24.3521	23.6464	23.5066	-0.247253
RANG	RANBP1	20.7341	20.4866	20.0697	20.3239	16.2425	19.9119	-0.247536
RU2B	SNRPB2	18.1555	17.9073	16.6006	20.5626	20.9905	19.514	-0.248121
SF3B4	SF3B4	18.6346	18.3838	20.9071	20.963	17.2013	20.9808	-0.25082
RT18B	MRPS18B	25.9992	25.7461	25.8623	25.7703	25.3183	25.6306	-0.253119
IP3KB	ITPKB	20.8119	20.5564	20.9438	21.0622	21.0538	21.0353	-0.255529
NDUS2	NDUFS2	23.6622	23.4044	23.116	24.006	23.9264	23.643	-0.257763
PRS4	PSMC1	25.7538	25.4919	25.2859	24.6193	24.8367	24.7766	-0.261908
HNRPC	HNRNPC	27.8635	27.5979	28.3766	29.0136	28.4221	28.9669	-0.265589
OXA1L	OXA1L	21.1278	20.8564	20.7003	20.5267	20.2289	20.6755	-0.271446
SMN	SMN1	25.6919	25.4202	25.2996	25.7135	25.6773	25.7738	-0.271652
H32	HIST2H3A;	26.7988	26.5271	26.8525	28.3841	26.6887	27.5216	-0.271774
LMAN1	LMAN1	20.2227	19.9508	19.6198	19.8709	19.8079	20.0463	-0.271927
1433G	YWHAG	23.6782	23.405	22.9226	22.3249	22.7102	22.4946	-0.273237
GYS1	GYS1	25.5196	25.2457	26.8868	26.6647	26.8001	26.7822	-0.273937
NDUB4	NDUFB4	22.2165	21.9424	22.5178	22.5581	22.4724	22.8107	-0.274113
MSI1H	MSI1	19.1915	18.9168	18.8478	19.1274	17.191	18.266	-0.274714
SSRD	SSR4	19.9969	19.7214	20.2936	18.5658	20.4106	20.3173	-0.275509
NDUS3	NDUFS3	24.4967	24.2146	23.6239	24.8627	24.7443	24.7133	-0.282137
NCBP1	NCBP1	24.4874	24.2047	24.2322	24.6748	24.4122	24.2951	-0.282673
TOR4A	TOR4A	21.2583	20.9728	18.9168	19.691	17.6107	17.2238	-0.285467
RPF2	RPF2	19.235	18.9383	20.4591	21.5505	21.0515	21.0636	-0.296703
PCBP1	PCBP1	21.6639	21.3665	21.6976	22.3558	21.9639	21.5499	-0.297379
LARP4	LARP4	26.4335	26.1352	25.9037	26.2179	26.3763	26.4925	-0.298321
SC16A	SEC16A	23.8726	23.572	22.6182	22.6502	23.0374	22.6679	-0.300623
SRSF9	SRSF9	22.623	22.3139	22.586	23.0967	22.4714	22.8955	-0.309132
PDC6I	PDCD6IP	20.6838	20.3746	20.3318	17.4108	18.9694	17.633	-0.309158
ATX2	ATXN2	22.3812	22.0713	23.6501	22.5673	23.3224	22.6059	-0.30994
2AAA	PPP2R1A	19.3997	19.087	19.0078	19.3884	19.2887	19.0944	-0.312654
PSMD1	PSMD1	25.6225	25.3074	25.0794	24.6167	25.0989	24.6837	-0.315138
XPR1	XPR1	18.4906	18.1752	18.0906	19.0939	17.7318	17.6823	-0.315363
DC1I2	DYNC1I2	22.0023	21.6847	23.9588	22.1477	23.5735	22.6327	-0.317677
RUVB2	RUVBL2	24.0699	23.7478	23.0634	23.1776	21.8917	22.5323	-0.322132
RS15	RPS15	26.5863	26.2624	25.9885	26.3019	26.6559	25.624	-0.323898
VA0D1	ATP6V0D1	21.448	21.1223	17.9516	15.4568	18.2997	15.568	-0.325676
IF2G	EIF2S3	24.4401	24.1144	24.887	24.0585	24.0939	24.0395	-0.325705
RS27L	RPS27L	25.7978	25.472	27.0822	26.2271	26.2851	26.3294	-0.325842
EDC4	EDC4	23.2567	22.9305	22.5395	22.1715	21.3025	21.6832	-0.326216
SYVC	VARS	22.5331	22.2063	23.179	22.1985	21.419	21.8271	-0.326786
AT2A2	ATP2A2	22.2533	21.924	22.6566	22.5509	21.7321	22.6387	-0.329218
SUGP2	SUGP2	24.3924	24.0562	22.6284	23.642	22.2872	23.4487	-0.336149
AGO2	AGO2	23.66	23.3237	22.244	22.2485	22.0449	21.6225	-0.336287
TRA2B	TRA2B	23.1908	22.8507	22.7216	23.994	24.0652	24.2064	-0.340143
RS24	RPS24	28.1688	27.8275	27.4982	27.4104	28.0343	27.6366	-0.341351
RS25	RPS25	30.1142	29.7693	30.313	19.1485	16.8626	29.6071	-0.344921
DIC	SLC25A10	20.8689	20.5239	18.2906	19.2499	19.6569	20.2971	-0.344995
SRS10	SRSF10	23.2198	22.8682	23.3069	23.7804	23.7427	24.2229	-0.351587
SRSF1	SRSF1	24.9702	24.6127	25.2165	25.8121	25.0638	25.4835	-0.357445
ERAL1	ERAL1	23.2477	22.8896	22.3927	22.4582	21.8803	22.1101	-0.358061
NUFP2	NUFIP2	21.475	21.1152	24.5048	22.5126	23.3817	23.6003	-0.359753
PPP6	PPP6C	21.5692	21.2057	18.6931	17.8553	16.6988	18.0234	-0.363485
GTPBA	GTPBP10	19.0172	18.6533	21.7647	21.3534	18.7915	21.6571	-0.363874
TFG	TFG	23.7818	23.4139	18.0948	18.0011	17.2164	19.0814	-0.367868
NDUV1	NDUFV1	24.2622	23.8906	23.6482	24.5091	24.2435	24.0324	-0.371603
ANM5	PRMT5	22.0695	21.6971	19.616	19.1679	19.3926	19.664	-0.37232
ATPA	ATP5F1A	27.6241	27.2508	28.9327	28.8796	28.9694	29.0464	-0.373289
RT16	MRPS16	26.8012	26.4266	26.9906	26.4424	25.8808	26.1853	-0.374634
TBA4A	TUBA4A	17.9901	17.6132	20.0577	17.7153	20.9456	19.9966	-0.376844
RT63	MRPL57	24.0914	23.7083	23.6518	23.5956	23.5018	23.5915	-0.383057
TMM33	TMEM33	21.7517	21.3556	22.4892	22.5703	22.6909	23.2366	-0.396055
MK67I	NIFK	20.8506	20.4535	20.7705	21.6331	19.8179	20.7447	-0.397041
TBA1A	TUBA1A	22.9294	22.525	23.4326	23.1802	23.3074	23.3073	-0.40439
BIRC6	BIRC6	22.6581	22.2512	22.1585	22.0815	21.9015	21.3929	-0.406887
NDUS1	NDUFS1	25.3596	24.9491	24.9847	25.639	25.5248	25.3639	-0.410475
GEMI6	GEMIN6	22.7393	22.3285	22.9119	21.8248	22.9905	22.7103	-0.410772
RUXG	SNRPG	20.8454	20.4338	21.0493	21.088	21.6021	21.7567	-0.411646
TRA2A	TRA2A	22.4263	22.0088	23.0759	23.9982	23.8402	24.2466	-0.417564
ACL6A	ACTL6A	20.7456	20.3262	18.6017	16.291	18.9191	20.2978	-0.419394
NDUB9	NDUFB9	22.9923	22.572	23.1088	24.1453	24.1483	23.6865	-0.420275
MIC19	CHCHD3	25.8899	25.4662	25.2074	25.6983	25.321	25.4183	-0.423788
COF1	CFL1	21.6163	21.1875	20.9059	18.143	21.3313	21.9913	-0.428761
DYHC1	DYNC1H1	26.3006	25.8672	27.0498	26.2019	26.2821	26.1966	-0.433348
ATPG	ATP5F1C	25.5451	25.1107	25.7503	25.6462	25.5744	25.7641	-0.43442
KDM1A	KDM1A	20.154	19.7188	16.7881	19.4873	16.9162	18.6317	-0.435204
OGDHL	OGDHL	18.3858	17.9488	19.4927	19.6447	19.8774	20.4398	-0.436947
RNPS1	RNPS1	16.9356	16.4972	17.6712	23.3295	23.1077	23.5784	-0.438406
RPP30	RPP30	20.766	20.3211	20.3323	20.2955	20.2933	20.2464	-0.444822
MIC25	CHCHD6	18.4222	17.9713	15.8724	22.281	19.3324	16.8476	-0.450897
DJC11	DNAJC11	18.4432	17.992	17.5549	17.92	18.8758	19.2143	-0.451195
CP131	CEP131	18.517	18.0634	19.4117	17.8027	17.7453	16.9332	-0.453526
NDUB5	NDUFB5	22.1818	21.7272	22.5152	23.1961	22.5642	22.4965	-0.454634
GLE1	GLE1	17.9462	17.4823	18.5806	18.6963	16.3482	17.9126	-0.463848
ATP5J	ATP5PF	23.7857	23.3155	25.0222	24.5729	24.4383	24.5321	-0.470184
ATPO	ATP5PO	25.0247	24.5538	26.3741	26.0584	26.1316	26.332	-0.470909
DAD1	DAD1	18.6956	18.2225	21.3807	18.3922	16.4965	16.3345	-0.473066
ACTG	ACTG1	19.1798	18.7001	16.9423	20.8923	21.6175	21.2094	-0.479666
PLEC	PLEC	27.076	26.5956	17.3002	17.9869	16.824	20.4016	-0.480398
MSH6	MSH6	18.5648	18.0843	17.0936	17.3982	18.4622	18.3869	-0.480583
PRKDC	PRKDC	28.6893	28.2077	27.5498	27.4446	27.5002	27.4972	-0.481565
RS26	RPS26	30.6819	30.1981	29.8272	30.3208	30.5562	30.2972	-0.48382
TFR1	TFRC	24.2901	23.8003	21.9644	21.7948	21.7914	22.3183	-0.489851
EIF3M	EIF3M	21.7789	21.2887	21.9383	21.3922	21.199	17.4987	-0.490158
NDUA5	NDUFA5	23.7313	23.2387	23.2328	24.0138	23.7461	23.5816	-0.492558
QCR7	UQCRB	18.2886	17.7934	18.2797	19.3412	16.8445	17.5661	-0.495253
SMD3	SNRPD3	23.6182	23.1172	24.2627	24.3459	24.1534	24.4625	-0.500937
THIL	ACAT1	19.7118	19.2027	18.7403	20.2877	19.2058	20.5315	-0.509102
PP2AA	PPP2CA	20.1898	19.6762	20.5281	18.6986	20.0992	16.694	-0.513575
NDUV2	NDUFV2	23.37	22.8509	22.8418	23.9121	23.7316	23.4065	-0.519049
NDUAC	NDUFA12	23.8572	23.3359	23.3286	24.3395	23.8645	23.8245	-0.521263
ATPB	ATP5F1B	26.7551	26.2311	27.959	27.8958	27.9673	28.1503	-0.523994
AKAP1	AKAP1	22.2232	21.6981	22.1253	21.8757	21.8217	22.0997	-0.525093
MDHM	MDH2	22.5587	22.0321	21.7348	21.5367	18.738	21.5406	-0.526543
SND1	SND1	20.3006	19.7741	19.5248	18.6424	20.4311	20.6415	-0.526552
RBBP4	RBBP4	21.754	21.2266	21.4353	21.2781	21.6267	21.1665	-0.527428
ENOA	ENO1	25.7187	25.1859	24.9555	24.5264	24.4927	23.9071	-0.532881
BST2	BST2	20.9229	20.3894	20.2982	20.8085	19.3142	20.5078	-0.533461
VATA	ATP6V1A	22.5354	21.9977	17.5509	18.9863	20.8567	21.5862	-0.537628
HNRPK	HNRNPK	23.91	23.3723	24.5221	24.7003	24.4561	24.54	-0.537783
COPB2	COPB2	19.6812	19.1425	17.8849	19.3916	19.8095	20.0411	-0.538708
KPYM	PKM	21.6644	21.1207	23.6015	22.9533	23.2102	22.2922	-0.543629
PSMD5	PSMD5	23.0845	22.5403	17.8833	17.2551	18.7253	16.4958	-0.544191
CDC5L	CDC5L	22.1061	21.5602	23.928	24.33	23.6132	23.9762	-0.5459
ERLN2	ERLIN2	27.5123	26.9618	26.4168	26.8552	26.8941	26.9871	-0.550524
NDUBA	NDUFB10	22.9532	22.3979	23.3502	24.0851	23.8392	23.6782	-0.555256
AKAP9	AKAP9	21.5148	20.9579	20.278	17.5322	17.6054	19.8701	-0.556856
PHKG2	PHKG2	23.6934	23.1296	22.1394	21.8141	20.7021	20.6946	-0.563795
HECD4	HECTD4	17.8798	17.312	17.5084	17.1027	18.7425	18.5184	-0.567801
LMNA	LMNA	20.5172	19.9493	20.4034	20.6976	17.1845	19.2119	-0.567949
ERLN1	ERLIN1	23.2314	22.6631	22.6761	22.7016	22.9775	23.1992	-0.568251
U2AF1	U2AF1	19.568	18.9988	17.7255	19.8572	18.3318	18.04	-0.569199
RS29	RPS29	26.7247	26.1541	25.7373	25.9925	26.1508	26.0324	-0.57062
SYK	KARS	21.3544	20.7833	27.4168	26.8606	26.8013	27.007	-0.571066
GANAB	GANAB	21.0172	20.4431	20.7253	20.986	20.1335	21.2008	-0.574059
AT1A1	ATP1A1	24.7931	24.2127	16.5736	21.9541	22.6685	23.1427	-0.580379
NDUA2	NDUFA2	22.8285	22.2403	18.4238	22.9073	22.9549	22.6431	-0.588171
NDUS6	NDUFS6	23.3987	22.8093	23.0195	23.3298	23.6912	23.1843	-0.589424
RBP2	RANBP2	24.0809	23.4892	21.5103	22.7055	21.8911	22.1549	-0.591686
TTC27	TTC27	20.0679	19.4746	18.6579	19.7719	21.1166	17.2152	-0.593243
PCM1	PCM1	23.2152	22.6159	22.1402	22.164	16.5208	18.636	-0.5993
APC1	ANAPC1	21.6069	21.0069	19.5641	20.3565	16.8258	20.4744	-0.599993
ACTB	ACTB	27.203	26.6029	27.7471	29.4214	29.13	28.9243	-0.60017
PESC	PES1	22.3909	21.7866	22.5567	22.5202	22.3532	22.4451	-0.604267
NDUS4	NDUFS4	22.4517	21.8451	22.0139	22.9377	22.3915	22.2288	-0.606602
TR150	THRAP3	19.3964	18.7801	22.666	24.2907	23.2919	23.9566	-0.616255
AP2A1	AP2A1	26.8959	26.2794	22.6779	22.1995	23.3936	22.0386	-0.616457
TADBP	TARDBP	21.9692	21.3515	22.5753	23.0197	22.3605	22.5465	-0.617748
VIME	VIM	26.7934	26.1745	26.6391	27.265	26.8669	25.6996	-0.618923
SAM50	SAMM50	24.2309	23.6093	23.805	24.192	23.9992	24.129	-0.621584
DPM1	DPM1	20.5275	19.9033	19.3856	17.6619	20.5397	21.2341	-0.624126
DICER	DICER1	16.9221	16.2966	17.1064	17.6824	17.5434	17.1928	-0.625471
MIB1	MIB1	22.0265	21.3919	21.405	20.9376	20.6289	21.1753	-0.634588
RBM8A	RBM8A	23.9722	23.3358	23.4103	24.2565	24.0264	23.6628	-0.636408
XPO2	CSE1L	18.6673	18.0291	21.5664	19.0623	17.3593	18.3663	-0.638205
PSMD4	PSMD4	19.3654	18.7232	21.9914	21.5286	17.2069	21.534	-0.642227
PGK1	PGK1	21.2235	20.5635	22.1706	21.3963	21.7443	16.3291	-0.660061
BASP1	BASP1	18.5046	17.8442	21.5834	19.0561	20.0495	18.9744	-0.660391
STK24	STK24	17.328	16.6348	17.2967	18.1777	17.3059	16.9658	-0.69319
HGNAT	HGSNAT	21.8518	21.1442	22.5884	21.9192	21.9495	22.1726	-0.707624
H2AV	H2AFV	22.0224	21.3097	22.023	23.0561	21.7965	22.5913	-0.71273
NU214	NUP214	22.2676	21.5467	20.7536	20.8706	20.8528	20.4019	-0.720968
NDUA7	NDUFA7	24.0166	23.2945	22.9101	24.1584	23.7452	23.5804	-0.722111
PEG10	PEG10	17.5304	16.7919	22.4442	22.5269	21.8998	23.1601	-0.738411
LMNB2	LMNB2	18.6124	17.8662	24.3424	19.5187	17.6802	18.1811	-0.746265
PTMA	PTMA	18.6848	17.9355	21.9445	18.9792	18.3561	17.9109	-0.74929
RT21	MRPS21	22.3333	21.5816	21.6546	22.0899	22.0261	22.0016	-0.751682
NUP88	NUP88	22.1017	21.3444	19.2902	21.2475	20.1529	20.6408	-0.757282
GNL3	GNL3	21.8343	21.0601	20.386	22.4058	22.0674	22.5168	-0.774277
PHB2	PHB2	29.0081	28.2308	29.1484	28.6317	28.5055	28.642	-0.777323
NDUS7	NDUFS7	21.9918	21.2104	21.3547	22.0227	21.7778	21.6689	-0.781309
MCRI2	MCRIP2	18.312	17.526	19.1265	19.8775	20.4324	16.6366	-0.786055
CNBP	CNBP	22.6106	21.8147	23.7997	23.698	23.7194	23.3116	-0.795929
MYO5A	MYO5A	18.2801	17.4711	24.1409	24.359	24.813	24.226	-0.809006
AHNK	AHNAK	18.2472	17.4279	20.3992	19.8621	18.0515	17.94	-0.819336
ZN761	ZNF761	19.4658	18.6326	18.7577	19.4885	16.493	17.4051	-0.833244
MIF	MIF	18.8667	18.0205	18.6159	16.9972	19.4538	17.3321	-0.846212
PPGB	CTSA	22.6669	21.8192	20.8593	18.5906	19.1851	17.8734	-0.847702
ATD3B	ATAD3B	25.9551	25.101	24.7451	25.3013	25.4082	24.8287	-0.854116
SRSF7	SRSF7	23.5498	22.6824	25.2129	26.1575	25.106	25.7659	-0.867439
ATD3A	ATAD3A	24.2504	23.3769	22.441	22.6568	22.4803	22.5616	-0.873493
SURF4	SURF4	19.7314	18.8569	20.1181	18.6386	21.5941	16.1882	-0.874525
OLA1	OLA1	20.6337	19.7416	18.6211	19.5677	19.4032	19.5553	-0.892101
CDC42	CDC42	18.0307	17.1167	18.0544	17.9017	15.3643	18.1427	-0.913965
ALDOA	ALDOA	24.1604	23.2393	21.6688	21.4235	21.5084	21.1296	-0.92104
ATP5H	ATP5PD	24.6709	23.7424	25.9533	25.4124	25.6199	25.7408	-0.928455
FLOT1	FLOT1	23.1076	22.1719	22.6866	23.767	24.06	24.0868	-0.935783
XPO5	XPO5	17.0535	16.1014	17.958	16.5979	19.3418	18.467	-0.952078
AKAP8	AKAP8	23.2105	22.2563	20.44	19.8887	20.545	20.6169	-0.954227
SERA	PHGDH	22.3897	21.4315	23.493	22.5008	21.1296	22.335	-0.958288
PHB	PHB	29.2573	28.2974	29.37	28.8755	28.8101	28.5977	-0.959936
ATP5L	ATP5MG	21.4299	20.4671	24.57	23.3588	22.6803	22.9383	-0.962799
CALR	CALR	20.7386	19.7742	17.3816	18.3811	17.9937	20.4872	-0.964436
MPRI	IGF2R	25.9255	24.9531	25.1462	21.8439	22.1857	23.5939	-0.972376
SDCB1	SDCBP	23.9021	22.9278	22.562	22.5542	22.7487	23.1369	-0.974295
CD97	CD97	20.6869	19.6933	17.8984	18.3199	18.7488	17.98	-0.993536
PHOCN	MOB4	20.3523	19.3496	19.9201	20.375	20.0841	20.2557	-1.00272
CMC2	SLC25A13	21.6348	20.6304	20.2528	20.9164	20.5759	20.463	-1.00439
HNRH3	HNRNPH3	22.6313	21.6262	23.2313	23.4806	22.763	23.5984	-1.00503
GRN	GRN	18.8349	17.826	19.4252	17.3987	16.7689	20.0324	-1.00896
MKRN2	MKRN2	22.5713	21.5582	21.4195	21.1814	21.1153	21.0733	-1.01307
RMD3	RMDN3	22.3269	21.3132	20.9144	19.3342	16.5169	20.9831	-1.01367
LAMP2	LAMP2	16.8786	15.8592	21.5901	22.0804	21.7382	23.1887	-1.01941
RPAB3	POLR2H	20.3825	19.3573	19.5241	19.7718	19.1819	19.3579	-1.02513
TRRAP	TRRAP	20.6813	19.6447	20.3975	20.2753	21.2606	20.5763	-1.03658
RPN2	RPN2	22.8866	21.8413	23.9509	22.9745	22.841	23.4447	-1.04532
S20A1	SLC20A1	21.47	20.4237	18.8594	16.6483	19.5719	18.0805	-1.04628
LDHA	LDHA	23.8615	22.8147	22.4208	17.2376	21.5229	19.1128	-1.04687
NU205	NUP205	20.6653	19.6179	19.0185	16.9256	18.2457	16.9697	-1.04737
NUP93	NUP93	17.4713	16.4205	23.5374	18.2142	18.8069	18.1379	-1.05082
NFIP1	NDFIP1	22.1818	21.1231	19.2742	20.4755	20.6639	21.0922	-1.0587
RM52	MRPL52	21.3495	20.2861	18.5226	17.5682	17.527	18.1526	-1.06341
RFC3	RFC3	17.64	16.5698	19.2613	17.144	17.6044	19.2984	-1.07018
RU1C	SNRPC	20.6723	19.5861	21.0029	21.3653	17.5027	19.0988	-1.08613
ETFA	ETFA	19.789	18.6819	17.0079	21.8901	20.3866	21.0617	-1.1071
SERPH	SERPINH1	17.8901	16.7693	17.6842	17.7311	17.8056	18.2452	-1.12083
RCN2	RCN2	21.7436	20.6178	19.1628	21.6	21.4677	22.3876	-1.12579
VATG1	ATP6V1G1	21.9436	20.7949	16.9561	20.7338	19.8898	17.6861	-1.14869
CY1	CYC1	22.1885	21.0366	21.726	22.0902	20.9778	21.3738	-1.15188
CX6B1	COX6B1	18.8759	17.7173	21.5187	17.3957	18.3139	16.5942	-1.15861
A16A1	ALDH16A1	19.0305	17.8673	25.8718	25.0474	25.1393	25.4738	-1.16312
MDN1	MDN1	24.1095	22.9249	22.553	23.6389	23.3224	23.9234	-1.18459
H13	HIST1H1D	17.831	16.6347	17.7325	19.1754	18.177	18.09	-1.19638
SF3B2	SF3B2	20.5917	19.3876	21.7856	21.4048	20.8465	20.8038	-1.20407
DCTN2	DCTN2	17.9354	16.7083	19.337	16.8941	17.6692	18.7707	-1.2271
PDIA1	P4HB	20.5183	19.2756	20.3417	19.9126	19.9454	20.6186	-1.2427
PRPS1	PRPS1	18.4735	17.2237	18.9374	18.5353	19.5198	18.9597	-1.24981
LACTB	LACTB	17.9965	16.725	21.5059	21.7473	21.6866	20.6866	-1.2715
NEST	NES	19.9026	18.625	21.8727	21.7812	20.9432	20.8917	-1.27756
HOOK3	HOOK3	21.88	20.5882	21.0243	21.7613	21.7613	17.2401	-1.29178
LAMC1	LAMC1	19.8882	18.59	20.1842	19.9604	17.9036	19.4903	-1.29815
NU188	NUP188	18.373	17.0572	17.3764	18.1783	17.9173	18.2243	-1.31577
MYL6	MYL6	20.8566	19.5335	23.8048	24.1096	24.2986	24.1998	-1.32311
LRC20	LRRC20	19.1597	17.8328	22.8632	18.3996	17.5371	17.8086	-1.32698
WDCP	WDCP	20.6886	19.356	17.4882	19.4654	18.6966	16.478	-1.33254
POZP3	POMZP3	21.3234	19.986	16.6123	19.7138	21.1546	21.1661	-1.3374
ODO2	DLST	22.9995	21.6334	26.3996	26.0583	25.4714	25.0991	-1.36612
HERC5	HERC5	17.5713	16.2019	20.827	16.8171	20.314	18.0611	-1.36934
XRCC6	XRCC6	17.9408	16.5713	21.7671	22.1829	21.6372	18.5525	-1.36951
SDHA	SDHA	19.1384	17.7409	16.3035	17.4941	16.5411	17.7589	-1.3975
HUWE1	HUWE1	19.8729	18.4742	18.9969	19.4148	19.8179	18.8736	-1.39864
TRAP1	TRAP1	17.6827	16.2815	17.8151	17.7284	17.3029	16.3051	-1.40123
COPG1	COPG1	18.2778	16.8594	20.7438	20.4175	17.3214	20.4839	-1.41844
ARF	CDKN2A	19.5869	18.1581	18.296	19.5943	19.8039	19.2189	-1.42874
SSA27	#N/A	25.5693	24.1338	18.3542	18.2446	17.3855	17.6396	-1.4355
PIBF1	PIBF1	19.5722	18.1326	20.1521	19.0223	15.986	17.2606	-1.43957
PTBP1	PTBP1	21.2661	19.8198	21.002	20.7193	19.1313	20.9829	-1.44628
TADA3	TADA3	19.6749	18.2101	17.4956	19.0721	18.0416	16.9772	-1.46481
PGRC1	PGRMC1	19.5122	18.0183	21.0353	17.3762	17.464	20.2939	-1.49388
SAHH	AHCY	20.5672	19.0277	18.2676	18.3435	16.8044	18.2523	-1.53953
YBOX2	YBX2	19.2117	17.6652	19.6786	20.1417	20.7854	18.9876	-1.5465
H2A1C	HIST1H2AC	18.1646	16.6106	19.6424	20.8353	15.8611	20.4493	-1.55401
LTOR2	LAMTOR2	19.5528	17.9797	17.3372	18.8924	17.7373	17.4021	-1.57311
KDIS	KIDINS220	24.8274	23.1929	19.2786	20.4023	20.3526	20.8843	-1.6345
RPB1	POLR2A	19.8569	18.2094	18.2782	19.1233	16.5407	19.7347	-1.64746
TIM13	TIMM13	18.624	16.963	21.4791	15.9519	16.6026	16.8552	-1.66101
GANAB	GANAB	20.5213	18.8561	19.0351	19.7043	19.1018	19.4595	-1.66519
DHX15	DHX15	18.3266	16.6248	18.4572	21.5963	21.2817	21.5481	-1.70174
ITPR1	ITPR1	19.8851	18.1726	17.4751	17.7069	16.6126	18.8485	-1.71246
AGK	AGK	19.9753	18.2592	18.8261	19.6188	19.9323	20.1911	-1.71617
LMNB1	LMNB1	21.9517	20.2269	22.7015	24.3123	22.4554	23.5587	-1.72472
MGST3	MGST3	19.4228	17.6743	19.5396	18.4805	17.4481	17.5155	-1.74856
PKP4	PKP4	18.7434	16.9913	19.2773	17.4857	17.8969	17.3074	-1.75207
TRI56	TRIM56	19.6501	17.8727	18.8137	16.1291	17.5367	18.7565	-1.77743
CPMD8	CPAMD8	18.6193	16.7827	17.7868	18.1567	17.5868	15.8245	-1.83657
DHB4	HSD17B4	26.837	24.9777	18.5	18.041	18.1339	19.7425	-1.85935
LAP2B	TMPO	17.4736	15.6137	20.844	20.4237	18.3482	20.7256	-1.85987
RBM14	RBM14	21.2526	19.3238	21.9821	22.0961	21.6345	22.0633	-1.9288
MYH10	MYH10	24.5618	22.5808	26.3405	27.27	27.2029	27.5093	-1.98103
MFAP1	MFAP1	19.3904	17.3456	21.518	22.1463	21.7944	22.3055	-2.0448
STRN	STRN	20.8623	18.8069	19.9772	19.0852	18.9275	18.6856	-2.05543
NOP58	NOP58	20.2296	18.1327	15.8934	20.8043	20.7938	20.1214	-2.09691
M2OM	SLC25A11	19.8198	17.669	21.2218	21.1843	21.3638	22.7079	-2.15083
IFNL1	IFNL1	19.9747	17.7948	24.1492	17.5914	20.7868	20.5595	-2.17987
MSI2H	MSI2	19.37	17.0381	21.4552	19.6892	20.0238	20.1211	-2.33195
IPO5	IPO5	19.4962	17.1642	19.3225	19.6899	19.5554	17.4092	-2.332
BTBD2	BTBD2	18.879	16.51	22.4067	17.964	18.6198	20.228	-2.36902
CND1	NCAPD2	19.3025	16.9217	21.316	21.5256	18.5034	21.4369	-2.38084
UT14A	UTP14A	18.7296	16.3463	18.5952	20.416	18.4418	17.6148	-2.38327
CCAR2	CCAR2	21.2278	18.8279	21.1587	21.8181	21.0286	20.7824	-2.39983
PR38A	PRPF38A	20.8956	18.49	20.6071	21.6156	20.9478	21.4971	-2.40566
RIF1	RIF1	23.1863	20.7561	19.8105	21.0097	20.9868	19.6471	-2.43026
NCBP2	NCBP2	20.5157	18.0765	20.3089	20.3001	20.6188	20.9368	-2.43921
PLRG1	PLRG1	21.8682	19.4005	22.305	22.2117	21.9066	22.7016	-2.46766
CLASR	CLASRP	20.2199	17.7244	18.0054	19.6143	18.6068	19.0453	-2.49549
ECHA	HADHA	22.8886	20.3931	21.2497	21.9992	21.4531	21.7963	-2.49549
NDUS5	NDUFS5	22.4509	19.9254	20.3317	22.2966	21.3052	22.0194	-2.52545
NPM3	NPM3	18.17	15.6379	19.2392	18.6966	17.0488	18.0629	-2.53215
GP101	GPR101	18.3883	15.8313	23.6086	20.3384	18.0489	18.6479	-2.55699
MARK4	MARK4	24.6506	21.9088	19.4948	25.0201	24.905	24.9486	-2.74179
PININ	PNN	19.1481	16.4019	18.3253	26.466	24.9779	26.348	-2.74619
STOM	STOM	19.7229	16.9532	16.7272	21.0018	19.5842	17.8896	-2.76967
HELZ2	HELZ2	19.9872	17.189	23.0177	20.4885	21.9475	21.5181	-2.79814
ACTZ	ACTR1A	20.0755	17.255	22.0302	19.6948	18.6243	19.7155	-2.82049
PRRT3	PRRT3	20.3156	17.4479	22.9183	23.6076	22.8683	23.1681	-2.86767
PTPRR	PTPRR	21.4256	18.5519	18.1258	22.0055	22.0082	18.1766	-2.87374
COPD	ARCN1	21.4771	18.5811	20.4957	18.6218	20.8608	20.0834	-2.896
RAGP1	RANGAP1	21.0415	18.1411	18.5625	17.1822	18.3319	16.0392	-2.90039
HCD2	HSD17B10	20.5145	17.6044	18.0563	21.5365	15.9529	20.5072	-2.91009
RCOR1	RCOR1	20.534	17.6055	16.7285	18.0401	19.2797	18.5332	-2.9285
RPN1	RPN1	22.1325	19.1969	24.4776	24.153	23.76	23.7427	-2.93564
TOM40	TOMM40	19.6344	16.6847	17.7331	17.4311	19.1152	16.8419	-2.94969
RAE1L	RAE1	20.3625	17.383	18.7517	20.8529	20.8138	21.1543	-2.97949
GLYM	SHMT2	20.5474	17.544	20.4292	20.7512	19.6961	20.9932	-3.0034
UBP2L	UBAP2L	21.2062	18.1966	21.0245	17.4148	17.2338	20.4158	-3.00956
NONO	NONO	20.235	17.2135	17.6525	20.8966	16.6098	20.3934	-3.02149
UCRIL	UQCRFS1P1	20.229	17.1436	18.5791	17.1896	19.1036	17.925	-3.08543
CAPR1	CAPRIN1	19.5851	16.4986	18.2221	17.5143	18.6712	18.2323	-3.08657
ZN316	ZNF316	20.7276	17.6337	16.8218	18.1433	18.2442	16.5541	-3.09387
PML	PML	20.5754	17.4359	17.5935	21.7689	18.4651	17.3113	-3.13952
LAP4B	LAPTM4B	20.4272	17.23	17.6429	15.6857	19.9837	17.2459	-3.19716
KAP0	PRKAR1A	20.1768	16.9607	21.6997	20.9737	21.4363	21.2725	-3.21611
AIFM1	AIFM1	21.0688	17.8347	22.421	23.6574	22.5244	23.7774	-3.23411
SRP72	SRP72	19.9287	16.675	22.6017	18.7275	21.0548	19.5647	-3.25367
RLP24	RSL24D1	21.5331	18.2676	21.3752	21.5623	18.9442	21.6723	-3.26554
TRI27	TRIM27	21.6586	18.3596	19.8639	18.6671	16.6477	19.077	-3.29904
STT3A	STT3A	19.8474	16.535	21.271	19.8258	17.6258	19.5833	-3.31243
AT2L2	PHYKPL	20.5611	17.2147	22.0371	21.9877	21.3514	22.0192	-3.34641
SF3B3	SF3B3	21.2789	17.8359	22.4917	22.7595	17.2519	22.2501	-3.44304
SET	SET	19.713	16.2461	21.1394	17.8677	19.877	20.2333	-3.46683
VPP1	ATP6V0A1	24.913	21.2691	17.07	18.6631	18.89	18.6003	-3.64391
TB182	TNKS1BP1	20.0303	16.3545	17.2301	17.8711	20.1701	17.7243	-3.6758
ACPM	NDUFAB1	22.3417	18.5666	22.2584	22.8107	22.1975	22.343	-3.7751
AAAT	SLC1A5	20.7083	16.8743	19.8763	18.167	18.2959	19.3816	-3.83405
AT1B3	ATP1B3	20.1965	16.3286	18.7861	17.7943	18.0868	18.8379	-3.86788
KCRB	CKB	20.9997	17.1084	20.8428	21.1874	21.1093	21.273	-3.89134
FBSP1	FBXO45	22.537	18.5459	21.3685	18.4136	19.8044	20.519	-3.99111
GDE	AGL	21.4145	17.3648	18.8178	21.6366	22.751	22.2574	-4.04965
SRRM2	SRRM2	21.8561	17.6905	23.0758	26.7086	25.1366	26.1571	-4.16556
RL7L	RPL7L1	21.8157	17.6159	21.374	22.2553	21.2679	21.8511	-4.19984
ACTH	ACTG2	21.7662	17.5166	17.4947	22.5812	23.1227	20.6103	-4.24961
NDUA6	NDUFA6	21.2028	16.6496	18.7232	22.5812	22.2593	22.0615	-4.55326
PP6R3	PPP6R3	22.22	17.4632	18.2175	19.2364	18.9254	16.8088	-4.75686
PSB4	PSMB4	23.0179	18.1522	23.1369	21.6268	21.7474	21.7299	-4.8657
ARMC2	ARMC2	23.524	17.2855	17.8318	16.6598	17.3178	17.3202	-6.23848
SMD1	SNRPD1	23.9137	17.3969	23.6684	24.0653	23.9349	24.7809	-6.51675
	C1orf61
	LINC00670
	SLC16A7
	DTNA
	MAMDC2
	EDIL3
	CSGALNACT1
	NEFL
	EPHA8
	CADM1
	TNFRSF10C
	ILDR2
	CTSF
	MYOM1
	IFITM1
	DBX2
	CD44
	RBM20
	EPHA5
	ANKRD34C
	KCNQ5
	IAH1
	PTPRN2
	MYOCD

## Sheet: MonoPoly
Proteins	Gene	LFQ_RACK1mono	LFQ_RACK1poly	LFQ_RPS25mono	LFQ_RPS25poly	LFQ_WTmono	LFQ_WTpoly
RL7	RPL7	28.83	29.9981	28.6043	29.8612	27.5748	29.9818
RL7A	RPL7A	28.9224	29.8185	28.703	29.8827	28.2383	29.9441
RS3	RPS3	29.1252	29.7455	28.6887	30.0346	28.4773	29.8083
RS8	RPS8	29.3755	29.7129	28.6469	29.8323	28.7883	29.7519
A0A024R4M0	RPS9	28.9469	29.5414	28.3778	29.7088	28.2904	29.6774
RS3A	RPS3A	29.1359	29.6099	28.396	29.8179	28.6743	29.6674
RL6	RPL6	29.0439	29.8582	28.6373	29.7876	28.0121	29.6424
RL13	RPL13	28.4696	29.5716	28.3651	29.5539	27.7614	29.6
G3V203	RPL18	28.3512	29.3707	28.3744	29.5358	27.2595	29.5347
RS16	RPS16	28.9883	29.3814	28.3241	29.36	28.084	29.3932
RACK1	RACK1	20.6708	22.1953	28.477	29.5642	28.1794	29.3676
RS18	RPS18	29.0863	29.3778	28.3979	29.3689	28.5059	29.2472
RL3	RPL3	28.321	29.1538	27.8612	29.066	27.4257	29.2176
RL4	RPL4	28.7247	29.2013	28.4496	29.1728	28.0131	29.2162
RS2	RPS2	28.5857	28.9935	27.8463	29.041	27.8909	29.1988
RS4X	RPS4X	28.6742	28.8089	28.0205	29.1161	28.0489	29.166
RL23A	RPL23A	27.6671	29.312	27.2338	29.144	27.1294	29.1362
RS6	RPS6	28.4198	28.7629	27.6984	28.6966	27.9066	28.9868
RS20	RPS20	27.7354	28.5125	27.424	28.5115	27.721	28.9586
RL12	RPL12	28.0207	28.5813	27.7846	28.9856	27.315	28.9121
RL18A	RPL18A	27.9992	29.004	27.593	28.921	26.7897	28.881
RS11	RPS11	28.6372	29.0407	27.8739	28.7878	28.1902	28.8712
RL27A	RPL27A	28.2666	29.168	27.9337	28.7423	27.8805	28.8608
E7EPB3	RPL14	28.053	28.6811	27.4451	28.7037	27.2628	28.8209
RLA0	RPLP0	28.3318	28.798	28.2177	28.9507	27.1683	28.7937
RL8	RPL8	28.4003	29.0819	27.8928	29.2168	27.5891	28.7642
RL27	RPL27	28.1339	28.7613	28.0218	28.6397	27.4612	28.6843
RL15	RPL15	27.3634	28.7785	27.1482	28.8307	26.2076	28.6821
C9J9K3	RPSA	28.8363	28.5559	28.3941	28.5735	28.2531	28.6577
RL10A	RPL10A	27.8394	28.4373	27.4972	28.5467	26.5916	28.6255
PABP1	PABPC1	26.3375	28.6094	26.601	28.5779	26.7427	28.5985
A0A087WXM6	RPL17	27.7001	28.6602	27.2675	28.3468	27.1404	28.5209
RS26	RPS26	27.1875	28.3678	26.322	28.3163	26.8805	28.4612
RL31	RPL31	27.5796	28.7817	27.1673	28.6767	26.6895	28.4423
RS14	RPS14	27.7387	27.9771	27.0997	28.3758	27.2418	28.4366
RL13A	RPL13A	27.4977	28.1629	27.3024	28.4215	26.3191	28.3986
RS19	RPS19	28.5069	28.4242	27.6573	28.6301	27.8618	28.3864
E5RI99	RPL30	27.5752	28.3523	27.3504	28.2744	26.6717	28.3821
RL5	RPL5	28.1078	28.5369	27.6375	28.7877	26.9086	28.3485
RS13	RPS13	27.9048	28.0674	27.1344	28.4141	27.2069	28.2021
RL29	RPL29	27.4233	28.4421	26.7899	28.1508	26.652	28.1799
RS25	RPS25	27.4844	28.156	20.1426	20.7419	26.3431	28.177
K7EMH1	RPL22	26.1096	28.0826	25.6438	27.893	25.1931	28.1473
RL11	RPL11	28.0602	28.3162	27.0213	28.6153	26.4116	28.0265
J3QR09	RPL19	27.3255	28.264	26.8991	28.3654	26.3259	28.0023
RL35	RPL35	26.7294	27.893	26.6803	27.3519	26.3543	27.9088
RL36	RPL36	27.5655	28.2502	26.3969	28.3531	26.4247	27.8969
RS12	RPS12	28.0518	27.5651	27.2353	27.8362	27.4744	27.7845
RL34	RPL34	27.1462	27.9804	26.626	27.9506	26.3932	27.7665
C9JXB8	RPL24	26.9788	27.7948	26.2155	27.4096	25.9428	27.6889
F8W7C6	RPL10	26.427	27.4583	25.8275	27.2348	25.5409	27.6544
I3L3P7	RPS15A	27.0161	27.6694	26.6396	27.8244	26.477	27.6468
M0R0F0	RPS5	27.2091	27.3912	26.9201	27.6371	26.4528	27.5978
D3YTB1	RPL32	26.4505	27.2208	25.9409	27.1455	25.5027	27.5902
RS27	RPS27	26.948	27.3363	26.2127	27.2474	26.365	27.5615
RL23	RPL23	26.5786	27.6912	26.2539	27.6443	25.827	27.4966
RL21	RPL21	26.6855	27.5256	26.2221	27.3428	26.1754	27.4454
J3QRI7	RPL26	27.2962	27.8556	26.9718	27.6208	26.0788	27.4374
RS30	FAU	26.613	27.0486	25.9651	27.2132	26.534	27.4144
RL28	RPL28	26.9215	27.5334	26.2534	27.4755	25.8497	27.3519
RS10	RPS10	26.5671	26.9299	26.1777	26.9598	26.5861	27.2272
RL36L	RPL36AL	27.2896	27.7776	18.9375	27.7005	19.0746	27.2177
RS7	RPS7	27.1583	27.3782	26.6794	27.3704	26.8532	27.1886
RL35A	RPL35A	26.5467	27.36	26.1756	27.0506	25.8806	27.1105
C9J4Z3	RPL37A	25.7324	26.986	25.531	27.0384	24.9859	27.0228
RLA2	RPLP2	25.9865	26.6931	26.0938	26.5806	25.8506	26.9058
RL9	RPL9	26.299	26.8949	25.9532	26.7816	25.4523	26.7796
RS27A	RPS27A	27.0976	26.4834	27.0275	26.4704	27.0329	26.6471
PA2G4	PA2G4	26.8272	26.0432	26.855	26.5189	26.0225	26.6174
RS28	RPS28	26.2829	26.3171	25.844	26.4227	25.5902	26.4082
Q8WVC2	RPS21	26.4821	26.1138	25.8234	26.4515	26.1608	26.3729
C9JYQ9	RPL22L1	19.618	25.0783	25.0772	26.8169	24.1244	26.2664
RS23	RPS23	25.5276	26.0741	24.9031	26.2603	24.945	26.1945
RS17	RPS17	26.8443	26.3349	26.3209	26.2927	26.4482	26.0376
PAIRB	SERBP1	22.207	21.0522	26.2227	26.1325	26.5489	25.9419
PABP4	PABPC4	19.1998	25.7787	21.1653	25.8058	22.0325	25.8509
RL38	RPL38	24.7298	25.7193	24.2535	25.1591	24.0405	25.6837
H0Y763	VIP	26.0559	25.6359	26.8389	25.2868	26.1938	25.5656
RENT1	UPF1	20.4841	25.6395	19.8281	25.4732	18.9507	25.3211
ADT3	SLC25A6	28.7834	24.7583	29.5136	25.2349	29.535	25.2498
RS29	RPS29	24.6681	25.9035	20.2916	25.3604	24.4778	25.1683
R39L5	RPL39P5	20.522	18.7203	20.3466	20.0335	16.6895	25.0708
MOV10	MOV10	24.0743	25.1211	23.385	24.498	23.8945	24.9869
IF2B3	IGF2BP3	24.3042	24.7394	24.4291	24.4838	24.8296	24.9559
H12	HIST1H1C	19.8648	25.6563	24.2315	24.163	24.2585	24.8929
IF2B1	IGF2BP1	25.374	25.2182	25.2831	24.6086	25.1125	24.8647
HNRPM	HNRNPM	25.9114	24.5267	25.6837	24.5121	25.5405	24.8221
S4R456	RPS15	24.004	24.745	19.4819	24.3663	19.2249	24.7027
SSBP	SSBP1	25.202	24.553	25.8691	20.5741	25.9737	24.5021
G3V4W0	HNRNPC	25.0056	23.6356	25.3083	24.3015	25.1916	24.4814
GYS1	GYS1	24.8853	24.6721	25.1846	23.7752	24.4624	24.4196
YBOX1	YBX1	27.274	24.4243	27.0839	23.9138	27.1691	24.3092
E7ETK0	RPS24	23.4339	24.2852	23.3778	24.0949	24.5341	24.2554
EF1A1	EEF1A1	29.8615	24.5508	29.598	24.4217	29.9158	24.0987
RS27L	RPS27L	22.967	23.4922	20.5557	23.6632	23.5089	24.075
H4	HIST1H4A	24.6468	25.2359	24.7345	24.5393	24.5791	23.8971
LARP1	LARP1	22.936	22.0456	22.2508	23.2343	23.5228	23.7466
ELAV1	ELAVL1	22.946	23.6786	23.5763	23.4836	23.2196	23.6825
ITM2A	ITM2A	20.0964	19.9937	25.4054	21.0235	25.97	23.6457
ADT2	SLC25A5	27.0693	18.8851	28.2178	23.7387	27.6594	23.5031
WWP1	WWP1	18.9984	18.1706	19.9037	19.8976	18.1984	23.468
ACTB	ACTB	26.0767	24.6384	26.1216	23.8151	26.1562	23.4668
TBA1B	TUBA1B	26.9283	23.1126	27.099	23.2621	27.526	23.4315
IF4A3	EIF4A3	20.607	22.5679	19.3949	23.1266	18.5902	23.3789
UBE4B	UBE4B	19.2307	18.5249	20.571	19.1783	19.6273	23.2924
LARP4	LARP4	20.5134	19.0101	21.2107	22.6764	18.7073	23.1395
RBMX	RBMX	22.7329	22.1211	23.8819	22.3701	23.9527	23.0694
ELAV2	ELAVL2	20.768	22.5355	20.7721	22.6176	17.9565	23.0553
K7EMV3	H3F3B	23.6402	24.8111	24.5154	23.9874	24.1486	22.9933
ABCAC	ABCA12	19.3072	17.8463	20.8659	20.578	17.6006	22.9593
HSP7C	HSPA8	26.6674	23.1125	26.2868	23.2266	26.7575	22.9157
EDF1	EDF1	20.2646	20.6325	20.0534	23.0248	18.7397	22.8439
RPTOR	RPTOR	18.4431	18.7698	20.2313	20.7817	18.2391	22.7864
CLH1	CLTC	23.6994	22.767	24.0439	22.9299	22.9065	22.7762
LAR4B	LARP4B	19.3462	18.2863	20.8579	22.4269	17.1044	22.6762
GLYG	GYG1	20.2261	22.873	20.1308	20.1539	18.9465	22.6702
A0A0U1RRH7	0	24.0144	24.1116	24.7619	23.6441	24.0524	22.4146
IF2B2	IGF2BP2	23.1017	22.8519	22.192	22.2159	19.6601	22.1941
THOC2	THOC2	20.0822	19.6054	22.5949	20.3775	22.2724	22.1912
ZCHC3	ZCCHC3	20.7293	22.5351	20.735	22.306	18.8259	22.1481
RLA1	RPLP1	22.6058	22.2465	21.9635	22.4804	22.0309	22.1396
HS90B	HSP90AB1	26.1042	22.6126	25.975	22.6393	25.0591	22.1247
H3BRU6	PCBP2	23.1716	21.5344	23.068	22.1369	23.0613	22.0068
MGN2	MAGOHB	20.1184	21.241	22.9084	21.8064	18.4618	21.9565
EF1D	EEF1D	27.3578	19.4799	27.2915	19.7576	27.7987	21.8399
ERF1	ETF1	19.3692	21.4284	20.8209	22.0653	18.6992	21.8215
MYH10	MYH10	21.9768	23.1171	24.1751	21.8279	25.7648	21.772
TOM22	TOMM22	20.6762	19.9883	20.8978	18.9059	18.3631	21.6359
F8W1R7	MYL6	20.6757	22.8823	20.8577	21.6425	23.7737	21.5637
CMC2	SLC25A13	24.187	18.4783	24.5206	19.3011	24.0269	21.5552
E9PSF4	RPS3	19.1308	18.915	20.9727	20.5641	18.192	21.4859
Q5QPM0	RALY	20.3407	18.2617	19.4096	21.4619	18.4738	21.4415
LAP2A	TMPO	24.1656	23.473	24.061	21.4914	24.3617	21.4059
RM18	MRPL18	19.7177	21.3614	19.753	20.1156	23.0115	21.3633
USMG5	#N/A	18.5118	20.6398	20.192	21.3695	22.5982	21.3169
RUVB2	RUVBL2	25.3947	20.6551	25.3718	19.5855	25.773	21.1635
HSP76	HSPA6	19.1023	19.7062	19.954	20.3862	18.9947	21.0951
U5S1	EFTUD2	26.4111	17.4012	26.6827	21.2104	26.9029	21.0767
Q6R954	POLDIP3	20.0447	19.7354	19.3054	19.5941	18.9814	21.0071
AT131	ATP13A1	18.317	19.9348	19.9865	17.9895	19.594	20.9755
RM24	MRPL24	19.8494	19.0313	22.6968	18.9112	18.0188	20.9217
DLRB1	DYNLRB1	20.3506	19.0821	21.258	19.1874	23.5342	20.8625
NDUAC	NDUFA12	21.3769	20.9473	20.8624	20.257	19.0648	20.8151
RM53	MRPL53	21.7462	19.0867	20.4229	21.409	18.2406	20.8082
DKC1	DKC1	22.0475	20.1698	22.2392	20.4564	21.9207	20.8005
PFKAM	PFKM	20.5805	18.0999	19.9162	20.8468	21.1987	20.7753
MYH9	MYH9	25.7447	24.9891	26.219	21.5939	27.0068	20.7719
K7EPQ7	YIF1B	18.8902	19.883	21.0709	19.3292	20.6201	20.7627
D3DPQ2	ZBTB8OS	19.9484	19.1659	21.0008	19.2045	17.8643	20.7378
E9PG71	EPHA4	18.0687	19.058	21.2589	19.6092	20.5894	20.7367
MOGS	MOGS	18.9319	20.7858	18.751	20.3309	19.2407	20.6527
TBB4B	TUBB4B	23.5984	19.3497	19.8559	21.1071	24.4779	20.642
A2A3R5	RPS6	21.2495	20.7234	20.3586	21.5848	18.2001	20.6332
PP1A	PPP1CA	22.4645	19.8468	20.2214	18.6839	22.7772	20.6313
B4DT28	HNRNPR	20.6114	19.5072	20.6002	20.2403	23.0352	20.6254
RFA1	RPA1	24.2667	18.6425	23.772	20.6531	24.8832	20.6152
ATPA	ATP5F1A	27.7233	20.1055	28.682	20.5152	29.1639	20.6039
E9PE17	MRPS17	20.0633	18.5029	21.1029	22.5583	22.7158	20.6016
A0A087X2D0	SRSF3	24.7462	20.9627	25.0643	19.6266	25.1499	20.5901
ODO2	DLST	26.5641	19.732	27.1362	21.8458	26.8558	20.5326
INT1	INTS1	19.6215	18.9068	20.385	20.6307	18.1136	20.5285
ECHA	HADHA	24.4608	20.2722	24.317	19.1232	24.845	20.5279
G3V279	ERH	18.4321	20.0298	21.0652	21.5279	17.694	20.5248
R4GMN4	THOC1	19.7362	20.4658	21.0224	20.4177	18.7317	20.511
K7EM02	KATNAL2	20.8945	19.4461	21.277	19.8662	23.4278	20.4922
SYQ	QARS	26.9459	18.9384	27.7943	18.7639	27.4237	20.4868
DHCR7	DHCR7	22.7996	19.7873	23.5	20.6755	23.6649	20.4843
EZRI	EZR	20.0821	19.5974	19.2945	21.2759	18.8558	20.4621
EIF3D	EIF3D	26.4275	20.4944	26.2738	19.3183	26.7637	20.4358
A0A0C4DGZ0	#N/A	19.8295	21.6483	20.4453	20.5429	20.5817	20.4121
ENOA	ENO1	18.7825	19.4695	22.0256	19.4555	18.8482	20.3858
G8JLB6	HNRNPH1	20.5974	19.3165	21.1249	20.1945	21.6613	20.3678
PSDE	PSMD14	24.4362	19.6339	24.6853	20.0677	24.8798	20.366
E9PCN5	CNOT10	19.7745	18.636	19.2595	18.6659	20.0366	20.3588
C9JGT8	AP2M1	21.8081	19.8823	21.2453	21.1908	18.0569	20.3542
ENPL	HSP90B1	21.9057	20.423	20.7046	19.3739	17.2983	20.339
RAB7A	RAB7A	19.7708	17.9594	20.3602	20.3727	18.2946	20.3353
ATD3B	ATAD3B	19.9917	20.7704	23.6691	20.362	23.264	20.3303
TIF1B	TRIM28	20.7222	18.9709	19.8549	20.7499	19.5403	20.3238
ANR26	ANKRD26	20.7312	18.3626	21.7666	27.4788	18.0332	20.3148
PSA6	PSMA6	26.2731	19.4814	26.2108	19.1956	26.7041	20.2754
KINH	KIF5B	22.1926	20.5335	21.4047	19.472	16.6909	20.2598
S4R3B5	SEC61B	20.0109	18.9133	19.9944	20.9307	17.5195	20.2477
RM16	MRPL16	23.3106	20.1377	19.6836	20.4037	19.4004	20.2367
EMC3	EMC3	20.1716	20.6895	20.3714	20.035	18.0383	20.2323
CH60	HSPD1	23.1799	19.4667	24.7835	20.6084	24.6082	20.2167
F5H867	SLC3A2	21.3102	19.1241	21.2732	20.04	18.2275	20.21
E9PL71	EEF1D	18.9031	19.4699	19.7821	21.5072	21.4859	20.1871
EIF3I	EIF3I	26.0429	19.4574	25.9006	19.3409	26.5108	20.1849
ADAS	AGPS	20.0063	19.284	20.2759	20.1837	20.3031	20.1776
ATM	ATM	19.4976	17.3591	18.9447	20.3529	18.6346	20.1563
A0A0A0MSJ0	DDX42	21.375	19.9847	21.4497	21.6929	21.6231	20.15
COPB	COPB1	23.2731	20.0738	23.0132	20.7814	23.5805	20.1298
B4DGM3	SMARCE1	22.8214	19.0829	22.6223	20.8807	22.999	20.0822
HNRL2	HNRNPUL2	21.6778	19.6459	22.2716	20.0296	22.5472	20.0722
B5MC59	RPA3	20.4815	19.5127	20.2603	19.4424	20.7721	20.066
E7EQZ4	SMN1	19.9552	18.0731	22.733	20.5754	18.1187	20.0653
SMC2	SMC2	23.8832	20.3772	24.0214	18.3745	24.1234	20.0641
AP1G1	AP1G1	20.8981	20.0468	20.9122	21.2295	17.8241	20.0485
MA7D1	MAP7D1	19.2917	18.7246	19.9015	20.3158	22.2622	20.0442
TAP26	CCDC59	19.2657	21.5981	20.27	19.2164	19.5584	20.0342
C9J3L8	SSR1	19.9535	19.799	18.3974	21.4164	22.7761	20.0341
K7ERF1	EIF3K	25.4947	20.4705	25.7133	19.9711	25.743	20.0303
CNOT1	CNOT1	22.3785	18.7385	20.287	21.543	22.5319	20.0143
UBR4	UBR4	24.9526	20.0025	24.8402	19.654	24.833	20.0129
Q7Z3Z5	MED12	21.2235	20.7149	20.7152	21.2656	21.0262	20.0007
A6NLN1	PTBP1	22.3734	21.2831	22.2979	19.0395	22.2932	19.9932
DHX9	DHX9	23.5176	19.6363	23.9819	18.9916	23.4653	19.9847
NOG2	GNL2	21.5723	20.1909	20.7438	18.4805	21.2803	19.9827
CCAR2	CCAR2	25.0435	18.9114	24.9447	19.6157	25.2505	19.9824
A0A087WSW7	HELLS	19.8149	19.663	21.5343	20.1638	21.3024	19.9657
G3BP1	G3BP1	19.3286	19.2679	19.6276	22.3172	18.255	19.9556
RM34	MRPL34	19.4463	21.728	20.53	19.769	20.7505	19.9545
PSB6	PSMB6	24.8448	20.321	24.8569	21.7663	25.756	19.952
J3KMX2	SMARCD2	18.4415	19.5733	21.5272	17.7864	18.5858	19.9465
APC7	ANAPC7	22.3723	20.1488	22.5455	19.089	22.8409	19.9396
F8W6I7	HNRNPA1	25.4126	18.553	25.3882	20.4499	25.2718	19.9342
LA	SSB	19.2242	21.0329	21.9289	20.5184	18.0934	19.9192
G3V377	EXOC5	20.4243	20.182	20.3344	20.6161	18.1238	19.9175
Q5JP53	TUBB	26.3854	21.2084	25.9448	21.3272	27.1973	19.9131
G3V1A9	NCAPD3	19.6122	19.717	20.7673	20.6029	18.401	19.9099
IFRD1	IFRD1	20.3756	19.2745	21.2525	21.3639	19.4922	19.908
RT16	MRPS16	22.6844	19.9041	20.1401	20.995	22.6163	19.9058
I3L2J1	MED31	21.1907	19.2187	19.9884	19.1725	19.1236	19.883
ELP1	ELP1	20.9993	20.8287	21.3518	19.3622	18.2958	19.879
Q5LJB0	UCHL5	20.6782	18.6924	20.3731	21.0872	21.3116	19.8738
X6R700	CHTOP	20.092	19.4648	20.3489	19.7338	19.0055	19.8703
C9JLU1	POLR2H	20.529	19.4352	20.2265	20.9024	20.2865	19.868
TCPW	CCT6B	19.2613	20.451	20.2331	21.2808	24.944	19.868
A0A087WZH7	#N/A	20.6307	18.3145	18.8901	20.6251	20.8649	19.8678
LTV1	LTV1	24.4517	18.6717	24.1139	20.2273	23.7382	19.8529
SON	SON	22.7341	19.3601	22.4197	20.8502	18.8052	19.8459
APC4	ANAPC4	21.3365	20.5742	21.8452	20.0077	21.5935	19.8459
PRKDC	PRKDC	28.8646	19.8011	29.1825	21.2894	29.3328	19.8283
D6RCE2	TTC37	20.1291	21.0133	20.1221	20.2205	17.6775	19.8179
C9J3N8	HSPB1	19.7553	20.6775	20.5522	20.1244	20.3894	19.8146
RU17	SNRNP70	22.9902	17.8299	22.8134	19.2089	23.7195	19.8134
PGRC1	PGRMC1	20.0026	19.4406	20.7718	19.876	20.5523	19.8058
J3KNV5	INTS8	20.9829	19.9422	20.274	20.9488	20.5845	19.7987
MASU1	MALSU1	19.9484	19.404	18.8492	20.7628	16.8785	19.7972
NMNA1	NMNAT1	19.6012	21.0102	21.3595	20.1143	18.9528	19.7899
H7C3P7	RALA	18.8539	20.251	21.0463	21.6546	19.6913	19.7855
R4GN43	NDUFA6	20.8417	20.4799	19.8329	20.6678	18.3382	19.7852
ZN622	ZNF622	23.1597	20.1929	20.286	20.0757	19.3945	19.7846
B9A067	IMMT	25.2212	19.4336	25.2799	20.0885	25.3077	19.7546
SMRD1	SMARCD1	19.1175	18.8167	20.7236	21.1936	18.1836	19.7508
B4DNK4	PKM	24.9671	20.1049	24.6707	20.5473	24.3543	19.7271
D6RBD7	EEF1E1	25.3974	19.2147	25.7641	22.3368	25.2802	19.7153
S4R3H4	ACIN1	20.6169	20.4271	20.8793	20.25	18.6267	19.6992
POP1	POP1	22.0969	20.7746	20.364	21.0246	22.2002	19.6987
SRP09	SRP9	19.8185	19.5311	20.9408	20.4894	16.9427	19.6967
GOGA3	GOLGA3	18.7347	19.5974	19.7509	21.6348	20.5816	19.6956
PSD12	PSMD12	25.2532	18.7946	25.1287	19.2143	25.3455	19.695
CN166	#N/A	20.5613	19.4463	19.848	17.7788	20.3444	19.6856
MZT2B	MZT2B	20.8197	21.1463	20.7632	20.5688	18.5384	19.6848
SRRM2	SRRM2	22.9943	20.5481	24.492	18.7906	23.8898	19.6751
Q5H909	MAGED2	22.5395	20.0273	20.8462	18.7168	23.4928	19.6723
A0A0A6YYG7	NCAPH2	19.6468	18.2899	19.3588	20.1592	21.5561	19.6718
RT10	MRPS10	19.7385	18.8721	20.7648	20.3836	18.4092	19.6549
RIF1	RIF1	22.7808	19.2362	21.9904	20.7702	23.1433	19.6539
RM47	MRPL47	23.8881	21.5361	23.5913	19.4192	23.3045	19.6517
UBA1	UBA1	19.1454	18.3551	22.5137	20.6285	17.9702	19.6442
PSB4	PSMB4	24.9422	17.5346	25.2042	20.8931	25.4811	19.6432
RM38	MRPL38	24.1007	19.3413	23.8597	20.696	22.9449	19.6391
G5EA06	MRPS27	23.9623	18.731	24.3762	21.2293	23.8722	19.6375
AIMP1	AIMP1	25.7759	19.6674	26.0263	19.9662	25.9676	19.6343
6PGD	PGD	20.6292	19.8614	19.9687	20.204	19.0345	19.6337
U3KQC1	WDR18	24.3318	19.0477	24.7271	19.5617	24.6797	19.6185
CSN4	COPS4	18.506	20.4309	20.8864	21.0547	17.2931	19.6038
F8WBH5	PSME4	19.3166	19.47	19.4528	20.4724	20.918	19.5991
I3L1P8	SLC25A11	23.6123	19.9569	24.329	19.322	24.5082	19.598
F5H6X6	GANAB	20.506	19.8909	19.5296	18.9189	19.0867	19.5931
E9PRY8	EEF1D	19.9247	19.1559	20.2076	20.5329	19.0654	19.591
RT15	MRPS15	19.2427	18.0804	20.4252	19.1708	22.0153	19.5876
PABP2	PABPN1	20.4653	20.8596	21.075	21.1063	21.094	19.5768
HACD3	HACD3	24.6775	19.1651	24.1904	19.2818	24.6914	19.5758
F6RU00	GOSR1	19.1268	22.6907	21.5672	19.7643	18.63	19.5755
K2C1	KRT1	19.7892	21.4201	20.1788	20.246	18.183	19.5742
SYIC	IARS	27.9189	19.7647	28.0311	22.1796	28.0368	19.5685
TCPD	CCT4	28.5454	21.2485	28.9515	19.9015	29.2271	19.5636
A0A0A0MR02	VDAC2	19.9299	21.1692	23.3565	20.0899	23.7018	19.5626
BTBD2	BTBD2	20.0805	19.0903	21.1565	20.4669	20.2327	19.5579
ROA2	HNRNPA2B1	19.3263	20.5079	20.6171	20.444	22.3338	19.557
H3BPG5	RNPS1	19.0459	19.9913	20.1551	20.6596	19.3986	19.5521
F5H7F6	MGST1	18.9658	20.1851	19.5163	19.3742	21.5104	19.5429
SF3B4	SF3B4	19.656	20.5115	20.4422	21.0293	22.2046	19.5409
RT05	MRPS5	20.9836	20.8727	20.5316	21.1983	22.1896	19.5395
EIF3G	EIF3G	25.2907	20.2295	24.5656	22.2276	26.268	19.5343
TSR1	TSR1	25.28	20.3337	24.6291	21.5209	24.4156	19.5294
SAM50	SAMM50	20.0852	19.505	22.6257	21.1487	22.4981	19.5269
C9J719	EBP	20.6201	19.7495	19.9624	19.4753	22.8102	19.5259
APC1	ANAPC1	19.8821	20.0105	20.6878	19.7661	20.2414	19.5252
MCM2	MCM2	23.276	19.6327	23.868	19.6109	23.4878	19.5217
RT35	MRPS35	19.5025	20.0581	22.3097	19.6128	22.1445	19.5182
A0A087WZK9	EIF3H	25.4423	19.723	25.1209	21.87	25.5196	19.5134
KCRU	CKMT1A	21.3909	20.9919	20.0147	20.1376	18.1742	19.5088
M0R2Z9	SUGP2	19.5075	19.1652	20.6252	20.4025	22.7257	19.5051
TERA	VCP	26.6359	19.9484	26.743	20.0025	27.4454	19.4982
SMC3	SMC3	20.8118	18.8844	19.0089	20.8639	20.444	19.4962
TMX2	TMX2	20.5616	20.0991	20.6307	19.003	19.7053	19.4919
HS71B	HSPA1B	21.2695	19.0079	20.5171	20.1313	20.9488	19.4865
SMI20	#N/A	18.8841	20.9836	20.6748	20.7675	20.2655	19.481
CAP1	CAP1	22.4719	19.6797	20.1509	21.8559	22.163	19.4707
J3QLR8	MRPS23	24.3924	21.5572	24.5537	20.9786	24.3957	19.4684
C9J2C4	DNAJB6	21.5071	18.5415	19.5731	18.3542	17.8244	19.4615
ATPO	ATP5PO	25.0912	19.9116	25.9351	20.8867	26.3762	19.4604
Q5SZU1	#N/A	19.649	20.5182	20.5047	21.2726	22.672	19.4452
NOB1	NOB1	25.4737	20.0845	26.1214	20.758	24.3259	19.442
G3P	GAPDH	26.1837	18.206	26.3042	21.5581	25.8102	19.4406
RT18A	MRPS18A	22.2817	22.7741	20.0817	21.2815	21.4945	19.4304
E9PN17	ATP5MG	20.7728	17.9014	23.5766	21.2848	23.9449	19.4264
SND1	SND1	19.8665	20.0694	21.0435	21.0726	18.7972	19.4116
H0YIB4	SRSF9	20.4485	19.7499	21.7701	21.0546	23.4758	19.4061
A0A024RA52	PSMA2	25.1158	20.8916	24.9606	20.6293	25.7318	19.3985
RM15	MRPL15	24.6358	20.1131	24.6987	19.6435	24.0282	19.3966
SPTB2	SPTBN1	22.5641	20.2315	20.0033	20.5159	23.2939	19.3893
TCPG	CCT3	29.5222	19.702	29.6941	19.8069	30.0069	19.3853
DYL2	DYNLL2	20.0009	21.0192	20.6782	18.7986	23.2706	19.3736
CND1	NCAPD2	23.0296	20.9661	23.39	19.9206	22.9797	19.3726
PUR6	PAICS	25.3672	17.312	25.7982	21.385	25.4646	19.3719
DEOC	DERA	22.6603	19.4928	20.6231	21.2009	22.1165	19.3376
H0YLE8	IQGAP1	20.2261	18.7994	21.2105	21.678	22.1445	19.3284
TBB8	TUBB8	20.9755	20.0482	20.2361	19.3143	20.5094	19.3242
ODP2	DLAT	26.7817	19.2183	27.1428	20.0656	26.5173	19.3117
SYVC	VARS	26.7305	18.8264	26.8192	19.9326	27.1053	19.3097
NDUS6	NDUFS6	22.0642	18.7374	19.7591	19.6306	21.804	19.3024
XRN2	XRN2	19.7646	20.0311	19.6331	21.2279	21.6522	19.3006
FLOT1	FLOT1	21.4683	18.4995	19.6626	21.4804	18.1094	19.2999
E9PKG1	PRMT1	21.2613	18.7819	19.6746	20.8959	21.2931	19.2948
A0A087X1G1	NDUFA5	22.3515	20.2357	21.8043	20.186	22.0446	19.2871
U520	SNRNP200	25.9982	18.3861	26.251	19.9238	26.2433	19.2784
DCTN2	DCTN2	23.4336	20.749	23.724	20.7474	24.2077	19.2772
SMD3	SNRPD3	24.9398	22.0452	24.3416	20.143	17.8439	19.274
PSB1	PSMB1	26.4891	20.6099	26.5477	19.6151	26.855	19.2623
SK2L2	#N/A	22.6401	20.4151	20.5577	19.1345	22.3488	19.2555
GCN1	GCN1	23.6498	19.7521	24.2508	19.2865	23.9925	19.2502
GEMI6	GEMIN6	19.9606	19.5678	23.1781	18.9511	23.0897	19.2458
NUP93	NUP93	20.2655	20.3777	21.0222	19.9535	20.1995	19.2438
J3KS15	MRPL58	21.7093	20.087	20.7571	19.4095	16.911	19.2424
J3QRD1	ALDH3A2	22.0232	19.8855	21.7852	19.3329	21.9036	19.2354
ODO1	OGDH	24.9776	20.8571	25.9255	19.5534	25.4396	19.2352
GFPT1	GFPT1	21.1787	17.8793	22.2585	21.594	20.1459	19.2293
PTH2	PTRH2	19.3802	21.0836	21.3842	19.8202	19.3179	19.223
EIF3B	EIF3B	27.4384	20.9483	27.6563	20.1339	27.6747	19.2202
E5RGE1	YWHAZ	20.4374	19.3993	19.9349	19.5451	19.4437	19.2066
ERLN2	ERLIN2	24.0794	21.2633	24.4227	20.682	24.2263	19.2062
SNR40	SNRNP40	22.8853	19.5802	21.0716	21.7853	23.8363	19.197
ACTY	ACTR1B	19.1451	21.1511	21.6802	20.466	20.0649	19.1913
RBM8A	RBM8A	21.6352	18.886	20.7281	18.5025	18.8908	19.1771
E9PLA9	CAPRIN1	21.2578	17.8692	20.2211	21.1206	18.6095	19.1699
VIGLN	HDLBP	19.8456	20.2551	20.0619	19.0896	17.6044	19.1621
ACTG	ACTG1	19.7036	18.6733	20.2616	19.7558	18.9359	19.1564
C9JJV1	TSSC4	21.4631	20.5459	20.8344	21.5955	19.6748	19.153
P66A	GATAD2A	22.2396	17.9214	19.86	20.7946	22.3712	19.1435
SNW1	SNW1	19.8298	20.7061	21.0344	20.6819	20.866	19.1287
TCPZ	CCT6A	28.8729	18.2143	29.0964	19.3691	29.3589	19.1265
RP25L	RPP25L	19.2814	18.2436	20.2019	21.0586	18.2033	19.1261
C9IY40	MRPL2	20.0748	17.3547	22.6485	19.9409	18.5439	19.1259
PP2AA	PPP2CA	20.289	19.0352	21.5775	20.7829	17.3952	19.1245
A0A0D9SFB3	DDX3X	23.9261	18.3281	24.2476	18.1415	24.1957	19.1236
G5E9W7	MRPS22	23.4183	18.0245	23.5425	20.8835	23.44	19.1233
LAS1L	LAS1L	22.3754	20.4211	23.0074	21.6597	22.7143	19.1189
DNJA1	DNAJA1	24.2323	20.0149	24.1926	20.642	24.6262	19.1172
K7EJ37	EXOSC10	20.8404	18.9467	20.0655	20.2587	21.1714	19.1156
HS2ST	HS2ST1	19.4048	18.5713	22.418	20.3909	21.7428	19.1112
DYLT3	DYNLT3	21.1074	19.782	20.0036	18.5181	19.6517	19.1104
G3V192	FTH1	22.7528	19.5316	19.7034	20.194	21.9337	19.1099
GEMI7	GEMIN7	19.6472	19.2349	20.5077	20.8774	19.2129	19.1097
NMD3	NMD3	23.2068	19.645	23.4574	19.5096	18.3637	19.0997
HS105	HSPH1	20.7194	18.1808	20.4084	20.9098	18.5032	19.0992
A0A087WYS1	UGP2	20.2154	19.3313	20.7822	21.1081	18.9771	19.0961
GSCR2	#N/A	18.8672	21.1577	20.2979	18.3725	21.0132	19.0956
ATPK	ATP5MF	23.0226	19.3015	23.5897	21.7077	23.8113	19.0886
E9PCY5	TOP2B	21.3134	20.1585	19.6721	20.0274	21.5859	19.0818
AFG32	AFG3L2	20.4809	20.4697	20.7274	19.1881	22.0348	19.0778
DHE3	GLUD1	23.7145	18.2715	23.1459	20.9625	23.3303	19.0774
FLII	FLII	19.1543	18.5063	20.0067	19.0375	19.025	19.0754
DC1L2	DYNC1LI2	19.8338	19.6497	20.1427	20.7164	21.8852	19.0668
J3QLD9	FLOT2	22.9638	20.0261	20.7511	20.5958	18.9974	19.0562
NDUBA	NDUFB10	22.9451	18.8428	22.5689	20.4103	23.2691	19.0495
NUCL	NCL	24.3905	21.7155	24.5077	20.5838	23.8757	19.0494
J3KPP4	LUC7L3	20.7944	21.3842	20.473	20.0755	19.5405	19.0467
TRA2B	TRA2B	21.9672	21.0162	22.7087	19.3047	23.0389	19.0461
RM49	MRPL49	23.6572	18.368	23.6701	22.0384	23.5924	19.0367
EIF3F	EIF3F	25.3042	18.3801	25.2757	19.1424	25.9235	19.0297
PGAM5	PGAM5	25.2574	19.7847	25.3033	19.3016	25.3875	19.0284
NOP58	NOP58	19.6608	17.8603	19.5495	22.1605	20.3309	19.0279
R4GNH3	PSMC3	24.4156	19.258	24.7681	19.5585	25.0259	19.0274
XPO5	XPO5	19.0677	20.3777	21.7043	21.5377	18.2079	19.0192
SPAT5	#N/A	20.0205	18.2319	20.8879	21.6149	18.5129	19.0168
TCPB	CCT2	28.5355	19.5597	28.8183	20.706	29.0619	19.0122
SYDC	DARS	28.5145	20.4727	28.6479	19.9432	28.4204	19.012
C9J381	IMPDH1	19.9362	19.5778	18.7546	20.2525	22.613	19.0101
E5RGH2	CNOT7	19.4669	18.3901	20.3491	19.2538	18.1276	19.0007
B2R4S9	#N/A	19.9678	23.9901	20.9383	23.8307	19.6091	18.9963
CASC3	CASC3	21.0318	19.4465	19.9764	21.0356	18.0165	18.9962
F8WFD8	CERK	19.2382	20.959	21.7538	20.3498	18.6369	18.9932
PRPS1	PRPS1	23.2287	20.324	23.4371	20.319	23.2288	18.9931
HCFC1	HCFC1	19.5101	20.2339	19.5599	19.7947	18.874	18.9896
Q5JW30	STAU1	21.2411	19.7539	21.5503	19.5966	21.4273	18.9823
A0A0D9SF54	SPTAN1	23.0633	21.1144	23.0483	20.9748	23.4663	18.9789
RT12	MRPS12	19.8293	21.8719	19.4575	21.4741	21.6597	18.9773
SYLC	LARS	26.8176	19.0966	27.1297	19.6396	27.019	18.9729
K7EKI4	MRPL4	24.2844	20.3872	24.1685	20.2503	23.478	18.9708
J3KTA4	DDX5	25.3241	20.2576	25.5034	20.5229	25.88	18.9672
CDK9	CDK9	19.3514	21.5522	20.5863	19.6558	19.5533	18.9652
RT07	MRPS7	23.8597	20.8161	24.2778	19.9489	24.0483	18.9629
PSMD7	PSMD7	23.9711	21.5562	23.8958	19.5565	24.6699	18.9563
H0YB56	MTDH	20.1109	19.778	21.5186	20.1256	21.7292	18.9543
RM41	MRPL41	24.1241	17.2545	23.9585	20.9015	24.2699	18.9532
PRS8	PSMC5	25.3973	19.9087	25.4116	20.1297	25.8954	18.95
RM20	MRPL20	23.4966	21.7153	22.9491	22.491	19.6969	18.9465
LACTB	LACTB	20.0777	20.6315	20.8813	20.8564	21.5351	18.9347
RM50	MRPL50	22.8871	18.7807	20.4684	20.2428	22.3676	18.9332
E7EUY6	ARHGEF7	20.7399	17.8972	19.8132	20.5674	19.9121	18.9293
PSD11	PSMD11	26.5221	20.9365	26.8165	20.2243	27.0719	18.9259
J3QL22	COPS3	18.8431	21.1687	20.4505	18.7092	18.9067	18.9166
I3L3B4	0	20.8155	20.1329	20.3922	21.2446	21.7858	18.9162
EXOC4	EXOC4	20.4744	17.4876	19.8313	20.3625	20.2101	18.9132
Q5T8C6	CDC16	19.5379	21.342	21.2221	20.2842	18.9834	18.9124
CAZA1	CAPZA1	21.8249	20.2429	19.8205	19.9764	22.1414	18.9102
SOAT1	SOAT1	20.1218	19.2291	21.8552	21.5253	21.4532	18.91
RT30	MRPS30	22.727	19.4637	22.4899	20.6831	22.1517	18.9096
RPP30	RPP30	19.5759	19.6589	21.6486	22.3527	18.9765	18.8952
R4GMT0	ACTR1A	24.8976	18.4634	25.2308	20.9752	25.6955	18.895
CPT1A	CPT1A	23.407	19.6611	23.4589	21.5065	23.1508	18.8923
BAG2	BAG2	22.9921	20.4751	22.9148	20.7754	22.6808	18.8802
COG3	COG3	18.6536	20.0976	20.0638	21.1923	18.1262	18.8785
A0A087WUD3	OSTC	20.4051	19.4849	19.3798	20.9437	20.8493	18.8771
B9ZVN9	POLR1A	22.5219	20.9578	20.0659	20.9141	22.3359	18.8701
DYHC1	DYNC1H1	28.5845	19.5303	28.2861	20.7014	28.8741	18.8664
F2Z3N7	TMEM106B	21.0994	17.2443	19.6212	18.3759	17.9062	18.8646
HNRPU	HNRNPU	26.2207	21.5519	26.49	20.6902	26.3978	18.8625
AP2B1	AP2B1	23.2088	17.5066	23.0191	21.9069	22.7986	18.8537
CMC1	SLC25A12	20.2495	19.7462	21.7666	21.2689	18.1147	18.8498
PLK1	PLK1	19.7218	19.5227	19.7537	18.8726	20.1153	18.8445
TOM20	TOMM20	18.6669	18.9938	20.7986	19.4044	23.4676	18.837
HNRPF	HNRNPF	20.3903	19.4283	20.5455	20.7987	18.6491	18.8314
VDAC1	VDAC1	22.5439	20.8705	22.0291	21.9503	22.6066	18.8261
B4DJ81	NDUFS1	23.1359	19.7084	22.7264	20.6226	19.2941	18.8252
RM37	MRPL37	24.4929	18.5159	24.2939	19.3681	23.6553	18.8249
RM40	MRPL40	21.928	21.9028	21.5935	20.7344	21.4219	18.8226
TPP2	TPP2	25.0419	20.0494	25.3	20.6784	24.9855	18.8222
FAS	FASN	27.0702	19.2988	26.9825	21.4604	27.3601	18.8195
SCD5	SCD5	18.931	19.9696	21.6486	21.0242	19.1811	18.8184
RAB10	RAB10	21.4951	19.9355	20.6864	18.4858	18.8706	18.8111
RM35	MRPL35	21.8233	19.9067	20.07	22.0089	17.9952	18.8082
PP1B	PPP1CB	19.2614	20.1806	20.1177	19.5563	19.5166	18.8049
PGK1	PGK1	21.0912	19.3338	22.0571	21.0301	19.9257	18.8041
I3L2C7	GEMIN4	24.4068	21.5366	24.6573	20.0785	24.1365	18.8034
B4DLN1	0	24.7651	18.3751	24.6275	19.8613	24.2588	18.8006
A0A087WUL2	PSMB3	24.8942	18.4054	25.2109	20.503	25.3646	18.7977
PSA5	PSMA5	25.0364	18.2508	25.1279	19.69	25.6733	18.7966
SRRM1	SRRM1	19.1069	21.1156	19.6662	19.3279	19.24	18.7926
AT1A1	ATP1A1	23.8629	20.9461	23.6456	19.7772	24.2495	18.7909
TXTP	SLC25A1	23.8177	18.1763	23.7531	20.7498	23.8299	18.7892
ADT1	SLC25A4	22.0202	21.0096	21.1436	20.1978	21.868	18.7869
A0A087WY00	MYO5A	19.5678	21.1758	21.3349	21.1288	20.188	18.7715
NDUA8	NDUFA8	19.9247	18.1776	20.5931	20.3951	20.8981	18.7694
COPA	COPA	25.372	20.1979	25.3384	21.6957	25.3446	18.7648
A0A0G2JP90	NOMO1	20.7073	20.7448	21.1328	20.7164	20.8754	18.7619
ODPA	PDHA1	24.7073	19.8184	24.5693	19.5379	24.8497	18.7574
NDUA9	NDUFA9	21.8462	19.9291	22.2605	19.6584	21.8808	18.7526
RCOR1	RCOR1	21.2027	18.2192	19.7931	18.7896	20.206	18.7507
DNJA2	DNAJA2	22.5051	20.0143	23.2871	20.0256	23.1595	18.7503
B5MCX3	SEPTIN2	20.2482	19.5293	21.2063	20.3889	18.7576	18.7401
NOC2L	NOC2L	19.3813	19.7536	19.3052	20.2449	18.9218	18.7332
F2Z2U4	TRRAP	20.445	20.82	20.1096	21.5459	19.6361	18.7271
X1WI28	RPL10	20.2336	17.9238	19.28	18.9672	18.6322	18.7256
E9PKV2	MRPL17	24.1867	20.5975	24.0474	22.402	17.773	18.7248
NOL9	NOL9	19.7873	17.0221	21.4119	20.4136	22.6188	18.724
PNO1	PNO1	23.2557	18.9952	24.2923	18.5222	21.9865	18.7215
MRT4	MRTO4	22.1381	20.0308	21.6668	21.0579	21.86	18.7194
VTNC	VTN	20.0011	18.7487	21.3718	19.9158	18.6896	18.7083
RM21	MRPL21	23.0918	17.0388	23.3225	19.9103	22.6729	18.6994
NU205	NUP205	20.224	20.3031	20.9802	19.7721	20.8427	18.6979
RM03	MRPL3	21.7558	20.5923	21.6829	20.1687	17.0718	18.6948
PRP6	PRPF6	24.956	19.3694	25.17	20.4219	25.436	18.6934
EIF3E	EIF3E	27.048	18.4727	26.9972	21.1032	27.2602	18.6873
NDUV2	NDUFV2	21.3604	18.3047	21.0378	20.5056	20.7737	18.6805
F120A	FAM120A	19.3903	20.2722	20.0795	19.4418	19.8352	18.6778
RT25	MRPS25	22.6353	18.1892	22.2536	19.6968	22.7109	18.6752
NDUS3	NDUFS3	23.2398	18.545	20.4625	19.9096	22.8803	18.6735
MYH14	MYH14	19.6596	19.9926	21.1053	20.0726	21.5772	18.6716
XPO1	XPO1	21.7056	19.2699	19.4792	18.802	21.7668	18.6715
D6RCD0	HSD17B11	20.0629	20.6422	20.4875	20.2563	19.164	18.671
C9JDU5	PRPSAP2	21.5694	19.0972	20.3568	19.6878	17.5347	18.6642
RBM3	RBM3	20.2949	21.3072	22.6662	19.7666	22.4938	18.6639
EMC1	EMC1	19.5344	20.01	20.4626	19.4373	22.0574	18.645
RMD5A	RMND5A	19.2894	19.8494	19.6199	18.9563	20.9836	18.6291
ODPX	PDHX	23.4017	19.2954	23.4483	21.5216	22.7209	18.6224
F5H6E2	MYO1C	22.2101	19.7425	22.4308	22.7118	22.6295	18.6136
HDAC2	HDAC2	21.5483	19.5336	20.4774	19.6396	21.4607	18.611
A0A0U1RQQ2	SMARCB1	21.2746	21.2584	21.2365	19.1385	17.5207	18.6092
IF6	EIF6	24.7902	21.6821	24.6899	19.4617	24.0691	18.6085
A0A0D9SFY5	LMNB1	21.1468	21.0964	20.5898	20.8327	20.983	18.6021
F5H3C1	ZW10	21.1922	21.6167	21.2544	20.197	19.3	18.6013
SMD2	SNRPD2	25.2857	18.9691	25.5424	20.5368	25.6547	18.6008
SQSTM	SQSTM1	19.7477	18.6536	20.4989	21.1267	21.1407	18.5945
RFC4	RFC4	20.4439	19.4769	20.6536	20.2138	23.6576	18.5932
ACSL3	ACSL3	19.4839	20.268	21.2712	21.0837	19.6243	18.5817
B1AK20	DNAJC11	19.5503	20.1527	19.0623	20.7833	18.1816	18.5806
E9PJ42	TMEM41B	19.1634	20.6829	19.5158	19.0787	19.9059	18.5794
R4GMR5	PSMD8	24.8313	19.2016	25.2096	23.4287	25.2463	18.575
RM10	MRPL10	20.0979	19.3973	22.1523	20.348	16.9908	18.5743
GRP78	#N/A	23.1319	18.764	22.9957	19.8722	23.4291	18.572
IF2G	EIF2S3	24.632	20.3164	24.4069	20.6366	24.8187	18.5692
SF3B3	SF3B3	24.732	19.6726	25.3109	19.3161	24.8972	18.5682
J3QLE5	SNRPN	23.1323	20.0773	23.6087	20.0292	23.2406	18.5632
FL2D	WTAP	19.3709	19.8131	19.7861	20.1313	18.4646	18.5567
YMEL1	YME1L1	21.9412	19.3157	22.3146	21.108	22.5239	18.5516
TOP2A	TOP2A	25.4129	20.2608	24.9553	19.6526	25.2798	18.5506
DHX15	DHX15	23.1036	19.7965	23.5822	20.0585	22.8158	18.5506
RM44	MRPL44	23.0746	20.3165	22.8892	18.5623	22.4619	18.5471
AKAP8	AKAP8	20.4308	20.4991	20.6777	20.4936	18.871	18.5394
ACLY	ACLY	24.4118	20.3782	24.4957	21.0503	25.2122	18.5375
E9PEW5	MYO10	20.783	20.5868	19.5874	20.4627	19.4934	18.5355
TCPQ	CCT8	29.533	19.1124	29.5617	20.5776	29.9708	18.535
J3KMZ8	DPF2	21.88	18.9989	20.0831	19.7932	22.2549	18.5339
EIF3L	EIF3L	27.0939	19.2897	27.0896	21.6575	27.1895	18.5338
ABCD3	ABCD3	24.084	22.458	24.4198	21.9301	23.7695	18.5331
VATC1	ATP6V1C1	21.0268	21.38	19.5572	20.0407	18.0292	18.5323
HNRPD	HNRNPD	26.1395	20.0129	26.0284	20.046	25.1249	18.5318
YTDC1	YTHDC1	19.009	19.3247	20.0528	20.3281	17.6079	18.5309
TIM50	TIMM50	20.8935	18.6187	21.098	21.6341	21.306	18.529
H0YL50	CYFIP1	19.9163	19.6647	19.3185	19.6974	21.6681	18.5259
A0A087WVT9	NME4	19.7186	18.9755	20.8044	20.2899	18.9496	18.524
E9PF19	TBL2	22.3614	19.3966	22.0798	20.2418	22.1444	18.5207
RM13	MRPL13	24.5273	21.0298	24.4374	21.544	23.5124	18.5206
GRP75	HSPA9	23.5497	19.8297	23.6604	21.2077	23.7198	18.516
ITPR3	ITPR3	18.9998	20.5985	20.4451	19.7117	21.6634	18.5133
SYFA	FARSA	21.775	19.1798	23.3529	22.1848	22.9342	18.5056
A6NJX6	CHCHD1	20.54	19.9245	21.0925	20.3139	21.7834	18.5021
MCM7	MCM7	24.6235	18.635	24.7531	18.842	24.8732	18.4991
A0A0B4J1Z1	SRSF7	23.828	18.774	24.7771	20.3945	24.8177	18.4983
AT2A2	ATP2A2	20.1419	19.3194	21.0853	21.113	22.3896	18.4976
S35B2	SLC35B2	20.4001	21.9786	20.3296	18.7592	19.1095	18.4966
E5RFT8	MRPS28	20.3274	19.3971	20.76	19.2743	22.4571	18.4966
E9PKH6	NDUFS8	21.0019	18.5347	20.2813	20.881	16.4807	18.4956
A0A0B4J230	ATP5IF1	20.2131	20.3544	21.6158	20.8222	21.3143	18.4931
MIC19	CHCHD3	23.8563	21.361	24.0228	19.8694	24.1623	18.4849
SENP3	SENP3	18.7788	20.9765	21.676	21.2624	21.8479	18.4839
RTCB	RTCB	19.9402	18.3863	21.4513	20.2379	20.9112	18.4829
MSI1H	MSI1	19.3556	19.155	19.1967	19.3797	18.9592	18.475
MEP50	WDR77	20.3104	19.8969	19.7274	22.6472	23.1113	18.4747
LPPRC	LRPPRC	19.647	19.0296	19.9287	20.7029	22.4764	18.4718
PSMD6	PSMD6	25.6999	18.9907	25.8079	19.8707	25.9003	18.4636
CP131	CEP131	18.5085	21.2153	19.7207	19.6609	18.7931	18.4522
LDHA	LDHA	22.7321	18.3513	20.6982	20.4628	18.6906	18.4453
RBBP4	RBBP4	23.696	19.3765	23.6035	20.4093	23.5699	18.4399
H0Y465	NF1	20.7979	21.6021	20.936	21.3702	19.838	18.4398
MAEA	MAEA	20.4771	19.3068	20.7884	19.0422	19.6679	18.4376
LAT1	SLC7A5	19.6893	20.3532	20.8575	20.0613	22.2651	18.4347
C9JG87	MRPL39	22.3937	19.5389	22.3179	20.0052	21.5231	18.4246
Q15136	PRKACA	19.9133	20.4299	20.2126	20.0682	18.1175	18.4173
B5MCW2	RPL3	21.3804	19.7929	20.2051	19.853	19.0361	18.4139
DLDH	DLD	23.1235	18.57	23.752	19.0703	23.3886	18.4113
B3KXD6	PES1	19.1926	19.2679	20.7609	20.5234	17.7318	18.4041
E9PRB9	SPCS2	20.1795	20.5782	20.6779	21.7099	19.8774	18.4033
COPD	ARCN1	23.1195	19.0812	22.8896	20.3811	23.1123	18.4003
ROA3	HNRNPA3	21.954	19.48	20.3516	21.5148	22.1182	18.3937
PO5F1	POU5F1	18.4469	18.8802	22.6526	20.3641	23.0056	18.3922
B4DKA4	ELP3	20.1977	19.3323	20.4463	18.3702	18.5849	18.3917
H3BRG4	UQCRC2	19.8711	19.5215	21.0336	19.9966	22.2306	18.391
H14	HIST1H1E	20.9335	19.5313	19.6822	20.5701	20.555	18.3848
SYFB	FARSB	21.5144	19.3916	20.8322	20.203	21.4348	18.3843
PSA7	PSMA7	26.8823	20.4661	26.6863	20.1798	27.3703	18.3817
B1AP46	EXOC6	19.0473	20.2776	21.0109	19.4503	19.3403	18.3769
COPB2	COPB2	25.0592	19.4272	25.1767	20.1132	25.0989	18.3756
J3QKT5	MSI2	19.4134	20.6997	20.9757	21.4558	18.9085	18.3753
RT63	MRPL57	20.0043	17.5383	20.6405	20.61	21.0756	18.375
PSMD2	PSMD2	26.824	18.3147	26.8267	19.9329	27.162	18.3621
GBB1	GNB1	19.1113	19.8211	20.3276	20.6002	22.4125	18.3586
E5RFK1	STAU2	19.3851	19.1613	20.279	18.9886	20.8652	18.357
NOLC1	NOLC1	21.1693	18.7815	18.8848	20.7982	18.9168	18.3568
A0A0U1RQH7	RBM39	22.7406	18.8303	22.9655	19.1054	23.0041	18.3563
CSK2B	CSNK2B	20.3326	19.2899	19.5315	21.4555	21.6193	18.3557
DC1I2	DYNC1I2	25.4169	20.0922	25.2399	19.4257	26.0455	18.351
ATPG	ATP5F1C	24.2333	20.6758	24.6703	19.2187	25.3468	18.3496
A8MXP9	MATR3	20.1555	20.2483	20.6027	21.8231	22.9967	18.3462
SYMC	MARS	27.1022	19.3308	27.2631	22.2549	27.305	18.3452
Q5HY57	EMD	19.0139	20.2836	19.5339	20.052	17.137	18.3444
RT29	DAP3	23.7403	19.7158	24.0727	20.9811	23.7468	18.3438
NIPS1	NIPSNAP1	19.5801	19.9583	20.1179	20.6636	16.8943	18.3397
SAC1	SACM1L	22.1096	19.0699	22.3022	21.3121	21.7409	18.3396
PSMD3	PSMD3	26.6951	19.2159	27.0351	19.2857	27.0471	18.3181
CDO1	CDO1	20.5077	20.1788	18.8642	19.8739	26.3641	18.3175
RUXE	SNRPE	22.2663	20.4076	19.6065	20.6235	22.2451	18.3167
NOM1	NOM1	21.4984	20.2894	19.3517	20.5359	22.3461	18.314
PARP1	PARP1	18.7121	19.372	22.0306	19.6292	19.3632	18.3103
E9PQP1	NDUFV1	23.3376	19.5532	19.9465	21.7285	18.1576	18.306
FGL2	FGL2	19.8487	19.5759	20.2359	21.58	18.7451	18.3049
DDX20	DDX20	24.1812	18.4811	23.8228	19.8943	24.1521	18.3027
MSH6	MSH6	21.2725	18.6032	19.9611	19.9331	21.3293	18.2982
ATP5H	ATP5PD	22.5927	19.1512	23.1542	21.129	26.5733	18.2974
TMM33	TMEM33	24.776	21.4721	24.3474	19.1813	24.7586	18.2961
NOG1	GTPBP4	23.4831	20.1326	23.6933	18.264	23.4987	18.2959
Q5QNZ2	ATP5PB	23.0543	18.3649	21.3958	20.7835	24.0661	18.2943
DDX17	DDX17	22.5294	21.3212	20.3409	20.4491	22.4081	18.2838
TCPE	CCT5	28.4784	20.8	28.5441	21.1506	29.1505	18.2807
EMC2	EMC2	22.6325	20.2816	23.2914	21.4082	22.747	18.2784
SYTC	TARS	20.066	20.2368	21.7763	21.5478	21.4633	18.2767
LDHB	LDHB	24.3659	17.7427	24.521	18.7243	24.1095	18.2742
M0R317	STRN4	19.7359	19.6657	19.8836	19.9386	19.9236	18.2684
AT5EL	ATP5F1EP2	20.3544	21.5743	20.622	19.0422	23.7244	18.2628
E7EWC2	IQGAP2	19.3489	19.8527	22.451	19.4465	22.5182	18.2615
Q5T7U1	GTF3C5	20.1437	20.3803	19.3236	20.3381	19.2128	18.2597
RT33	MRPS33	22.6495	19.5422	22.7687	21.2027	22.5132	18.2523
ALDOA	ALDOA	25.3163	20.5283	24.97	19.8563	25.3614	18.2501
C9JA28	SSR3	19.4131	20.661	20.8582	20.002	21.0004	18.2427
EXOS3	EXOSC3	20.3639	18.1144	19.9993	20.5242	21.1094	18.2305
E9PD53	SMC4	24.3823	19.9417	24.1412	17.7394	24.6103	18.2292
VATG1	ATP6V1G1	21.8243	18.2348	21.634	21.8498	22.4187	18.2285
J3KPX7	PHB2	26.0992	19.2469	26.6931	19.0637	26.3182	18.2266
F8WBH7	PSMG1	19.839	17.9132	20.4426	18.7189	19.5089	18.2246
RPN1	RPN1	23.6279	18.231	23.4907	19.4202	23.3484	18.2145
RM22	MRPL22	23.2687	18.6932	22.7038	19.6913	17.6765	18.2107
J3KSI4	MPDU1	19.7037	21.1003	20.2643	20.9752	18.6136	18.205
NDUA4	NDUFA4	19.8301	19.5041	20.9779	19.897	16.8812	18.2025
RANB9	RANBP9	19.2966	20.5475	20.9927	18.9331	22.3523	18.1997
SF3B6	SF3B6	22.3305	19.8662	19.5196	20.3862	22.1499	18.1971
PTCD3	PTCD3	23.4457	20.5104	23.7953	20.4004	23.121	18.1969
AGO2	AGO2	19.2764	20.7725	20.0436	19.0889	19.1403	18.1965
HNRPK	HNRNPK	21.3561	19.4106	21.7292	21.183	21.4796	18.1964
TCPH	CCT7	28.8381	19.9224	28.9753	21.2498	29.3372	18.1959
H0YLA2	SRP14	19.0425	17.2877	21.4728	18.7678	21.2595	18.1954
C9J470	NCAPH	19.82	20.204	20.6603	19.6532	21.1768	18.1941
COPG1	COPG1	22.4836	20.1891	22.5642	20.0185	22.4855	18.1929
H0YLY7	CHP1	20.0014	20.9377	20.2439	20.0514	18.9068	18.1918
S4R3Q9	#N/A	22.2692	19.7306	22.8852	18.641	22.927	18.1912
SAFB1	SAFB	18.1644	19.0907	19.8072	18.5792	22.0147	18.1873
Q5T911	MED4	19.9452	20.2007	20.205	19.6735	19.17	18.1799
MCM6	MCM6	25.2972	20.0338	25.4325	20.8361	25.5738	18.1798
NOP56	NOP56	19.7933	19.6903	20.992	20.0858	21.8069	18.1769
D6RAN8	MRPL27	20.7389	19.5279	21.0762	21.1518	16.9651	18.1743
F8WCD0	RNF149	20.6998	19.3041	20.7769	19.4013	17.6503	18.1702
STRAP	STRAP	22.2095	21.0149	22.7214	19.2517	22.1859	18.169
RT26	MRPS26	23.2207	21.296	23.4901	20.5162	23.5078	18.1679
F8WBE5	TFRC	22.2388	19.5021	21.7793	21.1329	22.0849	18.1647
F8WF48	SEC62	18.731	20.2752	20.6118	19.9565	19.4284	18.1625
NDUAD	NDUFA13	22.4395	20.4448	22.5479	20.271	22.7252	18.162
XRCC5	XRCC5	22.2249	18.0026	22.4888	19.7169	18.8114	18.1532
HERC2	HERC2	20.49	19.1544	20.4346	19.7252	18.5193	18.1501
NKRF	NKRF	20.1944	19.8306	19.9873	20.1625	21.5211	18.1476
ELYS	AHCTF1	19.6737	19.4734	19.6659	21.2117	20.1596	18.1455
E9PFF8	NEPRO	19.5489	19.5026	21.1546	19.3095	18.3277	18.1369
K1C9	KRT9	19.5912	18.8652	20.5416	20.3557	18.2881	18.1355
F1T0B3	DDX1	20.284	21.0921	19.8645	19.264	20.7589	18.135
E7ES33	SEPTIN7	20.3113	21.0727	21.3171	20.6567	17.4804	18.1348
H0Y6Y8	MRPL43	23.944	19.006	23.8512	21.1019	23.5456	18.1279
DC1L1	DYNC1LI1	24.321	19.8601	24.0655	21.1866	24.7587	18.1278
LSG1	LSG1	23.7116	21.8275	24.5513	20.9384	23.1792	18.1272
A8MXL6	SEC13	19.4467	18.7395	20.9498	19.9148	18.7039	18.1243
TAF6	TAF6	20.1024	18.9165	20.0641	21.8898	19.5112	18.1243
A16A1	ALDH16A1	25.075	19.1895	20.841	18.977	24.681	18.1212
PELP1	PELP1	24.5945	19.7635	25.1267	19.1383	24.8605	18.1203
M0R061	COPE	20.5715	18.6844	22.1915	20.2507	22.231	18.1092
SRP68	SRP68	22.2662	20.5206	22.4088	20.8535	22.5219	18.1091
RFC3	RFC3	20.5525	20.825	20.4195	19.7967	22.1307	18.1079
RM32	MRPL32	18.994	20.9491	19.729	20.6609	21.8604	18.106
GLYM	SHMT2	22.4947	21.4722	19.699	20.3255	22.09	18.1048
ERLN1	ERLIN1	20.2045	20.4124	20.5329	19.8655	21.7218	18.0969
RM14	MRPL14	22.7175	20.6572	22.498	21.9546	22.0431	18.0751
AIFM1	AIFM1	22.9207	18.2836	26.7689	20.5363	25.6525	18.0709
EXOS4	EXOSC4	20.036	20.4309	19.4373	20.5971	21.8629	18.0661
PSA4	PSMA4	25.6691	19.6229	25.594	20.4308	26.1021	18.0655
ATP6	MT-ATP6	19.2024	19.2922	21.2557	21.2032	20.822	18.0582
PHB	PHB	26.3755	19.8409	27.0946	19.9567	26.6169	18.053
EIF3C	EIF3C	27.7362	19.2606	27.9891	21.1884	28.0727	18.0509
IF2A	EIF2S1	24.1984	20.3229	23.4486	19.7899	24.6132	18.0507
ATPD	ATP5F1D	23.9431	18.907	24.059	20.7311	25.3243	18.0499
SRSF5	SRSF5	24.6379	21.3443	24.8063	20.8962	24.8092	18.0434
PSB7	PSMB7	24.2068	21.4378	20.9897	18.9168	24.2399	18.0433
SF3B1	SF3B1	24.215	19.1618	24.1524	18.7333	24.4752	18.0403
BIRC6	BIRC6	20.6266	19.9786	20.9279	21.0097	21.4153	18.0301
SIN3A	SIN3A	20.0843	19.3089	21.603	21.1678	17.716	18.0268
ACL6A	ACTL6A	20.536	20.1876	20.8818	20.337	22.8663	18.0236
THOC6	THOC6	19.6846	21.7594	18.7764	20.581	18.2384	18.0216
SRSF1	SRSF1	23.7385	19.291	23.4779	20.102	23.6407	18.0186
PRS7	PSMC2	27.1928	19.0489	27.163	19.1226	27.5904	18.0122
C9J7Y4	CKAP2	18.8314	19.4191	20.0507	20.725	19.1111	18.0114
A0A075B746	#N/A	21.1898	20.6703	19.7277	19.7462	21.3037	18.0114
E9PFF2	TKT	21.353	19.4034	21.0374	20.8104	20.9406	18.0085
SFXN4	SFXN4	21.8033	19.3285	20.421	20.4132	20.487	18.0055
RT36	MRPS36	20.0951	18.0327	20.8681	20.4262	21.3798	18.003
ANM5	PRMT5	23.7258	21.1631	24.3877	20.8616	24.3458	18.0023
RM01	MRPL1	23.2641	19.2237	22.8596	21.6047	18.7531	17.9985
G45IP	GADD45GIP1	23.7742	19.3138	23.3564	19.0939	22.883	17.9965
RM12	MRPL12	20.5485	18.8968	20.2405	19.655	20.3473	17.9933
IF2B	EIF2S2	23.5329	20.7695	20.7547	19.7654	23.359	17.9879
PNMA2	PNMA2	19.6357	18.2699	19.4289	20.4778	19.0095	17.9735
G3V529	DDX24	18.8256	20.1667	21.5159	20.4944	21.5689	17.9704
DDX21	DDX21	19.4048	20.1845	20.8375	21.219	17.7966	17.9621
BYST	BYSL	24.851	19.2611	24.0771	22.6218	23.5176	17.9552
B8ZZ09	LUC7L	19.8016	18.7064	19.608	20.6172	21.0451	17.9478
RPN2	RPN2	20.6064	20.3413	19.9017	19.1586	22.3971	17.9396
EIF3M	EIF3M	24.9259	19.1111	25.4967	20.0928	25.2569	17.9384
RFC2	RFC2	19.8226	19.1204	20.9414	19.9664	22.1635	17.9352
MOES	MSN	19.6998	19.5946	21.0323	19.9538	21.0697	17.9341
LETM1	LETM1	19.0136	22.0161	20.7808	20.0226	19.8581	17.928
SYK	KARS	27.2993	20.1478	27.8583	20.3654	27.761	17.9242
STON2	STON2	19.0627	20.147	19.7495	21.9105	21.7304	17.9188
TRI58	TRIM58	21.218	18.5134	21.1791	19.8087	18.9487	17.918
PSA3	PSMA3	25.7916	18.2903	26.1495	20.5158	26.1425	17.9122
A0A087WVV2	RRBP1	22.1311	20.4282	22.111	21.5605	22.9671	17.9104
EF2	EEF2	23.6346	19.68	24.3276	21.2907	23.1547	17.9094
X6RJY0	UTP14A	19.9882	20.485	19.764	21.3609	18.5936	17.905
NPM	NPM1	23.1581	20.7305	24.5047	22.1757	24.3001	17.9024
LRC59	LRRC59	20.3131	20.2218	23.3704	21.0361	18.6661	17.8998
EFNB1	EFNB1	20.0916	19.211	19.3967	20.659	19.7591	17.8966
NOC3L	NOC3L	19.2077	19.1293	21.4215	20.1275	18.6433	17.8915
AAR2	AAR2	19.8257	18.6531	20.5924	19.089	19.9875	17.8792
ACACA	ACACA	19.7482	21.1987	20.9573	18.5546	17.5247	17.8784
F8VPD4	CAD	28.2575	20.2812	27.8007	19.6843	28.2152	17.8776
HUWE1	HUWE1	19.7253	21.2434	22.2761	18.7807	19.4932	17.8715
RM54	MRPL54	21.0884	18.321	20.4778	22.0033	21.5723	17.87
RUVB1	RUVBL1	24.9473	22.0338	25.0827	19.4896	25.3379	17.8651
QCR9	UQCR10	19.7889	20.4772	20.2402	20.7892	20.8264	17.8645
F207A	FAM207A	21.1364	19.7274	20.7589	20.0556	21.0449	17.8632
ELOV1	ELOVL1	19.8839	17.7366	20.7077	20.6841	19.7818	17.862
A0A087WW66	PSMD1	25.7712	20.8473	25.8138	19.9563	26.0971	17.8615
CDC23	CDC23	20.8597	19.0644	22.3131	22.0388	21.9702	17.8612
A0A0A0MT49	SMARCA4	23.4108	21.0834	23.4046	19.6964	23.4625	17.8554
EXOS6	EXOSC6	20.0491	21.3251	20.664	19.6442	18.7213	17.8452
K1614	KIAA1614	19.0063	20.6567	20.1952	19.6895	17.8686	17.8304
A0A0G2JQX1	TUBGCP5	19.0385	18.5665	18.987	18.6553	18.028	17.8295
RT14	MRPS14	20.2454	21.5664	23.0997	21.6318	16.9496	17.8273
F5H702	MRPL48	19.9205	17.5248	21.3226	21.688	20.5588	17.8164
STML2	STOML2	24.4994	19.4194	24.6589	19.9091	24.8689	17.8108
LG3BP	LGALS3BP	23.9842	19.7516	24.138	18.2395	23.82	17.81
MOT1	SLC16A1	24.103	18.5556	23.6373	20.7527	23.8983	17.8054
M0R2U2	FBL	18.6064	19.8991	21.3709	19.922	22.0153	17.805
E9PNW8	FAR1	19.7721	19.0143	20.953	18.2503	22.5626	17.8042
ECH1	ECH1	21.7154	19.8213	22.0361	20.7523	21.6882	17.7994
MOT4	SLC16A3	20.706	19.7901	21.5074	20.9053	19.1579	17.7969
CD97	CD97	19.4232	19.5596	20.5968	22.025	18.3858	17.791
A0A087WZG9	PEG10	19.6244	19.9334	19.638	19.4774	17.9547	17.7904
MBB1A	MYBBP1A	23.2782	19.1959	24.0406	19.8198	23.6249	17.7892
GSLG1	GLG1	19.8443	20.3336	19.8484	19.8438	21.4399	17.7759
E7EX73	EIF4G1	22.4179	18.9118	23.2356	20.3204	22.6623	17.7732
DPYL2	DPYSL2	21.2014	19.921	20.8782	20.8161	17.5371	17.7671
F5H5N1	NDUFS7	21.109	21.6818	20.4681	21.1855	21.6561	17.7663
RT31	MRPS31	23.5981	19.5231	23.6254	21.7457	23.8199	17.7521
P4HA1	P4HA1	21.7426	20.0796	19.0905	21.1285	20.0854	17.7493
S38A5	SLC38A5	21.362	19.2514	19.6841	21.1049	20.7867	17.7466
EIF3J	EIF3J	20.0712	18.7546	20.3679	19.9738	19.035	17.7406
A2IDC7	MRPL28	20.6983	19.1558	20.11	20.0517	20.6389	17.7392
EF1G	EEF1G	28.8316	18.136	28.7383	18.5435	29.1133	17.7321
J3QSV6	RSL1D1	21.8128	19.7119	21.2812	21.6673	18.0875	17.7313
MFAP3	MFAP3	21.7757	19.1325	20.9061	19.727	18.9591	17.7287
FA83H	FAM83H	22.3175	20.0884	21.1174	20.4356	21.1498	17.7222
DHC24	DHCR24	23.6201	21.2388	23.3483	19.8433	23.9203	17.7221
RM19	MRPL19	22.9497	19.0672	19.9022	20.0721	22.2055	17.719
HS90A	HSP90AA1	23.7702	15.9093	23.6914	21.4796	22.6005	17.7176
PRS4	PSMC1	26.5492	20.5411	26.4893	19.3369	27.2905	17.714
WDR5	WDR5	21.0175	18.0991	19.5163	21.1838	18.9541	17.7117
PSB5	PSMB5	26.4039	20.3737	26.7742	21.4388	27.2465	17.7116
C9JZN1	GNB2	20.175	19.1655	21.3535	20.4312	22.6536	17.7054
J3KN16	ECPAS	19.1125	19.3153	20.3136	19.5944	22.4885	17.7044
PSMD4	PSMD4	24.931	19.1671	24.6377	19.6773	25.3215	17.7
PININ	PNN	21.7626	20.2358	19.4264	20.3949	21.3624	17.6958
XRCC6	XRCC6	19.8409	19.717	22.4777	19.3036	19.1573	17.6947
E9PG15	YWHAQ	19.0667	21.3698	19.8496	20.7247	18.3568	17.6902
LBR	LBR	24.2122	19.5044	24.7916	21.1221	24.7606	17.6836
A0A087WZZ5	#N/A	19.8749	22.127	24.3617	20.0363	24.4209	17.6826
LC7L2	LUC7L2	22.6255	19.0793	23.3052	20.8784	22.7442	17.6816
E7EU85	FXR1	20.032	18.589	21.4115	21.4345	19.0471	17.6784
NDUB7	NDUFB7	19.6585	18.8471	19.4918	17.9009	18.6698	17.6753
PSA1	PSMA1	26.4911	18.8312	26.4179	21.8195	27.1276	17.6743
G3V0F3	TAMM41	19.1697	18.4033	20.3874	20.2563	17.6257	17.6711
E9PDF6	MYO1B	21.3132	21.5879	22.1138	20.7421	21.4078	17.6618
IMA1	KPNA2	23.194	20.5489	23.1377	21.5998	23.5177	17.6567
MTA2	MTA2	23.6403	19.3311	19.2971	19.6116	23.0191	17.6501
NDUA2	NDUFA2	19.6769	19.9109	20.4024	21.192	18.6946	17.6493
THOC4	ALYREF	19.3821	20.0961	20.4297	21.6334	18.5887	17.6482
DHB12	HSD17B12	22.8859	19.3955	22.0525	20.4045	22.5203	17.6462
F2Z3P9	NDUFB4	20.3026	20.4182	20.4246	19.4642	21.5032	17.6438
MAGT1	MAGT1	20.4948	18.6668	19.0181	18.6194	21.5616	17.6281
PRS10	PSMC6	26.0329	19.5196	26.0568	19.8056	26.4527	17.6213
MED17	MED17	20.7816	20.4742	19.4282	20.2056	18.7274	17.6192
NPM3	NPM3	19.6619	19.1881	21.5169	20.3619	18.2498	17.6126
EXOS7	EXOSC7	18.7982	19.5646	20.4825	19.9614	19.2739	17.6083
E9PNM1	FDFT1	19.2129	21.3074	19.416	21.6316	21.9628	17.606
ADRM1	ADRM1	23.6336	18.7352	23.8387	21.8849	24.0967	17.6007
A6NLM8	SSR4	20.7605	18.3886	19.336	19.4416	20.8734	17.5987
ALDOC	ALDOC	20.238	18.6863	19.7374	20.406	20.7253	17.5929
EIF1	EIF1	19.7611	20.8116	20.4257	19.9763	20.2313	17.5759
C9JJ19	MRPS34	22.9019	19.9972	23.6046	19.3481	23.4246	17.575
SMD1	SNRPD1	20.864	20.8655	19.4033	21.3659	24.5255	17.5727
TCPA	TCP1	29.3163	20.5669	29.6829	18.9908	29.8725	17.5715
H0YMF9	WDR61	20.9171	18.7109	20.1401	20.27	17.8779	17.568
Q5HY54	#N/A	20.1302	20.8653	21.545	20.9823	20.5611	17.5624
SPG20	#N/A	20.2352	19.8218	19.0577	20.9421	17.9245	17.5618
RM46	MRPL46	19.5237	18.4099	22.2387	19.6651	17.8563	17.5602
ML12A	MYL12A	23.9039	22.1198	24.2978	21.993	25.1271	17.5495
FAF2	FAF2	18.5752	19.3777	20.5108	20.3911	20.3695	17.5469
RCD1	#N/A	19.5946	21.0712	20.1429	18.9111	20.8672	17.523
RBM25	RBM25	20.0439	19.3548	19.9506	19.8337	22.0536	17.5158
DCD	DCD	23.0671	19.211	21.3341	20.6607	17.604	17.5143
RT09	MRPS9	23.4686	21.0517	23.5358	20.4409	23.6132	17.51
G3BP2	G3BP2	18.9136	19.6893	19.9946	18.8183	17.0134	17.5079
F8VUA7	OSBPL8	19.875	19.2623	20.2571	20.3522	19.8045	17.5078
F8W8F5	CAPN3	21.2074	20.4994	21.7108	20.609	23.3352	17.5051
EF1B	EEF1B2	25.5707	21.4318	25.5311	20.1022	26.2916	17.5024
DCTN4	DCTN4	21.6627	19.1145	20.385	20.6927	22.5382	17.4995
PRP8	PRPF8	26.6126	20.3218	26.7117	21.923	26.946	17.4864
HNRPQ	SYNCRIP	20.1403	19.7355	21.4463	21.8412	20.6215	17.4803
A0A0G2JMS5	MRPL45	20.4943	19.637	20.0297	19.7275	17.7041	17.4784
A0A0A0MTJ1	FKBP8	19.6323	19.0267	20.1552	20.6668	21.6387	17.4726
ATPB	ATP5F1B	26.2463	19.6695	27.6577	22.4555	27.9523	17.4701
A0A087WVZ9	POLR2E	21.9687	20.5496	21.4531	21.9872	21.936	17.4644
NDUS2	NDUFS2	22.2737	17.6673	22.0858	21.502	21.7754	17.4589
S61A1	SEC61A1	20.962	20.5205	21.0273	19.2824	22.4196	17.4584
BOP1	BOP1	21.0523	20.6928	21.1872	18.6542	18.3146	17.4552
E9PH64	NDUFB9	19.9693	20.6392	20.5659	20.9308	21.7085	17.4523
ODPB	PDHB	23.0367	18.7239	23.0863	20.5308	23.3099	17.4518
TAF10	TAF10	20.7824	19.351	19.5161	19.8561	20.7056	17.4502
SP16H	SUPT16H	22.8895	22.0057	22.9678	20.1246	22.7992	17.435
RM23	MRPL23	23.7801	20.1674	21.4597	20.3539	19.7388	17.4302
K7EJL1	AP1M1	21.5264	19.363	19.6751	16.7151	18.2168	17.4287
H3BUD2	DCTN5	19.7524	20.9606	21.6161	18.725	18.4644	17.4279
EIF2D	EIF2D	22.7086	18.4499	22.5931	21.0812	22.2702	17.4245
UBR5	UBR5	25.2275	21.7713	25.8234	19.8046	25.3812	17.4234
M0R0G9	SNRPA	18.9565	18.4013	20.4094	20.7127	22.1475	17.4185
G5EA29	GEMIN2	19.4789	19.3505	22.2669	20.9611	21.9351	17.4106
H0YIC4	CS	20.0696	19.5876	22.2129	19.6611	17.3036	17.4094
PSD13	PSMD13	26.2971	20.5288	26.467	18.7442	26.6334	17.4062
E7ERS3	ZC3H18	19.7457	19.5582	20.2034	19.7671	18.1591	17.4004
D6RBG4	SRP19	20.1719	19.1562	19.9972	21.6394	18.9288	17.3947
H0YDJ3	PRPF4B	19.9804	20.2527	20.4422	19.656	17.5531	17.3789
HIG2A	HIGD2A	20.446	20.2084	20.3962	20.7167	20.5444	17.3743
MYO1E	MYO1E	19.1098	20.4724	20.5527	19.5495	17.6747	17.3566
M0QYB4	CCDC9	18.1863	17.8275	21.0172	20.8233	18.7939	17.3492
SYTC2	TARSL2	21.0129	20.5822	20.9306	19.6341	18.2898	17.3374
K4DIB6	SLC25A22	18.171	18.6711	21.0267	20.7962	19.1637	17.3326
LAP2B	TMPO	20.3845	18.0067	19.639	19.236	22.5473	17.326
PHF5A	PHF5A	18.9433	19.7739	20.3408	21.5038	21.3357	17.3256
CKAP4	CKAP4	23.3894	19.828	22.3624	21.4922	23.3932	17.3235
RT24	MRPS24	19.655	20.1353	20.7696	22.6673	22.5578	17.3229
VATB2	ATP6V1B2	19.8814	19.9681	19.301	20.5648	17.8265	17.3136
PFKAP	PFKP	23.1951	18.9854	23.1839	19.621	23.1384	17.3102
TOM70	TOMM70	20.16	20.0277	20.6409	20.4895	21.1172	17.3069
TEX10	TEX10	22.5788	19.3995	23.3284	19.8031	23.3203	17.2994
NDUA7	NDUFA7	22.3177	19.2722	19.9663	21.7611	17.5573	17.2955
H2B3B	HIST3H2BB	19.1322	18.3247	21.1756	20.6669	18.8995	17.2821
RM11	MRPL11	24.3246	20.0716	23.8149	20.7088	23.5577	17.2669
NFIP1	NDFIP1	19.7843	20.5344	20.6807	19.8978	18.3194	17.2477
HNRPL	HNRNPL	20.1965	19.1291	20.4738	20.2836	18.4222	17.2446
F8WEW2	ACTR3	19.8406	19.5544	19.6667	18.1067	20.8237	17.2414
D6R9P3	HNRNPAB	24.0764	21.9467	24.2685	21.9084	23.8974	17.2336
F8VYE8	PPP1CC	21.4337	18.2493	22.2396	21.6808	19.6468	17.2176
AP2A1	AP2A1	21.94	19.7416	20.3978	21.7425	21.8127	17.2099
RED	IK	19.8681	18.6448	20.6108	18.9074	19.9532	17.2066
EF1A2	EEF1A2	18.9122	21.0014	20.4488	19.2689	22.6307	17.2055
PRS6B	PSMC4	25.2651	18.3295	25.5463	21.0266	26.1266	17.2022
TBA1A	TUBA1A	18.3255	18.5726	18.7221	21.4521	17.9633	17.1998
F8WC66	NUP42	18.9537	20.3037	20.0669	21.6936	16.8279	17.1985
Q5TEJ0	RPA2	19.6476	20.3448	20.7659	21.6682	23.302	17.1984
ECHB	HADHB	19.8765	19.1478	19.9754	21.6716	22.4811	17.198
RM09	MRPL9	23.161	19.7601	22.8305	18.6813	22.572	17.1976
G5E9V6	ARMC8	21.8294	20.2565	22.1555	20.7416	21.6894	17.1881
F8VVM2	SLC25A3	19.3983	19.59	19.2908	20.5965	19.3963	17.18
PRDX4	PRDX4	19.3713	18.5406	20.9305	20.0613	22.5774	17.1607
C9JW88	GIGYF2	20.3506	18.4815	20.8594	20.3326	19.1398	17.1581
FADS2	FADS2	23.3606	20.9526	20.4623	20.02	23.901	17.1461
NDUS5	NDUFS5	20.9488	19.4833	20.9767	19.5071	18.5572	17.1302
RFC1	RFC1	20.4781	20.1213	20.6139	19.8811	21.0698	17.1019
MED15	MED15	19.299	19.533	20.8009	19.6047	20.1836	17.0913
D6R938	CAMK2D	21.7124	20.0664	21.9119	20.1467	21.5993	17.0779
SMC1A	SMC1A	19.7567	19.09	19.7285	21.0764	19.6501	17.0733
IMDH2	IMPDH2	26.7985	21.194	27.6075	18.7987	27.8399	17.0634
TECR	TECR	23.3512	18.2112	23.2052	19.7364	23.7062	17.0407
RBM4	RBM4	22.2441	21.3867	20.1799	20.7753	17.9101	17.0231
MCM3	MCM3	24.1404	21.2742	24.5484	19.1077	24.6509	17.0124
ATD3A	ATAD3A	24.5684	18.7288	26.1867	18.6066	26.1889	17.0101
ZCCHV	ZC3HAV1	20.6411	18.848	19.88	19.585	18.2415	16.9694
F5GWX5	CHD4	22.4808	20.0242	18.7635	18.6355	17.2924	16.9653
CY1	CYC1	19.8846	19.164	23.6333	19.6597	24.1057	16.9554
F2Z2C0	DIS3	20.1174	18.8246	20.2397	20.2291	19.32	16.9467
MDN1	MDN1	19.427	19.2209	21.6879	19.3458	21.5209	16.9112
A2ACR0	PSMB9	20.7606	18.791	20.6597	20.4407	17.9123	16.882
B1AHB1	MCM5	23.5852	19.8984	23.9606	19.0504	24.3765	16.8819
FIP1	FIP1L1	19.9083	19.5019	19.8518	20.6813	20.8712	16.8692
PRP19	PRPF19	23.5224	20.4694	24.0372	19.8666	24.1201	16.8587
SYRC	RARS	27.0798	18.8013	28.0064	18.8192	27.6366	16.8367
I3L0V3	TBCD	19.8043	20.7663	20.7157	21.4962	18.2204	16.809
C9JKT9	PRPSAP1	18.9125	19.9001	19.4576	20.1462	18.6949	16.79
CND3	NCAPG	18.8051	19.6716	20.0991	22.7803	20.6261	16.7703
EIF3A	EIF3A	28.2772	20.3562	28.4277	19.8329	28.6659	16.7586
SRP72	SRP72	22.9792	19.3019	23.4752	20.5729	22.9848	16.7565
F8VXC8	SMARCC2	23.4419	22.044	23.5045	19.0116	23.7743	16.7355
G3V4F7	SRP54	19.8069	18.898	20.5492	20.7573	17.9253	16.7248
SRSF6	SRSF6	24.0935	19.8386	20.2361	18.996	24.1881	16.7113
DNJA3	DNAJA3	19.5083	19.0462	20.3683	21.3242	21.7915	16.7113
A0A087WYC2	INTS7	19.0297	18.3661	19.5632	19.3879	18.8815	16.7065
DPM1	DPM1	20.4764	18.7784	20.3309	21.6442	20.3645	16.7029
K4DI93	CUL4B	19.6692	19.0884	20.2699	21.6576	19.4662	16.6912
TPM3	TPM3	19.4794	20.1893	21.1721	20.286	19.5083	16.6594
OPA1	OPA1	19.9449	19.2642	20.2312	20.6215	17.2421	16.6283
RT18B	MRPS18B	23.8585	21.1851	23.7149	19.5242	24.0008	16.6233
D6RDJ3	POLR1C	20.659	19.7454	20.4345	20.6116	20.4911	16.617
SYEP	EPRS	28.8534	20.2424	28.8145	21.157	29.0415	16.6094
M0R3F1	HNRNPUL1	21.601	19.285	21.7575	19.9692	19.3716	16.6023
AIMP2	AIMP2	25.9873	19.3325	26.336	20.6428	26.1951	16.5724
G3V3K9	SCFD1	19.7394	17.7048	19.7381	19.893	18.7783	16.5635
PSB2	PSMB2	24.5738	19.5322	24.9059	20.5894	25.001	16.5085
YBOX3	YBX3	19.7568	21.6853	20.7492	21.9028	22.2558	16.4913
SAHH	AHCY	22.5273	20.6676	22.5038	19.221	22.5176	16.4735
CDC5L	CDC5L	19.143	19.0541	21.5641	19.3351	22.0715	16.4685
AAAT	SLC1A5	19.7464	20.6057	20.7632	20.6473	20.0802	16.4328
F8W1N5	NACA	19.1079	19.1698	20.8309	21.1258	21.6266	16.4124
E7EX90	DCTN1	24.6138	21.4801	24.1679	21.5349	24.9338	16.3099
MCM4	MCM4	24.558	20.7214	25.0747	19.9127	25.2044	16.2946
SC22B	SEC22B	22.0697	20.4335	22.0373	20.7154	21.6626	16.2865
RRP12	RRP12	23.957	19.5045	23.6937	22.4719	22.9665	16.2546
SSRP1	SSRP1	23.5933	17.9745	23.6725	21.3177	23.1831	16.2538
GEMI8	GEMIN8	21.0326	19.0844	19.6642	21.525	20.9676	16.2513
C9JAW5	0	19.5451	19.6481	20.6318	20.6796	21.3416	16.2451
E9PQI8	SART1	19.7757	20.4114	19.8049	20.4075	19.1407	16.2208
STT3B	STT3B	20.9231	21.8359	19.804	20.1582	21.1675	16.2201
OST48	DDOST	19.7975	19.8923	19.194	20.6619	22.2177	16.0046
VIME	VIM	25.1632	19.6949	20.6679	20.1152	18.7551	15.9993
MPCP	SLC25A3	26.7335	20.3135	26.9967	20.6914	27.1296	15.8486
FRIL	FTL	22.4036	20.2214	19.4861	18.7965	18.1268	15.8138
ELP2	ELP2	19.5813	19.2348	20.1938	18.6369	17.5682	15.551
MKLN1	MKLN1	18.8692	19.3957	23.2137	20.9486	22.8212	15.4472
SMRC1	SMARCC1	20.9921	18.9787	22.2137	20.1035	22.3484	14.7674

## Sheet: mem
Protein	Gene	LFQ_KO1-1	LFQ_KO1-2	LFQ_KO1-3	LFQ_KO2-1	LFQ_KO2-2	LFQ_KO2-3	LFQ_WT-1	LFQ_WT-2	LFQ_WT-3	WTmean	KO1mean	KO2mean	KO1vsWTfc	KO1vsWTp	KO1vsWTnegLog10p	KO2vsWTfc	KO2vsWTfp	KO2vsWTnegLog10p
CH60	HSPD1	33.9193	33.9841	34.0249	34.1476	34.151	34.1475	34.2772	34.3117	34.2356	34.2748	33.9761	34.1487	-0.29873	0.00207757	2.68244	-0.126144	0.0287666	1.54111
ACTG	ACTG1	32.7818	32.6665	32.9559	33.329	33.4197	33.5075	33.553	33.5948	33.64	33.5959	32.8014	33.4187	-0.794562	0.0070082	2.15439	-0.17725	0.0561017	1.25102
ATPB	ATP5F1B	32.6899	32.7645	32.6568	33.0362	32.9686	32.9383	32.9629	32.9057	32.9448	32.9378	32.7038	32.981	-0.234036	0.0071144	2.14786	0.0432138	0.281795	0.550067
NPM	NPM1	33.2026	32.9912	33.256	32.9047	33.2375	33.2027	32.7943	33.0374	32.9749	32.9356	33.1499	33.115	0.214381	0.121017	0.917155	0.179393	0.243038	0.614325
NUCL	NCL	32.8355	32.6534	32.9971	32.9452	32.9571	32.8992	32.8208	32.9787	32.9399	32.9132	32.8287	32.9338	-0.0844965	0.500814	0.300324	0.0206514	0.715502	0.145389
ROA1	HNRNPA1	32.4396	32.3215	32.5567	32.4684	32.5602	32.4883	32.5563	32.7071	32.7417	32.6683	32.4393	32.5056	-0.229079	0.0628264	1.20186	-0.162713	0.0853299	1.0689
ATPA	ATP5F1A	32.333	32.416	32.6934	32.54	32.5154	32.5108	32.4228	32.4704	32.6178	32.5037	32.4808	32.5221	-0.0228853	0.864859	0.0630546	0.0183887	0.784968	0.105148
GRP75	HSPA9	32.0083	31.9607	32.3078	31.9529	32.0738	32.0894	32.2635	32.2338	32.2812	32.2595	32.0923	32.0387	-0.167256	0.262525	0.58083	-0.220827	0.0270161	1.56838
HNRPK	HNRNPK	31.9461	31.7829	32.0371	31.9283	31.9734	31.8521	32.2721	32.1405	32.2199	32.2108	31.922	31.9179	-0.288797	0.0410587	1.38659	-0.292894	0.00501824	2.29945
H14	HIST1H1E	32.2653	31.9684	32.1659	31.5017	32.2001	32.0119	31.7504	32.3095	32.3241	32.128	32.1332	31.9046	0.00523748	0.981592	0.00806902	-0.223425	0.472114	0.325953
HNRPU	HNRNPU	32.1838	31.9933	32.2284	31.8432	32.0106	31.9727	32.0691	32.0918	32.0578	32.0729	32.1352	31.9422	0.062271	0.479521	0.319192	-0.130739	0.118081	0.927822
B2R4S9	#N/A	32.1811	31.7315	32.3026	32.4249	32.0706	32.3311	31.9926	32.1526	32.0012	32.0488	32.0718	32.2755	0.0230099	0.909034	0.0414201	0.226773	0.153327	0.814383
ROA2	HNRNPA2B1	31.6899	31.6387	31.8644	31.8348	31.8784	31.8242	32.0391	32.0372	32.0402	32.0389	31.731	31.8458	-0.307866	0.0458767	1.33841	-0.193038	0.00718579	2.14353
MDHM	MDH2	31.7775	31.9051	32.0574	31.7275	31.8517	32.1327	32.0302	31.9625	32.0382	32.0103	31.9133	31.904	-0.0969993	0.353916	0.4511	-0.106298	0.470254	0.327667
ENPL	HSP90B1	31.1951	31.2609	31.4154	31.2104	31.3671	31.4201	31.7991	31.8205	31.8815	31.8337	31.2905	31.3325	-0.543202	0.00758274	2.12017	-0.501176	0.00814626	2.08904
HNRPD	HNRNPD	31.5469	31.7434	31.8159	31.6099	31.6788	31.821	31.7723	31.7838	31.8464	31.8008	31.7021	31.7032	-0.0987801	0.344008	0.463431	-0.0976132	0.25286	0.597119
CH10	HSPE1	31.6791	31.6047	32.0859	31.5869	31.9542	31.9691	31.6462	31.7306	31.9757	31.7842	31.7899	31.8367	0.00569576	0.976394	0.0103751	0.0525434	0.758954	0.119785
PARP1	PARP1	31.4504	31.3774	31.7974	31.415	31.526	31.6267	31.5214	31.5457	31.7851	31.6174	31.5417	31.5226	-0.0756805	0.653849	0.184522	-0.0948224	0.418063	0.378759
H2A1J	HIST1H2AJ	30.5111	30.6408	31.3089	31.2991	31.3998	31.3877	31.1087	31.9226	31.6352	31.5555	30.8203	31.3622	-0.735215	0.0990405	1.00419	-0.193296	0.503262	0.298206
GRP78	BiP	31.0842	31.3066	31.4549	31.072	31.3852	31.4335	31.423	31.5	31.6322	31.5184	31.2819	31.2969	-0.236545	0.147316	0.831749	-0.221562	0.181575	0.740944
K2C1	KRT1	30.406	28.3739	32.125	30.4141	32.3461	30.952	31.6327	32.0252	30.8799	31.5126	30.3016	31.2374	-1.21094	0.382108	0.417814	-0.275176	0.705702	0.151379
ADT2	SLC25A5	32.3121	32.3013	32.2777	31.5994	32.2257	32.1206	31.3718	31.3971	31.7114	31.4934	32.297	31.9819	0.803605	0.0172898	1.76221	0.488434	0.111067	0.954415
HSP7C	HSPA8	31.3774	31.481	31.3636	31.4191	31.3202	31.4076	31.4296	31.47	31.2399	31.3798	31.4073	31.3823	0.0274805	0.753846	0.122717	0.00245493	0.976891	0.0101538
HS90B	HSP90AB1	31.1951	31.1054	30.9313	31.1662	30.8664	30.9999	31.1917	31.294	30.9047	31.1301	31.0773	31.0109	-0.0528566	0.727483	0.138177	-0.119258	0.461252	0.336062
EF1A1	EEF1A1	31.5365	31.3832	30.7828	31.1135	31.2273	31.0268	31.1643	31.3185	30.6821	31.055	31.2342	31.1225	0.179227	0.582614	0.234619	0.0675966	0.763373	0.117263
ILF3	ILF3	30.6493	30.6153	31.1782	31.0049	30.8432	31.0078	30.8794	31.1287	31.0713	31.0265	30.8143	30.952	-0.212225	0.369516	0.432367	-0.0745061	0.471897	0.326152
PPIB	PPIB	30.785	30.6175	30.8636	30.4686	30.7562	30.7014	30.9772	30.869	31.0833	30.9765	30.7553	30.6421	-0.221169	0.0828976	1.08146	-0.334449	0.0417849	1.37898
CALX	CANX	31.0434	30.9814	31.3819	30.9314	30.984	31.0361	30.9773	30.9269	30.9898	30.9647	31.1356	30.9838	0.170913	0.302405	0.519411	0.0191524	0.626078	0.203371
XRCC6	XRCC6	30.7482	30.7617	30.686	31.0862	30.8181	30.8842	30.9434	30.916	30.8888	30.9161	30.732	30.9295	-0.184116	0.00436965	2.35955	0.0134366	0.884173	0.0534628
K1C9	KRT9	30.148	27.5795	31.2547	30.1749	31.7012	30.0034	31.1948	31.2467	30.1917	30.8777	29.6607	30.6265	-1.217	0.381903	0.418047	-0.251223	0.717889	0.143942
PTBP1	PTBP1	30.5539	30.376	30.3666	30.5271	30.4565	30.3796	30.9989	30.8647	30.7442	30.8693	30.4322	30.4544	-0.437098	0.0110544	1.95647	-0.414858	0.0140573	1.8521
B4DJV2	CS	30.6167	30.6303	30.7312	30.8236	30.7806	30.909	30.8193	30.8405	30.9426	30.8675	30.6594	30.8377	-0.208093	0.0166765	1.7779	-0.0297469	0.608434	0.215787
K1C10	KRT10	29.1306	27.9113	31.2816	28.9625	31.4505	30.5236	30.9281	31.1879	30.4555	30.8572	29.4412	30.3122	-1.41601	0.285288	0.544717	-0.545007	0.536493	0.270436
K22E	KRT2	29.2841	27.3118	31.1878	29.0667	31.3973	30.5601	30.782	31.0556	30.5776	30.805	29.2612	30.3414	-1.54381	0.301017	0.521409	-0.463677	0.569001	0.244887
XRCC5	XRCC5	30.7341	30.6319	30.5107	30.9371	30.7365	30.727	30.7971	30.7783	30.7475	30.7743	30.6256	30.8002	-0.148731	0.141964	0.84782	0.0258978	0.744412	0.128187
G3P	GAPDH	30.5873	31.0103	30.5227	31.1156	30.7118	30.965	30.7814	31.045	30.438	30.7548	30.7067	30.9308	-0.0480257	0.846904	0.0721658	0.176008	0.458491	0.33867
TCPQ	CCT8	30.5065	30.5838	30.8196	31.0256	31.32	31.4095	30.6123	30.7288	30.8303	30.7238	30.6367	31.2517	-0.0871574	0.490426	0.309426	0.527887	0.0265547	1.57586
FLNA	FLNA	29.4244	29.2641	29.5385	30.1368	30.3385	30.5669	30.4916	30.7668	30.692	30.6501	29.409	30.3474	-1.24112	0.000411348	3.38579	-0.302737	0.122625	0.911419
PDIA3	PDIA3	30.3372	30.4697	30.356	30.1969	30.4727	30.4707	30.6907	30.5341	30.6834	30.6361	30.3877	30.3801	-0.248428	0.0209524	1.67877	-0.255965	0.0887612	1.05178
TKT	TKT	30.9214	31.0123	30.7126	30.9078	30.6601	30.8927	30.5521	30.9281	30.4086	30.6296	30.8821	30.8202	0.252505	0.247117	0.607097	0.190598	0.35439	0.450519
CALR	CALR	30.0638	30.1391	29.6661	29.8254	30.1573	30.0657	30.7686	30.418	30.5447	30.5771	29.9563	30.0161	-0.620757	0.0306367	1.51376	-0.560946	0.0170326	1.76872
FUBP2	KHSRP	30.2752	30.2544	30.6876	30.4862	30.2691	30.3363	30.5854	30.6212	30.4823	30.563	30.4057	30.3638	-0.157237	0.382591	0.417265	-0.199137	0.0698622	1.15576
EFTU	TUFM	30.5226	30.4038	30.6272	30.2823	30.6463	30.5335	30.4532	30.4477	30.5804	30.4937	30.5179	30.4874	0.0241333	0.773883	0.111325	-0.00635533	0.960193	0.0176413
TCPB	CCT2	30.1636	30.2888	30.1475	31.0066	30.9312	31.0089	30.3716	30.3941	30.5645	30.4434	30.2	30.9822	-0.243422	0.0364084	1.4388	0.538855	0.00574616	2.24062
VDAC1	VDAC1	29.6043	29.6864	29.9997	29.9273	29.8782	29.8061	30.4191	30.2937	30.566	30.4263	29.7635	29.8706	-0.662809	0.014133	1.84977	-0.555729	0.00960767	2.01738
AATM	GOT2	30.1887	30.0709	30.5192	30.1081	30.3695	30.3927	30.362	30.3133	30.5433	30.4062	30.2596	30.2901	-0.146646	0.403709	0.393931	-0.116098	0.373359	0.427874
GANAB	GANAB	30.0152	30.1197	30.1004	29.8693	30.0157	30.1114	30.4354	30.2711	30.504	30.4035	30.0784	29.9988	-0.325085	0.0266303	1.57462	-0.404706	0.0148282	1.82891
ACTC	ACTC1	29.2056	29.6034	29.7718	30.2129	30.1111	30.3727	30.5168	30.2711	30.2197	30.3359	29.5269	30.2323	-0.808961	0.022705	1.64388	-0.103622	0.43517	0.361341
AIFM1	AIFM1	31.1054	30.9887	31.2537	30.0253	30.3101	30.272	30.2556	30.3025	30.4196	30.3259	31.1159	30.2024	0.790018	0.00196733	2.70612	-0.123472	0.309234	0.509713
TPIS	TPI1	30.3991	30.5696	30.1597	30.5973	30.1228	30.471	30.3607	30.5583	30.0335	30.3175	30.3761	30.397	0.0586311	0.778171	0.108925	0.079514	0.722646	0.141074
ENOA	ENO1	30.3011	30.3695	29.9254	30.5459	30.2431	30.3067	30.2604	30.6264	30.0325	30.3064	30.1986	30.3652	-0.107785	0.652947	0.185122	0.0588062	0.783467	0.105979
DHX9	DHX9	30.0936	30.041	30.444	30.1655	30.0129	30.2143	30.3437	30.1255	30.4461	30.3051	30.1929	30.1309	-0.11222	0.519498	0.284416	-0.174163	0.208033	0.681869
TCPG	CCT3	30.0854	30.158	30.2823	30.5738	30.8855	30.987	30.2355	30.2751	30.3592	30.2899	30.1752	30.8154	-0.114702	0.180168	0.744321	0.525529	0.0424858	1.37176
FUMH	FH	29.6619	29.6848	29.8088	29.945	29.7691	29.8669	30.2552	30.2982	30.3129	30.2888	29.7185	29.8604	-0.570302	0.00272312	2.56493	-0.428409	0.00817945	2.08728
TIF1B	TRIM28	29.7028	29.9064	30.0674	30.1532	29.6419	29.972	30.3	30.3628	30.1577	30.2735	29.8922	29.9224	-0.381282	0.0477441	1.32108	-0.351127	0.130139	0.885591
GLYM	SHMT2	30.38	30.4878	30.6636	30.1131	30.2132	30.3456	30.2201	30.2548	30.2834	30.2528	30.5104	30.224	0.257673	0.0829267	1.08131	-0.0288215	0.71506	0.145657
THIL	ACAT1	30.0619	30.0559	30.2929	30.1777	30.353	30.3058	30.2611	30.1503	30.344	30.2518	30.1369	30.2789	-0.114914	0.303935	0.517219	0.0270463	0.74247	0.129321
A0A0A0MR02	VDAC2	30.1067	30.18	30.5466	30.5362	30.4021	30.5822	30.3255	30.0952	30.2741	30.2316	30.2778	30.5068	0.0461865	0.782473	0.106531	0.275237	0.0386383	1.41298
HCD2	HSD17B10	30.0346	30.0701	30.2992	30.0262	29.984	30.1453	30.1454	30.1255	30.297	30.1893	30.1346	30.0518	-0.0546631	0.614842	0.211237	-0.137475	0.132011	0.87939
SND1	SND1	29.9505	29.9177	29.9985	29.8651	29.9345	29.9549	30.1055	30.0651	30.1279	30.0995	29.9555	29.9182	-0.143964	0.00970932	2.01281	-0.181315	0.00758921	2.1198
ACON	ACO2	30.0804	30.0013	30.3754	30.1951	30.1288	30.1648	30.0966	29.9985	30.1077	30.0676	30.1524	30.1629	0.0847833	0.539909	0.26768	0.0952929	0.0924299	1.03419
TCPA	TCP1	29.8639	29.8414	29.9413	30.5337	30.6088	30.6597	29.965	30.059	30.1454	30.0565	29.8822	30.6007	-0.174318	0.0578778	1.23749	0.544259	0.00164494	2.78385
RPN1	RPN1	29.7045	29.6519	29.9326	29.7655	29.8433	29.9083	30.0418	29.9495	30.1115	30.0343	29.763	29.839	-0.271276	0.0675116	1.17062	-0.195231	0.0361612	1.44176
TCPD	CCT4	29.6067	29.7853	29.7963	30.314	30.4263	30.4396	29.9632	30.0213	30.114	30.0328	29.7294	30.3933	-0.303389	0.0193291	1.71379	0.360471	0.00381063	2.419
ALDOA	ALDOA	29.6476	29.6772	29.3475	30.3109	30.0431	30.0495	29.8678	30.1151	30.107	30.03	29.5574	30.1345	-0.472507	0.0263194	1.57972	0.104549	0.432615	0.363899
RS27A	RPS27A	29.7785	29.6808	29.6979	29.7567	29.6195	29.5722	29.8084	30.2204	30.0173	30.0154	29.7191	29.6495	-0.296301	0.122809	0.91077	-0.365904	0.073267	1.13509
RS3	RPS3	29.8403	30.0943	29.9215	29.7719	30.0392	29.9164	30.0178	30.0397	29.9544	30.004	29.952	29.9092	-0.0519154	0.568005	0.245648	-0.0947871	0.345426	0.461645
GTF2I	GTF2I	29.9757	29.9425	30.2068	29.614	30.0104	30.0411	29.9434	29.9289	30.1354	30.0026	30.0417	29.8885	0.0391058	0.732858	0.13498	-0.11403	0.511546	0.291115
YBOX1	YBX1	29.439	29.2585	29.4643	29.5906	29.2725	28.9833	29.9268	30.2296	29.8266	29.9943	29.3873	29.2821	-0.607077	0.0206772	1.68451	-0.712206	0.034435	1.463
C1QBP	C1QBP	29.747	29.9453	29.9917	30.2861	30.0218	30.0741	30.0882	29.8096	30.0718	29.9898	29.8947	30.1273	-0.0951309	0.464526	0.33299	0.137515	0.320477	0.494203
AT1A1	ATP1A1	29.8912	29.8099	30.2764	29.6951	29.7245	29.6772	29.9265	29.92	30.1091	29.9852	29.9925	29.6989	0.00728827	0.966102	0.014977	-0.286242	0.0383905	1.41578
FUBP1	FUBP1	29.8999	29.8615	30.1389	29.9654	29.9028	29.9691	29.9498	30.0119	29.9835	29.9817	29.9668	29.9458	-0.0148819	0.880992	0.055028	-0.0359115	0.271099	0.566872
TCPH	CCT7	29.7905	29.7826	29.8176	30.3524	30.6082	30.539	29.9365	29.921	30.075	29.9775	29.7969	30.4999	-0.180601	0.060333	1.21944	0.522396	0.00729177	2.13717
HNRPR	HNRNPR	29.4676	29.5374	29.7627	29.8028	29.685	29.6787	29.9682	29.9365	29.9855	29.9634	29.5892	29.7222	-0.374145	0.0490107	1.30971	-0.241219	0.017828	1.7489
TCPE	CCT5	29.7284	29.7688	29.7818	30.3924	30.5628	30.5147	29.946	29.8941	30.0461	29.9621	29.7597	30.49	-0.202403	0.0334031	1.47621	0.527902	0.0015451	2.81104
RL4	RPL4	30.0932	30.3038	30.0833	29.779	30.0233	29.8744	29.953	29.8769	29.9735	29.9345	30.1601	29.8922	0.225656	0.0722823	1.14097	-0.0422186	0.625639	0.203676
CKAP4	CKAP4	29.046	28.8932	29.2244	28.8773	29.2125	29.1637	29.9071	29.8773	29.9929	29.9258	29.0545	29.0845	-0.871264	0.00635368	2.19697	-0.841255	0.00931982	2.03059
TCPZ	CCT6A	29.7046	29.4431	29.6399	30.2748	30.4288	30.3764	29.8774	29.8637	29.9994	29.9135	29.5958	30.36	-0.317663	0.0363032	1.44006	0.446471	0.00204773	2.68873
SP16H	SUPT16H	29.7177	29.6471	29.9502	29.9375	29.8957	29.9344	29.8312	29.8729	30.007	29.9037	29.7717	29.9225	-0.132075	0.295374	0.529628	0.0187885	0.760737	0.118766
ETFA	ETFA	29.7058	29.5737	29.6875	30.1056	30.0061	29.906	29.9581	29.8318	29.913	29.901	29.6556	30.0059	-0.245324	0.0117871	1.92859	0.104933	0.212117	0.673424
ILF2	ILF2	29.753	29.7942	29.9873	30.1641	29.7071	29.9801	29.7506	29.9311	30.0193	29.9004	29.8448	29.9504	-0.0555496	0.631524	0.19961	0.0500575	0.765664	0.115962
PDIA1	P4HB	29.506	29.6832	29.45	29.2521	29.4605	29.4702	29.9356	29.7707	29.976	29.8941	29.5464	29.3942	-0.347693	0.0215052	1.66746	-0.499842	0.0064955	2.18739
ROA3	HNRNPA3	29.6164	29.5804	29.6141	29.2406	29.6694	29.6581	29.8095	29.9668	29.8878	29.8881	29.6036	29.5227	-0.28442	0.0192837	1.71481	-0.36534	0.111256	0.953676
TRAP1	TRAP1	29.7631	29.8711	30.0605	29.8739	29.8767	29.9745	29.8841	29.7853	29.9361	29.8685	29.8982	29.9084	0.0297054	0.780731	0.107499	0.0398746	0.513016	0.289869
HMGB1	HMGB1	30.0842	30.0575	29.7357	29.9494	29.7499	29.9212	29.559	30.3282	29.6313	29.8395	29.9592	29.8735	0.119672	0.689163	0.161678	0.0340207	0.904092	0.0437872
A0A087WWU8	TPM3	29.2567	29.2453	29.5813	29.762	29.9728	29.9446	29.5586	30.0041	29.8822	29.815	29.3611	29.8931	-0.453849	0.0603017	1.21967	0.0781813	0.635684	0.196758
CLH1	CLTC	29.7896	30.0426	29.3225	29.4571	29.773	29.6307	29.9035	29.7452	29.7778	29.8089	29.7182	29.6203	-0.0906386	0.712539	0.147191	-0.188575	0.164408	0.784078
ECHA	HADHA	29.4287	29.3431	29.2954	29.6813	29.5061	29.5833	29.8168	29.7141	29.8399	29.7903	29.3557	29.5902	-0.434576	0.00137988	2.86016	-0.200038	0.0383032	1.41677
D6R9P3	HNRNPAB	28.9838	29.1377	29.445	29.4797	29.2508	29.2931	29.8473	29.6974	29.7522	29.7656	29.1888	29.3412	-0.57682	0.0404773	1.39279	-0.424437	0.0109457	1.96076
RL7	RPL7	30.181	30.1172	29.9051	29.656	29.9121	29.761	29.6951	29.844	29.7089	29.7493	30.0678	29.7764	0.318477	0.0415178	1.38177	0.0270681	0.77684	0.109669
PGK1	PGK1	29.9191	30.003	29.7207	30.093	29.6513	29.9224	29.726	29.9708	29.5407	29.7458	29.881	29.8889	0.135129	0.425472	0.371129	0.14306	0.469003	0.328824
RS4X	RPS4X	29.7548	29.7914	29.5461	29.079	29.7396	29.5192	29.6527	29.8213	29.6908	29.7216	29.6974	29.4459	-0.0241517	0.807434	0.0928931	-0.275641	0.289478	0.538385
RL6	RPL6	30.1334	29.8302	29.8398	29.5655	29.7341	29.6627	29.6572	29.6745	29.7968	29.7095	29.9345	29.6541	0.224993	0.138662	0.858043	-0.0553838	0.447152	0.349545
HNRPL	HNRNPL	29.5351	29.3789	29.6422	29.3559	29.6839	29.7255	29.6608	29.6773	29.6986	29.6789	29.5187	29.5884	-0.160181	0.168682	0.77293	-0.090479	0.520267	0.283773
UBA1	UBA1	30.2338	30.4714	30.0437	30.4094	29.8248	30.0936	29.6641	29.9708	29.3825	29.6725	30.2496	30.1093	0.577169	0.0569422	1.24457	0.436793	0.142368	0.846587
RLA2	RPLP2	29.7851	30.1328	29.895	29.4119	29.843	29.5462	29.5766	29.7258	29.6959	29.6661	29.9376	29.6004	0.271561	0.101788	0.992304	-0.0657285	0.6663	0.17633
C9J9K3	RPSA	29.4739	29.7702	29.0476	29.5271	29.5156	29.4521	29.7994	29.4901	29.6853	29.6583	29.4306	29.4983	-0.227728	0.398968	0.399062	-0.160001	0.213493	0.670615
PDIA4	PDIA4	29.4516	29.6403	29.4244	29.2815	29.3757	29.477	29.6357	29.546	29.7763	29.6527	29.5054	29.378	-0.147267	0.197522	0.704385	-0.274632	0.0364354	1.43848
COX41	COX4I1	29.4697	29.4673	29.9141	29.3603	29.5293	29.5277	29.5598	29.6267	29.7588	29.6484	29.617	29.4724	-0.0313885	0.858447	0.0662864	-0.175987	0.095694	1.01912
SET	SET	29.9471	29.8092	29.7256	30.0674	29.7109	29.7791	29.766	29.7031	29.4246	29.6312	29.8273	29.8525	0.196068	0.200789	0.697261	0.22124	0.217987	0.66157
HNRH1	HNRNPH1	29.2134	29.1844	29.2932	29.0161	29.172	29.2221	29.5803	29.6208	29.6072	29.6028	29.2303	29.1367	-0.372414	0.00355861	2.44872	-0.46605	0.0146531	1.83407
TMX1	TMX1	29.577	29.4443	29.7591	29.2143	29.8115	29.8334	29.4992	29.5857	29.7217	29.6022	29.5935	29.6197	-0.00869677	0.942164	0.0258734	0.0175732	0.940591	0.0265992
RLA0	RPLP0	29.8614	29.8647	29.5752	29.614	29.5698	29.5603	29.6908	29.5353	29.5766	29.6009	29.7671	29.5814	0.166189	0.220424	0.656741	-0.0195575	0.723212	0.140734
DHE3	GLUD1	28.845	28.9941	29.2651	28.9747	29.0763	29.227	29.5612	29.4906	29.7283	29.5934	29.0348	29.0927	-0.558626	0.0260558	1.58409	-0.500712	0.00793828	2.10027
ATPO	ATP5PO	29.5985	29.7777	29.9578	29.698	29.8396	29.9185	29.4916	29.5755	29.6975	29.5882	29.778	29.8187	0.189797	0.205544	0.687095	0.230523	0.0591014	1.2284
RACK1	RACK1	29.6093	29.8335	29.5217	29.1508	29.4481	29.3932	29.6798	29.4552	29.6256	29.5869	29.6548	29.3307	0.0679571	0.588749	0.23007	-0.256186	0.0929369	1.03181
HS90A	HSP90AA1	29.5909	29.4966	29.3832	29.3553	29.0161	29.136	29.6399	29.8237	29.2619	29.5752	29.4902	29.1692	-0.0849284	0.668041	0.175197	-0.406016	0.11828	0.92709
ETFB	ETFB	29.4309	29.5649	29.8723	29.6629	29.7905	29.93	29.5195	29.468	29.6981	29.5619	29.6227	29.7945	0.0607772	0.708619	0.149588	0.232576	0.0895952	1.04772
AT5F1	ATP5PB	29.6268	29.2699	29.673	29.2651	29.6072	29.5257	29.3285	29.5386	29.7767	29.5479	29.5232	29.466	-0.0247161	0.898335	0.0465616	-0.081945	0.647768	0.188581
ATP5H	ATP5PD	29.323	29.1765	29.3097	29.0665	29.3243	29.2022	29.548	29.4198	29.6721	29.5466	29.2697	29.1977	-0.276931	0.0412727	1.38434	-0.348986	0.0285866	1.54384
RBM3	RBM3	28.8535	28.5428	28.5493	29.165	28.976	28.8358	29.6072	29.6559	29.319	29.5273	28.6485	28.9923	-0.878814	0.00392598	2.40605	-0.535055	0.0199543	1.69996
RL7A	RPL7A	29.9104	30.0137	29.7864	29.2692	29.7445	29.5734	29.5726	29.5996	29.3459	29.506	29.9035	29.529	0.397484	0.0200812	1.69721	0.0230222	0.894559	0.0483911
G3V4C1	HNRNPC	29.1202	28.7624	29.3972	29.3502	28.9875	28.9948	29.6422	29.3553	29.4887	29.4954	29.0933	29.1109	-0.402125	0.147135	0.832283	-0.384539	0.0648875	1.18784
SF3A1	SF3A1	29.291	29.3496	29.8361	29.391	29.4602	29.5213	29.3165	29.4811	29.6688	29.4888	29.4922	29.4575	0.0034408	0.987311	0.00554594	-0.0313114	0.794852	0.0997137
HNRPQ	SYNCRIP	29.1977	29.261	29.4086	29.4062	29.1985	29.2432	29.5141	29.4199	29.4772	29.4704	29.2891	29.2826	-0.181303	0.0841704	1.07484	-0.187777	0.0799972	1.09693
SSRP1	SSRP1	29.1481	29.064	29.5222	29.3719	29.3834	29.4282	29.4605	29.3559	29.5489	29.4551	29.2447	29.3945	-0.210342	0.271458	0.566297	-0.0606019	0.393059	0.405542
GSTP1	GSTP1	28.8739	29.0433	28.6987	29.7837	28.8843	29.1815	29.6213	29.6941	29.0289	29.4481	28.872	29.2832	-0.576099	0.0943082	1.02545	-0.164912	0.652531	0.185399
NNTM	NNT	29.2389	29.3225	29.7178	29.4901	29.6021	29.6606	29.3386	29.4381	29.5643	29.447	29.4264	29.5843	-0.0205999	0.907223	0.0422861	0.137276	0.175328	0.756148
RS3A	RPS3A	29.4057	29.6644	29.4199	28.836	29.3862	29.1997	29.3724	29.5245	29.4337	29.4435	29.4967	29.1407	0.053143	0.614178	0.211706	-0.302867	0.195658	0.708502
U520	SNRNP200	28.9668	28.8913	28.8593	29.1309	28.9556	28.9074	29.563	29.2793	29.4682	29.4368	28.9058	28.998	-0.531043	0.014477	1.83932	-0.438883	0.0163538	1.78638
PRDX3	PRDX3	29.4436	29.4262	29.7061	29.593	29.569	29.5576	29.5133	29.2406	29.5519	29.4353	29.5253	29.5732	0.0900642	0.536816	0.270175	0.137936	0.293951	0.531725
RS18	RPS18	29.6537	29.5907	29.3081	28.7167	29.1998	29.1425	29.3294	29.4296	29.4738	29.4109	29.5175	29.0197	0.10657	0.429372	0.367167	-0.391274	0.115063	0.939066
PDIA6	PDIA6	28.7296	28.8933	28.9973	29.0291	28.8792	29.0988	29.4821	29.3238	29.4255	29.4105	28.8734	29.0024	-0.537122	0.00759243	2.11962	-0.408148	0.00893328	2.04899
TFR1	TFRC	29.2923	29.3252	29.5731	29.4056	29.3009	29.4065	29.3269	29.3692	29.5324	29.4095	29.3969	29.371	-0.0125715	0.913955	0.039075	-0.0384881	0.627565	0.202341
A0A024R4M0	RPS9	29.3841	29.572	29.3323	29.1102	29.2387	29.2432	29.3255	29.3504	29.5002	29.392	29.4295	29.1974	0.0374238	0.703472	0.152753	-0.194647	0.0521435	1.2828
A0A0B4J2A4	ACAA2	29.2994	29.1542	29.4377	29.3152	29.2791	29.1714	29.469	29.2513	29.4394	29.3866	29.2971	29.2552	-0.0895029	0.449505	0.347266	-0.131354	0.191719	0.717336
RL3	RPL3	29.7273	29.6331	29.439	29.1337	29.5696	29.2588	29.4168	29.3517	29.3752	29.3812	29.5998	29.3207	0.218604	0.117193	0.931097	-0.0605285	0.687729	0.162583
1433E	YWHAE	29.3184	29.1798	29.1227	29.3544	29.0658	29.2093	29.3163	29.5807	29.2142	29.3704	29.207	29.2098	-0.163433	0.276826	0.557794	-0.160569	0.311471	0.506582
F8W1A4	AK2	29.2086	29.1878	29.3859	29.3998	29.4532	29.4362	29.403	29.3404	29.3596	29.3677	29.2608	29.4298	-0.10688	0.225851	0.646178	0.0621073	0.0646408	1.18949
RBBP4	RBBP4	29.0474	29.1314	29.3727	29.3346	29.1288	29.3328	29.3729	29.3509	29.3601	29.3613	29.1838	29.2654	-0.177427	0.209891	0.678006	-0.0958769	0.29518	0.529913
PRP8	PRPF8	29.0258	28.9979	28.774	28.8766	29.0235	28.983	29.5541	29.0865	29.4296	29.3567	28.9326	28.9611	-0.42413	0.073454	1.13398	-0.395649	0.0943927	1.02506
LDHB	LDHB	29.5346	29.3713	29.2575	29.3406	29.2355	29.3697	29.3043	29.561	29.1768	29.3473	29.3878	29.3153	0.0404584	0.78643	0.10434	-0.0320843	0.809748	0.0916501
RS2	RPS2	29.5578	29.5182	29.2302	28.7752	29.2094	29.0098	29.4486	29.2999	29.2803	29.3429	29.4354	28.9981	0.0924564	0.484238	0.314941	-0.344806	0.0948845	1.0228
IMB1	KPNB1	29.6377	29.3223	29.4671	29.5114	29.5856	29.484	29.2912	29.2119	29.4793	29.3274	29.4757	29.527	0.148244	0.288308	0.540144	0.19956	0.114622	0.940733
EF1G	EEF1G	29.7173	29.9475	29.5405	29.6879	29.4916	29.3804	29.377	29.4693	29.1319	29.3261	29.7351	29.52	0.409048	0.0590884	1.2285	0.193932	0.225025	0.64777
NASP	NASP	29.4936	29.5073	29.3328	29.51	29.1584	29.22	29.4146	29.4621	29.0976	29.3248	29.4446	29.2961	0.119777	0.418412	0.378396	-0.0286884	0.864434	0.0632679
ATPG	ATP5F1C	29.3156	29.2456	29.5326	29.2077	29.3391	29.4399	29.1849	29.2636	29.5018	29.3168	29.3646	29.3289	0.0478299	0.729019	0.137261	0.0121539	0.922533	0.0350179
RPN2	RPN2	29.1715	29.0574	28.8081	29.1975	29.0482	29.0418	29.4402	29.0876	29.4221	29.3166	29.0123	29.0958	-0.304295	0.125015	0.903037	-0.220805	0.184562	0.733858
PRDX4	PRDX4	29.2207	29.2811	29.0169	28.9138	29.1806	29.2439	29.3996	29.2332	29.2692	29.3007	29.1729	29.1127	-0.127729	0.260132	0.584807	-0.187912	0.197002	0.705529
ODPB	PDHB	29.0725	29.0695	29.0937	29.4288	29.2636	29.5019	29.4697	29.074	29.3018	29.2818	29.0786	29.3981	-0.20327	0.217853	0.661837	0.116259	0.445598	0.351057
DX39B	DDX39B	29.1281	29.3265	29.4909	29.624	29.3826	29.6035	29.2829	29.0983	29.3438	29.2417	29.3152	29.5367	0.0735162	0.600447	0.221525	0.295024	0.0509164	1.29314
AT2A2	ATP2A2	29.0055	28.9302	29.4089	29.0082	29.1434	29.1875	29.206	29.0921	29.3794	29.2259	29.1148	29.113	-0.111027	0.559282	0.252369	-0.112816	0.329743	0.481825
ECHB	HADHB	28.9183	28.8681	29.3154	29.188	29.2448	29.29	28.9954	29.1935	29.4744	29.2211	29.034	29.241	-0.187162	0.39875	0.3993	0.0198333	0.900814	0.0453648
RS8	RPS8	29.1048	29.3688	29.1979	28.8838	29.1209	29.0651	29.3067	29.0419	29.2165	29.1884	29.2239	29.0233	0.0355064	0.762222	0.117918	-0.165099	0.193588	0.713122
RAB1A	RAB1A	29.297	29.3269	29.6675	29.7643	29.4882	29.4871	29.3676	29.0091	29.155	29.1772	29.4305	29.5799	0.253255	0.185394	0.731905	0.402692	0.0450873	1.34595
RL13	RPL13	29.4764	29.5733	29.312	29.0431	29.4924	29.3133	29.0334	29.321	29.1443	29.1662	29.4539	29.2829	0.287692	0.0645252	1.19027	0.116712	0.500483	0.300611
RL5	RPL5	29.4855	29.6109	29.3364	28.9297	29.2553	29.1223	29.2061	29.1879	29.0835	29.1592	29.4776	29.1024	0.318401	0.0388521	1.41059	-0.0567474	0.621475	0.206576
EF2	EEF2	29.8018	29.4097	28.9742	29.2828	29.3369	29.2758	29.3316	29.2062	28.9076	29.1485	29.3952	29.2985	0.246758	0.427731	0.368829	0.150082	0.354832	0.449977
RS16	RPS16	29.332	29.3938	29.1633	28.8945	28.9924	28.9616	29.0043	29.2273	29.1919	29.1412	29.2963	28.9495	0.155193	0.187095	0.727937	-0.191664	0.093541	1.029
B8ZZQ6	PTMA	29.5829	29.4225	29.4378	29.6748	28.9947	29.0828	29.1475	29.0001	29.2546	29.134	29.4811	29.2508	0.347027	0.0224121	1.64952	0.116745	0.647939	0.188466
IF4A1	EIF4A1	29.0502	29.182	28.7408	28.8231	28.8521	28.8307	28.9628	29.3239	29.0857	29.1241	28.991	28.8353	-0.133125	0.474981	0.323324	-0.288831	0.111432	0.95299
HMGB2	HMGB2	29.1422	29.0923	28.915	29.1874	28.8657	28.993	28.914	29.3214	29.037	29.0908	29.0498	29.0154	-0.0409709	0.786282	0.104422	-0.0754509	0.648533	0.188068
PGRC1	PGRMC1	28.3513	28.1039	28.7941	28.1269	28.3405	28.2765	29.1502	29.0022	29.0911	29.0812	28.4165	28.2479	-0.664703	0.0752631	1.12342	-0.833238	0.000776502	3.10986
TBB4B	TUBB4B	28.5313	28.7211	28.5717	29.5792	29.4296	29.6465	29.0904	29.2204	28.906	29.0722	28.608	29.5518	-0.464221	0.0180812	1.74277	0.479518	0.0159417	1.79746
LAP2B	TMPO	29.2485	29.2871	29.3236	28.8863	29.467	29.2127	29.0737	28.9254	29.2088	29.0693	29.2864	29.1887	0.217114	0.109209	0.961742	0.119368	0.570002	0.244123
A0A0J9YVP6	PUF60	29.1321	28.8953	29.3734	28.959	29.2236	29.1795	29.2231	28.8561	29.1251	29.0681	29.1336	29.1207	0.0655237	0.729928	0.13672	0.0526347	0.721627	0.141687
PABP1	PABPC1	28.7454	29.0212	28.9277	28.6371	28.7585	28.727	29.0284	28.9967	29.1539	29.0597	28.8981	28.7076	-0.161533	0.177562	0.750649	-0.352108	0.00530972	2.27493
PSIP1	PSIP1	28.7907	28.6769	29.0465	28.6096	28.8492	28.8898	28.9254	28.958	29.2794	29.0543	28.838	28.7829	-0.216259	0.240966	0.618044	-0.271396	0.134749	0.870474
A0A087WUK2	HNRNPDL	28.6082	28.5429	29.0347	29.1334	28.7818	29.104	29.1586	28.9183	29.0698	29.0489	28.7286	29.0064	-0.320286	0.161785	0.791061	-0.0424997	0.767683	0.114818
TOP1	TOP1	29.2864	29.1899	29.4986	28.7823	29.3337	29.2516	28.8851	28.9257	29.2488	29.0198	29.325	29.1225	0.305131	0.109843	0.959229	0.102707	0.648968	0.187777
RS11	RPS11	29.2677	29.1359	28.832	28.3415	28.8884	28.832	28.9686	28.9301	29.1247	29.0078	29.0785	28.6873	0.0707385	0.654796	0.183894	-0.320488	0.19876	0.701672
QCR2	UQCRC2	29.3023	29.4308	29.714	29.4965	29.3347	29.7404	28.9954	28.9359	29.0726	29.0013	29.4823	29.5239	0.481019	0.0472123	1.32594	0.522531	0.0364262	1.43859
CCAR2	CCAR2	28.8321	28.6578	29.0795	28.8605	28.7811	28.7803	28.938	29.0256	29.0355	28.9997	28.8565	28.8073	-0.143207	0.36265	0.440513	-0.192399	0.00976405	2.01037
KPYM	PKM	28.9048	28.71	28.3541	29.0471	28.7025	28.7501	29.0554	29.1841	28.7476	28.9957	28.6563	28.8332	-0.339403	0.179344	0.746314	-0.162486	0.39111	0.407701
K7ELL7	PRKCSH	28.6341	28.7691	28.8659	28.6224	28.6624	28.8197	29.0701	28.8942	29.0069	28.9904	28.7564	28.7015	-0.234044	0.0544673	1.26386	-0.288936	0.0227435	1.64314
RAB7A	RAB7A	28.8632	29.0573	29.3018	29.2962	29.1918	29.2208	28.9815	28.9213	29.0604	28.9877	29.0741	29.2363	0.0863715	0.573182	0.241708	0.248537	0.00952767	2.02101
LDHA	LDHA	28.8848	28.9335	28.5655	29.3403	28.6847	28.7893	28.9784	29.2499	28.7162	28.9815	28.7946	28.9381	-0.186889	0.39064	0.408223	-0.0434165	0.873704	0.0586357
ELAV1	ELAVL1	28.7483	28.8943	29.5173	29.0611	28.868	29.2382	28.8479	28.8704	29.1897	28.9693	29.0533	29.0558	0.0839721	0.769331	0.113887	0.0864434	0.603814	0.219097
IDH3A	IDH3A	28.9336	28.9718	29.3981	29.2841	29.1229	29.3138	28.9487	28.8808	29.0659	28.9651	29.1012	29.2403	0.136033	0.464364	0.333142	0.275159	0.0269264	1.56982
PAIRB	SERBP1	29.4937	29.493	29.1298	28.6241	29.1477	29.0255	28.8368	29.0007	29.049	28.9622	29.3722	28.9324	0.410026	0.0571449	1.24302	-0.0297363	0.874165	0.0584067
GBB1	GNB1	28.7705	28.5965	28.8562	28.6375	28.8945	28.9139	29.1175	28.7346	29.0115	28.9545	28.7411	28.8153	-0.213415	0.205243	0.687732	-0.139233	0.393614	0.40493
RB11B	RAB11B	28.8598	28.7619	29.1802	28.9458	29.0115	29.0129	28.9153	28.9871	28.9514	28.9513	28.934	28.9901	-0.0173255	0.904174	0.043748	0.0388096	0.269837	0.568898
ODPA	PDHA1	28.6961	28.7981	29.0022	28.8449	29.0598	29.1053	28.8936	28.8318	29.0776	28.9343	28.8321	29.0033	-0.102217	0.431143	0.365379	0.0690142	0.561489	0.250659
LA	SSB	29.5553	29.4386	29.0567	29.2446	29.1612	29.1725	28.8842	29.0996	28.7875	28.9238	29.3502	29.1928	0.426438	0.0863823	1.06358	0.269017	0.0906919	1.04243
DHB4	HSD17B4	28.436	28.5093	28.7698	28.4184	28.4281	28.6016	28.8046	28.8356	29.096	28.9121	28.5717	28.4827	-0.340418	0.0685163	1.16421	-0.429378	0.0234819	1.62927
RL8	RPL8	29.2017	29.2048	28.8841	28.1965	29.022	28.7339	28.8076	29.0617	28.8619	28.9104	29.0969	28.6508	0.18649	0.235532	0.627949	-0.259582	0.398316	0.399773
J3QT28	BUB3	28.7196	28.6064	29.0348	28.6593	28.7704	28.8576	28.8583	28.8675	29.0023	28.9094	28.7869	28.7624	-0.12243	0.446747	0.349938	-0.146947	0.120626	0.918558
PA2G4	PA2G4	28.8937	28.9237	28.8115	28.7771	28.7516	28.7391	28.9603	28.903	28.8334	28.8989	28.8763	28.7559	-0.0226149	0.673019	0.171973	-0.14298	0.0498171	1.30262
A0A0A0MRV0	#N/A	28.69	28.5171	28.9207	28.5256	28.7049	28.6973	28.8399	28.7947	29.0602	28.8983	28.7093	28.6426	-0.188999	0.263715	0.578865	-0.255646	0.0707174	1.15047
RCC1	RCC1	29.4024	29.2839	29.7009	29.345	29.3301	29.391	28.8622	28.7848	29.0277	28.8916	29.4624	29.3553	0.570824	0.0250791	1.60069	0.463769	0.0179668	1.74553
HYOU1	HYOU1	28.7286	28.6941	28.6949	28.6193	28.5605	28.5038	28.9983	28.6945	28.8816	28.8581	28.7059	28.5612	-0.152257	0.22598	0.64593	-0.296951	0.0640205	1.19368
C9JFR7	CYCS	28.6816	28.78	29.1826	29.1332	28.6705	28.8523	28.7968	28.7798	28.9908	28.8558	28.8814	28.8853	0.0256443	0.888859	0.0511669	0.0295416	0.857239	0.0668979
1433Z	YWHAZ	28.6602	28.4954	28.4307	28.5113	28.2855	28.4142	28.9358	28.964	28.6633	28.8544	28.5288	28.4037	-0.325603	0.0565901	1.24726	-0.45069	0.0224758	1.64829
ROA0	HNRNPA0	28.46	28.539	28.5262	28.5422	28.6061	28.45	28.8381	28.7493	28.9621	28.8498	28.5084	28.5328	-0.341444	0.0197851	1.70366	-0.317078	0.0171054	1.76687
SF3B2	SF3B2	28.7971	28.5708	28.9616	28.7512	28.8642	28.9317	28.7016	28.8356	29.0087	28.8486	28.7765	28.849	-0.0721009	0.644234	0.190957	0.000397509	0.997154	0.00123775
IDHP	IDH2	28.0157	27.9493	28.1396	28.2006	28.2811	28.2988	28.892	28.7051	28.9447	28.8473	28.0349	28.2602	-0.812416	0.00119558	2.92242	-0.587091	0.00735091	2.13366
SPTN1	SPTAN1	28.8235	28.7013	28.6118	28.5331	28.8086	28.8188	28.9374	28.6262	28.966	28.8432	28.7122	28.7202	-0.131041	0.367887	0.434285	-0.123047	0.440633	0.355923
LRC59	LRRC59	29.189	29.0959	28.7973	28.8531	29.1072	29.0461	28.9074	28.6527	28.9586	28.8396	29.0274	29.0021	0.187815	0.285473	0.544434	0.162544	0.255566	0.592497
RL11	RPL11	29.0804	29.2052	29.1162	28.4386	29.0942	28.9418	28.6906	28.8981	28.8729	28.8206	29.1339	28.8249	0.313368	0.022567	1.64653	0.00432328	0.985044	0.00654441
HCDH	HADH	28.2896	27.9881	27.9491	27.8799	27.9824	28.0175	28.719	28.8929	28.8402	28.8174	28.0756	27.9599	-0.741748	0.00954514	2.02022	-0.857422	0.00026559	3.57579
DEK	DEK	28.6383	28.4297	29.018	28.4532	28.7833	28.7837	28.6317	28.8398	28.9434	28.805	28.6954	28.6734	-0.109618	0.612818	0.212669	-0.131579	0.411882	0.385227
TBA1B	TUBA1B	28.6023	28.8426	28.582	29.05	29.0867	29.3236	28.8348	28.7617	28.7912	28.7959	28.6756	29.1534	-0.12027	0.284978	0.545189	0.357523	0.0459811	1.33742
ODP2	DLAT	29.0507	29.0209	28.9562	28.8266	28.9154	29.1181	29.0522	28.5878	28.744	28.7947	29.0093	28.9534	0.21462	0.253858	0.595409	0.158677	0.390681	0.408178
PRDX1	PRDX1	28.5795	28.4904	28.2786	28.4645	28.1765	28.4819	28.8251	28.9332	28.6186	28.7923	28.4495	28.3743	-0.342795	0.0558758	1.25278	-0.418012	0.0368912	1.43308
DLDH	DLD	29.0947	28.9638	29.129	28.8619	29.0217	29.0801	28.6992	28.7424	28.9056	28.7824	29.0625	28.9879	0.28015	0.0273632	1.56283	0.205511	0.0859571	1.06572
ECHM	ECHS1	28.3256	28.2993	28.7562	28.277	28.4171	28.4204	28.6674	28.7655	28.8928	28.7752	28.4604	28.3715	-0.314834	0.155331	0.808741	-0.403751	0.00945898	2.02416
F5GZS6	SLC3A2	28.3935	28.4114	28.8351	28.4772	28.1739	28.2106	28.7801	28.6815	28.827	28.7629	28.5467	28.2872	-0.216169	0.269726	0.569077	-0.475661	0.0236224	1.62668
BASI	BSG	28.8859	28.678	28.9744	28.3587	28.6287	28.63	28.7402	28.6582	28.8852	28.7612	28.8461	28.5391	0.0849042	0.486587	0.31284	-0.222079	0.124631	0.904375
VAPA	VAPA	28.7299	28.733	29.0398	28.4405	28.8927	29.0326	28.5812	28.8298	28.8395	28.7502	28.8343	28.7886	0.0840843	0.56301	0.249484	0.0384124	0.858923	0.0660459
H12	HIST1H1C	28.2882	28.1043	28.1667	27.4751	28.5126	28.2416	28.3406	30.2355	27.659	28.745	28.1864	28.0765	-0.558643	0.544149	0.264282	-0.668579	0.48732	0.312185
ODO2	DLST	28.937	28.8707	29.0582	28.9354	28.9777	29.0912	28.7504	28.7382	28.7288	28.7391	28.9553	29.0014	0.216161	0.0571177	1.24323	0.262302	0.0282083	1.54962
TCOF	TCOF1	28.6647	28.5152	28.923	28.1819	28.701	28.6572	28.553	28.8082	28.8288	28.73	28.7009	28.5134	-0.0290803	0.855057	0.0680051	-0.216653	0.332245	0.478542
TOM40	TOMM40	28.5187	28.4822	28.4615	28.895	28.9157	28.6971	28.963	28.6807	28.5059	28.7165	28.4874	28.8359	-0.229087	0.226166	0.645573	0.119396	0.484699	0.314528
RL10A	RPL10A	28.8321	29.1814	28.9752	28.7343	28.6878	28.8969	28.7049	28.7821	28.6532	28.7134	28.9962	28.773	0.282808	0.094246	1.02574	0.0596019	0.473381	0.324789
APEX1	APEX1	28.2021	28.3174	28.2077	28.2871	28.4153	28.3961	28.7406	28.7275	28.6478	28.7053	28.2424	28.3662	-0.462874	0.000831936	3.07991	-0.339112	0.00326677	2.48588
PCNA	PCNA	28.7565	28.8754	28.6179	28.8817	28.5539	28.8135	28.7809	28.8506	28.4744	28.702	28.7499	28.7497	0.0479626	0.747502	0.126387	0.047766	0.770377	0.113296
SSBP	SSBP1	28.3863	28.3935	28.5341	28.7888	28.6079	28.5765	28.5618	28.659	28.827	28.6826	28.438	28.6577	-0.244645	0.0666582	1.17615	-0.0248806	0.81933	0.0865414
RCC2	RCC2	28.1651	28.4415	28.2505	27.8296	28.0156	28.095	28.623	28.805	28.617	28.6817	28.2857	27.98	-0.395922	0.0206487	1.68511	-0.701608	0.0026587	2.57533
SUCB2	SUCLG2	28.743	28.6902	29.0008	28.563	28.5225	28.6038	28.602	28.5572	28.8732	28.6775	28.8113	28.5631	0.133856	0.385961	0.413457	-0.114421	0.366222	0.436256
HS71B	HSPA1B	28.7481	28.7409	28.5125	28.7171	28.5335	28.6007	28.6782	28.7872	28.5393	28.6682	28.6672	28.6171	-0.00101467	0.992789	0.00314286	-0.051087	0.601211	0.220973
QCR1	UQCRC1	28.9285	28.9461	28.9678	28.7855	28.922	29.0392	28.6459	28.5356	28.8091	28.6636	28.9474	28.9155	0.28388	0.0673822	1.17145	0.251982	0.0805802	1.09377
G3BP1	G3BP1	28.082	28.0982	27.9338	27.9175	27.8872	27.8797	28.5778	28.7449	28.6634	28.662	28.038	27.8948	-0.624029	0.000961163	3.0172	-0.767225	0.00260082	2.58489
DNMT1	DNMT1	28.6432	28.5889	28.9709	28.5106	28.5801	28.6785	28.6537	28.5526	28.746	28.6507	28.7343	28.5897	0.0835919	0.573234	0.241668	-0.060999	0.457399	0.339705
SDHA	SDHA	28.5475	28.4056	28.784	28.0554	28.4157	28.4318	28.5262	28.6224	28.7959	28.6482	28.579	28.301	-0.0691736	0.639685	0.194034	-0.3472	0.0874345	1.05832
TOM70	TOMM70	29.1351	29.0462	29.2823	29.0918	29.3361	29.2519	28.7557	28.5056	28.6678	28.6431	29.1545	29.2266	0.511469	0.00711256	2.14797	0.583562	0.00470289	2.32764
Q32Q12	NME1-NME2	28.8616	28.7831	28.6956	28.8533	28.5007	28.8232	28.6126	28.7434	28.5613	28.6391	28.7801	28.7257	0.141041	0.124152	0.906047	0.0866394	0.540605	0.26712
SCOT1	OXCT1	28.5245	28.3687	28.5197	28.7225	28.8938	28.7804	28.6165	28.5568	28.7316	28.635	28.471	28.7989	-0.164024	0.0863235	1.06387	0.163917	0.0847118	1.07206
KTN1	KTN1	28.532	28.3042	28.523	28.3589	28.7643	28.7225	28.6854	28.4776	28.7105	28.6245	28.453	28.6152	-0.171438	0.177392	0.751066	-0.00923756	0.954067	0.0204211
RS19	RPS19	28.5368	28.8891	28.6132	28.5388	28.5782	28.6002	28.5808	28.6362	28.6503	28.6224	28.6797	28.5724	0.0572748	0.648595	0.188026	-0.0500093	0.148509	0.828247
E9PKG1	PRMT1	28.4873	28.6283	28.5397	28.3985	28.1657	28.4664	28.656	28.4338	28.7658	28.6185	28.5518	28.3435	-0.0667399	0.57823	0.237899	-0.27501	0.108805	0.963351
RL31	RPL31	28.8222	28.7269	28.3731	28.0735	28.5591	28.4039	28.4211	28.9699	28.4622	28.6178	28.6407	28.3455	0.0229661	0.923284	0.0346648	-0.272259	0.299625	0.523422
BAP31	BCAP31	28.2158	27.9962	28.1688	27.6811	28.1357	28.0293	28.4845	28.5617	28.7954	28.6139	28.1269	27.9487	-0.486963	0.0163763	1.78578	-0.6652	0.0205386	1.68743
ECI1	ECI1	28.3693	28.4901	29.0102	28.4015	28.3396	28.5705	28.5356	28.5511	28.7513	28.6126	28.6232	28.4372	0.0105784	0.963324	0.0162275	-0.175415	0.147705	0.830605
OAT	OAT	27.7362	27.8644	27.8513	27.7875	27.6974	27.7488	28.6616	28.5075	28.6552	28.6081	27.8173	27.7446	-0.790842	0.000328536	3.48342	-0.863526	0.000611652	3.2135
A0A0A0MRM9	NOLC1	29.4014	28.9466	29.4309	29.005	29.1713	29.1619	28.3554	28.7843	28.6728	28.6042	29.2596	29.1127	0.655447	0.0336363	1.47319	0.508576	0.0425984	1.37061
DDB1	DDB1	28.6078	28.7043	28.8744	29.0738	28.7612	28.8819	28.553	28.6591	28.5781	28.5967	28.7288	28.9056	0.132108	0.226253	0.645406	0.308903	0.0638126	1.19509
RS14	RPS14	28.6061	28.7597	28.7152	28.4614	28.4163	28.3583	28.5486	28.7396	28.4997	28.596	28.6937	28.412	0.0977126	0.331731	0.479214	-0.184	0.113978	0.943178
RL15	RPL15	29.372	29.2256	28.9612	28.119	28.8398	28.6786	28.4625	28.8822	28.4338	28.5928	29.1863	28.5458	0.593431	0.0360909	1.4426	-0.0470089	0.86763	0.0616657
RS6	RPS6	28.2945	28.703	28.2425	28.1257	28.2596	28.2837	28.4131	28.7226	28.6186	28.5848	28.4133	28.223	-0.171426	0.384481	0.415125	-0.361758	0.0379324	1.42099
J3QL05	SRSF2	27.4241	27.5458	28.5183	28.3802	28.1513	28.2826	28.3649	28.8457	28.5346	28.5817	27.8294	28.2714	-0.752303	0.149838	0.824378	-0.310337	0.14506	0.838453
J3QR09	RPL19	28.9028	29.052	28.8291	28.1623	28.7896	28.5143	28.3707	28.6139	28.7467	28.5771	28.928	28.4887	0.350832	0.0651485	1.1861	-0.0883814	0.702866	0.153127
A0A0C4DGS1	DDOST	28.1719	28.3198	28.1456	28.3793	28.4191	28.322	28.7188	28.4104	28.5992	28.5761	28.2124	28.3734	-0.363702	0.0350081	1.45583	-0.202678	0.142905	0.844953
MAOM	ME2	28.4651	28.4582	28.6738	28.5518	28.6536	28.5172	28.5808	28.509	28.6214	28.5704	28.5324	28.5742	-0.0380403	0.661121	0.179719	0.00379073	0.946061	0.0240808
RS25	RPS25	19.5689	19.5945	18.0353	17.9391	17.4764	17.7779	28.5462	28.5925	28.5712	28.57	19.0662	17.7311	-9.50375	0.00291383	2.53554	-10.8388	0.000136762	3.86403
HXK1	HK1	28.6089	28.3926	28.7148	28.8591	28.9422	28.9156	28.4556	28.5121	28.6927	28.5535	28.5721	28.9057	0.0186395	0.883433	0.0538266	0.352184	0.0284742	1.54555
P5CS	ALDH18A1	28.9166	29.1536	29.1653	28.0963	28.9168	28.9018	28.5126	28.3642	28.7014	28.5261	29.0785	28.6383	0.552428	0.0130299	1.88506	0.112233	0.727462	0.13819
AHNK	AHNAK	28.4442	28.6542	28.5866	29.0117	28.9717	29.2115	28.5925	28.3777	28.5923	28.5209	28.5617	29.0649	0.0408021	0.688987	0.161789	0.544088	0.00619333	2.20808
TPR	TPR	28.2316	28.1192	28.3151	28.3498	28.3215	28.44	28.4778	28.3274	28.7515	28.5189	28.222	28.3704	-0.296915	0.124208	0.90585	-0.148461	0.354684	0.450159
RL23A	RPL23A	29.1523	29.0869	28.9014	28.1662	28.9473	28.7547	28.2177	28.6157	28.7171	28.5168	29.0469	28.6227	0.530066	0.0544594	1.26393	0.105933	0.727426	0.138211
VDAC3	VDAC3	28.1061	28.2387	28.426	28.279	28.5133	28.5651	28.5367	28.4275	28.5754	28.5132	28.2569	28.4525	-0.25628	0.0922289	1.03513	-0.060756	0.581793	0.235231
A6NEM2	HCFC1	28.4618	28.3717	28.5387	28.4545	28.4073	28.5555	28.5173	28.4187	28.5777	28.5046	28.4574	28.4724	-0.0472098	0.519393	0.284504	-0.0321611	0.640246	0.193653
RL12	RPL12	28.6942	28.8984	28.5189	28.4377	28.6931	28.6457	28.6729	28.4252	28.408	28.5021	28.7038	28.5922	0.201769	0.224581	0.648626	0.0901356	0.481138	0.317731
RL26	RPL26	28.7229	28.9484	28.7362	28.2202	28.8145	28.559	28.102	28.6742	28.651	28.4758	28.8025	28.5312	0.326764	0.215881	0.665785	0.0554945	0.837912	0.0768017
FEN1	FEN1	28.2259	28.3474	28.6445	28.4411	28.275	28.3468	28.4516	28.4937	28.4574	28.4676	28.406	28.3543	-0.0615878	0.670144	0.173832	-0.113256	0.134466	0.871389
SF3A3	SF3A3	28.456	28.2007	28.6676	28.4892	28.4103	28.4511	28.4226	28.3988	28.549	28.4568	28.4414	28.4502	-0.0153633	0.922441	0.0350616	-0.00659112	0.907198	0.0422978
NCPR	POR	28.2732	28.2227	28.7418	28.3289	28.321	28.391	28.4133	28.4044	28.5332	28.4503	28.4126	28.347	-0.0377281	0.843267	0.074035	-0.103302	0.114273	0.942055
PCBP1	PCBP1	28.4958	28.8257	28.5711	28.5705	28.4758	28.7284	28.5474	28.5319	28.2266	28.4353	28.6309	28.5916	0.195541	0.2474	0.606601	0.156258	0.295522	0.52941
IDH3B	IDH3B	28.6622	28.5979	29.064	28.7316	28.9351	28.9054	28.3591	28.3931	28.5367	28.4296	28.7747	28.8573	0.345055	0.129157	0.888881	0.427679	0.00734611	2.13394
RL27A	RPL27A	28.3238	28.3479	28.3339	27.7438	28.0922	28.0399	28.2848	28.4136	28.5893	28.4292	28.3352	27.9587	-0.0940026	0.39835	0.399736	-0.470567	0.0299807	1.52316
RL18	RPL18	29.0494	28.9051	28.7246	28.6253	28.9252	28.6022	28.436	28.337	28.5128	28.4286	28.893	28.7176	0.464444	0.0212883	1.67186	0.288989	0.0908331	1.04176
ATP5L	ATP5MG	28.5487	28.355	28.7845	28.1332	28.6006	28.8385	28.4249	28.1947	28.6284	28.416	28.5628	28.5241	0.146766	0.452181	0.344688	0.108104	0.683	0.165579
RAB2A	RAB2A	28.5652	28.696	29.0975	28.5403	28.2826	28.5624	28.5376	28.3045	28.4002	28.4141	28.7862	28.4618	0.372108	0.132054	0.879247	0.0476511	0.695122	0.157939
PNPT1	PNPT1	28.8846	28.7801	28.9968	28.7391	28.9927	29.0258	28.3295	28.3311	28.5429	28.4012	28.8871	28.9192	0.485963	0.00706669	2.15078	0.518005	0.0122591	1.91154
LETM1	LETM1	28.1852	28.3246	28.6416	28.4041	28.4067	28.6206	28.3188	28.3993	28.4773	28.3985	28.3838	28.4772	-0.0146658	0.925889	0.0334409	0.0786815	0.416042	0.380863
RL23	RPL23	28.7408	28.7822	28.658	28.1512	28.4354	28.5373	28.3897	28.4065	28.3919	28.396	28.727	28.3746	0.330953	0.0107347	1.96921	-0.0214023	0.87019	0.0603859
SPTB2	SPTBN1	28.2721	28.3338	28.3478	28.1826	28.4338	28.3636	28.466	28.15	28.5616	28.3925	28.3179	28.3267	-0.0746164	0.6117	0.213462	-0.0658572	0.678394	0.168518
C1TC	MTHFD1	28.7643	28.7825	28.3666	28.7299	28.5642	28.3285	28.4274	28.4637	28.2784	28.3898	28.6378	28.5409	0.247959	0.201216	0.696338	0.151036	0.330563	0.480745
GPC4	GPC4	27.2645	27.1528	27.8475	29.0564	28.9072	29.0488	28.3016	28.4143	28.4486	28.3881	27.4216	29.0041	-0.96655	0.0413817	1.38319	0.616013	0.000752101	3.12372
AN32A	ANP32A	29.0099	28.8668	28.6589	28.4549	28.4946	28.6457	28.3063	28.5988	28.2541	28.3864	28.8452	28.5317	0.458813	0.0362996	1.4401	0.145335	0.317152	0.498733
PRP19	PRPF19	28.3477	28.482	28.3125	28.3584	28.5792	28.5571	28.4431	28.2542	28.4314	28.3762	28.3808	28.4983	0.00453946	0.957548	0.0188395	0.122029	0.261297	0.582866
A0A140T9I0	HLA-A	28.3436	28.1931	28.5541	28.3008	28.2955	28.3159	28.435	28.329	28.3573	28.3738	28.3636	28.3041	-0.0101612	0.933267	0.0299939	-0.069712	0.154419	0.811301
X1WI28	RPL10	28.5602	28.7053	28.3762	28.1519	28.4656	28.4015	28.4388	28.3411	28.3397	28.3732	28.5472	28.3396	0.174017	0.201772	0.695138	-0.0335591	0.766256	0.115626
PPIA	PPIA	28.0244	28.2596	27.7176	28.0981	27.84	28.2794	28.4106	28.6878	28.0105	28.3696	28.0005	28.0725	-0.369085	0.219542	0.658483	-0.297129	0.284004	0.546676
RAB6A	RAB6A	28.3681	28.3473	28.9487	28.561	28.472	28.5238	28.35	28.3566	28.3969	28.3678	28.5547	28.5189	0.186858	0.443293	0.353309	0.151071	0.0127938	1.893
TFAM	TFAM	28.1404	27.9979	28.4542	28.1417	28.3697	28.3925	28.316	28.3488	28.4168	28.3605	28.1975	28.3013	-0.163005	0.349799	0.456182	-0.059213	0.546148	0.26269
EIF3D	EIF3D	28.4021	28.7489	28.1582	28.0668	28.4597	28.1333	28.6343	28.2045	28.2368	28.3585	28.4364	28.2199	0.0778971	0.742074	0.129553	-0.138604	0.493721	0.306519
DDX1	DDX1	28.021	28.0828	28.1585	28.1198	27.933	28.0242	28.4043	28.3031	28.3448	28.3507	28.0874	28.0257	-0.263303	0.00752953	2.12323	-0.325064	0.0122067	1.9134
CBX3	CBX3	27.8251	27.6437	28.1732	28.356	28.1973	28.1827	28.2677	28.2783	28.4731	28.3397	27.8807	28.2454	-0.459031	0.081317	1.08982	-0.094345	0.340235	0.468221
RS7	RPS7	28.6445	28.7362	27.7869	28.3272	28.2825	28.0355	28.3076	28.5046	28.165	28.3258	28.3892	28.2151	0.063458	0.857349	0.0668421	-0.110658	0.455222	0.341776
M0R0F0	RPS5	28.4175	28.3566	27.8566	27.1885	28.3967	27.9367	28.3603	28.2687	28.3481	28.3257	28.2103	27.8406	-0.115441	0.584111	0.233505	-0.485054	0.301889	0.520153
HSP76	HSPA6	28.8561	28.3168	28.4637	28.2368	28.4775	28.3271	28.3603	28.4527	28.1494	28.3208	28.5455	28.3471	0.224719	0.306499	0.513571	0.026325	0.829249	0.081315
A0A087WXM6	RPL17	28.6849	28.8186	28.4307	28.2705	28.3525	28.2761	28.3656	28.2525	28.3364	28.3181	28.6447	28.2997	0.326583	0.0926173	1.03331	-0.0184578	0.691033	0.160501
RS15A	RPS15A	28.4076	28.5368	28.1916	28.1691	28.2046	28.2112	28.1911	28.3251	28.4073	28.3079	28.3786	28.195	0.0707918	0.588961	0.229914	-0.112882	0.211422	0.67485
IMA1	KPNA2	28.0079	27.7636	27.9083	27.8026	27.7843	27.7199	28.3444	28.1547	28.4044	28.3012	27.8933	27.7689	-0.40787	0.0169994	1.76957	-0.532229	0.0125561	1.90114
RFA1	RPA1	28.4898	28.4518	28.3656	28.3834	28.1336	28.2586	28.2861	28.4271	28.187	28.3001	28.4357	28.2586	0.135665	0.182381	0.739021	-0.0415	0.700137	0.154817
RUVB2	RUVBL2	28.0582	28.0158	28.1889	28.2963	28.097	28.2463	28.2257	28.3024	28.3662	28.2981	28.0876	28.2132	-0.21051	0.0361223	1.44222	-0.0849465	0.313592	0.503635
ODO1	OGDH	28.5275	28.5055	28.7378	28.5811	28.5848	28.7643	28.3496	28.2028	28.3301	28.2942	28.5903	28.6434	0.296096	0.0360987	1.44251	0.349257	0.0118137	1.92762
GRPE1	GRPEL1	28.3844	28.1415	28.5404	28.1817	28.4105	28.4391	28.374	28.1463	28.3435	28.2879	28.3554	28.3438	0.0674928	0.651259	0.186246	0.0558087	0.63397	0.197931
E9PK01	EEF1D	28.8401	28.8227	28.5376	28.6273	28.6225	28.5448	28.1771	28.5781	28.1032	28.2861	28.7335	28.5982	0.44738	0.0742619	1.12923	0.312091	0.164931	0.782698
U5S1	EFTUD2	27.9323	28.0987	27.7669	27.7012	27.8848	27.9969	28.4229	28.0515	28.3821	28.2855	27.9326	27.861	-0.352855	0.0832318	1.07971	-0.424529	0.0484507	1.3147
NDUS1	NDUFS1	28.4207	28.3432	28.6345	28.4358	28.4849	28.5082	28.2014	28.2527	28.3909	28.2817	28.4661	28.4763	0.184454	0.162138	0.790116	0.194627	0.0607543	1.21642
A0A087WVM4	MTHFD1L	28.6785	28.4686	28.5906	28.2815	28.4574	28.4425	28.2445	28.23	28.3558	28.2768	28.5792	28.3938	0.302457	0.019212	1.71643	0.117037	0.172703	0.762699
RS13	RPS13	28.3845	28.4709	28.1203	27.7867	28.0723	27.9459	28.1495	28.3948	28.2632	28.2691	28.3252	27.935	0.0560668	0.684917	0.164362	-0.334178	0.0384326	1.4153
RL28	RPL28	28.7883	28.6559	28.4109	28.2176	28.595	28.4529	28.0716	28.3816	28.3537	28.269	28.6184	28.4218	0.349397	0.0789335	1.10274	0.15284	0.36076	0.442782
LMAN1	LMAN1	28.2038	28.2531	28.7503	28.2526	28.2963	28.5804	28.2825	28.1777	28.3456	28.2686	28.4024	28.3764	0.133812	0.528059	0.277317	0.107825	0.416411	0.380478
SFXN1	SFXN1	28.5311	28.3211	28.4326	27.8726	28.5596	28.5217	28.2652	28.1134	28.4132	28.2639	28.4283	28.318	0.164352	0.203016	0.69247	0.0540718	0.83778	0.07687
PABP2	PABPN1	27.8842	27.7535	28.2085	27.9971	28.1867	28.062	28.4373	27.9754	28.3629	28.2585	27.9487	28.0819	-0.309783	0.191108	0.718722	-0.176591	0.345365	0.461722
HNRL2	HNRNPUL2	28.2525	28.153	28.5857	28.4213	28.1982	28.3074	28.3186	28.1408	28.3043	28.2546	28.3304	28.309	0.0758432	0.63533	0.197001	0.0544215	0.561874	0.250361
RL27	RPL27	28.7539	28.71	28.5226	28.3063	28.5249	28.3899	28.0891	28.2824	28.3912	28.2542	28.6622	28.407	0.407916	0.024571	1.60958	0.152766	0.240001	0.619788
SK2L2	#N/A	28.1824	28.1385	28.3899	28.2256	28.0737	28.1849	28.2737	28.14	28.2777	28.2305	28.237	28.1614	0.0064816	0.946678	0.0237977	-0.0690848	0.3417	0.466355
SRRT	SRRT	27.9113	27.8666	28.1468	27.5858	27.9944	27.9086	28.2615	28.109	28.3152	28.2285	27.9749	27.8296	-0.25367	0.0831008	1.08039	-0.398956	0.0657588	1.18205
U2AF2	U2AF2	27.5998	27.8254	27.7856	27.9424	27.729	27.8479	28.4827	27.8661	28.3077	28.2189	27.7369	27.8398	-0.481941	0.105666	0.976066	-0.379106	0.165456	0.781318
TERA	VCP	27.7285	27.9876	28.2524	28.2407	27.7711	27.9248	28.0268	28.406	28.176	28.203	27.9895	27.9789	-0.213486	0.32324	0.490475	-0.224107	0.276942	0.55761
GALT2	GALNT2	27.506	27.5192	27.7117	27.5456	27.6289	27.6903	28.2647	28.0669	28.2703	28.2006	27.579	27.6216	-0.621658	0.00274566	2.56135	-0.579009	0.00352292	2.4531
CATA	CAT	28.1364	27.9129	28.4172	27.8162	27.9047	27.9971	28.1836	28.1447	28.24	28.1894	28.1555	27.906	-0.0339535	0.83913	0.0761708	-0.283445	0.0167081	1.77707
CALU	CALU	27.5996	27.7722	27.533	27.6867	27.6645	27.684	28.4497	27.8434	28.2518	28.1817	27.635	27.6784	-0.546717	0.0765925	1.11581	-0.503287	0.10592	0.975021
IF2G	EIF2S3	28.0462	27.9808	27.9549	27.4383	27.7821	27.6113	28.1385	28.1795	28.198	28.172	27.994	27.6106	-0.178054	0.00825795	2.08313	-0.561469	0.0268025	1.57183
RS20	RPS20	28.3527	28.3869	28.1002	27.1628	28.0692	27.9437	27.8588	28.2321	28.3165	28.1358	28.28	27.7253	0.144167	0.444902	0.351736	-0.410541	0.287363	0.54157
ADT3	SLC25A6	28.5509	28.889	28.109	28.1755	28.5274	28.563	28.2949	27.9762	28.1348	28.1353	28.5163	28.422	0.381027	0.227907	0.642242	0.286673	0.142285	0.84684
TCP4	SUB1	27.4002	27.8319	27.7285	27.7693	27.6324	27.9068	28.1124	28.2432	28.0461	28.1339	27.6535	27.7695	-0.480352	0.0489963	1.30984	-0.364392	0.0240716	1.61849
HMGA1	HMGA1	28.7259	28.1558	28.7268	27.7914	28.4908	28.4033	27.8916	28.373	28.1354	28.1333	28.5362	28.2285	0.402839	0.168979	0.772168	0.0951426	0.736369	0.132905
TIM13	TIMM13	27.8627	27.8011	28.2531	27.9816	28.1386	28.2154	28.1801	27.961	28.247	28.1294	27.9723	28.1119	-0.157061	0.407407	0.389972	-0.0175011	0.882127	0.0544691
ACLY	ACLY	27.8454	28.0272	27.6435	28.2316	27.9694	28.0603	28.0774	28.2541	28.014	28.1152	27.8387	28.0871	-0.276483	0.115954	0.935713	-0.0280655	0.802899	0.0953391
RTCB	RTCB	27.9245	28.046	28.2441	28.1923	28.1228	28.2342	28.1233	28.1022	28.1165	28.114	28.0715	28.1831	-0.0424775	0.693415	0.159007	0.0690921	0.163107	0.787529
HDAC2	HDAC2	28.4192	28.3679	28.2005	28.0221	28.1488	28.1381	28.0208	28.076	28.231	28.1093	28.3292	28.103	0.219933	0.073597	1.13314	-0.0062903	0.937711	0.027931
TPM4	TPM4	27.0912	27.0464	27.1591	28.0138	28.0272	27.9649	28.1123	27.9821	28.2019	28.0988	27.0989	28.002	-0.999877	0.00081767	3.08742	-0.0968079	0.265166	0.576483
GNAI3	GNAI3	28.075	28.0015	28.0845	28.267	28.1101	28.0891	28.2041	27.9558	28.1084	28.0894	28.0537	28.1554	-0.0357392	0.679376	0.167889	0.0659813	0.513213	0.289702
PREP	PITRM1	27.8532	27.7734	28.0186	27.7789	27.9281	28.0456	28.1153	27.9696	28.1554	28.0801	27.8817	27.9176	-0.198382	0.100341	0.998521	-0.162533	0.170878	0.767314
RAB14	RAB14	28.3474	28.5671	28.7068	28.5219	28.3457	28.3862	28.0969	28.021	28.1092	28.0757	28.5404	28.4179	0.464704	0.0396332	1.40194	0.342181	0.0106978	1.97071
RAB5C	RAB5C	27.8106	27.8196	27.9866	27.9827	27.8648	28.0096	28.1122	27.9371	28.1773	28.0755	27.8723	27.9524	-0.203288	0.0943454	1.02528	-0.123166	0.231483	0.63548
TADBP	TARDBP	27.9284	27.5144	27.8553	27.7564	27.8473	27.6574	28.042	28.0046	28.1669	28.0712	27.766	27.7537	-0.305171	0.126183	0.898999	-0.31747	0.0128281	1.89184
RAP1B	RAP1B	28.1328	28.0817	28.3449	28.3784	28.4859	28.2619	28.1672	27.9125	28.1144	28.0647	28.1864	28.3754	0.121777	0.33764	0.471547	0.310714	0.0387188	1.41208
SARNP	SARNP	28.3351	28.1696	28.6303	28.272	28.3441	28.4108	28.0582	28.0097	28.1153	28.0611	28.3783	28.3423	0.317285	0.136632	0.864448	0.2812	0.00617386	2.20944
RU2A	SNRPA1	27.9444	27.9479	28.2668	28.0145	27.8726	28.0264	28.007	28.0353	28.1333	28.0585	28.0531	27.9712	-0.00548235	0.965072	0.0154404	-0.0873872	0.238874	0.621832
RL35	RPL35	28.106	28.3098	27.7743	27.6002	27.9253	27.8963	27.9312	28.1872	28.0453	28.0546	28.0634	27.8073	0.00878853	0.962765	0.0164796	-0.247299	0.132062	0.879223
SYIM	IARS2	28.1035	28.0535	28.3636	28.2993	28.421	28.3247	27.9744	28.029	28.1242	28.0425	28.1735	28.3483	0.131005	0.308821	0.510294	0.305802	0.00642078	2.19241
A0A0B4J2D5	#N/A	27.8267	27.7218	27.8364	27.631	27.9938	27.9664	27.8997	27.9425	28.2586	28.0336	27.795	27.8638	-0.238627	0.160363	0.794896	-0.169838	0.355064	0.449693
RAN	RAN	28.407	28.2585	28.3731	28.0264	28.0804	28.1807	27.9485	28.3295	27.8188	28.0323	28.3462	28.0958	0.313913	0.169398	0.771091	0.0635315	0.72427	0.1401
AAAT	SLC1A5	27.6095	27.4225	27.458	27.4096	27.3744	27.2822	28.0958	27.9776	28.0171	28.0302	27.4966	27.3554	-0.533528	0.00293259	2.53275	-0.674751	0.000204747	3.68878
SF01	SF1	27.5652	27.8384	27.9398	28.0871	27.6976	27.892	28.0258	28.0773	27.9652	28.0228	27.7811	27.8923	-0.241639	0.155188	0.809141	-0.130536	0.366381	0.436067
MCM3	MCM3	28.4189	28.4679	28.1339	28.2953	28.1513	28.3174	28.0368	28.2131	27.8126	28.0208	28.3403	28.2547	0.319404	0.110466	0.95677	0.233823	0.170355	0.768645
NOMO1	NOMO1	28.1161	28.0837	28.3446	28.3335	28.1453	28.1964	27.9646	28.0568	28.036	28.0191	28.1814	28.225	0.162323	0.177963	0.74967	0.205925	0.0479477	1.31923
HSP74	HSPA4	27.986	27.942	27.6516	28.2421	27.7044	27.9029	28.0646	28.1485	27.838	28.017	27.8599	27.9498	-0.157144	0.325412	0.487566	-0.0672127	0.735123	0.13364
P5CR1	PYCR1	28.1891	28.275	28.4485	27.3674	27.7848	27.8209	27.9284	27.905	28.2174	28.0169	28.3042	27.6577	0.287267	0.0898536	1.04646	-0.359291	0.120763	0.918065
PGAM5	PGAM5	27.7419	27.3895	28.4599	28.1971	27.7439	28.0352	27.7759	28.1666	28.0938	28.0121	27.8638	27.9921	-0.148296	0.694254	0.158481	-0.0200277	0.916262	0.0379802
ACTB	ACTB	26.8757	26.6757	26.9002	27.6115	27.6162	27.2215	27.8107	27.8779	28.3452	28.0113	26.8172	27.4831	-1.19405	0.0100359	1.99845	-0.528213	0.0720001	1.14267
TCRG1	TCERG1	28.2391	28.2415	28.3208	28.1045	28.3788	28.3793	27.9346	27.9353	28.1617	28.0105	28.2671	28.2876	0.2566	0.0635948	1.19658	0.277017	0.0822449	1.08489
RUVB1	RUVBL1	27.7077	27.7099	27.3192	28.0105	27.8037	27.9999	28.0897	28.0465	27.8864	28.0075	27.5789	27.938	-0.428611	0.0621902	1.20628	-0.0695289	0.489204	0.31051
TXND5	TXNDC5	27.6262	27.8536	27.4406	27.2535	27.6223	27.6108	27.9915	27.9046	28.1015	27.9992	27.6401	27.4955	-0.359058	0.076713	1.11513	-0.503651	0.0359361	1.44447
E7ES08	HMGB3	27.1133	27.4477	27.5601	27.402	26.889	27.2541	27.7289	28.4323	27.831	27.9974	27.3737	27.1817	-0.623697	0.0856908	1.06707	-0.815684	0.0441137	1.35543
TALDO	TALDO1	28.7102	28.692	28.485	28.4369	28.245	28.498	27.8736	28.3216	27.794	27.9964	28.6291	28.3933	0.632708	0.0445147	1.3515	0.396935	0.121553	0.915233
MCM6	MCM6	28.4139	28.5029	28.306	28.2392	28.0136	28.2728	28.0245	28.0598	27.8745	27.9862	28.4076	28.1752	0.421351	0.00634029	2.19789	0.188977	0.138062	0.859925
RL21	RPL21	28.536	28.5103	28.3698	27.9686	28.2488	27.9505	27.9412	27.8133	28.1894	27.9813	28.472	28.056	0.490737	0.030592	1.51439	0.0746579	0.637984	0.19519
NSUN2	NSUN2	28.4207	28.4246	28.293	28.5486	28.3659	28.4436	27.9338	28.0652	27.9355	27.9781	28.3794	28.4527	0.401286	0.0028229	2.54931	0.474565	0.00260813	2.58367
C9JXB8	RPL24	27.8073	28.3384	28.0313	27.9049	27.9319	27.9659	28.1298	27.8845	27.9154	27.9766	28.059	27.9342	0.0824549	0.665333	0.176961	-0.0423331	0.641609	0.19273
TP53B	TP53BP1	27.921	27.7696	28.111	27.8207	27.8136	27.8473	27.9178	27.8845	28.1049	27.969	27.9339	27.8272	-0.0351598	0.786225	0.104453	-0.141842	0.172055	0.764333
CAPR1	CAPRIN1	27.7603	27.7759	27.7257	27.4151	27.4302	27.2153	28.1063	27.9222	27.8392	27.9559	27.754	27.3536	-0.201908	0.120208	0.920067	-0.602351	0.00481194	2.31768
HTSF1	HTATSF1	27.7506	27.6824	28.0685	27.7921	27.7572	27.7306	27.9895	27.8942	27.981	27.9549	27.8338	27.76	-0.121056	0.417656	0.379182	-0.194917	0.00959551	2.01793
RS17	RPS17	28.2365	28.2119	27.7666	27.6853	27.838	27.5641	28.1009	27.847	27.9062	27.9514	28.0717	27.6958	0.120333	0.532886	0.273366	-0.255571	0.0814686	1.08901
CPT2	CPT2	27.5702	27.3562	27.7879	27.5121	27.6769	27.7138	27.8265	27.9452	28.0691	27.9469	27.5714	27.6343	-0.375507	0.0747227	1.12655	-0.312672	0.0294146	1.53144
UBP7	USP7	27.7621	27.7542	27.6825	27.8668	27.6682	27.7389	28.0055	27.9498	27.8844	27.9465	27.7329	27.758	-0.213612	0.00988621	2.00497	-0.18858	0.0622914	1.20557
STIP1	STIP1	28.2866	28.2197	28.0869	28.0491	27.8972	27.9425	28.0283	28.0085	27.7801	27.939	28.1977	27.9629	0.258732	0.0643396	1.19152	0.0239146	0.809891	0.0915734
NSDHL	NSDHL	28.0356	28.0772	28.2002	27.922	28.229	28.2724	27.9642	27.8723	27.9752	27.9372	28.1043	28.1411	0.167131	0.0562838	1.24962	0.203936	0.199274	0.70055
AT1B3	ATP1B3	27.8577	27.8506	28.3912	27.7457	27.5313	27.8459	28.1762	27.8495	27.7629	27.9295	28.0332	27.7076	0.103618	0.663187	0.178364	-0.22192	0.234661	0.62956
PPIF	PPIF	27.494	27.5582	27.9136	27.7299	27.9202	27.9359	27.8491	27.9254	28.0127	27.929	27.6553	27.862	-0.273754	0.160476	0.79459	-0.067027	0.460746	0.336539
GPDM	GPD2	24.9593	24.7373	24.665	27.7468	27.7951	27.8585	28.0639	27.7424	27.9106	27.9057	24.7872	27.8001	-3.11846	1.73325e-05	4.76114	-0.105515	0.376472	0.424267
DECR	DECR1	26.8875	27.1871	27.6529	27.6751	27.4799	27.7784	27.8622	27.7729	28.0401	27.8918	27.2425	27.6445	-0.649262	0.0870854	1.06005	-0.247318	0.104112	0.9825
AL1B1	ALDH1B1	27.6802	27.9294	28.1159	28.0629	27.9559	28.1699	27.7385	27.8717	28.0601	27.8901	27.9085	28.0629	0.0183618	0.912968	0.0395446	0.172753	0.208062	0.681807
H7BYY1	TPM1	26.915	26.9078	27.3062	28.5516	28.5631	28.4656	27.7231	27.9661	27.9677	27.8857	27.043	28.5268	-0.842649	0.00919462	2.03647	0.641119	0.00863139	2.06392
MSH2	MSH2	27.8686	27.9322	27.9096	28.1848	27.8063	27.7747	27.8817	28.0053	27.767	27.8847	27.9035	27.9219	0.0188145	0.813694	0.0895391	0.0372794	0.818054	0.0872182
AMPL	LAP3	27.9325	27.9588	28.0691	28.0341	27.9828	27.9929	27.9036	27.8577	27.8858	27.8823	27.9868	28.0032	0.104444	0.119159	0.923873	0.120894	0.00455646	2.34137
SMD2	SNRPD2	27.7272	27.5445	27.7099	27.5	27.7899	27.805	28.0912	27.6785	27.8586	27.8761	27.6605	27.6983	-0.215574	0.20638	0.685332	-0.177835	0.318055	0.497498
AFG32	AFG3L2	28.0918	28.1746	28.512	27.9349	28.1624	28.2501	27.7681	27.9728	27.8813	27.874	28.2595	28.1158	0.385426	0.0776345	1.10995	0.241728	0.107687	0.967838
API5	API5	28.0253	28.0124	28.1006	28.1011	28.0126	28.0206	27.7503	27.8813	27.9745	27.8687	28.0461	28.0448	0.177382	0.0962772	1.01648	0.176068	0.0973387	1.01171
EIF3A	EIF3A	27.8721	28.2932	27.5307	27.6142	27.8437	27.772	27.8959	27.8774	27.8054	27.8596	27.8987	27.7433	0.0390946	0.876136	0.0574282	-0.116285	0.222146	0.653362
IF5A1	EIF5A	27.6351	27.57	27.1226	27.5401	27.2825	27.4389	27.9726	27.9227	27.6647	27.8533	27.4425	27.4205	-0.4108	0.108901	0.962969	-0.432854	0.0256535	1.59085
COF1	CFL1	27.5399	27.6623	26.9853	27.9495	27.5467	27.5186	27.9916	27.9954	27.5472	27.8447	27.3958	27.6716	-0.448903	0.161812	0.790989	-0.173159	0.443421	0.353184
SMU1	SMU1	27.9496	28.0025	28.3605	27.8303	27.8964	28.1088	27.7253	27.7199	28.0632	27.8361	28.1042	27.9452	0.268082	0.19501	0.709943	0.109039	0.486605	0.312823
MCM5	MCM5	28.2831	28.5359	28.1443	28.3602	28.1705	28.4539	27.8866	27.9183	27.6793	27.8281	28.3211	28.3282	0.493048	0.0292513	1.53385	0.500117	0.0114291	1.94199
A0A0A0MRA5	HNRNPUL1	27.4587	27.6267	27.8649	27.568	27.6194	27.6944	27.7712	27.8094	27.888	27.8228	27.6501	27.6273	-0.172711	0.277626	0.55654	-0.195556	0.0178407	1.74859
PGAM1	PGAM1	28.012	28.2287	27.9404	28.0514	27.7705	28.2359	27.9386	28.1673	27.361	27.8223	28.0604	28.0193	0.238039	0.431432	0.365088	0.196936	0.523888	0.280761
APMAP	APMAP	27.5283	27.2613	27.8274	27.3575	27.4658	27.4212	27.8275	27.7803	27.843	27.8169	27.539	27.4148	-0.277912	0.230141	0.638006	-0.402082	0.00107869	2.9671
SRSF3	SRSF3	27.4336	27.3471	28.0144	27.753	27.4569	27.4616	27.7468	27.8563	27.8195	27.8075	27.5984	27.5572	-0.209095	0.423845	0.372793	-0.250322	0.113586	0.944675
MCM4	MCM4	28.2455	28.4937	28.1028	28.1961	28.0663	28.2661	27.8417	27.9713	27.6071	27.8067	28.2807	28.1762	0.473989	0.0388605	1.41049	0.369486	0.053455	1.27201
COX5A	COX5A	27.3801	27.4518	28.5192	27.9433	27.9382	28.1769	27.5888	27.8037	27.9699	27.7875	27.7837	28.0195	-0.00377034	0.992945	0.00307477	0.231982	0.169663	0.770412
SAE2	UBA2	28.1949	28.2393	28.2259	28.4286	28.0237	28.1524	27.8664	27.9987	27.4935	27.7862	28.22	28.2016	0.433816	0.102013	0.991344	0.415375	0.101095	0.995272
KAD3	AK3	27.7882	27.515	28.0341	28.0152	28.1212	28.0207	27.7168	27.7313	27.9064	27.7848	27.7791	28.0524	-0.00573424	0.974233	0.0113371	0.267549	0.0287333	1.54161
GUAA	GMPS	28.3489	28.4002	28.0505	28.4451	27.9809	28.1301	27.8017	28.0332	27.5182	27.7844	28.2665	28.1853	0.482169	0.0647454	1.18879	0.40098	0.118915	0.924764
SYEP	EPRS	28.1802	28.3135	27.6408	27.753	27.8317	27.6019	27.8593	27.7618	27.7197	27.7803	28.0448	27.7289	0.264568	0.326229	0.486477	-0.0513802	0.55808	0.253303
MTCH2	MTCH2	28.2089	28.0502	28.0765	28.2768	28.3465	28.4368	27.785	27.7012	27.8496	27.7786	28.1119	28.3534	0.333291	0.00728036	2.13785	0.574761	0.000829926	3.08096
PCBP2	PCBP2	27.3956	27.5286	27.6718	27.3692	27.4898	27.6953	27.7886	27.9451	27.6011	27.7783	27.532	27.5181	-0.246291	0.128865	0.889866	-0.260148	0.131942	0.879616
SMC1A	SMC1A	27.5794	27.4794	27.7608	27.5815	27.7794	27.7308	27.7414	27.7491	27.8416	27.7773	27.6065	27.6972	-0.170797	0.163097	0.787553	-0.0801058	0.320049	0.494784
MPPA	PMPCA	27.7189	27.6378	27.866	28.229	28.2769	28.2865	27.7917	27.7004	27.8239	27.772	27.7409	28.2641	-0.0311041	0.710104	0.148678	0.492156	0.00151826	2.81865
SPCS2	SPCS2	27.7823	27.7442	28.0451	27.4572	27.8731	27.9018	27.7354	27.5687	27.9776	27.7606	27.8572	27.744	0.0966248	0.560636	0.251319	-0.016526	0.933748	0.0297705
MCM7	MCM7	28.4303	28.4806	28.069	28.2687	27.9919	28.1028	27.7164	27.908	27.6539	27.7594	28.3266	28.1211	0.567187	0.0285812	1.54392	0.361718	0.0311826	1.50609
SUCA	SUCLG1	27.7303	27.7219	28.013	27.1549	27.8301	27.9391	27.8344	27.8826	27.5604	27.7592	27.8217	27.6414	0.0625542	0.675262	0.170528	-0.117775	0.69046	0.160861
SPT6H	SUPT6H	27.6735	27.4862	27.8608	27.5524	27.5725	27.5625	27.6619	27.7535	27.8564	27.7573	27.6735	27.5625	-0.0838262	0.540852	0.266921	-0.194824	0.0725364	1.13944
ERH	ERH	27.2948	26.834	27.7688	27.8029	27.7658	27.5694	27.4879	27.7964	27.9389	27.7411	27.2992	27.7127	-0.44188	0.240683	0.618554	-0.0283684	0.863133	0.0639224
PARK7	PARK7	27.6785	27.5405	27.4156	27.9138	27.5737	27.7015	27.7501	27.9582	27.508	27.7388	27.5449	27.7297	-0.193889	0.282686	0.548696	-0.00910331	0.958465	0.0184239
EFGM	GFM1	27.8386	27.9043	28.2955	27.958	28.0315	28.1595	27.7423	27.6322	27.8404	27.7383	28.0128	28.0497	0.274505	0.184705	0.733521	0.311375	0.0208617	1.68065
FACE1	ZMPSTE24	27.4654	27.509	27.7655	27.639	27.497	27.6853	27.9504	27.534	27.7059	27.7301	27.58	27.6071	-0.150121	0.384836	0.414724	-0.123025	0.428031	0.368525
E7EPB3	RPL14	28.0538	28.0592	27.5652	27.5342	27.7766	27.8028	27.8727	27.6927	27.6214	27.7289	27.8927	27.7045	0.1638	0.434309	0.362201	-0.024391	0.840691	0.0753637
HNRPF	HNRNPF	27.7549	27.8877	28.0878	28.26	28.0914	28.0633	27.734	27.7899	27.6618	27.7286	27.9102	28.1382	0.1816	0.192826	0.714833	0.409668	0.00826991	2.0825
AASS	AASS	26.5222	26.5516	26.8787	26.7608	26.8636	26.9257	27.6414	27.7136	27.8262	27.7271	26.6508	26.85	-1.07627	0.00413943	2.38306	-0.87706	0.000281731	3.55016
SMC3	SMC3	27.6976	27.5938	27.7365	27.7482	27.7672	27.7584	27.7797	27.6267	27.7632	27.7232	27.676	27.758	-0.0471977	0.505664	0.296138	0.0347656	0.548368	0.260928
RPA1	POLR1A	27.8315	27.6475	28.1631	27.8389	27.9344	28.0516	27.7327	27.652	27.7793	27.7213	27.8807	27.9416	0.159372	0.402727	0.394989	0.2203	0.0485324	1.31397
MCM2	MCM2	28.0723	28.302	28.1368	28.5211	27.9258	28.1234	27.5681	27.9388	27.6534	27.7201	28.1704	28.1901	0.450287	0.0357339	1.44692	0.469974	0.0983039	1.00743
COX2	MT-CO2	28.1348	27.988	28.0609	27.643	27.8306	27.9237	27.6795	27.5432	27.9322	27.7183	28.0612	27.7991	0.342932	0.0807987	1.0926	0.0807645	0.599556	0.22217
SRP14	SRP14	27.1747	27.1662	27.1363	27.0539	27.0009	27.1391	27.7683	27.7132	27.6705	27.7173	27.1591	27.0646	-0.558241	0.000720997	3.14207	-0.652719	0.000353059	3.45215
AL7A1	ALDH7A1	26.9337	27.143	27.5137	27.1116	27.265	27.2612	27.6203	27.7286	27.7994	27.7161	27.1968	27.2126	-0.519289	0.0812685	1.09008	-0.503498	0.00227239	2.64352
MPPB	PMPCB	27.9562	27.6422	27.9692	28.0886	28.1576	28.3385	27.6589	27.6868	27.7874	27.711	27.8559	28.1949	0.144855	0.307731	0.511828	0.483903	0.0102476	1.98938
CDC5L	CDC5L	27.6285	27.7387	27.6867	27.74	27.8209	27.805	27.771	27.5467	27.8108	27.7095	27.6846	27.7887	-0.0248485	0.799029	0.0974374	0.0791618	0.440721	0.355837
H0Y8R1	GRSF1	27.209	27.2127	27.6082	27.4307	27.5104	27.5809	27.7256	27.6742	27.6984	27.6994	27.3433	27.5073	-0.356091	0.11319	0.946191	-0.192038	0.0362056	1.44122
K7EQ55	DAZAP1	27.633	27.528	27.8177	27.4531	27.6887	27.6493	27.6749	27.7655	27.6382	27.6929	27.6596	27.597	-0.0333243	0.745015	0.127835	-0.0958322	0.327346	0.484993
PSMD2	PSMD2	28.0628	28.0638	27.7756	27.8743	27.7347	27.8421	27.7584	27.704	27.5892	27.6839	27.9674	27.817	0.283544	0.0785757	1.10471	0.133159	0.113096	0.946553
NLTP	SCP2	26.892	26.9474	27.4215	27.213	27.2288	27.1526	27.6365	27.704	27.7021	27.6809	27.087	27.1981	-0.593929	0.0691493	1.16021	-0.482789	0.000115713	3.93662
Q8WVC2	RPS21	27.8412	27.6579	27.3319	27.1682	27.485	27.1336	27.6414	27.6416	27.7568	27.6799	27.6103	27.2623	-0.0696049	0.690623	0.160759	-0.417684	0.0524029	1.28064
SERPH	SERPINH1	27.009	27.3954	26.7722	27.4325	27.3414	27.4775	27.8477	27.5984	27.5927	27.6796	27.0589	27.4171	-0.620748	0.0578168	1.23795	-0.262492	0.0705441	1.15154
43710	SEPTIN2	27.3784	27.3541	27.5181	26.816	27.4823	27.5413	27.66	27.6298	27.7416	27.6771	27.4169	27.2799	-0.260266	0.0178415	1.74857	-0.397249	0.227984	0.642095
RS26	RPS26	27.4101	27.4035	27.1934	26.9304	27.1918	27.251	27.6974	27.7681	27.5632	27.6762	27.3357	27.1244	-0.340579	0.0227161	1.64367	-0.551849	0.0138482	1.85861
RBBP7	RBBP7	27.8558	28.0685	28.0722	27.8446	27.84	28.0896	27.6493	27.6678	27.6884	27.6685	27.9988	27.9247	0.330336	0.0408842	1.38844	0.256207	0.0872157	1.05941
G6PI	GPI	27.7009	27.8286	27.3927	27.8435	27.4284	27.6507	27.5722	28.0372	27.3872	27.6655	27.6407	27.6409	-0.024779	0.921006	0.0357376	-0.0246656	0.919859	0.0362788
EF1B	EEF1B2	27.4296	27.8224	26.7167	27.5116	27.0402	27.0066	27.8678	27.6701	27.4256	27.6545	27.3229	27.1861	-0.331588	0.420314	0.376426	-0.46837	0.0904448	1.04362
PO210	NUP210	26.8251	26.8959	26.9659	26.5477	26.7313	26.7401	27.5373	27.5343	27.8752	27.6489	26.8956	26.673	-0.753357	0.0136583	1.8646	-0.975903	0.00419431	2.37734
K7EJE8	LONP1	27.9713	28.0445	28.1554	27.9294	27.9216	27.8373	27.6339	27.5689	27.7389	27.6472	28.0571	27.8961	0.409812	0.00502033	2.29927	0.24884	0.0193018	1.7144
TMEDA	TMED10	27.3083	27.4349	27.3027	27.4921	27.3861	27.3689	27.5424	27.6269	27.7658	27.6451	27.3487	27.4157	-0.296426	0.0248069	1.60543	-0.229414	0.0507587	1.29449
MARCS	MARCKS	28.0066	27.4202	28.0496	27.55	27.7642	27.817	27.9697	27.1296	27.8297	27.643	27.8255	27.7104	0.182487	0.611099	0.213888	0.0673909	0.824263	0.0839344
ERP29	ERP29	27.1936	27.3155	27.0222	27.0699	26.8931	27.0121	27.737	27.5382	27.6501	27.6418	27.1771	26.9917	-0.464682	0.0142814	1.84523	-0.65009	0.00115838	2.93615
RL29	RPL29	27.808	27.8723	27.5382	26.9883	27.7772	27.5388	27.4963	27.6285	27.7661	27.6303	27.7395	27.4348	0.109182	0.446937	0.349754	-0.195546	0.497088	0.303567
E7ETK0	RPS24	27.6221	27.5679	27.2744	27.3294	27.2746	27.2379	27.7375	27.5893	27.5637	27.6302	27.4881	27.2806	-0.142031	0.326068	0.486691	-0.349527	0.0111331	1.95338
E7EU96	CSNK2A1	27.7151	27.8829	27.8721	27.9561	27.7185	27.789	27.5305	27.6053	27.7508	27.6289	27.8234	27.8212	0.194483	0.0845397	1.07294	0.192313	0.115195	0.938568
B4DLN1	0	27.9678	27.7201	27.9129	27.475	27.6768	27.632	27.6197	27.6302	27.6188	27.6229	27.8669	27.5946	0.244018	0.0827668	1.08214	-0.0282836	0.689543	0.161439
43717	SEPTIN9	27.511	27.5785	27.5869	27.2622	27.8385	27.9071	27.6364	27.4962	27.7089	27.6138	27.5588	27.6692	-0.055045	0.479819	0.318923	0.0554033	0.816347	0.0881252
RS12	RPS12	27.6167	27.8055	27.4984	26.9022	27.4828	27.5198	27.9728	27.4286	27.4345	27.612	27.6402	27.3016	0.0282134	0.897664	0.046886	-0.310395	0.313981	0.503097
E5RI99	RPL30	27.7764	28.101	27.7945	27.0924	27.8134	27.6355	27.6364	27.6136	27.5844	27.6115	27.8906	27.5138	0.279171	0.114908	0.93965	-0.0976732	0.696791	0.156897
MAP4	MAP4	27.0377	27.0268	26.9124	27.8418	27.9087	27.7686	27.7062	27.5985	27.5287	27.6111	26.9923	27.8397	-0.61886	0.000922167	3.03519	0.22859	0.0276283	1.55865
SMD3	SNRPD3	27.6826	27.5973	27.6532	27.5613	27.6962	27.8694	27.6241	27.3986	27.8067	27.6098	27.6444	27.709	0.0345452	0.799589	0.0971334	0.0991621	0.541951	0.26604
SIN3A	SIN3A	27.5576	27.3623	27.7249	27.6612	27.7035	27.593	27.6938	27.3838	27.7249	27.6008	27.5483	27.6525	-0.0525705	0.745524	0.127538	0.0517122	0.687566	0.162686
LYRIC	MTDH	27.8947	27.8649	27.8069	27.4287	27.8316	27.6209	27.6943	27.3825	27.7206	27.5991	27.8555	27.6271	0.256343	0.135557	0.867877	0.0279336	0.869226	0.0608675
SF3B3	SF3B3	27.8262	28.098	27.974	27.7726	27.7766	27.9555	27.5373	27.5654	27.6674	27.59	27.9661	27.8349	0.37603	0.0242898	1.61458	0.244834	0.0344334	1.46302
SMHD1	SMCHD1	27.0986	26.9055	27.2146	27.0853	27.33	27.2107	27.5595	27.5241	27.6858	27.5898	27.0729	27.2086	-0.516918	0.0140463	1.85244	-0.381172	0.0147388	1.83154
AN32B	ANP32B	28.3338	28.5811	28.2274	28.1898	28.0989	28.2555	27.556	27.7234	27.4735	27.5843	28.3807	28.1814	0.796456	0.00484717	2.31451	0.597119	0.00438725	2.35781
COPD	ARCN1	27.4959	27.6262	27.8116	27.4826	27.7669	27.8322	27.4416	27.6081	27.7027	27.5841	27.6446	27.6939	0.0604754	0.639491	0.194165	0.109782	0.456015	0.341021
ZFR	ZFR	27.9432	27.8217	28.1438	27.7066	27.8845	27.9387	27.4796	27.543	27.724	27.5822	27.9696	27.8433	0.387356	0.0340593	1.46776	0.261063	0.0617804	1.20915
RL22	RPL22	27.4972	27.6427	27.5231	27.501	27.5396	27.3564	27.4134	27.6395	27.6915	27.5815	27.5543	27.4656	-0.0271489	0.796383	0.0988781	-0.115815	0.328695	0.483207
RL13A	RPL13A	27.7068	27.7006	27.6623	27.1101	27.5798	27.2911	27.5537	27.6443	27.5398	27.5793	27.6899	27.327	0.110642	0.0610038	1.21464	-0.252275	0.20163	0.695446
DUT	DUT	27.8997	27.9627	27.6678	27.6437	27.3232	27.5814	27.5319	27.6536	27.5322	27.5726	27.8434	27.5161	0.270861	0.0767084	1.11516	-0.0564738	0.635855	0.196642
STT3A	STT3A	27.2851	27.2574	27.5815	27.178	27.2013	27.3409	27.4944	27.513	27.7071	27.5715	27.3747	27.2401	-0.196861	0.198857	0.701458	-0.331454	0.0202504	1.69357
BASP1	BASP1	27.1609	26.9094	27.0507	27.3902	27.8415	27.7603	27.8486	27.1208	27.714	27.5611	27.0403	27.664	-0.520785	0.134782	0.870369	0.102853	0.719542	0.142944
Q5JP53	TUBB	26.6728	27.0247	26.4543	27.6847	27.5153	27.219	27.6559	27.586	27.439	27.5603	26.7173	27.473	-0.842991	0.0248875	1.60402	-0.0873086	0.604247	0.218785
HMGN2	HMGN2	27.0257	27.4317	27.5694	26.6721	27.187	27.272	27.0585	28.0077	27.6115	27.5592	27.3423	27.0437	-0.216954	0.542916	0.265268	-0.51554	0.205834	0.686483
E9PGZ1	CALD1	25.8895	25.9349	26.3271	28.1516	28.2399	28.2179	27.4984	27.6336	27.5359	27.5559	26.0505	28.2031	-1.50546	0.00523747	2.28088	0.647172	0.000418765	3.37803
MRP	MARCKSL1	27.2973	26.9615	27.3871	27.3536	27.2824	27.3244	27.7272	27.3743	27.5611	27.5542	27.2153	27.3202	-0.338917	0.112778	0.947775	-0.234033	0.143694	0.842563
RTN4	RTN4	27.2298	26.9985	27.2454	27.3355	27.6048	27.4097	27.6907	27.2741	27.6736	27.5461	27.1579	27.45	-0.388217	0.084778	1.07172	-0.0961257	0.583017	0.234319
RS23	RPS23	27.8664	27.8122	27.5637	27.1012	27.5424	27.5116	27.3894	27.8173	27.427	27.5446	27.7474	27.385	0.202851	0.295886	0.528875	-0.159527	0.464244	0.333254
CLPT1	CLPTM1	27.5202	27.3336	27.7314	27.2784	27.5294	27.5328	27.4826	27.5213	27.6141	27.5394	27.5284	27.4469	-0.0109877	0.93472	0.0293186	-0.092481	0.396753	0.401479
SDHB	SDHB	27.1304	27.0184	27.4024	27.0549	27.157	27.1873	27.3834	27.4085	27.813	27.535	27.1837	27.133	-0.351274	0.125415	0.90165	-0.401956	0.0921482	1.03551
Q5JSL0	HMGN5	27.953	27.6784	27.8257	27.8609	27.5795	27.7562	27.7689	27.1189	27.7121	27.5333	27.819	27.7322	0.285728	0.302545	0.51921	0.198871	0.447869	0.348849
RS10	RPS10	27.7894	27.6991	27.5188	27.1568	27.5586	27.3019	27.5361	27.4877	27.5746	27.5328	27.6691	27.3391	0.136322	0.223075	0.651549	-0.193671	0.237846	0.623705
YBOX3	YBX3	27.1407	26.9998	27.1656	26.7936	26.9704	26.8684	27.4608	27.7369	27.3943	27.5307	27.102	26.8775	-0.428618	0.036824	1.43387	-0.653166	0.012315	1.90957
UCHL1	UCHL1	27.2567	27.2803	27.0336	27.3885	27.1417	27.3907	27.4006	27.8294	27.3588	27.5296	27.1902	27.307	-0.33942	0.138763	0.857726	-0.22266	0.282348	0.549215
RLA1	RPLP1	27.7446	27.2442	26.5891	26.5754	27.5147	26.325	28.2846	27.146	27.1542	27.5283	27.1926	26.805	-0.335654	0.543074	0.265141	-0.723247	0.239443	0.620798
RL9	RPL9	27.6359	27.748	27.2634	27.4219	27.455	27.1673	27.6506	27.4215	27.4938	27.522	27.5491	27.3481	0.0271073	0.877898	0.0565561	-0.173919	0.205255	0.687707
NUCB1	NUCB1	26.9637	26.9035	27.059	27.2659	27.2386	27.272	27.6313	27.3187	27.6046	27.5182	26.9754	27.2588	-0.542826	0.0188576	1.72451	-0.259375	0.120628	0.918553
ACADV	ACADVL	27.1046	27.2217	27.5752	27.4085	27.3382	27.5558	27.3733	27.4854	27.6767	27.5118	27.3005	27.4342	-0.211304	0.286173	0.543371	-0.0776357	0.520555	0.283534
A0A0C4DFU2	#N/A	27.1048	26.9406	27.1826	26.9234	27.0562	27.12	27.5825	27.4696	27.4793	27.5105	27.076	27.0332	-0.434508	0.0126438	1.89812	-0.477285	0.00413818	2.38319
PSA7	PSMA7	27.5486	27.6492	27.5849	27.7596	27.2915	27.3777	27.6139	27.6039	27.3117	27.5098	27.5942	27.4763	0.0844027	0.488721	0.310939	-0.033572	0.858081	0.0664719
ANXA2	ANXA2	27.1828	27.1154	27.1005	27.8391	27.7255	27.7938	27.5697	27.7707	27.1851	27.5085	27.1329	27.7861	-0.375617	0.157707	0.802148	0.277617	0.245003	0.610829
RL18A	RPL18A	27.9342	27.9789	27.6111	27.4589	27.8962	27.7465	27.5423	27.5767	27.4041	27.5077	27.8414	27.7005	0.333686	0.0849123	1.07103	0.192838	0.269542	0.569373
CCD47	CCDC47	27.7347	27.6551	27.9485	27.6804	27.5847	27.699	27.4785	27.4015	27.6394	27.5064	27.7794	27.6547	0.272962	0.07483	1.12592	0.148254	0.156808	0.804633
SYFB	FARSB	27.0227	27.2852	27.0459	26.9431	27.0384	26.9533	27.606	27.4698	27.4302	27.502	27.118	26.9783	-0.384023	0.0246237	1.60865	-0.523722	0.00271753	2.56583
HDGF	HDGF	27.7175	27.9526	27.71	27.9178	27.539	27.8045	27.4802	27.5514	27.4743	27.502	27.7934	27.7537	0.291402	0.0564616	1.24825	0.251765	0.148558	0.828103
B7Z9I1	ACADM	27.7363	27.7428	28.1352	27.8666	27.8732	27.9957	27.638	27.4419	27.4224	27.5007	27.8715	27.9118	0.370705	0.0879124	1.05595	0.411082	0.0114661	1.94058
CY1	CYC1	27.3432	27.4406	27.7363	27.435	27.5719	27.7772	27.5082	27.4097	27.5814	27.4998	27.5067	27.5947	0.00694941	0.960561	0.0174749	0.0949458	0.45711	0.33998
SPT5H	SUPT5H	27.4813	27.2178	27.526	27.1923	27.2719	27.2578	27.467	27.4895	27.542	27.4995	27.4084	27.2406	-0.0910986	0.445271	0.351376	-0.25884	0.00150245	2.8232
ATP5I	ATP5ME	27.0806	27.4717	27.8983	27.7705	27.6514	27.7796	27.5427	27.4651	27.488	27.4986	27.4835	27.7338	-0.015085	0.954987	0.0200024	0.235243	0.0140341	1.85281
ITB1	ITGB1	27.5054	27.1424	27.5866	27.0416	27.1624	27.3083	27.4044	27.487	27.5876	27.493	27.4115	27.1707	-0.0815198	0.622289	0.206008	-0.322242	0.0317005	1.49893
MPCP	SLC25A3	27.9678	27.9116	28.5201	28.1103	27.962	28.1101	27.1425	27.6232	27.6996	27.4884	28.1331	28.0608	0.644701	0.0696229	1.15725	0.572327	0.0720552	1.14233
TIM44	TIMM44	28.0522	27.9883	28.2473	27.8646	28.0099	27.9815	27.3645	27.4832	27.6151	27.4876	28.0959	27.952	0.608326	0.00469588	2.32828	0.464399	0.00916824	2.03771
E9PKP7	UBTF	27.0169	26.8108	27.4141	27.038	26.8469	27.0255	27.3611	27.5003	27.5989	27.4868	27.0806	26.9701	-0.406164	0.13617	0.865918	-0.516647	0.00523799	2.28084
PSA1	PSMA1	27.8067	27.9294	27.7603	27.687	27.6225	27.8061	27.4013	27.7316	27.3261	27.4863	27.8321	27.7052	0.345802	0.0936068	1.02869	0.218873	0.214232	0.669117
RD23B	RAD23B	27.9539	27.9217	27.6781	27.898	27.6366	27.5986	27.4603	27.7362	27.2613	27.4859	27.8512	27.7111	0.365287	0.100731	0.996838	0.225157	0.256983	0.590095
CATD	CTSD	27.0568	27.4662	27.2522	27.0192	27.1582	27.3763	27.4088	27.3929	27.6478	27.4831	27.2584	27.1846	-0.224722	0.202307	0.69399	-0.298593	0.090994	1.04099
IF2A	EIF2S1	27.3493	27.2093	27.3268	26.9795	27.2131	27.0615	27.436	27.5654	27.4447	27.482	27.2951	27.0847	-0.186934	0.0361802	1.44153	-0.397374	0.0124574	1.90457
EBP	EBP	27.8325	27.9398	28.2148	27.5085	28.1993	28.1837	27.3065	27.4627	27.6572	27.4755	27.9957	27.9638	0.520218	0.0275418	1.56001	0.488339	0.152803	0.815868
U2AF1	U2AF1	27.2799	27.1181	27.1939	27.4237	27.3603	27.2081	27.4071	27.4451	27.5617	27.4713	27.1973	27.3307	-0.273918	0.0142142	1.84728	-0.140566	0.156977	0.804163
H2B2E	HIST2H2BE	27.1858	26.766	27.5091	27.5428	27.3331	27.2163	27.5963	27.2321	27.5799	27.4694	27.1537	27.3641	-0.315749	0.286034	0.543582	-0.105315	0.529212	0.27637
RS27	RPS27	27.8203	27.6279	27.5659	27.2484	27.4633	27.4581	27.4621	27.4259	27.4903	27.4594	27.6713	27.3899	0.211914	0.102145	0.990785	-0.0694948	0.431891	0.364626
RL35A	RPL35A	27.6545	27.6521	27.6715	27.2362	27.4642	27.5011	27.2271	27.4315	27.6515	27.4367	27.6593	27.4005	0.222647	0.210614	0.676514	-0.0362062	0.820257	0.0860502
CTNA1	CTNNA1	27.5681	27.3538	27.6462	27.9644	27.7805	27.6633	27.4354	27.3488	27.5237	27.436	27.5227	27.8027	0.0867344	0.449685	0.347091	0.36677	0.0324887	1.48827
XRN2	XRN2	27.5632	27.4679	27.6146	27.858	27.5712	27.6498	27.4589	27.407	27.4346	27.4335	27.5486	27.693	0.115071	0.103045	0.986974	0.259491	0.0895154	1.0481
TIAR	TIAL1	27.2062	27.1503	27.3457	27.0773	27.3161	27.2361	27.5766	27.3629	27.3501	27.4299	27.2341	27.2099	-0.195786	0.108421	0.964887	-0.220017	0.0963832	1.016
EXOSX	EXOSC10	27.229	27.3022	27.4648	27.4277	27.4157	27.5963	27.3062	27.3371	27.6398	27.4277	27.332	27.4799	-0.0956518	0.500117	0.300928	0.0522421	0.695003	0.158013
TMED9	TMED9	26.9778	26.9841	27.1246	27.1441	27.1522	27.1472	27.3682	27.3304	27.5715	27.4233	27.0288	27.1479	-0.394513	0.0162335	1.78959	-0.275491	0.0663992	1.17784
SRP09	SRP9	26.9384	26.8554	27.4108	27.0893	27.1159	27.1862	27.2587	27.5123	27.4889	27.42	27.0682	27.1305	-0.35177	0.167983	0.774734	-0.289488	0.0567537	1.24601
ADRO	FDXR	27.8391	27.7318	27.9615	27.4926	27.5345	27.6148	27.3958	27.282	27.5688	27.4156	27.8441	27.5473	0.428563	0.0174679	1.75776	0.131745	0.251629	0.599239
PTBP2	PTBP2	27.1637	26.9788	27.0743	27.3109	27.3205	27.3167	27.4578	27.529	27.2421	27.4096	27.0722	27.316	-0.337364	0.0383278	1.41649	-0.093567	0.391321	0.407467
SYDC	DARS	27.7464	27.7074	27.1626	27.4713	27.4711	27.336	27.448	27.3985	27.3625	27.403	27.5388	27.4262	0.135787	0.546914	0.262081	0.0231565	0.682075	0.166168
HMGN1	HMGN1	27.2334	27.05	27.389	26.9093	26.7443	26.9494	27.704	26.623	27.8762	27.401	27.2242	26.8677	-0.176895	0.700182	0.154789	-0.533376	0.305913	0.514403
MIA3	#N/A	26.9777	26.9438	27.4205	27.2247	27.1254	27.2525	27.3837	27.3557	27.4627	27.4007	27.114	27.2009	-0.286697	0.198933	0.701294	-0.199825	0.0174161	1.75905
ECH1	ECH1	27.5032	27.4658	27.5387	27.6599	27.6852	27.5044	27.5746	27.3521	27.2669	27.3978	27.5026	27.6165	0.104736	0.372033	0.429418	0.21864	0.126381	0.898317
ZN207	ZNF207	27.4123	27.3759	27.5575	27.1865	27.3509	27.4934	27.3454	27.3325	27.5084	27.3954	27.4486	27.3436	0.0531479	0.539183	0.268264	-0.0518071	0.652492	0.185425
IDH3G	IDH3G	27.1139	27.3449	27.2996	27.2921	27.3348	27.3248	27.3688	27.2759	27.5174	27.3873	27.2528	27.3172	-0.134548	0.248539	0.604605	-0.0701039	0.424614	0.372005
NDUBA	NDUFB10	27.1178	27.1292	27.4363	27.0274	27.2593	27.2631	27.3825	27.2275	27.5494	27.3865	27.2278	27.1833	-0.158723	0.320174	0.494613	-0.203201	0.171435	0.7659
UGGG1	UGGT1	27.192	27.2511	27.1128	27.3518	27.1339	27.1724	27.5694	27.1955	27.3669	27.3773	27.1853	27.2193	-0.19201	0.210483	0.676783	-0.157934	0.294401	0.531061
NUP50	NUP50	27.203	26.8455	27.3935	27.3139	27.1969	27.2995	27.3441	27.3603	27.4237	27.376	27.1474	27.2701	-0.228665	0.289476	0.538388	-0.105964	0.0842725	1.07431
PEBP1	PEBP1	27.14	27.1993	26.8272	27.2087	26.985	27.2175	27.457	27.6503	27.0144	27.3739	27.0555	27.1371	-0.318356	0.236628	0.625933	-0.236797	0.338055	0.471013
CPSF5	NUDT21	27.0109	27.4683	27.4833	27.4167	27.5148	27.4689	27.4265	27.2431	27.4441	27.3712	27.3209	27.4668	-0.0503609	0.785935	0.104613	0.0955581	0.274468	0.561508
A0A0C4DFM1	TM9SF4	26.5617	26.4428	26.3786	26.9074	26.8987	26.8955	27.5381	27.1234	27.4461	27.3692	26.461	26.9005	-0.908167	0.00953105	2.02086	-0.468646	0.0649335	1.18753
THOC4	ALYREF	26.7839	27.0214	27.3635	27.4259	27.2173	27.3099	27.4565	27.341	27.2871	27.3615	27.0563	27.3177	-0.305257	0.205028	0.688188	-0.0438172	0.606712	0.217017
SAHH	AHCY	27.6025	27.5193	27.3748	27.8755	27.3365	27.5013	27.2904	27.7034	27.0848	27.3595	27.4989	27.5711	0.139357	0.532604	0.273595	0.211618	0.431851	0.364666
SUCB1	SUCLA2	27.3613	27.1569	27.5946	27.3353	27.4577	27.5378	27.3295	27.2574	27.4792	27.3553	27.3709	27.4436	0.0156114	0.919588	0.0364067	0.0882612	0.372926	0.428377
SSRD	SSR4	26.7001	26.9224	27.0459	26.9317	27.1076	27.0799	27.3791	27.2237	27.462	27.3549	26.8895	27.0397	-0.46543	0.0239531	1.62064	-0.315206	0.0260187	1.58471
EFTS	TSFM	27.0493	26.9229	27.505	27.4626	27.333	27.5562	27.2715	27.3124	27.4745	27.3528	27.159	27.4506	-0.193778	0.390978	0.407848	0.0977765	0.336672	0.472793
FLNB	FLNB	26.2568	26.5212	26.5447	26.7612	26.7266	26.9778	27.1943	27.3957	27.4642	27.3514	26.4409	26.8219	-0.910538	0.00188397	2.72493	-0.529549	0.00938669	2.02749
LAMP1	LAMP1	27.0279	26.8018	25.8916	27.3888	26.8114	26.7304	27.3671	27.301	27.3702	27.3461	26.5738	26.9769	-0.772334	0.155605	0.807976	-0.369255	0.215673	0.666204
SAC1	SACM1L	27.5774	27.6072	27.9644	27.5297	27.6894	27.7631	27.2149	27.3277	27.4943	27.3456	27.7164	27.6607	0.370708	0.0771053	1.11292	0.315068	0.0429077	1.36746
RCN1	RCN1	27.3076	27.2991	27.2684	27.0472	27.0651	26.8676	27.5551	27.1588	27.321	27.345	27.2917	26.9933	-0.0532765	0.689378	0.161543	-0.351674	0.0723121	1.14079
RS28	RPS28	27.3331	27.4045	27.5711	27.3482	27.1948	27.3119	27.618	27.0078	27.4045	27.3434	27.4363	27.2849	0.0928178	0.66668	0.176083	-0.0584886	0.778264	0.108873
KCRB	CKB	27.3869	27.3602	26.9347	28.0069	27.19	27.3239	27.4134	27.5131	27.0991	27.3419	27.2273	27.5069	-0.114601	0.584258	0.233396	0.165055	0.60057	0.221436
PRDX6	PRDX6	27.3908	27.5945	27.1348	27.6437	27.0561	27.4299	27.3998	27.6012	27.0134	27.3381	27.3734	27.3766	0.0352352	0.879793	0.0556194	0.038433	0.882165	0.0544501
LMAN2	LMAN2	26.8056	26.826	26.8812	26.9628	26.9278	26.791	27.2907	27.2877	27.4281	27.3355	26.8376	26.8939	-0.497896	0.00270738	2.56745	-0.441628	0.00338351	2.47063
SUMO2	SUMO2	27.884	27.8901	27.4246	27.5579	27.8167	27.5231	27.0773	27.6771	27.2209	27.3251	27.7329	27.6326	0.407758	0.16307	0.787625	0.307449	0.227932	0.642194
D3YTB1	RPL32	27.5314	27.6513	27.3426	26.4883	27.2883	27.143	27.4624	27.0386	27.4566	27.3192	27.5084	26.9732	0.189208	0.32969	0.481894	-0.346032	0.304711	0.516112
2AAA	PPP2R1A	27.6499	27.2332	27.0571	27.325	27.2858	27.1704	27.4013	27.3179	27.219	27.3127	27.3134	27.2604	0.000659765	0.997413	0.00112501	-0.052371	0.497808	0.302938
OCAD1	OCIAD1	27.1415	27.1032	27.4367	27.0666	27.1325	27.2414	27.1949	27.3906	27.3441	27.3099	27.2271	27.1468	-0.0827335	0.540414	0.267274	-0.163027	0.10624	0.973714
PSB5	PSMB5	27.6804	27.6232	27.4605	27.4842	27.3971	27.4401	27.3842	27.4363	27.0986	27.3064	27.588	27.4405	0.281652	0.0980849	1.0084	0.134112	0.328854	0.482997
NDUS2	NDUFS2	26.989	27.1021	27.4061	27.6091	27.3202	27.4934	27.1724	27.3333	27.398	27.3012	27.1657	27.4742	-0.135498	0.407299	0.390087	0.172975	0.186187	0.730051
CN37	CNP	27.1952	27.1044	27.4413	26.994	27.1038	27.2783	27.1594	27.3596	27.3748	27.298	27.2469	27.1254	-0.0510119	0.700436	0.154632	-0.172575	0.187569	0.726839
ATP5J	ATP5PF	26.8687	26.5436	27.9274	27.6647	27.2079	27.434	27.1412	27.3336	27.4009	27.2919	27.1132	27.4355	-0.178693	0.712631	0.147135	0.143583	0.412807	0.384253
VRK1	VRK1	27.3774	27.7268	27.7761	27.1634	27.6054	27.6979	27.3026	27.0181	27.5437	27.2881	27.6268	27.4889	0.338637	0.163347	0.786888	0.200764	0.421534	0.375167
EIF3L	EIF3L	27.2249	27.742	27.1363	27.1503	27.0868	27.0648	27.3585	27.1875	27.2748	27.2736	27.3677	27.1006	0.094135	0.672165	0.172524	-0.173013	0.0527146	1.27807
HM13	HM13	26.204	26.4631	26.6551	26.6637	26.5417	26.7	27.224	27.2122	27.3812	27.2724	26.4407	26.6351	-0.831711	0.0134679	1.8707	-0.637302	0.000996617	3.00147
H4	HIST1H4A	27.3619	27.5201	27.4558	26.8089	27.1147	27.0443	27.055	27.3376	27.4147	27.2691	27.4459	26.9893	0.176801	0.243078	0.614255	-0.279827	0.124336	0.905404
THOC2	THOC2	27.7817	27.7114	27.7677	27.3997	27.8015	27.7924	27.3421	27.0507	27.402	27.265	27.7536	27.6645	0.488635	0.0414337	1.38265	0.399561	0.0824823	1.08364
IF2B	EIF2S2	26.987	26.7789	26.7869	26.577	26.6444	26.603	27.2568	27.1733	27.3547	27.2616	26.8509	26.6082	-0.410678	0.0102396	1.98972	-0.653472	0.0027915	2.55416
RBM39	RBM39	27.1503	27.1088	27.0536	27.36	27.0447	27.1734	27.4053	27.1342	27.2445	27.2613	27.1043	27.1927	-0.15705	0.174897	0.757219	-0.0686004	0.600894	0.221202
SOX2	SOX2	27.2274	27.1952	27.3809	27.0117	27.0236	27.0185	27.3801	27.2255	27.1749	27.2602	27.2678	27.0179	0.00763532	0.932146	0.030516	-0.242249	0.0587965	1.23065
RCN2	RCN2	27.4356	27.4312	27.2911	28.0458	27.8668	27.6298	27.4756	27.0712	27.2308	27.2592	27.3859	27.8475	0.126726	0.400389	0.397518	0.588269	0.0250558	1.60109
PRDX5	PRDX5	27.3491	27.3257	27.1363	27.682	27.2783	27.006	27.5131	26.8601	27.3948	27.256	27.2704	27.3221	0.0144045	0.950962	0.0218371	0.0661532	0.82539	0.0833408
SAE1	SAE1	27.7912	27.7517	27.3065	27.6637	27.5054	27.4854	27.1835	27.4937	27.0753	27.2508	27.6165	27.5515	0.365663	0.144199	0.841039	0.300697	0.123703	0.90762
BTF3	BTF3	27.086	27.0215	26.3205	26.9418	27.0088	26.7064	27.4986	27.1594	27.0933	27.2504	26.8093	26.8857	-0.44112	0.208089	0.681751	-0.364779	0.084893	1.07113
CISD1	CISD1	27.0564	26.9271	27.1432	26.8964	27.0449	27.2465	26.996	27.238	27.5152	27.2497	27.0422	27.0626	-0.207528	0.301192	0.521157	-0.187118	0.367228	0.435065
UTS2	UTS2	27.0028	27.0256	27.2925	26.1129	27.1182	27.0789	27.0719	27.3138	27.3386	27.2414	27.107	26.77	-0.134485	0.346451	0.460359	-0.471443	0.285732	0.544041
CLPX	CLPX	27.4332	27.4324	27.7309	27.4635	27.4092	27.5184	27.1746	27.3192	27.2118	27.2352	27.5321	27.4637	0.296934	0.0791185	1.10172	0.228522	0.0157617	1.8024
UCRI	UQCRFS1	27.6468	27.4904	27.7779	27.5943	27.5923	27.6798	27.2916	26.9774	27.4105	27.2265	27.6384	27.6222	0.41186	0.0653093	1.18502	0.395672	0.0856768	1.06714
CBX5	CBX5	25.9752	25.4856	26.4366	26.2706	26.2349	26.3181	27.0955	27.345	27.2364	27.2256	25.9658	26.2745	-1.25986	0.0370729	1.43094	-0.951098	0.00285535	2.54434
ERG7	LSS	26.6929	26.5733	27.0432	27.0432	26.9815	27	27.1775	27.1517	27.331	27.2201	26.7698	27.0083	-0.450283	0.0702012	1.15366	-0.211809	0.0518074	1.28561
FKBP3	FKBP3	26.761	26.7637	26.3522	26.2356	26.6065	26.5548	27.0877	27.3957	27.171	27.2181	26.6256	26.4656	-0.59249	0.0285681	1.54412	-0.752492	0.00807782	2.09271
ITM2A	ITM2A	26.4593	26.9263	27.178	27.0389	26.9833	27.1461	27.1975	27.2255	27.2311	27.218	26.8545	27.0561	-0.363494	0.226181	0.645544	-0.161909	0.0710529	1.14842
EIF3B	EIF3B	27.2823	27.5398	26.9788	26.9602	27.1826	26.8774	27.3253	27.3515	26.969	27.2152	27.267	27.0067	0.0517267	0.812936	0.0899439	-0.208501	0.251346	0.599729
PSA6	PSMA6	27.2559	27.4001	27.1491	27.4836	27.2414	27.3366	27.0852	27.1858	27.3678	27.2129	27.2684	27.3539	0.0554322	0.641571	0.192755	0.140939	0.265944	0.57521
J3KNF8	#N/A	27.2165	26.8837	27.4213	27.1939	27.3679	27.1752	27.2884	27.0733	27.2716	27.2111	27.1738	27.2457	-0.0372555	0.842888	0.0742302	0.0346102	0.727243	0.13832
MOT1	SLC16A1	27.4492	27.0599	27.5761	26.5818	26.9958	27.0873	27.0494	27.156	27.4033	27.2029	27.3617	26.8883	0.158862	0.450441	0.346362	-0.314589	0.178756	0.747739
43715	SEPTIN7	26.9467	27.0434	26.9949	26.7816	27.339	27.3871	27.2716	27.1047	27.2276	27.2013	26.995	27.1692	-0.206288	0.0339952	1.46858	-0.0320477	0.886239	0.0524489
GOGB1	GOLGB1	26.6387	26.5742	26.7396	26.6005	26.7922	26.8376	27.1625	27.0822	27.346	27.1969	26.6508	26.7434	-0.546091	0.00700838	2.15438	-0.453486	0.0132769	1.8769
SMD1	SNRPD1	27.4713	27.0406	27.0936	27.1544	27.4179	26.884	27.0304	26.9549	27.5931	27.1928	27.2018	27.1521	0.00902702	0.972353	0.012176	-0.0407094	0.880716	0.0551639
CAB45	SDF4	27.1522	26.9275	27.2224	26.9385	27.2082	27.1502	27.0395	26.9183	27.6164	27.1914	27.1007	27.099	-0.0906876	0.726117	0.138994	-0.0924399	0.719292	0.143095
GSLG1	GLG1	26.8972	26.7837	27.0241	26.4995	26.9016	26.9419	27.3195	27.0374	27.1939	27.1836	26.9017	26.781	-0.281893	0.059658	1.22433	-0.402565	0.0848756	1.07122
IPYR2	PPA2	26.9626	27.0002	27.1289	27.3815	27.1254	27.2621	27.3049	26.95	27.2854	27.1801	27.0306	27.2563	-0.149549	0.327021	0.485425	0.0762297	0.612069	0.2132
GNAS2	GNAS	27.0764	26.9572	27.4463	27.6522	27.4499	27.6317	27.1855	27.0364	27.3144	27.1788	27.16	27.5779	-0.0187992	0.917644	0.037326	0.399139	0.0194895	1.7102
HORN	HRNR	27.2871	24.0094	28.0723	26.8039	28.5267	27.144	26.9173	27.8256	26.775	27.1726	26.4563	27.4916	-0.716381	0.627653	0.20228	0.318905	0.639582	0.194104
IPYR	PPA1	27.2783	27.4305	26.9322	27.586	27.039	27.4078	27.2704	27.3252	26.891	27.1622	27.2137	27.3443	0.0514795	0.810498	0.0912481	0.182074	0.438329	0.3582
J3QLE5	SNRPN	26.7601	27.2291	27.5157	27.4695	27.1265	27.4171	27.2477	26.9241	27.3004	27.1574	27.1683	27.3377	0.0109105	0.967843	0.0141949	0.180278	0.320234	0.494532
1433B	YWHAB	27.0436	26.8437	26.8339	26.8628	26.9178	26.9	27.2185	27.2288	27.0241	27.1571	26.9071	26.8935	-0.25005	0.0587853	1.23073	-0.263627	0.0512653	1.29018
VATA	ATP6V1A	26.7343	26.5869	26.6651	26.9388	26.6959	26.6284	27.0296	27.2465	27.1799	27.152	26.6621	26.7544	-0.489919	0.00497602	2.30312	-0.397648	0.0308353	1.51095
CTR9	CTR9	27.24	27.1461	27.2547	27.3163	27.247	27.2943	27.1511	27.0043	27.2945	27.15	27.2136	27.2859	0.0636101	0.538594	0.268738	0.135894	0.242611	0.61509
K1C16	KRT16	25.4009	23.1087	27.8903	25.5952	26.938	26.1575	27.3063	28.2556	25.8768	27.1462	25.4666	26.2302	-1.67956	0.357674	0.446513	-0.915972	0.328264	0.483777
F5GWX5	CHD4	27.2419	27.2078	27.1147	26.819	27.1513	27.0301	27.1834	26.9683	27.2689	27.1402	27.1881	27.0001	0.0479186	0.659224	0.180967	-0.14006	0.348892	0.457309
ACOX1	ACOX1	27.1761	27.1998	27.2796	27.5328	27.1536	27.2185	27.2206	26.9774	27.2137	27.1372	27.2185	27.3017	0.0812457	0.423429	0.373219	0.164438	0.318466	0.496937
SYLM	LARS2	27.1834	27.1234	27.4305	27.0368	27.2668	27.2745	27.1299	27.0933	27.1726	27.1319	27.2458	27.1927	0.11384	0.349337	0.456756	0.060798	0.522275	0.282101
PSB1	PSMB1	27.4637	27.3345	27.0859	27.5535	27.2009	27.1825	27.1678	27.22	26.9933	27.127	27.2947	27.3123	0.16763	0.280418	0.552194	0.185274	0.269836	0.5689
B3KTM8	MORF4L1	26.1126	26.2787	26.7196	26.76	26.4912	26.6641	27.0646	26.9791	27.3285	27.1241	26.3703	26.6384	-0.753781	0.0329081	1.4827	-0.485629	0.0238827	1.62192
ATPK	ATP5MF	27.1011	27.2687	27.5743	27.5625	27.4109	27.4791	26.8757	27.1902	27.3016	27.1225	27.3147	27.4842	0.192185	0.365446	0.437177	0.361667	0.0924491	1.0341
ADAS	AGPS	27.4368	27.4193	27.0898	27.1187	27.6926	27.4945	27.2084	26.9082	27.2502	27.1223	27.3153	27.4353	0.193074	0.283714	0.547119	0.313018	0.204472	0.689367
VAPB	VAPB	27.5104	27.6016	28.0512	27.7527	28.0201	28.0043	27.1714	26.9325	27.2623	27.1221	27.721	27.9257	0.598982	0.0486213	1.31317	0.803626	0.00377541	2.42304
CN166	#N/A	26.6972	26.8784	26.3953	27.0245	26.7235	26.7119	27.254	27.0606	27.0456	27.1201	26.657	26.82	-0.463105	0.0627475	1.2024	-0.300126	0.0803372	1.09508
F8WJN3	CPSF6	26.9129	27.0096	27.2162	27.0052	27.0862	27.3315	27.1123	26.9674	27.2766	27.1188	27.0462	27.141	-0.07254	0.596818	0.224158	0.0222024	0.875278	0.0578542
PSD11	PSMD11	27.3303	27.4529	27.2181	27.3254	26.9808	27.1785	27.0601	27.2496	27.0392	27.1163	27.3337	27.1616	0.21745	0.0845647	1.07281	0.0452817	0.728145	0.137782
PDIP2	POLDIP2	26.8804	26.9743	27.2928	27.2194	27.2314	27.2383	26.9129	27.23	27.2013	27.1147	27.0492	27.2297	-0.0655693	0.705037	0.151788	0.114938	0.374137	0.42697
DHTK1	DHTKD1	26.8649	26.5479	26.7919	26.9316	26.7322	26.7683	27.2072	27.1464	26.9879	27.1138	26.7349	26.8107	-0.378946	0.0370927	1.43071	-0.303169	0.0278973	1.55444
CLPP	CLPP	27.2829	27.2467	27.7007	27.408	27.3482	27.5633	27.1533	27.1138	27.0741	27.1137	27.4101	27.4398	0.296354	0.176156	0.754103	0.326082	0.025832	1.58784
A0A067XG54	ATP11C	27.1726	27.0677	27.386	26.9969	27.1286	27.1877	27.2278	27.0182	27.0845	27.1101	27.2088	27.1044	0.0986288	0.436144	0.36037	-0.00572411	0.948784	0.0228327
A0A087WU03	HNRNPDL	25.8799	25.6048	26.6333	26.6249	26.0456	25.902	27.078	27.2921	26.9594	27.1098	26.0393	26.1908	-1.07051	0.0622439	1.2059	-0.918984	0.0371066	1.43055
PCYOX	PCYOX1	26.3454	26.255	26.6594	26.5152	26.5863	26.5244	27.1604	26.979	27.1874	27.109	26.4199	26.542	-0.689024	0.0150644	1.82205	-0.566971	0.00760921	2.11866
HMOX2	HMOX2	27.1564	27.0888	27.2872	27.2049	27.1582	27.1083	27.0978	27.0838	27.1217	27.1011	27.1775	27.1571	0.0764045	0.318857	0.496404	0.0560461	0.172025	0.764408
PSMD1	PSMD1	27.3566	27.5708	27.1341	27.2934	26.9038	27.1226	27.1481	27.1819	26.9664	27.0988	27.3538	27.1066	0.255017	0.170634	0.767933	0.00779826	0.95604	0.0195241
CAND1	CAND1	27.7575	27.9023	27.5087	27.7082	27.471	27.7009	27.0942	27.206	26.9814	27.0939	27.7228	27.6267	0.628984	0.0156241	1.80621	0.532862	0.00684385	2.1647
ACAD9	ACAD9	26.859	26.3814	26.6676	26.8762	26.8957	26.7512	27.0593	27.0298	27.1923	27.0938	26.636	26.8411	-0.457784	0.0672688	1.17219	-0.252735	0.0203159	1.69216
A8K968	EPB41L3	27.3595	27.11	27.4404	26.8794	27.1172	27.0259	26.9543	27.071	27.2546	27.0933	27.3033	27.0075	0.210008	0.189022	0.723489	-0.0857888	0.486784	0.312664
FDFT	FDFT1	26.8611	26.9437	27.2268	27.5137	27.1403	27.3302	27.1453	26.9644	27.1688	27.0929	27.0105	27.3281	-0.0823088	0.563624	0.249011	0.235222	0.150215	0.823287
PCKGM	PCK2	27.4384	27.5173	27.5796	26.0517	25.7728	26.1365	27.0717	26.9808	27.2181	27.0902	27.5118	25.987	0.421573	0.0110182	1.95789	-1.10318	0.00217252	2.66304
PPM1G	PPM1G	27.6502	27.6594	27.393	27.7701	27.2837	27.4262	27.0768	27.3201	26.8553	27.0841	27.5675	27.4933	0.483451	0.0476967	1.32151	0.409236	0.10687	0.971142
G5EA30	CELF1	27.1911	26.8535	27.2695	26.554	26.7425	27.1428	27.1491	26.9786	27.1156	27.0811	27.1047	26.8131	0.0236582	0.876004	0.0574938	-0.267959	0.258982	0.586731
E41L2	EPB41L2	27.608	27.4895	27.7432	27.1276	27.3444	27.2768	27.041	27.0202	27.1709	27.0774	27.6136	27.2496	0.536186	0.00585838	2.23222	0.172182	0.102328	0.990003
GCSH	GCSH	26.15	26.1667	26.0663	26.3839	26.0698	26.3354	27.2662	26.7447	27.2069	27.0726	26.1276	26.263	-0.944954	0.0257317	1.58953	-0.809566	0.0206519	1.68504
1433T	YWHAQ	27.2926	26.979	26.7854	27.1013	27.041	26.9538	27.0957	27.1215	26.9634	27.0602	27.019	27.0321	-0.0411725	0.81217	0.0903529	-0.0281532	0.687746	0.162572
RFA2	RPA2	26.8092	27.0207	27.1378	27.2185	26.5634	26.8529	27.0343	27.2931	26.8519	27.0598	26.9892	26.8783	-0.070516	0.684025	0.164928	-0.181469	0.477704	0.320841
NDUS3	NDUFS3	26.7361	26.7603	26.7642	27.1206	26.903	26.7388	27.1078	26.8972	27.1593	27.0548	26.7535	26.9208	-0.301263	0.0624385	1.20455	-0.133988	0.387087	0.412192
HIBCH	HIBCH	26.9747	26.6534	27.0477	26.7943	27.0277	26.9493	26.963	27.0769	27.1207	27.0535	26.8919	26.9237	-0.161648	0.314204	0.502788	-0.129803	0.202582	0.693399
PSMD3	PSMD3	27.2598	27.2027	27.1923	27.0758	26.8866	27.0753	27.0116	27.2755	26.8467	27.0446	27.2183	27.0126	0.173658	0.29771	0.526207	-0.03204	0.833739	0.0789698
PRS7	PSMC2	27.2071	27.4291	27.0118	27.3867	27.0261	27.0137	27.2119	27.097	26.8192	27.0427	27.216	27.1422	0.173322	0.359759	0.443988	0.0995004	0.587653	0.230879
METK2	MAT2A	27.5796	27.7091	27.6454	27.6552	27.0695	27.3191	26.9468	27.3377	26.8272	27.0373	27.6447	27.3479	0.607425	0.0518109	1.28558	0.310655	0.247481	0.606458
RL34	RPL34	27.9625	27.8507	27.6875	27.3301	27.6484	27.631	27.1085	26.8528	27.1393	27.0335	27.8335	27.5365	0.800023	0.00286375	2.54306	0.502964	0.0222534	1.6526
ESYT1	ESYT1	27.0071	27.0787	26.7483	27.1062	27.2172	27.1466	27.1533	26.8832	27.0379	27.0248	26.9447	27.1567	-0.080094	0.565109	0.247868	0.131886	0.22825	0.641589
H7BZJ3	PDIA3	25.8776	26.3944	26.5676	26.926	26.4906	26.7053	27.2068	26.8755	26.9754	27.0192	26.2798	26.7073	-0.739394	0.051939	1.28451	-0.311915	0.126277	0.898675
SART3	SART3	26.8593	26.9274	27.0168	27.048	26.8291	26.9829	26.9321	27.1658	26.9559	27.0179	26.9345	26.9533	-0.083429	0.40261	0.395116	-0.0646066	0.548732	0.26064
ACDSB	ACADSB	26.582	26.6589	27.0475	26.7521	26.5613	26.8845	26.9365	27.0383	27.0667	27.0138	26.7628	26.7326	-0.25102	0.21843	0.660688	-0.281219	0.0791776	1.1014
SPCS1	SPCS1	27.3499	27.0156	27.3678	26.6796	26.8559	27.1349	26.7685	27.0597	27.2108	27.013	27.2444	26.8901	0.231453	0.253162	0.596602	-0.12286	0.543984	0.264414
PTN1	PTPN1	26.9557	26.9853	27.3654	27.3122	27.2033	27.4102	26.952	26.9383	27.1073	26.9992	27.1021	27.3086	0.102916	0.528712	0.276781	0.309373	0.0188619	1.72441
RU2B	SNRPB2	26.743	26.8815	27.3341	26.997	26.8251	26.7648	26.9533	27.0265	27.0065	26.9954	26.9862	26.8623	-0.00923697	0.963577	0.0161134	-0.133124	0.188299	0.725152
MMSA	ALDH6A1	25.5846	25.6289	26.1131	25.9706	25.8483	26.1184	27.0402	27.115	26.816	26.9904	25.7756	25.9791	-1.21484	0.00760332	2.119	-1.01131	0.00114392	2.9416
G3V0I5	NDUFV1	26.9487	27.1533	27.0151	27.0855	27.1933	27.2486	27.016	26.9566	26.9692	26.9806	27.0391	27.1758	0.0584805	0.437767	0.358757	0.195221	0.0417585	1.37926
RAB10	RAB10	27.7119	27.5869	27.9663	27.3567	27.7219	27.5665	26.7568	26.957	27.2274	26.9804	27.755	27.5484	0.774614	0.0127661	1.89394	0.567933	0.0329822	1.48172
RS15	RPS15	27.1914	27.1955	26.5475	26.0928	26.8315	26.5328	26.5935	27.3946	26.9509	26.9797	26.9782	26.4857	-0.00151223	0.996415	0.00155953	-0.494016	0.193182	0.714034
DHX15	DHX15	27.1686	27.381	26.949	27.0218	27.0476	27.0564	27.0401	27.0325	26.8546	26.9757	27.1662	27.0419	0.190469	0.2662	0.574793	0.0661877	0.389024	0.410024
PSD13	PSMD13	27.2688	27.2332	27.0934	27.2513	26.9173	26.9893	27.1189	26.9567	26.8503	26.9753	27.1984	27.0527	0.223135	0.0864327	1.06332	0.0773434	0.58046	0.236228
CCHL	HCCS	27.2361	27.0913	27.1496	27.0485	27.467	27.1559	27.0808	26.8248	26.9982	26.9679	27.159	27.2238	0.19106	0.110044	0.958435	0.255861	0.171027	0.766935
RAB1B	RAB1B	26.7338	26.709	26.7633	27.0788	27.023	26.8174	26.8065	27.1329	26.9633	26.9676	26.7354	26.973	-0.232222	0.129101	0.88907	0.00545866	0.966864	0.0146344
SPCS3	SPCS3	26.9007	26.9676	27.4193	26.9313	27.0145	27.2647	26.9245	26.7762	27.1879	26.9628	27.0959	27.0702	0.133036	0.55005	0.259598	0.107327	0.532024	0.274069
STT3B	STT3B	26.4784	26.5774	27.0197	26.6192	26.7976	26.8121	27.1295	26.8171	26.9193	26.9553	26.6918	26.743	-0.263493	0.256594	0.590753	-0.212343	0.13799	0.860152
SRSF6	SRSF6	26.5776	25.9077	27.2584	26.9195	26.3697	26.6057	26.7852	27.1908	26.887	26.9544	26.5812	26.6316	-0.373127	0.443669	0.352941	-0.322744	0.187573	0.726831
PRKDC	PRKDC	27.5833	28.26	27.8858	27.0468	27.2082	27.3016	26.8528	27.1361	26.8167	26.9352	27.9097	27.1855	0.97448	0.0215228	1.6671	0.250321	0.122952	0.910263
SNRPA	SNRPA	26.1891	26.1	26.6843	26.517	26.4706	26.4523	27.0096	26.8329	26.9615	26.9346	26.3245	26.4799	-0.610182	0.0685281	1.16413	-0.454699	0.00720085	2.14262
SYIC	IARS	26.8118	27.0765	26.1086	26.6883	26.46	26.2917	27.0537	26.8167	26.9286	26.933	26.6656	26.48	-0.267369	0.454406	0.342556	-0.453011	0.0378107	1.42238
SRS11	SRSF11	26.7591	26.7623	26.6193	26.8395	26.9105	26.9116	26.567	27.1266	27.1	26.9312	26.7136	26.8872	-0.21762	0.354961	0.449819	-0.0440146	0.832398	0.0796688
SAFB1	SAFB	27.0275	26.9518	26.9435	26.7828	27.0118	27.1189	27.1853	26.2986	27.292	26.9253	26.9743	26.9712	0.0489612	0.89091	0.0501663	0.0458786	0.900302	0.0456118
GNAI2	GNAI2	25.4897	25.3051	25.5912	26.2766	26.384	26.4289	27.1433	26.7876	26.8322	26.921	25.462	26.3632	-1.45899	0.000700333	3.1547	-0.557832	0.0251671	1.59917
ATPD	ATP5F1D	27.6469	27.3929	27.9401	27.334	27.9892	27.6767	26.9575	26.7733	27.0287	26.9198	27.66	27.6667	0.740141	0.0263948	1.57848	0.746844	0.0437017	1.3595
F8VZJ2	NACA	27.1164	27.4724	27.2729	26.9955	26.6528	26.8257	26.8888	26.9014	26.9522	26.9141	27.2872	26.8247	0.373133	0.0638444	1.19488	-0.0894557	0.462704	0.334697
PRS8	PSMC5	27.043	27.2443	26.9398	27.3748	26.9556	27.188	26.9914	26.9769	26.7709	26.9131	27.0757	27.1728	0.162605	0.231313	0.635799	0.25971	0.155224	0.80904
SSRA	SSR1	26.4313	26.4946	26.3298	26.8906	26.4246	26.3824	27.2259	26.6927	26.8071	26.9086	26.4186	26.5659	-0.490016	0.0838895	1.07629	-0.34269	0.210066	0.677644
EIF2A	EIF2A	27.175	27.4386	27.3344	27.1164	27.2166	27.1972	26.8723	26.9724	26.8798	26.9082	27.316	27.1768	0.407839	0.020927	1.67929	0.268594	0.00380931	2.41915
DJB11	DNAJB11	26.7436	26.8748	27.1659	26.9317	27.2716	27.2679	26.8606	26.9162	26.9464	26.9077	26.9281	27.1571	0.0203405	0.886736	0.0522058	0.249347	0.151855	0.818571
PP1A	PPP1CA	26.7603	26.7924	26.8389	27.046	27.0117	26.914	26.9887	26.8307	26.8964	26.9053	26.7972	26.9906	-0.108081	0.127156	0.895662	0.0852858	0.233026	0.632595
A0A024R4E5	HDLBP	27.1089	27.2826	27.0299	26.6816	27.3174	27.0962	26.8484	26.7747	27.0726	26.8985	27.1405	27.0317	0.241924	0.108886	0.963028	0.133205	0.56706	0.246371
CTBP1	CTBP1	26.4849	26.6558	26.9266	26.5808	26.6444	26.8135	26.8984	26.8967	26.8742	26.8898	26.6891	26.6796	-0.200643	0.258774	0.587079	-0.210194	0.0921991	1.03527
PHF6	PHF6	27.002	26.794	27.1179	26.8603	27.2871	27.2245	26.8347	26.7739	27.0605	26.8897	26.9713	27.124	0.0815732	0.561042	0.251004	0.234245	0.225764	0.646345
CECR5	#N/A	26.6699	26.5402	26.7457	27.2663	27.4622	27.3342	27.0243	26.8264	26.8082	26.8863	26.652	27.3542	-0.234347	0.0639695	1.19403	0.467938	0.00712333	2.14732
KDM1A	KDM1A	26.6584	26.7024	26.6366	26.7646	26.7758	26.7923	26.9109	26.7146	27.022	26.8825	26.6658	26.7776	-0.216721	0.131716	0.88036	-0.104956	0.363096	0.439979
ZN326	ZNF326	26.4853	26.4236	26.0592	26.1736	26.4822	26.4503	26.9698	26.7347	26.9426	26.8824	26.3227	26.3687	-0.559627	0.0323447	1.4902	-0.513643	0.0161335	1.79227
COX6C	COX6C	26.9007	27.042	27.3472	26.7817	26.8055	27.0053	26.9071	26.7935	26.9375	26.8794	27.0966	26.8642	0.217237	0.23586	0.627345	-0.0152348	0.865524	0.0627207
H2AY	H2AFY	25.8851	25.6871	26.8224	26.8112	26.7397	26.8023	26.6407	26.8453	27.1495	26.8785	26.1315	26.7844	-0.746975	0.154531	0.810984	-0.0941146	0.590829	0.228538
K2C6A	KRT6A	24.3512	20.5894	27.9108	24.6956	26.8328	26.2728	27.1957	27.9633	25.456	26.8717	24.2838	25.9338	-2.58788	0.346921	0.45977	-0.93794	0.393612	0.404931
ODPX	PDHX	27.1681	27.1879	27.3663	27.1774	27.3744	27.2226	26.897	26.7722	26.9412	26.8701	27.2408	27.2581	0.370622	0.0112872	1.94742	0.388014	0.00822178	2.08503
R4GNH3	PSMC3	27.0195	27.0696	26.3738	27.3131	26.7914	26.5696	26.9816	27.0474	26.5808	26.8699	26.821	26.8914	-0.0489639	0.864946	0.063011	0.0214625	0.93973	0.026997
RRP44	DIS3	27.1115	27.1483	27.2935	27.1323	27.0338	27.1618	26.7822	26.8768	26.9454	26.8681	27.1844	27.1093	0.316322	0.0129994	1.88608	0.241206	0.0181656	1.74075
MAVS	MAVS	26.9084	26.7672	27.2585	26.9105	26.9464	27.0731	26.8051	26.7187	27.0762	26.8667	26.9781	26.9766	0.111373	0.575279	0.240121	0.109944	0.426125	0.370463
RECQ1	RECQL	26.5134	26.7532	26.9718	27.1704	26.7905	27.1175	26.9958	26.8479	26.7494	26.8644	26.7461	27.0261	-0.118266	0.487955	0.31162	0.161745	0.321191	0.493237
PSA3	PSMA3	26.9356	27.0719	27.07	26.9247	26.805	26.9056	26.9317	26.9275	26.7199	26.8597	27.0259	26.8784	0.166168	0.128435	0.891316	0.0187597	0.827732	0.0821103
PSA5	PSMA5	26.9318	27.0835	27.0464	27.2777	26.7544	26.9132	26.9985	26.7867	26.7756	26.8536	27.0206	26.9818	0.166979	0.136393	0.865207	0.128196	0.510842	0.291714
PRDX2	PRDX2	26.8217	26.6331	26.423	26.7488	26.4984	26.629	26.8506	27.1254	26.5803	26.8521	26.6259	26.6254	-0.226169	0.316024	0.500279	-0.226707	0.287313	0.541645
EIF3E	EIF3E	27.0344	27.3702	26.6108	26.6634	26.9027	26.7171	26.8889	26.8756	26.7834	26.8493	27.0051	26.7611	0.155815	0.553001	0.257274	-0.0882501	0.354054	0.450931
SRSF1	SRSF1	26.5408	26.2145	27.0938	26.7184	26.4141	26.4672	26.7424	26.9982	26.8016	26.8474	26.6164	26.5332	-0.231033	0.467295	0.330409	-0.314139	0.0633162	1.19848
SYFA	FARSA	26.7292	26.9059	26.5091	26.8099	26.6899	26.5819	26.7964	27.0264	26.7169	26.8466	26.7147	26.6939	-0.131812	0.424355	0.372271	-0.152639	0.258096	0.588219
UBP14	USP14	27.058	27.1299	26.7117	27.1646	26.6587	26.9243	26.9742	26.8356	26.72	26.8433	26.9665	26.9159	0.123267	0.464394	0.333114	0.072615	0.687588	0.162672
CSTF2	CSTF2	26.6902	26.6158	26.8851	26.7873	26.7739	27.0241	26.8682	26.6155	27.0422	26.842	26.7304	26.8618	-0.111617	0.498117	0.302669	0.0198026	0.901075	0.0452391
LKHA4	LTA4H	27.5474	27.6632	27.4318	27.5568	27.2039	27.3122	26.7656	27.0797	26.6664	26.8372	27.5475	27.3577	0.710218	0.014453	1.84004	0.520419	0.0342664	1.46513
ASPH	ASPH	26.3807	26.2551	26.5249	26.5876	26.3534	26.3113	26.7509	26.6959	27.0481	26.8316	26.3869	26.4175	-0.444748	0.0344654	1.46262	-0.414168	0.0437722	1.3588
E7EPM6	ACSL1	27.2714	27.3408	27.7814	27.294	27.3982	27.4993	26.8394	26.6786	26.9729	26.8303	27.4645	27.3972	0.634239	0.0383001	1.4168	0.566886	0.00751984	2.12379
UBQL1	UBQLN1	26.9495	26.8965	27.1314	26.9855	26.5783	26.6806	26.8738	26.8333	26.7827	26.8299	26.9925	26.7481	0.16255	0.137764	0.860866	-0.0817997	0.575375	0.240049
RHOA	RHOA	27.6241	27.5259	27.6957	27.2305	27.6134	27.6874	26.901	26.7048	26.8611	26.8223	27.6153	27.5104	0.792938	0.000620004	3.20761	0.688108	0.0260198	1.5847
LARP1	LARP1	26.3085	26.4492	26.2062	25.9291	25.9395	26.0284	26.9623	26.7045	26.7787	26.8152	26.3213	25.9657	-0.493883	0.0091619	2.03801	-0.849481	0.00328155	2.48392
SPG20	#N/A	26.4878	26.2787	26.9252	26.4997	26.5585	26.6053	26.7129	26.8572	26.8737	26.8146	26.5639	26.5545	-0.250736	0.317588	0.498135	-0.260156	0.0185111	1.73257
SC61B	SEC61B	26.7406	26.3814	26.7008	25.9672	26.6003	26.5374	26.8641	26.7966	26.7728	26.8112	26.6076	26.3683	-0.20355	0.210679	0.676378	-0.442877	0.15662	0.805152
PLRG1	PLRG1	27.1643	27.0173	27.1943	26.6353	27.1153	27.0278	26.8236	26.6475	26.9494	26.8068	27.1253	26.9261	0.318514	0.0464797	1.33274	0.11932	0.533258	0.273063
A0A087WWS1	THOC1	27.1067	27.1267	27.4005	26.7411	27.1471	27.1329	26.8683	26.5777	26.9741	26.8067	27.2113	27.007	0.404577	0.0588514	1.23024	0.200305	0.324527	0.488749
PSB4	PSMB4	26.7954	27.0625	26.7348	26.9671	26.7588	26.8067	26.7633	26.9751	26.6806	26.8063	26.8642	26.8442	0.0579015	0.687279	0.162867	0.0378652	0.745216	0.127718
SYK	KARS	27.1615	27.2066	26.7871	26.9436	26.9507	26.803	26.7844	26.7398	26.8928	26.8057	27.0517	26.8991	0.246022	0.197979	0.70338	0.0934082	0.231002	0.636385
CSTF3	CSTF3	26.6133	26.5255	26.5503	26.4123	26.7469	26.6363	26.8553	26.5544	26.9994	26.803	26.563	26.5985	-0.240027	0.204995	0.688256	-0.204546	0.285002	0.545151
CPT1A	CPT1A	27.0902	27.2477	27.5098	27.4557	27.5304	27.6602	26.6153	26.7524	27.0275	26.7984	27.2826	27.5488	0.484184	0.0482529	1.31648	0.750404	0.0123889	1.90697
SF3A2	SF3A2	26.9356	26.7421	27.1996	26.6948	26.8771	26.7831	26.9499	26.6465	26.7964	26.7976	26.9591	26.785	0.161508	0.375025	0.42594	-0.0125886	0.909131	0.0413736
PSME3	PSME3	27.312	27.5189	27.1567	27.772	27.1723	27.5254	26.743	26.8348	26.7782	26.7854	27.3292	27.4899	0.543858	0.0289902	1.53775	0.704556	0.0529332	1.27627
SRSF5	SRSF5	26.4323	26.1132	26.7507	26.8931	26.4664	26.6326	26.6995	26.7269	26.9278	26.7847	26.4321	26.664	-0.352671	0.186326	0.729727	-0.120726	0.458355	0.338798
IF2B1	IGF2BP1	26.1266	26.5133	26.1609	26.187	26.3163	26.4743	26.7008	26.7588	26.8781	26.7792	26.2669	26.3259	-0.512292	0.0381489	1.41852	-0.453342	0.0147654	1.83075
HDGR2	HDGFL2	26.7808	26.6269	26.7167	26.5995	26.6952	26.7769	26.7498	26.6402	26.9434	26.7778	26.7081	26.6905	-0.0696484	0.534074	0.272398	-0.0872387	0.453195	0.343715
MIMIT	#N/A	26.6027	26.5809	27.1242	26.7445	26.8353	26.8883	26.5626	26.7894	26.9361	26.7627	26.7693	26.8227	0.00656939	0.97663	0.0102698	0.0600126	0.647178	0.188976
FKBP4	FKBP4	26.7948	26.6555	26.3526	26.7193	26.2493	26.527	26.9179	26.9035	26.4634	26.7616	26.601	26.4986	-0.160623	0.463918	0.333559	-0.26302	0.263567	0.579108
G5E9W7	MRPS22	26.9388	27.0881	27.3881	27.0561	26.9972	27.2812	26.6096	26.6319	27.0395	26.7603	27.1383	27.1115	0.378008	0.12098	0.917287	0.351179	0.113046	0.946744
A0A0C4DGA2	ECI2	26.1802	26.4489	26.4708	26.5554	26.3659	26.6133	26.8018	26.6237	26.8553	26.7603	26.3666	26.5115	-0.393651	0.0314572	1.50228	-0.248742	0.0723053	1.14083
RT27	MRPS27	26.8764	26.8621	27.0342	26.765	27.072	27.1031	26.5816	26.7798	26.9182	26.7599	26.9242	26.98	0.164362	0.234707	0.629474	0.220154	0.205619	0.686937
TMM33	TMEM33	27.1424	27.2937	27.125	26.4923	27.1415	27.1391	26.7352	26.4143	27.1217	26.7571	27.187	26.9243	0.42997	0.16341	0.786721	0.167223	0.604071	0.218912
LPPRC	LRPPRC	27.3012	27.8507	27.3582	27.0443	27.2809	27.2401	26.766	26.8192	26.6853	26.7568	27.5033	27.1884	0.746534	0.0447267	1.34943	0.43161	0.0131336	1.88162
D6RGI3	SEPTIN11	26.5275	26.4877	26.6179	26.1725	26.7857	26.8819	26.6146	26.7748	26.8788	26.756	26.5444	26.6134	-0.211678	0.0922305	1.03513	-0.142669	0.595059	0.22544
MUTA	MMUT	26.2202	26.4715	26.8412	26.7955	26.4765	26.7542	26.8852	26.626	26.7372	26.7495	26.511	26.6754	-0.238527	0.318783	0.496505	-0.0741041	0.588039	0.230594
CP51A	CYP51A1	26.8601	26.6216	26.9601	26.812	26.9059	26.5659	26.8287	26.5075	26.9108	26.749	26.8139	26.7612	0.0649414	0.70439	0.152187	0.0122706	0.942481	0.0257274
SRPRB	SRPRB	26.9719	26.8809	27.1962	26.8171	26.8202	26.7748	26.5819	26.6878	26.9748	26.7482	27.0163	26.804	0.268176	0.15218	0.817642	0.0558927	0.681806	0.166339
E9PGM1	EIF4G1	26.9955	27.217	26.6237	26.1984	26.5541	26.5718	26.6828	26.767	26.7832	26.7443	26.9454	26.4414	0.201037	0.365222	0.437443	-0.302905	0.122754	0.910966
HXK2	HK2	26.6346	26.7797	27.0428	26.5059	26.8409	26.795	26.5714	26.6625	26.9789	26.7376	26.819	26.7139	0.0814424	0.660223	0.180309	-0.023666	0.891086	0.0500805
NIPS1	NIPSNAP1	26.2467	26.5368	26.1594	26.4363	26.3649	26.4112	26.9346	26.6588	26.6193	26.7376	26.3143	26.4041	-0.423287	0.049862	1.30223	-0.333438	0.0724326	1.14007
LMNB1	LMNB1	26.2446	25.9041	26.4938	25.6968	26.2301	26.0839	26.6752	26.5044	27.0322	26.7373	26.2142	26.0036	-0.523112	0.0869063	1.06095	-0.733669	0.0300223	1.52256
ABCE1	ABCE1	27.0221	27.3426	26.726	26.8961	26.7598	26.8858	26.8191	26.7246	26.6651	26.7362	27.0302	26.8472	0.293985	0.236545	0.626085	0.11097	0.151513	0.81955
RL38	RPL38	26.8051	27.1366	26.9917	26.9281	26.9007	27.0178	26.5813	26.7914	26.8338	26.7355	26.9778	26.9488	0.242328	0.124588	0.904524	0.21334	0.0949399	1.02255
GLSK	GLS	26.6849	26.9069	27.0507	26.8954	26.8152	26.921	26.6562	26.6087	26.9415	26.7354	26.8808	26.8772	0.145381	0.383733	0.415971	0.141767	0.304248	0.516772
EFNB1	EFNB1	26.0211	26.0319	26.2653	26.5902	26.4948	26.5258	26.7628	26.62	26.8053	26.7294	26.1061	26.5369	-0.623259	0.00439284	2.35725	-0.192438	0.055857	1.25292
RL36	RPL36	26.7655	26.5672	26.7634	26.7539	26.2326	26.3568	26.3389	26.7971	27.0435	26.7265	26.6987	26.4478	-0.0278209	0.907802	0.0420088	-0.278736	0.347187	0.459436
NDUA8	NDUFA8	27.0956	26.9162	27.1527	26.6348	27.1283	27.1694	26.6505	26.6158	26.8478	26.7047	27.0548	26.9775	0.350097	0.0260591	1.58404	0.272788	0.249488	0.602951
MTDC	MTHFD2	26.3737	26.2468	26.6002	26.2009	26.4268	26.2511	26.8175	26.5579	26.7308	26.7021	26.4069	26.2929	-0.295188	0.0889061	1.05107	-0.409132	0.0166414	1.77881
A0A024QZP7	CDK1	26.5486	26.7478	26.9748	26.6084	26.6701	26.7214	26.6127	26.6717	26.8143	26.6996	26.757	26.6666	0.0574485	0.703924	0.152474	-0.0329636	0.660933	0.179843
LAT1	SLC7A5	26.5186	26.5735	26.8801	25.5661	26.0558	26.1325	26.4708	26.7283	26.8872	26.6954	26.6574	25.9181	-0.0380172	0.829558	0.0811532	-0.777284	0.0276504	1.5583
HYEP	EPHX1	25.8719	26.2124	26.3521	26.6691	26.6094	26.661	26.5522	26.7128	26.812	26.6923	26.1455	26.6465	-0.546866	0.0419119	1.37766	-0.045847	0.610344	0.214425
MDC1	MDC1	26.9747	27.0016	26.9206	26.4154	27.0353	27.2262	26.7461	26.4614	26.8465	26.6847	26.9656	26.8923	0.280944	0.129874	0.886477	0.207612	0.501447	0.299775
MBLC2	MBLAC2	27.253	27.2311	26.4858	26.2068	26.841	26.7877	27.0242	26.264	26.759	26.6824	26.99	26.6118	0.307614	0.413065	0.383981	-0.0705724	0.826496	0.0827592
MLEC	MLEC	26.0527	26.1178	26.5593	26.1705	26.3613	26.3556	26.72	26.5384	26.7816	26.68	26.2433	26.2958	-0.436733	0.0939659	1.02703	-0.384163	0.016954	1.77073
MCCB	MCCC2	26.633	26.4187	26.7251	26.1656	26.3654	26.4031	26.6792	26.6088	26.7362	26.6747	26.5923	26.3114	-0.0824775	0.469076	0.328757	-0.363379	0.0225422	1.647
QCR7	UQCRB	27.0027	26.919	27.3534	27.2096	27.2042	27.1814	26.8048	26.5363	26.6824	26.6745	27.0917	27.1984	0.417192	0.0678284	1.16859	0.523923	0.0201715	1.69526
STRBP	STRBP	27.3286	27.2088	27.8	27.2099	27.1774	27.2528	26.5441	26.7108	26.7669	26.6739	27.4458	27.2134	0.771886	0.0377059	1.42359	0.539445	0.00940125	2.02681
SRP68	SRP68	26.6359	26.6427	26.6418	26.2843	26.6569	26.5413	26.7818	26.5816	26.6486	26.6707	26.6401	26.4942	-0.0305436	0.655508	0.183422	-0.176507	0.250756	0.600748
H2AV	H2AFV	26.766	26.1666	27.2197	26.6524	26.4265	26.2438	26.2908	26.6611	27.0576	26.6698	26.7174	26.4409	0.0475598	0.906212	0.0427704	-0.228949	0.427763	0.368796
NDUA9	NDUFA9	26.9255	27.0668	27.1022	27.1623	26.9898	27.3487	26.6553	26.6317	26.7205	26.6692	27.0315	27.1669	0.362323	0.00996471	2.00154	0.497746	0.0339794	1.46878
NUCKS	NUCKS1	26.1733	26.5161	25.9159	26.0642	26.0668	26.0647	26.6828	26.7405	26.569	26.6641	26.2018	26.0653	-0.462355	0.107411	0.968953	-0.598866	0.006987	2.15571
USMG5	#N/A	26.6678	26.8883	27.389	26.5053	27.0986	26.972	26.2396	27.0139	26.7365	26.6633	26.9817	26.8586	0.318373	0.364287	0.438556	0.195314	0.538695	0.268657
CALM	#N/A	26.3039	26.111	26.7867	27.3052	26.5918	26.3976	26.8315	26.2568	26.8983	26.6622	26.4005	26.7649	-0.261678	0.412084	0.385014	0.102654	0.780805	0.107457
PGRC2	PGRMC2	26.2183	26.0717	26.5004	26.553	26.5562	26.5234	26.6136	26.5963	26.7744	26.6614	26.2634	26.5442	-0.398015	0.0693387	1.15902	-0.117246	0.170889	0.767285
SNUT2	USP39	26.1658	25.5096	25.9775	26.705	26.1316	26.2412	26.7537	26.5544	26.6674	26.6585	25.8843	26.3593	-0.774175	0.0484028	1.31513	-0.299205	0.225067	0.647688
PAF1	PAF1	26.8145	26.4804	26.9437	26.7265	26.7035	26.8686	26.5751	26.6046	26.7951	26.6583	26.7462	26.7662	0.0879365	0.609347	0.215135	0.107915	0.283547	0.547375
DDX6	DDX6	26.2644	26.1129	25.9598	25.8521	26.0131	26.1814	26.759	26.6096	26.6048	26.6578	26.1123	26.0156	-0.545492	0.0107103	1.9702	-0.642271	0.00900692	2.04542
CTBL1	CTNNBL1	26.7819	26.66	26.99	26.7256	26.746	26.8946	26.6256	26.6197	26.7281	26.6578	26.8107	26.7887	0.152848	0.249119	0.603593	0.130914	0.120265	0.91986
HUWE1	HUWE1	27.039	27.0247	26.7712	27.068	26.5869	26.7214	26.7332	26.7828	26.4571	26.6577	26.945	26.7921	0.287254	0.0994553	1.00237	0.134404	0.490924	0.308986
BRD4	BRD4	26.5626	26.3487	26.6948	26.4685	26.6698	26.6947	26.2982	26.7897	26.8586	26.6488	26.5354	26.611	-0.113449	0.613582	0.212128	-0.0378485	0.856741	0.0671507
YES	YES1	26.3663	26.2221	26.1854	26.7163	26.8523	26.5276	26.7739	26.8208	26.3435	26.6461	26.2579	26.6987	-0.388145	0.112104	0.95038	0.0526608	0.785618	0.104788
PRS6B	PSMC4	26.9046	26.8489	26.5111	26.6281	26.3403	26.2883	26.6626	26.6951	26.58	26.6459	26.7549	26.4189	0.10893	0.472733	0.325384	-0.227023	0.155324	0.808761
EIF3C	EIF3C	26.6349	27.1683	26.2892	25.9956	26.7231	26.3459	26.5749	26.7153	26.6341	26.6414	26.6974	26.3549	0.056007	0.847933	0.0716382	-0.286543	0.304498	0.516416
MYO3A	MYO3A	24.9243	26.4041	27.1041	26.4565	20.3237	18.742	26.0541	27.3988	26.4647	26.6392	26.1442	21.8407	-0.495048	0.554799	0.255865	-4.79846	0.175071	0.756785
RBM12	RBM12	26.9873	27.0904	26.8701	26.7345	26.7514	26.8422	26.5476	26.941	26.4284	26.639	26.9826	26.776	0.343574	0.144179	0.841099	0.137	0.471557	0.326466
CISD2	CISD2	26.2961	26.5244	26.8025	26.4451	26.6894	26.8893	26.3946	26.7087	26.7932	26.6322	26.541	26.6746	-0.0911623	0.657451	0.182136	0.0424129	0.822077	0.0850878
FA98B	FAM98B	26.4928	26.4917	26.4295	26.6014	26.1918	26.1542	26.6206	26.5136	26.7514	26.6285	26.4713	26.3158	-0.157161	0.140317	0.85289	-0.312673	0.147673	0.830699
CIRBP	CIRBP	26.3544	26.3011	26.6951	26.8109	26.5216	26.4493	26.7191	26.4783	26.6623	26.6199	26.4502	26.5939	-0.169697	0.315691	0.500738	-0.0259741	0.855266	0.0678989
SNR40	SNRNP40	26.3053	26.2148	26.2154	25.8876	26.1931	26.1577	26.8598	26.3566	26.6334	26.6166	26.2452	26.0794	-0.371421	0.119861	0.921324	-0.53716	0.0447013	1.34968
41	EPB41	26.2729	26.1695	26.4094	26.1087	26.4062	26.3898	26.5976	26.5639	26.6629	26.6081	26.2839	26.3016	-0.3242	0.0289073	1.53899	-0.30654	0.0759582	1.11943
LG3BP	LGALS3BP	27.5464	27.53	27.7308	26.687	27.2415	27.3141	26.6199	26.6262	26.5779	26.608	27.6024	27.0809	0.994423	0.00280345	2.55231	0.472887	0.138796	0.857622
TCEA1	TCEA1	26.9255	27.0024	26.8418	26.7604	26.8371	27.0602	26.6162	26.7598	26.4376	26.6045	26.9232	26.8859	0.318703	0.0565732	1.24739	0.281401	0.0955958	1.01956
CMC2	SLC25A13	27.222	27.1552	27.1227	26.8727	26.8316	26.9492	26.6133	26.5408	26.6517	26.6019	27.1666	26.8845	0.564667	0.0002216	3.65443	0.282535	0.00400993	2.39686
SYLC	LARS	26.2973	26.6202	25.7358	26.3972	26.1501	25.9345	26.6374	26.537	26.6305	26.6016	26.2178	26.1606	-0.383886	0.274767	0.561035	-0.441006	0.073497	1.13373
RU17	SNRNP70	26.2038	25.7491	25.9196	26.1136	26.2762	25.9829	26.7236	26.4718	26.5997	26.5984	25.9575	26.1242	-0.640882	0.0225041	1.64774	-0.474141	0.0139041	1.85686
THTR	TST	26.5795	26.5841	26.9888	26.9133	26.6882	26.7691	26.4257	26.6641	26.6991	26.5963	26.7174	26.7902	0.121129	0.499768	0.301231	0.193901	0.152459	0.816846
FKBP8	FKBP8	26.1478	26.3413	26.5175	26.4452	26.3032	26.4565	26.807	26.5441	26.4215	26.5909	26.3355	26.4016	-0.255356	0.177192	0.751556	-0.189248	0.232981	0.63268
PTCD3	PTCD3	26.6109	26.5667	26.7294	26.6798	26.8276	26.8379	26.6327	26.4971	26.6206	26.5834	26.6357	26.7817	0.0522011	0.468027	0.32973	0.19829	0.0429225	1.36731
SYG	#N/A	26.4947	26.2563	26.2895	25.9526	25.9953	25.9479	26.5899	26.4896	26.6653	26.5816	26.3469	25.9653	-0.234766	0.0680191	1.16737	-0.616346	0.0039775	2.40039
RAB8A	RAB8A	26.4692	26.4951	26.4758	26.5342	26.4043	26.7774	26.5579	26.5127	26.6476	26.5727	26.48	26.572	-0.0927126	0.139581	0.855173	-0.000752895	0.995313	0.00204032
GGH	GGH	26.4736	26.4214	26.2857	25.9685	26.1953	26.3528	26.4839	26.6178	26.615	26.5722	26.3936	26.1722	-0.178657	0.0697502	1.15645	-0.400006	0.0545417	1.26327
CHCH2	CHCHD2	26.7632	26.0777	26.9096	26.0061	26.8707	26.4568	26.7488	26.3188	26.6464	26.5713	26.5835	26.4445	0.0121791	0.968888	0.0137264	-0.12681	0.682706	0.165766
WDHD1	WDHD1	26.7856	26.7704	26.8397	27.1171	26.6788	26.6765	26.6693	26.5815	26.4618	26.5709	26.7985	26.8242	0.227683	0.0505409	1.29636	0.253309	0.219505	0.658556
DNJC8	DNAJC8	26.9837	26.7294	26.9468	26.6749	26.4308	26.7003	26.6538	26.6705	26.3881	26.5708	26.8866	26.602	0.315861	0.0607214	1.21666	0.0312391	0.815722	0.088458
MAGT1	MAGT1	26.3416	26.235	26.6002	25.8241	26.4899	26.5299	26.4027	26.6411	26.6534	26.5657	26.3922	26.2813	-0.173485	0.275114	0.560487	-0.284405	0.34124	0.46694
STRAP	STRAP	26.6256	26.6811	26.5214	26.2028	26.2344	26.4312	26.6089	26.6181	26.4612	26.5627	26.6094	26.2895	0.0466286	0.537091	0.269953	-0.273246	0.0409538	1.38771
QKI	QKI	26.0548	25.9954	26.1449	26.5831	26.3034	26.4177	26.695	26.4961	26.4954	26.5621	26.0651	26.4347	-0.497092	0.00537576	2.26956	-0.127418	0.293632	0.532196
HSDL2	HSDL2	26.4462	26.4111	26.3572	26.4914	26.5521	26.5795	26.6244	26.552	26.5084	26.5616	26.4048	26.541	-0.15677	0.0237714	1.62394	-0.0206019	0.65597	0.183116
RM01	MRPL1	26.7045	26.5087	26.9998	26.7371	26.6546	26.7703	26.4367	26.4322	26.7826	26.5505	26.7377	26.7207	0.18718	0.368682	0.433348	0.170169	0.277451	0.556814
CCD58	CCDC58	26.6462	26.852	27.218	27.241	27.182	27.3682	26.5902	26.5212	26.5288	26.5467	26.9054	27.2637	0.358667	0.163041	0.787704	0.716988	0.0022662	2.6447
TXNL1	TXNL1	26.6249	26.7779	26.8251	26.8476	26.5269	26.6125	26.5648	26.5753	26.4762	26.5388	26.7426	26.6623	0.203883	0.0577298	1.2386	0.123564	0.326219	0.486491
BD1L1	BOD1L1	26.4489	26.4612	26.5172	26.3129	26.2612	26.3848	26.5694	26.4056	26.6363	26.5371	26.4758	26.3196	-0.0613019	0.470034	0.32787	-0.217456	0.0667313	1.17567
HEMH	FECH	26.8066	26.7656	27.1506	26.7243	26.9302	27.075	26.4899	26.528	26.5904	26.5361	26.9076	26.9098	0.371524	0.085839	1.06632	0.373745	0.0572506	1.24222
MOGS	MOGS	26.1362	26.2774	26.3415	26.3246	26.3797	26.3571	26.5424	26.4987	26.5626	26.5346	26.2517	26.3538	-0.282894	0.033643	1.4731	-0.180791	0.00205233	2.68775
A0A024RA52	PSMA2	26.753	26.7366	26.0184	27.0521	26.3767	26.2686	26.806	26.5607	26.2363	26.5343	26.5027	26.5658	-0.0316675	0.919805	0.0363042	0.0314586	0.921022	0.0357299
F136A	FAM136A	26.5879	26.4407	26.7363	26.093	26.5545	26.5594	26.5769	26.3803	26.6179	26.525	26.5883	26.4023	0.0633031	0.604385	0.218686	-0.122709	0.527564	0.277725
J3QRD1	ALDH3A2	26.5806	26.4187	26.7577	26.7877	26.7182	26.8463	26.5294	26.3508	26.6914	26.5239	26.5857	26.784	0.0618296	0.678997	0.168132	0.260176	0.104379	0.981385
AL9A1	ALDH9A1	26.3628	26.243	26.5384	26.0112	26.2742	26.3913	26.4978	26.4663	26.5959	26.52	26.3814	26.2256	-0.138624	0.244025	0.612566	-0.294448	0.107663	0.967934
SYQ	QARS	27.1161	27.1809	26.4171	26.7966	26.7506	26.7037	26.6147	26.439	26.4873	26.5137	26.9047	26.7503	0.391059	0.248032	0.605492	0.236653	0.027989	1.55301
HS105	HSPH1	26.7419	26.808	26.3295	26.685	26.3835	26.5838	26.5945	26.6291	26.3173	26.5136	26.6265	26.5508	0.112833	0.56824	0.245468	0.0371405	0.793449	0.100481
QCR9	UQCR10	26.0909	26.565	26.9591	26.354	26.4119	26.666	26.5013	26.3799	26.629	26.5034	26.5384	26.4773	0.0349969	0.904086	0.0437904	-0.0260865	0.839083	0.076195
SYDM	DARS2	26.3216	26.311	26.5972	26.8965	26.7153	26.9789	26.5996	26.3364	26.546	26.494	26.4099	26.8636	-0.0840847	0.533811	0.272613	0.369578	0.0298579	1.52494
DHB12	HSD17B12	26.084	26.2003	26.5782	26.4395	26.204	26.4071	26.5028	26.4371	26.5414	26.4938	26.2875	26.3502	-0.206271	0.299399	0.52375	-0.143575	0.180978	0.742375
A0A024RCR6	BAG6	26.5222	26.509	26.3912	26.4889	26.2476	26.3119	26.5413	26.5829	26.3512	26.4918	26.4741	26.3495	-0.0176698	0.843401	0.0739658	-0.14233	0.233327	0.632035
ACSL4	ACSL4	26.9354	26.7817	27.0758	26.8563	26.8322	26.8309	26.3792	26.4166	26.676	26.4906	26.931	26.8398	0.440378	0.0254903	1.59363	0.349183	0.0635165	1.19711
CK5P3	CDK5RAP3	26.5955	26.2094	26.7406	26.8224	26.3049	26.5856	26.5377	26.4607	26.4656	26.488	26.5152	26.571	0.0271634	0.880483	0.0552789	0.0829614	0.636614	0.196124
DPYL2	DPYSL2	25.6317	25.6999	25.8098	26.338	26.3711	26.6055	26.7013	26.4709	26.287	26.4864	25.7138	26.4382	-0.772628	0.0125963	1.89976	-0.0482117	0.760377	0.118971
PRS4	PSMC1	26.8312	26.7272	26.6791	26.4004	26.3034	26.4715	26.581	26.5644	26.3119	26.4858	26.7458	26.3918	0.260053	0.0768877	1.11414	-0.0939923	0.412872	0.384185
PGES2	PTGES2	26.3525	26.4385	26.3042	26.5524	26.4306	26.4831	26.6244	26.3015	26.5253	26.4837	26.365	26.4887	-0.118676	0.343208	0.464443	0.00499052	0.964495	0.0156999
DKC1	DKC1	26.5582	26.3953	26.4529	26.5959	26.7205	26.5782	26.4778	26.371	26.597	26.482	26.4688	26.6315	-0.0131553	0.879313	0.0558563	0.149562	0.141058	0.850602
NT5D2	NT5DC2	25.6754	25.5538	26.0468	26.1441	25.8993	25.8615	26.4118	26.4026	26.6245	26.4796	25.7587	25.9683	-0.720936	0.023727	1.62476	-0.5113	0.0121106	1.91684
DDX17	DDX17	26.1015	26.184	26.3493	25.5203	25.9476	25.9627	26.418	26.3974	26.6206	26.4787	26.2116	25.8102	-0.267063	0.0587504	1.23099	-0.668487	0.027155	1.56615
NB5R3	CYB5R3	25.9989	26.3418	26.2727	26.0038	25.7717	26.0671	26.6792	26.4294	26.3065	26.4717	26.2045	25.9475	-0.267215	0.152917	0.815544	-0.524159	0.0223207	1.65129
MCES	RNMT	26.3634	26.461	26.8272	26.8618	26.5706	26.682	26.4039	26.3378	26.6709	26.4709	26.5506	26.7048	0.0797061	0.67301	0.171978	0.233981	0.154541	0.810957
ANXA5	ANXA5	26.2378	26.1988	25.4863	26.798	26.0375	25.8909	26.767	26.5529	26.0895	26.4698	25.9743	26.2421	-0.495502	0.194299	0.71153	-0.227674	0.548986	0.260439
A0A087X0X3	HNRNPM	26.6291	26.862	26.6175	26.1855	26.6742	26.6344	26.4658	26.2737	26.6591	26.4662	26.7029	26.498	0.236647	0.166128	0.779558	0.0318411	0.877259	0.0568724
AT5EL	ATP5F1EP2	26.7424	27.1264	27.2174	26.4171	27.92	27.1747	26.2579	26.5478	26.5875	26.4644	27.0288	27.1706	0.564344	0.0394517	1.40393	0.706224	0.241577	0.616944
SYVC	VARS	26.9017	27.0696	26.3485	26.6227	26.489	26.6377	26.3651	26.7664	26.2548	26.4621	26.7733	26.5831	0.311198	0.315785	0.500608	0.121027	0.523236	0.281302
RUXE	SNRPE	26.0737	26.216	25.705	26.5124	25.8967	26.5071	26.512	26.0956	26.7772	26.4616	25.9982	26.3054	-0.463368	0.142303	0.846787	-0.156194	0.612606	0.212819
EIF3J	EIF3J	26.4113	26.7169	26.4165	26.1255	26.3074	26.3952	26.4606	26.3159	26.602	26.4595	26.5149	26.276	0.0553748	0.693932	0.158683	-0.183451	0.184782	0.733339
TMED2	TMED2	26.6528	26.1844	26.4765	26.2881	26.397	26.1347	26.3819	26.361	26.6188	26.4539	26.4379	26.2732	-0.0159853	0.926041	0.0333697	-0.180655	0.183579	0.736178
A0A0A6YYJ8	LUC7L2	26.8465	26.7347	26.8007	26.4917	26.5849	26.462	26.4534	26.4191	26.4872	26.4532	26.794	26.5129	0.340727	0.00199414	2.70024	0.0596263	0.248955	0.60388
NPM3	NPM3	27.4734	27.1899	27.0113	27.0269	27.1705	27.0081	26.4187	26.5231	26.4117	26.4512	27.2249	27.0685	0.773715	0.0227783	1.64248	0.617337	0.00100991	2.99572
FUS	FUS	26.7494	26.3242	26.3076	25.7792	26.5037	26.578	26.4735	26.5321	26.3397	26.4484	26.4604	26.287	0.0120065	0.943955	0.0250489	-0.161459	0.594297	0.225997
COX5B	COX5B	26.8713	26.816	27.6368	26.9479	26.9127	27.0508	26.4299	26.3523	26.5535	26.4452	27.108	26.9705	0.662817	0.123356	0.90884	0.525282	0.0027609	2.55895
GPKOW	GPKOW	26.5362	26.6116	26.5673	26.812	26.3462	26.5427	26.5767	26.3333	26.4222	26.444	26.5717	26.567	0.12768	0.208212	0.681494	0.122941	0.478823	0.319825
RUXF	SNRPF	25.9158	26.2237	26.5968	27.0734	26.7831	26.9031	26.8207	26.1829	26.3177	26.4404	26.2454	26.9198	-0.195034	0.519407	0.284492	0.479406	0.117113	0.931395
EDF1	EDF1	26.2132	26.2293	25.9956	26.2552	26.4464	26.5709	26.4981	26.3981	26.4243	26.4402	26.146	26.4242	-0.294139	0.0450544	1.34626	-0.0159733	0.881439	0.0548078
F8W7Q4	FAM162A	26.5802	26.5425	26.9392	26.8802	27.0083	26.9198	26.1009	26.5114	26.7066	26.4397	26.6873	26.9361	0.247642	0.327255	0.485114	0.49643	0.102781	0.988085
ATLA3	ATL3	26.7005	27.0015	26.9035	26.5988	26.8972	26.85	26.3491	26.4566	26.5	26.4353	26.8685	26.782	0.433256	0.0228753	1.64063	0.346727	0.0459501	1.33771
H0YN18	PSMA4	26.3366	26.5928	26.2665	26.3044	26.2447	26.2712	26.436	26.3856	26.4813	26.4343	26.3986	26.2734	-0.035693	0.757911	0.120382	-0.160889	0.0122205	1.91291
M0QWZ7	SARS2	26.3407	26.2497	26.3608	26.3706	26.6424	26.5347	26.4717	26.4109	26.4149	26.4325	26.3171	26.5159	-0.115454	0.0566842	1.24654	0.0834114	0.403064	0.394626
TM9S2	TM9SF2	26.246	26.2519	26.4968	26.2158	26.3921	26.3484	26.4843	26.268	26.5428	26.4317	26.3316	26.3188	-0.10012	0.442231	0.354351	-0.112934	0.327976	0.484158
NH2L1	SNU13	26.1369	25.7125	26.4344	26.4771	26.2266	26.1973	26.3603	26.4679	26.4659	26.4314	26.0946	26.3003	-0.336767	0.247172	0.607001	-0.131044	0.275949	0.559171
MPRI	IGF2R	25.8771	25.6228	25.775	25.3838	25.6864	25.6871	26.3425	26.5498	26.3993	26.4305	25.7583	25.5858	-0.672234	0.00248449	2.60476	-0.844747	0.00403877	2.39375
K2C5	KRT5	25.5576	20.7539	27.2218	25.0852	27.4225	26.3827	26.4757	26.962	25.8521	26.43	24.5111	26.2968	-1.91886	0.427267	0.369301	-0.133137	0.870679	0.060142
SNAA	NAPA	26.3289	26.4133	26.1027	26.3517	26.5888	26.5075	26.4172	26.3877	26.4765	26.4271	26.2816	26.4827	-0.145467	0.253516	0.595994	0.0555569	0.517355	0.286211
MIPEP	MIPEP	26.2351	26.455	26.7589	26.4893	26.448	26.5284	26.4511	26.299	26.5294	26.4265	26.483	26.4885	0.0564647	0.758265	0.120179	0.0620326	0.46182	0.335527
3HIDH	HIBADH	25.9456	26.1846	26.2052	26.6665	26.4729	26.6055	26.6603	26.2996	26.2996	26.4198	26.1118	26.5817	-0.308035	0.11148	0.952804	0.161816	0.314902	0.501824
MDHC	MDH1	26.3101	26.3154	26.2913	26.4374	26.4227	26.6063	26.2989	26.6591	26.2942	26.4174	26.3056	26.4888	-0.111767	0.452823	0.344072	0.0714189	0.63328	0.198404
KAP2	PRKAR2A	26.5676	26.6826	26.7011	26.5515	26.7162	26.8226	26.4795	26.2896	26.4805	26.4166	26.6504	26.6968	0.233857	0.0449315	1.34745	0.280228	0.0530063	1.27567
RM46	MRPL46	26.5374	26.3385	26.54	26.9807	26.8406	26.6678	26.4045	26.4374	26.4064	26.4161	26.472	26.8297	0.055841	0.491968	0.308063	0.413559	0.043005	1.36648
NCLN	NCLN	26.7645	26.6599	27.1342	26.5265	26.7235	26.7388	26.1631	26.4993	26.58	26.4141	26.8528	26.663	0.438704	0.0856535	1.06725	0.24881	0.182485	0.738773
PEX14	PEX14	26.6834	26.4904	26.7074	26.2828	26.4536	26.5129	26.3704	26.3418	26.5259	26.4127	26.6271	26.4164	0.21438	0.0765431	1.11609	0.00374251	0.968744	0.0137912
K1C14	KRT14	25.2335	23.3332	27.2306	25.2536	26.9922	26.0975	26.8258	27.0629	25.3338	26.4075	25.2658	26.1144	-1.14175	0.43049	0.366037	-0.293079	0.711707	0.147699
SKP1	SKP1	26.3297	26.0362	26.1191	26.4182	26.2583	26.14	26.5255	26.3771	26.3122	26.4049	26.1617	26.2722	-0.243274	0.0935802	1.02882	-0.132742	0.268245	0.571468
RRFM	MRRF	26.3882	26.3807	26.6707	26.5608	26.6473	26.8812	26.2997	26.196	26.718	26.4046	26.4799	26.6964	0.0753282	0.710449	0.148467	0.291869	0.207185	0.683641
RS30	FAU	25.9589	26.7701	26.5671	26.2301	26.5598	26.5766	26.2643	26.2795	26.6691	26.4043	26.432	26.4555	0.0277549	0.926447	0.0331794	0.0511989	0.783577	0.105918
AP2B1	AP2B1	26.3021	26.5912	26.1871	26.6457	26.4474	26.4772	26.6224	26.2509	26.3388	26.404	26.3601	26.5234	-0.0438678	0.802817	0.0953836	0.119422	0.417357	0.379492
CBPD	CPD	26.0655	26.1894	26.4041	26.2501	26.1653	26.3399	26.508	26.3655	26.3281	26.4005	26.2197	26.2518	-0.180863	0.204424	0.689469	-0.148785	0.116883	0.932247
MANF	MANF	26.687	26.6992	26.4808	26.3528	26.4092	26.4993	26.3688	26.3842	26.4383	26.3971	26.6223	26.4204	0.225183	0.0760427	1.11894	0.0233081	0.658733	0.181291
RNZ2	ELAC2	26.9559	27.1321	27.0324	26.9278	26.5666	26.796	26.3907	26.4446	26.3436	26.393	27.0402	26.7635	0.647185	0.00122082	2.91335	0.3705	0.0633644	1.19815
ABHDA	ABHD10	26.5721	26.5094	26.5551	26.7262	26.461	26.4891	26.3719	26.4502	26.3405	26.3875	26.5455	26.5588	0.158027	0.0218251	1.66104	0.171279	0.168319	0.773866
VATB2	ATP6V1B2	25.7656	25.5813	25.8747	26.1858	25.8732	25.8844	26.5226	26.3806	26.2563	26.3865	25.7405	25.9811	-0.645959	0.0051245	2.29035	-0.405369	0.037751	1.42307
P5CR2	PYCR2	26.4884	26.4971	26.6072	25.6738	25.9932	25.847	26.2101	26.3853	26.5258	26.3737	26.5309	25.838	0.157179	0.221053	0.655503	-0.535695	0.0145429	1.83735
RPA2	POLR1B	26.4924	26.1148	26.2768	26.6742	26.5358	26.5406	26.4083	26.3212	26.3876	26.3724	26.2947	26.5836	-0.0776958	0.554629	0.255997	0.211183	0.0242444	1.61539
CTNB1	CTNNB1	26.4174	26.1981	26.7817	26.5513	26.5228	26.5224	26.334	26.3623	26.4202	26.3722	26.4658	26.5322	0.0935957	0.638947	0.194535	0.160045	0.0149778	1.82455
B7WPG3	HNRNPLL	26.0023	26.1738	26.3295	26.3812	26.1762	26.282	26.298	26.3952	26.4189	26.3707	26.1685	26.2798	-0.202195	0.154267	0.811727	-0.0908702	0.27505	0.560588
CX6B1	COX6B1	26.4468	26.6979	27.027	26.3642	26.6388	26.7111	26.6576	26.2204	26.23	26.3693	26.7239	26.5714	0.354555	0.186108	0.730235	0.202038	0.326763	0.485767
BRD3	BRD3	25.8648	25.791	26.2874	26.4629	26.5024	26.6745	26.2919	26.2979	26.5178	26.3692	25.9811	26.5466	-0.38812	0.112488	0.948893	0.177449	0.147891	0.830058
A0A0C4DFT3	DLG1	25.9087	26.1447	26.3886	26.2106	26.2946	26.4595	26.3542	26.1875	26.5604	26.3674	26.1474	26.3215	-0.220018	0.282154	0.549514	-0.0458352	0.745005	0.127841
STX7	STX7	26.283	26.2915	26.5843	26.2042	26.4077	26.3294	26.4493	26.2516	26.3976	26.3662	26.3863	26.3138	0.0201143	0.871889	0.059539	-0.0523871	0.565684	0.247426
CSTF1	CSTF1	26.1209	26.198	26.3771	25.9964	26.1813	26.5253	26.4334	26.1237	26.5374	26.3648	26.232	26.2343	-0.132863	0.422971	0.373689	-0.130489	0.5487	0.260665
COPB2	COPB2	26.3156	26.5933	26.7986	26.0635	26.2484	26.2932	26.2517	26.311	26.5253	26.3627	26.5692	26.2017	0.206499	0.287713	0.54104	-0.161008	0.215087	0.667386
STAG2	STAG2	26.073	26.1041	26.2488	26.536	26.2879	26.2037	26.3918	26.1781	26.5129	26.3609	26.142	26.3425	-0.21895	0.141658	0.848758	-0.0184154	0.901509	0.0450301
GSHR	GSR	26.1085	25.9376	26.0748	26.3495	25.9606	26.0691	26.3981	26.4335	26.2395	26.357	26.0403	26.1264	-0.316739	0.0167582	1.77577	-0.230681	0.175127	0.756647
PTK7	PTK7	25.9	25.8124	26.0595	25.9225	26.0546	26.0587	26.3313	26.3664	26.3524	26.35	25.9239	26.0119	-0.426098	0.0256965	1.59013	-0.338114	0.0135529	1.86797
SC11A	SEC11A	26.0486	26.2241	26.0986	26.6317	26.5182	26.343	26.2591	26.3174	26.4715	26.3494	26.1238	26.4976	-0.225601	0.0535313	1.27139	0.148282	0.236521	0.626131
CSK2B	CSNK2B	27.064	26.7585	26.5361	26.2305	26.5395	26.4157	26.3973	26.3259	26.3202	26.3478	26.7862	26.3952	0.438409	0.0996858	1.00137	0.0473957	0.655498	0.183429
RENT1	UPF1	26.1593	26.3796	26.0703	26.1832	26.2008	26.4415	26.3815	26.2738	26.3678	26.341	26.2031	26.2752	-0.13795	0.269291	0.569778	-0.0658713	0.523515	0.281071
P4R3A	PPP4R3A	26.4607	26.4148	26.2031	26.5953	26.2617	26.3361	26.3118	26.4023	26.2792	26.3311	26.3595	26.3977	0.0284011	0.767928	0.11468	0.0665843	0.587465	0.231018
DNJA1	DNAJA1	26.3269	26.5541	26.4987	26.0862	26.0484	26.2056	26.4588	26.2972	26.2194	26.3252	26.4599	26.1134	0.134744	0.242074	0.616052	-0.211735	0.07621	1.11799
SCAM3	SCAMP3	26.134	26.3417	26.4614	26.2253	26.3346	26.2279	26.441	26.2748	26.2549	26.3235	26.3124	26.2626	-0.0111817	0.926428	0.0331884	-0.0609373	0.437329	0.359192
G3BP2	G3BP2	26.1669	26.1528	25.6887	25.3885	25.9824	25.633	26.2362	26.2739	26.4597	26.3233	26.0028	25.668	-0.320462	0.167143	0.776912	-0.655311	0.0476178	1.32223
RPAC1	POLR1C	26.4808	26.5212	26.6655	26.6843	26.3735	26.7015	26.2576	26.2721	26.4339	26.3212	26.5558	26.5864	0.234625	0.0420481	1.37625	0.265247	0.114052	0.942896
SCAM2	SCAMP2	25.9849	26.0082	26.1734	25.9757	26.1916	26.0114	26.0833	26.3577	26.5166	26.3192	26.0555	26.0595	-0.263718	0.160827	0.793641	-0.259664	0.16617	0.779448
PUS7	PUS7	26.5516	26.8847	26.6644	26.9552	26.5247	26.818	26.2093	26.4975	26.2307	26.3125	26.7002	26.7659	0.387724	0.0453186	1.34372	0.453437	0.0498483	1.30235
ODBA	BCKDHA	26.0005	25.884	26.216	25.8784	25.7673	25.7261	26.2264	26.294	26.4159	26.3121	26.0335	25.7906	-0.278607	0.0838839	1.07632	-0.521503	0.00219433	2.6587
RAB18	RAB18	25.9876	26.3836	26.7429	26.3736	26.2411	26.4218	26.272	26.2113	26.4378	26.307	26.3714	26.3455	0.0643112	0.800896	0.0964239	0.0384701	0.680959	0.166879
COPZ1	COPZ1	25.8771	25.9993	26.2513	26.1918	25.8093	25.8057	26.2059	26.3357	26.3761	26.3059	26.0426	25.9356	-0.263303	0.124304	0.905514	-0.370302	0.0863416	1.06378
VAMP3	VAMP3	25.9275	26.208	26.3374	26.1748	26.1056	26.322	26.1673	26.3405	26.4097	26.3058	26.1576	26.2008	-0.148218	0.364292	0.438551	-0.105053	0.33742	0.471829
GRWD1	GRWD1	25.8858	25.8581	25.8353	26.3073	26.0125	26.0665	26.447	26.2662	26.2036	26.3056	25.8597	26.1288	-0.445886	0.0222236	1.65319	-0.176831	0.206325	0.685449
MRRP1	#N/A	26.7041	26.7679	26.966	26.5102	26.8833	26.8067	26.1839	26.2893	26.4429	26.3054	26.8127	26.7334	0.50728	0.00967444	2.01437	0.428028	0.0424756	1.37186
UBR5	UBR5	26.3197	26.4702	26.1425	26.7848	26.4333	26.3869	26.3564	26.3511	26.2053	26.3042	26.3108	26.535	0.00655316	0.95494	0.0200237	0.230752	0.199587	0.699868
A0A0C4DGZ0	#N/A	26.2604	26.1469	26.3285	26.1642	26.0422	26.1236	26.0906	26.5027	26.3163	26.3032	26.2453	26.11	-0.0578831	0.689573	0.16142	-0.193163	0.241954	0.616267
WDR61	WDR61	26.1843	26.2423	26.2383	26.3969	26.2009	26.2154	26.4224	26.2448	26.2412	26.3028	26.2216	26.2711	-0.0812046	0.306115	0.514115	-0.0317402	0.733505	0.134597
HEM6	CPOX	26.1264	25.8107	26.2586	25.958	25.942	26.2389	26.2183	26.2142	26.4673	26.3	26.0652	26.0463	-0.234732	0.222023	0.653601	-0.253648	0.119249	0.923544
PSMD6	PSMD6	26.5281	26.6019	26.2252	26.5965	26.3182	26.4289	26.3495	26.3208	26.2246	26.2983	26.4517	26.4479	0.153414	0.313842	0.503289	0.149564	0.197767	0.703846
HDAC1	HDAC1	26.0227	25.9308	26.0297	26.2945	26.1781	26.2431	26.1652	26.2367	26.487	26.2963	25.9944	26.2385	-0.301923	0.0785382	1.10492	-0.0577854	0.622224	0.206053
NONO	NONO	26.1212	26.0666	26.2266	25.5674	26.1752	26.3723	26.3111	26.2034	26.3649	26.2931	26.1381	26.0383	-0.154972	0.0810992	1.09098	-0.254798	0.403783	0.393852
CAPZB	CAPZB	26.0545	26.1276	26.2535	26.2668	26.0052	26.1039	26.1388	26.3892	26.3397	26.2892	26.1452	26.1253	-0.144002	0.213486	0.67063	-0.163896	0.203991	0.69039
LC7L3	LUC7L3	26.2104	26.372	26.2626	26.4438	26.4726	26.3096	26.2298	26.2628	26.3733	26.2886	26.2817	26.4087	-0.00696835	0.919124	0.0366261	0.12004	0.146274	0.834832
SNP23	SNAP23	26.2352	25.9915	26.35	26.4646	26.462	26.2121	26.308	26.1874	26.3703	26.2886	26.1922	26.3796	-0.0963425	0.476435	0.321996	0.0909723	0.420371	0.376367
AL4A1	ALDH4A1	25.7534	25.6505	25.9684	26.0387	25.9473	26.1127	26.4065	26.1969	26.2593	26.2875	25.7908	26.0329	-0.496738	0.0157202	1.80354	-0.254625	0.0344831	1.46239
SRP72	SRP72	26.7247	26.8051	26.4931	25.8714	26.3826	26.4378	26.2033	26.2203	26.4336	26.2857	26.6743	26.2306	0.388588	0.0335933	1.47375	-0.0551004	0.798027	0.0979824
1433G	YWHAG	26.7653	26.3706	26.0966	26.084	26.2341	26.2096	26.2863	26.4376	26.1327	26.2855	26.4109	26.1759	0.125328	0.600675	0.22136	-0.109618	0.350317	0.455538
RT09	MRPS9	26.5116	26.6162	26.4893	26.6542	26.6238	26.8394	26.3573	26.1806	26.3172	26.2851	26.5391	26.7058	0.253978	0.0218447	1.66065	0.420723	0.00919806	2.0363
NDUV2	NDUFV2	26.1349	26.1227	26.4774	26.2701	26.1024	26.2779	26.2285	26.2791	26.3232	26.2769	26.245	26.2168	-0.0319181	0.812073	0.090405	-0.0601296	0.416004	0.380903
RL36L	RPL36AL	26.5921	26.4881	26.3926	25.3536	26.1741	26.0285	26.155	26.3359	26.3303	26.2737	26.4909	25.852	0.217163	0.0585414	1.23254	-0.421696	0.233485	0.631741
VAS1	ATP6AP1	26.0051	25.8752	26.1294	26.2616	25.9077	26.2025	26.303	26.1649	26.3511	26.273	26.0033	26.1239	-0.269712	0.0468079	1.32968	-0.14905	0.312565	0.505059
CCAR1	CCAR1	26.6026	26.6505	26.4507	26.1342	26.7251	26.7382	26.3088	26.0417	26.4628	26.2711	26.5679	26.5325	0.296806	0.121675	0.9148	0.26136	0.338232	0.470785
COR1C	CORO1C	25.9616	25.7777	26.043	26.168	25.6847	25.714	26.3362	26.0866	26.3548	26.2592	25.9274	25.8556	-0.331752	0.0473232	1.32493	-0.403624	0.105817	0.975444
ADPGK	ADPGK	26.0442	26.0268	26.1931	26.3136	26.4556	26.4653	26.1536	26.2053	26.412	26.257	26.0881	26.4115	-0.16892	0.160232	0.79525	0.154564	0.185396	0.731901
NDUB9	NDUFB9	25.9215	26.1792	26.6287	26.306	26.123	26.2542	26.1718	26.256	26.3415	26.2564	26.2431	26.2277	-0.0132968	0.955253	0.0198817	-0.0286712	0.715669	0.145288
Q49AN9	SNRPG	26.3752	26.0532	25.8123	26.2669	26.1245	25.8758	25.938	26.041	26.7828	26.2539	26.0802	26.0891	-0.173696	0.613208	0.212392	-0.164843	0.612899	0.212611
DBLOH	DIABLO	26.1104	25.5769	26.4539	26.0413	26.11	25.9352	26.4829	26.043	26.233	26.253	26.0471	26.0288	-0.205901	0.523469	0.281109	-0.224141	0.213594	0.67041
S38A5	SLC38A5	26.8387	26.6596	27.2646	26.548	26.5351	26.7874	26.2637	26.1207	26.3697	26.2514	26.921	26.6235	0.66962	0.0496338	1.30422	0.372151	0.0278114	1.55578
COPG1	COPG1	26.6891	26.7348	26.6881	26.4302	26.6565	26.5232	26.3392	26.191	26.2159	26.2487	26.704	26.5366	0.455294	0.00557557	2.25371	0.287944	0.0275939	1.55919
A0A087WUT6	EIF5B	26.0546	26.0865	25.8422	25.3844	25.7314	25.5205	26.1509	26.4151	26.1681	26.2447	25.9944	25.5454	-0.250267	0.0953393	1.02073	-0.699256	0.00661346	2.17957
DSG2	DSG2	26.1302	26.3982	26.4557	26.439	26.3	26.6523	26.2247	26.2087	26.2942	26.2425	26.328	26.4638	0.0854974	0.487165	0.312324	0.221238	0.156617	0.805161
SYTM	TARS2	26.3359	26.3104	26.3911	26.6608	26.4388	26.6189	26.226	26.226	26.2641	26.2387	26.3458	26.5728	0.107104	0.0276924	1.55764	0.334149	0.0353415	1.45172
STML2	STOML2	25.7789	25.7791	25.8232	26.1374	26.2702	25.7769	26.2389	26.1454	26.3266	26.237	25.7937	26.0615	-0.443238	0.00940531	2.02663	-0.17548	0.358096	0.446
SYMC	MARS	26.2253	26.3751	25.4875	26.066	25.9753	25.4737	26.2567	26.2476	26.2005	26.2349	26.0293	25.8383	-0.205647	0.53183	0.274227	-0.396588	0.163068	0.787631
PSB3	PSMB3	26.0072	26.2095	25.6475	26.5547	25.7424	26.0953	26.2905	26.3813	26.0223	26.2314	25.9548	26.1308	-0.276612	0.24263	0.615056	-0.100563	0.725084	0.139612
ZRAB2	ZRANB2	26.3847	26.4541	26.4286	26.2849	26.1442	26.2235	26.3581	26.2426	26.0891	26.2299	26.4225	26.2176	0.19255	0.124183	0.905938	-0.0123846	0.89684	0.0472848
TOM20	TOMM20	25.7738	25.7263	26.2234	25.9609	25.8719	25.865	26.2419	26.1711	26.276	26.2297	25.9078	25.8993	-0.321831	0.175217	0.756423	-0.330376	0.00163916	2.78538
THIK	ACAA1	25.9947	26.0701	26.2663	26.3945	26.002	26.0906	26.1285	26.2258	26.3135	26.2226	26.1104	26.1624	-0.112182	0.320894	0.493639	-0.0601828	0.677943	0.168807
A0A087WXZ3	#N/A	26.2486	26.2229	26.2405	25.6006	25.832	25.6814	26.1733	26.2458	26.2411	26.2201	26.2373	25.7046	0.017239	0.545128	0.263501	-0.515434	0.0102929	1.98746
A0A087X2I1	PSMC6	26.2909	26.4977	25.8112	26.5291	25.9481	26.135	26.2886	26.3364	26.0306	26.2185	26.1999	26.2041	-0.0186252	0.939369	0.027164	-0.0144437	0.94567	0.0242605
PSB2	PSMB2	26.3573	26.5042	26.2555	26.806	26.2701	26.4827	26.2047	26.184	26.2619	26.2169	26.3723	26.5196	0.155457	0.154697	0.810519	0.302736	0.189091	0.72333
CSKP	CASK	25.6657	26.1063	26.3295	25.9336	25.9136	26.1752	26.156	26.1331	26.3404	26.2098	26.0338	26.0075	-0.176009	0.467865	0.32988	-0.202378	0.134765	0.870422
CAZA1	CAPZA1	25.907	25.8383	25.8198	26.3293	25.7175	25.9985	26.1784	26.3374	26.1028	26.2062	25.8551	26.0151	-0.351149	0.0248502	1.60467	-0.191082	0.398523	0.399546
NCBP1	NCBP1	26.3246	26.4566	26.3463	26.7794	26.3718	26.5863	26.126	26.2516	26.2404	26.206	26.3758	26.5792	0.169817	0.0413287	1.38375	0.373212	0.0740763	1.13032
LSM6	LSM6	26.5093	26.0931	26.4442	26.3214	26.6931	26.3807	26.0434	26.176	26.3955	26.2049	26.3489	26.4651	0.143928	0.4348	0.36171	0.260137	0.16823	0.774096
GBB2	GNB2	25.934	25.5699	25.5406	25.9459	25.8382	25.807	26.3512	26.12	26.1355	26.2022	25.6815	25.8637	-0.520722	0.0337641	1.47154	-0.338518	0.0263722	1.57885
UGDH	UGDH	26.0791	26.2508	25.9602	26.5539	25.8552	26.2656	26.2604	26.3308	26.0068	26.1993	26.0967	26.2249	-0.102615	0.473744	0.324456	0.0255802	0.917036	0.0376138
SMRC1	SMARCC1	25.894	26.1775	26.1716	25.836	26.0065	26.1648	26.3534	26.0176	26.2211	26.1974	26.081	26.0024	-0.116343	0.438182	0.358346	-0.194917	0.225676	0.646515
FKB10	FKBP10	25.8171	25.8996	25.7338	25.6656	25.8726	25.8172	26.2117	25.979	26.3988	26.1965	25.8169	25.7851	-0.379613	0.0735454	1.13344	-0.411352	0.057478	1.2405
IKIP	IKBIP	26.37	25.956	26.4415	26.0487	26.3519	26.1834	26.0032	26.3285	26.2558	26.1958	26.2558	26.1947	0.0599947	0.759019	0.119747	-0.00114476	0.993498	0.00283287
CYBP	CACYBP	26.4253	26.5717	26.2266	26.6695	25.9545	26.2685	26.3112	26.3364	25.9358	26.1944	26.4079	26.2975	0.213462	0.266241	0.574725	0.10307	0.698476	0.155849
DNLI3	LIG3	26.7603	26.5649	26.9291	26.343	26.5505	26.5385	26.0285	26.1139	26.4395	26.194	26.7514	26.4773	0.557464	0.028327	1.5478	0.283377	0.138204	0.85948
M2OM	SLC25A11	26.4	26.4019	26.5865	25.8912	25.9948	26.2564	26.2203	26.2582	26.0664	26.1816	26.4628	26.0475	0.281182	0.0300806	1.52171	-0.134143	0.355027	0.449739
SMC2	SMC2	26.1195	26.23	26.1514	26.1469	25.9912	25.9758	26.1843	26.1037	26.2516	26.1798	26.167	26.038	-0.0128837	0.823538	0.0843166	-0.141868	0.11444	0.941424
PSD12	PSMD12	26.4453	26.1874	25.8705	26.1074	25.8269	25.8912	26.2517	26.1355	26.1496	26.1789	26.1677	25.9418	-0.0111932	0.953082	0.0208698	-0.237077	0.0913524	1.03928
MTA2	MTA2	26.4697	26.7847	26.7925	26.1557	26.3644	26.3757	26.2287	26.1298	26.1752	26.1779	26.6823	26.2986	0.504401	0.0343349	1.46426	0.120675	0.227842	0.642366
RT36	MRPS36	26.3684	26.376	26.6391	26.3949	26.5489	26.6862	26.1085	26.1898	26.2349	26.1777	26.4611	26.5433	0.283401	0.0697592	1.1564	0.36559	0.033414	1.47607
RAB21	RAB21	25.5039	26.2076	26.3871	26.0593	26.1969	26.5163	25.9758	26.0821	26.4742	26.1774	26.0329	26.2575	-0.144504	0.670707	0.173467	0.0801498	0.713615	0.146536
RPA34	CD3EAP	26.1703	25.9873	26.5836	26.5829	26.2944	26.3781	26.2217	25.998	26.3088	26.1762	26.2471	26.4185	0.0709063	0.745254	0.127696	0.24231	0.127577	0.894226
TTC19	TTC19	25.8066	25.8234	26.2865	25.7953	25.9368	26.251	26.272	26.1119	26.1438	26.1759	25.9722	25.9944	-0.203692	0.324066	0.489366	-0.181483	0.309724	0.509025
RT07	MRPS7	26.1595	26.6105	26.8324	26.1939	26.3141	26.5439	25.9523	26.2068	26.361	26.1733	26.5341	26.3506	0.360799	0.20861	0.680665	0.177278	0.323974	0.48949
HEXA	HEXA	26.0789	26.4353	26.1024	25.7563	26.1358	26.3036	26.2273	26.0525	26.2294	26.1697	26.2055	26.0652	0.035781	0.79986	0.0969858	-0.104509	0.594174	0.226087
Q5HYB6	TPM3	25.9118	25.7243	26.2761	26.0868	26.2673	26.3469	26.3208	25.8493	26.3229	26.1643	25.9707	26.2337	-0.193595	0.439862	0.356684	0.0693657	0.719593	0.142913
PSB6	PSMB6	26.1193	26.3161	26.1453	26.2098	25.9407	25.9621	26.0531	26.4879	25.9319	26.1576	26.1935	26.0376	0.0359475	0.856467	0.0672894	-0.120042	0.5719	0.24268
RT35	MRPS35	26.4245	25.9703	26.4222	26.3137	26.3279	26.2578	26.2144	26.047	26.2089	26.1568	26.2723	26.2998	0.115524	0.533029	0.273249	0.143004	0.10709	0.970251
TPD54	TPD52L2	25.8272	25.9368	26.3331	26.7567	26.2959	26.5785	25.877	26.2747	26.3147	26.1555	26.0324	26.5437	-0.123083	0.585593	0.232404	0.388224	0.115683	0.936729
FND3A	FNDC3A	26.5089	26.4573	26.8225	26.0114	26.292	26.3712	26.0622	26.1813	26.2211	26.1549	26.5962	26.2249	0.441359	0.0450434	1.34637	0.0700348	0.601561	0.22072
NAT10	NAT10	27.0477	26.6755	26.3883	26.5378	26.6637	26.1531	26.0948	26.0804	26.2852	26.1535	26.7038	26.4515	0.550374	0.0893752	1.04878	0.298068	0.182153	0.739563
SYYM	YARS2	26.4553	26.2539	26.1822	26.8162	26.611	26.4489	26.2062	26.1772	26.0746	26.1527	26.2971	26.6254	0.144475	0.213505	0.670593	0.47272	0.0342647	1.46515
SYRC	RARS	26.3179	26.8431	25.9507	26.5631	26.2012	26.0903	26.3099	26.0993	26.0458	26.1517	26.3706	26.2848	0.218879	0.492281	0.307787	0.133143	0.473451	0.324725
RT34	MRPS34	26.4495	26.4713	26.863	26.2978	26.4509	26.5346	26.1313	26.1406	26.1779	26.1499	26.5946	26.4278	0.444649	0.0788512	1.10319	0.277843	0.0518319	1.2854
SRP54	SRP54	26.0969	26.3738	26.2571	26.0763	26.3442	26.4352	26.1325	25.9729	26.3291	26.1448	26.2426	26.2852	0.0977631	0.498101	0.302683	0.140402	0.399667	0.398302
LIN7A	LIN7A	26.4037	26.0343	26.5626	25.7346	26.0849	26.0282	26.1797	26.0626	26.1917	26.1447	26.3335	25.9493	0.188836	0.35091	0.454804	-0.195418	0.206179	0.685757
LAMP2	LAMP2	25.9783	26.1278	25.1366	26.2319	26.4546	26.178	26.2392	25.6381	26.5511	26.1428	25.7476	26.2881	-0.395251	0.38916	0.409872	0.145328	0.648895	0.187826
FAF2	FAF2	25.9801	25.9863	26.1294	26.1546	25.9888	26.0626	26.2277	26.1106	26.0899	26.1427	26.0319	26.0687	-0.110778	0.164478	0.783892	-0.0740583	0.314557	0.502301
EXOS6	EXOSC6	26.18	25.7309	26.3803	26.134	26.1163	26.0712	26.1586	26.1669	26.0927	26.1394	26.0971	26.1072	-0.0422983	0.846682	0.0722794	-0.0321963	0.346529	0.46026
PPT1	PPT1	25.7942	26.126	26.111	26.0977	26.0953	26.314	26.0625	26.1526	26.2028	26.1393	26.0104	26.169	-0.128939	0.358583	0.44541	0.0296944	0.743963	0.128449
RT31	MRPS31	26.138	25.9898	26.0607	26.3551	26.2675	26.281	26.1442	26.1696	26.0869	26.1335	26.0628	26.3012	-0.070694	0.242173	0.615874	0.16767	0.0104602	1.98046
J3QL56	SCO1	26.9945	26.5286	26.8564	26.1562	26.8649	26.8504	25.9679	26.2136	26.2167	26.1327	26.7932	26.6238	0.66048	0.0222156	1.65334	0.491144	0.160493	0.794544
TBRG4	#N/A	26.4634	26.5341	26.9237	26.7196	26.6326	26.7294	25.8058	26.2088	26.3663	26.127	26.6404	26.6938	0.513436	0.081305	1.08988	0.566882	0.0722986	1.14087
AT2B1	ATP2B1	25.9916	25.9174	26.2463	26.211	26.2311	26.3066	26.0094	26.267	26.1	26.1255	26.0518	26.2496	-0.0736739	0.589323	0.229646	0.124084	0.236634	0.625923
MOES	MSN	26.3664	26.3972	25.775	26.1705	25.8794	25.9471	26.2051	26.3107	25.8606	26.1255	26.1796	25.999	0.0540844	0.836797	0.0773797	-0.126493	0.485014	0.314246
PSMD4	PSMD4	26.0985	26.3469	26.528	26.2272	25.9083	26.2022	26.2029	26.0287	26.1269	26.1195	26.3245	26.1126	0.204971	0.236414	0.626327	-0.00693285	0.955483	0.0197772
LSM2	LSM2	25.8133	25.7947	25.9333	26.2954	26.0617	26.2463	26.2848	25.9556	26.1028	26.1144	25.8471	26.2011	-0.267289	0.0896148	1.04762	0.0867321	0.508994	0.293288
A0A0G2JNZ5	GBA	25.9343	25.566	25.9488	25.4902	25.6196	25.5938	26.0769	26.051	26.2119	26.1133	25.8164	25.5679	-0.296953	0.127832	0.893361	-0.545415	0.00127349	2.89501
LBR	LBR	26.3163	26.1499	26.3052	25.8235	26.4118	26.3356	26.0627	25.9671	26.3069	26.1122	26.2571	26.1903	0.144929	0.293866	0.53185	0.0780937	0.734687	0.133897
COPA	COPA	26.1798	26.5832	26.5953	25.9484	26.2147	26.3409	26.1265	26.0608	26.1371	26.1081	26.4528	26.168	0.344648	0.123578	0.90806	0.0598733	0.659158	0.181011
RALB	RALB	26.4131	26.1076	26.1815	26.3589	26.2622	26.1876	26.0755	26.1695	26.0788	26.1079	26.2341	26.2696	0.126123	0.302747	0.518919	0.161644	0.0616165	1.2103
RM11	MRPL11	26.0491	25.959	26.0864	26.0237	26.0068	26.1229	26.1356	26.0176	26.1679	26.107	26.0315	26.0512	-0.0755454	0.273978	0.562285	-0.0558853	0.394627	0.403813
ACO13	ACOT13	26.4054	26.5612	26.7675	26.7593	26.3814	26.7259	26.2674	25.8065	26.2462	26.1067	26.578	26.6222	0.471361	0.0690459	1.16086	0.515477	0.0582684	1.23457
TOIP2	TOR1AIP2	26.4627	26.1982	26.4795	26.3524	26.5062	26.5239	26.0708	26.0214	26.2238	26.1053	26.3801	26.4608	0.274821	0.0752783	1.12333	0.35552	0.0125013	1.90304
RTN3	RTN3	26.58	26.1701	26.2747	26.5188	26.3273	26.5335	25.9743	26.0267	26.3086	26.1032	26.3416	26.4599	0.238411	0.21455	0.668471	0.356635	0.0539658	1.26788
I3L0N3	NSF	26.2579	26.2437	26.239	25.8719	26.3727	26.4835	26.1056	25.9404	26.2523	26.0994	26.2469	26.2427	0.147501	0.242915	0.614546	0.143302	0.543446	0.264843
RT29	DAP3	26.1532	26.4583	26.7119	26.5249	26.3316	26.6891	26.0417	26.0532	26.1917	26.0955	26.4411	26.5152	0.345602	0.157342	0.803156	0.41968	0.0382772	1.41706
MIRO2	RHOT2	26.0207	26.0962	26.2479	26.3384	26.293	26.2056	26.0199	26.0125	26.2517	26.0947	26.1216	26.279	0.0269135	0.807233	0.093001	0.184284	0.128483	0.891154
GSTK1	GSTK1	26.2374	26.1185	26.5052	26.4264	26.294	26.4059	26.117	25.9957	26.1713	26.0947	26.287	26.3754	0.192363	0.22972	0.638802	0.280727	0.0147918	1.82998
SODC	SOD1	25.5378	25.9709	25.1117	26.0265	25.5556	26.0284	26.2602	25.9726	26.0506	26.0945	25.5401	25.8702	-0.554367	0.144214	0.840993	-0.224334	0.296862	0.527446
E7ERS3	ZC3H18	26.4206	25.8427	26.2364	25.925	26.1699	26.0141	25.9789	26.0632	26.2411	26.0944	26.1666	26.0363	0.0721689	0.727287	0.138294	-0.0580827	0.610831	0.214079
MACD1	MACROD1	25.8849	25.851	25.7215	25.5579	25.9175	25.9904	26.2544	26.0389	25.9811	26.0915	25.8191	25.8219	-0.272358	0.0609046	1.21535	-0.269537	0.175869	0.75481
NUP54	NUP54	25.6184	25.0125	26.0633	26.2384	25.9806	26.2217	25.943	26.0325	26.2961	26.0905	25.5647	26.1469	-0.525801	0.22014	0.657301	0.0563949	0.698286	0.155967
SEC62	SEC62	26.3053	26.1246	26.5026	26.0395	26.3362	26.3682	25.9277	26.2188	26.1207	26.0891	26.3108	26.248	0.221744	0.189073	0.723369	0.158861	0.307321	0.512408
LSM4	LSM4	26.0572	26.0417	25.9135	26.1089	26.1185	26.2485	25.9179	26.1964	26.1494	26.0879	26.0041	26.1586	-0.0837389	0.452385	0.344492	0.0707631	0.51881	0.284992
DREB	DBN1	25.7397	25.4373	25.9748	25.8314	26.0314	25.9212	26.1308	25.793	26.3329	26.0856	25.7173	25.928	-0.368297	0.171483	0.765779	-0.157585	0.42831	0.368242
SSDH	ALDH5A1	24.723	24.4922	24.9564	25.2308	25.2638	25.4594	26.0905	26.18	25.9856	26.0854	24.7239	25.318	-1.3615	0.00400631	2.39726	-0.767359	0.00135289	2.86874
RENR	ATP6AP2	25.8435	25.5187	25.6383	25.9878	25.9573	25.7905	26.088	26.1172	26.0491	26.0848	25.6669	25.9119	-0.417948	0.0428522	1.36803	-0.172931	0.0945722	1.02424
TBB2B	TUBB2B	25.4697	26.1577	25.5463	26.6705	26.7382	26.8235	26.1509	26.3414	25.76	26.0841	25.7246	26.744	-0.359505	0.267566	0.572568	0.659943	0.0532858	1.27339
RBM25	RBM25	26.3875	26.2031	26.2012	25.4433	26.5027	26.1428	26.2854	25.83	26.1359	26.0837	26.264	26.0296	0.180214	0.314443	0.502458	-0.0541639	0.884072	0.0535121
DYL1	DYNLL1	26.5242	26.4597	26.416	25.7952	26.0644	26.3089	26.3208	25.6613	26.2532	26.0784	26.4667	26.0562	0.388239	0.202803	0.692926	-0.0222314	0.93558	0.028919
SF3B1	SF3B1	26.5613	26.813	26.6527	26.1706	26.4043	26.5066	26.1136	26.1062	25.9815	26.0671	26.6757	26.3605	0.608532	0.00445079	2.35156	0.293391	0.0814639	1.08903
RDH11	RDH11	26.1683	26.295	26.5347	26.2358	26.4157	26.4253	26.0187	25.9816	26.2005	26.0669	26.3327	26.3589	0.265773	0.117344	0.930538	0.292021	0.0335777	1.47395
SEC63	SEC63	26.0264	26.1217	26.5149	26.3423	26.0392	26.3023	26.1827	26.0032	25.9968	26.0609	26.221	26.2279	0.160108	0.403156	0.394526	0.167027	0.225058	0.647705
NDUAD	NDUFA13	26.3885	26.2529	26.4136	26.7266	26.2475	26.2508	26.1776	26.0812	25.9213	26.06	26.3517	26.4083	0.291661	0.0384033	1.41563	0.348259	0.147112	0.832351
MARE1	MAPRE1	26.2008	26.0468	26.0948	26.2881	26.1143	26.5109	26.0447	26.2132	25.9148	26.0576	26.1142	26.3044	0.0565651	0.602592	0.219977	0.246852	0.166283	0.779152
DSRAD	ADAR	25.6108	25.8386	25.7887	25.5209	25.7314	26.0332	26.1443	25.8253	26.2031	26.0575	25.746	25.7618	-0.311511	0.0997599	1.00104	-0.295696	0.197292	0.70489
RT02	MRPS2	26.3174	26.2938	26.6767	26.3184	26.2348	26.409	25.9313	26.1013	26.0902	26.0409	26.4293	26.3207	0.388394	0.0710052	1.14871	0.279811	0.020086	1.69711
SMC4	SMC4	25.976	26.0312	26.0937	26.0772	25.909	25.9775	25.917	26.0491	26.1548	26.0403	26.0337	25.9879	-0.00661341	0.936887	0.0283127	-0.0523612	0.571912	0.242671
GNA11	GNA11	26.1955	25.7657	26.1553	26.0215	25.9127	25.9847	26.0436	26.0353	26.0313	26.0367	26.0388	25.973	0.00212336	0.989047	0.00478312	-0.0637535	0.18276	0.73812
H13	HIST1H1D	24.6246	25.1133	25.2325	25.3465	25.3589	25.2768	26.314	25.8626	25.9208	26.0324	24.9902	25.3274	-1.04229	0.0130349	1.88489	-0.705038	0.0345969	1.46096
RPAB1	POLR2E	25.945	25.9588	26.3354	26.2877	26.0134	26.0602	25.9574	25.9734	26.1455	26.0254	26.0797	26.1204	0.0543112	0.727721	0.138035	0.0950021	0.417493	0.379351
E9PM92	C11orf58	25.858	25.9713	25.6196	25.8929	25.5417	25.8619	25.9339	26.6153	25.5173	26.0221	25.8163	25.7655	-0.205819	0.593332	0.226702	-0.256632	0.514454	0.288653
NFS1	NFS1	26.2032	25.9984	26.5234	25.9804	26.1767	26.1784	25.9906	25.8831	26.19	26.0212	26.2417	26.1118	0.220446	0.296134	0.528512	0.0905938	0.465531	0.332052
GHITM	GHITM	26.0348	25.8748	26.2242	25.8574	26.4439	26.5443	26.021	25.9349	26.1067	26.0208	26.0446	26.2819	0.0237641	0.846618	0.0723125	0.261045	0.346869	0.459835
COR1B	CORO1B	26.3377	26.3538	26.8517	26.2972	26.3375	26.3031	26.0048	25.9121	26.1452	26.0207	26.5144	26.3126	0.493702	0.084167	1.07486	0.291892	0.0457652	1.33946
EIF3I	EIF3I	26.2102	26.5158	26.0946	25.8263	25.8496	25.981	26.1572	25.8716	26.0282	26.019	26.2735	25.8856	0.254509	0.176893	0.752291	-0.133367	0.251448	0.599553
PAF15	PCLAF	26.399	26.4048	26.4471	26.0494	25.9059	25.8418	25.9918	26.1401	25.9197	26.0172	26.417	25.9324	0.399764	0.0207498	1.68299	-0.0848408	0.395961	0.402348
EF1A2	EEF1A2	26.5064	26.5188	25.4675	26.191	26.2659	26.2782	26.209	26.3722	25.4625	26.0146	26.1642	26.245	0.149666	0.755297	0.121882	0.230448	0.497411	0.303284
ABCF1	ABCF1	25.7717	25.5813	25.7661	25.0738	25.3386	25.3079	26.0497	26.031	25.9606	26.0137	25.7064	25.2401	-0.307372	0.024943	1.60305	-0.773643	0.00683931	2.16499
DRG1	DRG1	26.1788	26.1792	26.0398	25.8083	26.0381	25.9599	25.9663	25.9709	26.0903	26.0092	26.1326	25.9354	0.123414	0.117101	0.931439	-0.0737527	0.412526	0.384548
ABCB7	ABCB7	26.3957	26.3361	26.4479	26.1669	26.4196	26.4398	25.9421	25.9582	26.1263	26.0089	26.3932	26.3421	0.384359	0.00965461	2.01527	0.333208	0.041475	1.38221
CUX1	CUX1	25.7031	25.7415	25.9336	25.6947	25.6189	25.5755	25.8869	26.0184	26.1158	26.007	25.7927	25.6297	-0.214309	0.0929076	1.03195	-0.377379	0.014771	1.83059
ERP44	ERP44	25.7411	26.1071	25.5238	25.2551	25.6529	25.6805	26.0465	25.7537	26.2142	26.0048	25.7906	25.5295	-0.214151	0.382252	0.41765	-0.475306	0.0688893	1.16185
EIF3F	EIF3F	25.6061	26.2893	25.6388	25.9224	25.4338	25.9181	26.001	26.1613	25.8356	25.9993	25.8448	25.7581	-0.154531	0.572563	0.242177	-0.241183	0.283192	0.547919
AKAP1	AKAP1	26.5072	26.1932	26.7886	26.1881	26.3114	26.2817	25.9652	25.9544	26.0728	25.9975	26.4963	26.2604	0.498827	0.0948547	1.02294	0.262923	0.00769807	2.11362
GOLI4	GOLIM4	26.4653	26.3879	26.6814	26.3326	26.6371	26.5458	26.0838	25.8023	26.0808	25.989	26.5115	26.5052	0.522539	0.0152421	1.81696	0.516195	0.0164861	1.78288
VPS35	VPS35	25.8685	25.7477	25.4695	25.9376	25.7677	25.7876	26.2194	25.9018	25.8358	25.9857	25.6952	25.831	-0.290439	0.157462	0.802825	-0.154694	0.325427	0.487547
F8W031	0	25.7589	26.068	25.6459	25.5992	25.4464	25.591	26.0256	25.8505	26.0647	25.9802	25.8242	25.5455	-0.156001	0.352742	0.452543	-0.434742	0.00757825	2.12043
PYC	PC	25.3659	24.8377	25.4361	24.8869	24.4469	24.5537	25.9346	26.0113	25.9943	25.9801	25.2132	24.6292	-0.766836	0.0536514	1.27042	-1.35089	0.00797933	2.09803
TXD12	TXNDC12	25.4335	25.659	25.4545	25.7149	25.7194	25.8657	25.9943	25.9388	26.0046	25.9793	25.5157	25.7667	-0.463572	0.0172227	1.7639	-0.212572	0.0355253	1.44946
S29A1	SLC29A1	26.029	26.0265	26.2275	25.992	26.2771	26.1041	25.9162	25.9932	26.0281	25.9792	26.0943	26.1244	0.115176	0.221226	0.655163	0.145252	0.215088	0.667384
PCNP	PCNP	26.7969	26.8291	26.673	26.1506	26.3326	26.527	26.0671	25.956	25.9095	25.9775	26.7663	26.3367	0.788773	0.00029292	3.53325	0.359184	0.0636918	1.19592
ZC3HF	ZC3H15	25.6974	25.8164	25.6394	25.4811	25.7462	25.6744	25.9203	26.1095	25.8981	25.976	25.7178	25.6339	-0.258212	0.0415077	1.38187	-0.342068	0.0312565	1.50506
IF2B3	IGF2BP3	25.3868	25.6739	25.522	25.2018	25.242	25.3567	25.9379	26.0591	25.9235	25.9735	25.5276	25.2668	-0.445944	0.0174177	1.75901	-0.706669	0.000377054	3.4236
RBM4	RBM4	26.3057	26.1804	26.5718	26.3321	26.3694	26.2386	25.7459	26.0693	26.1028	25.9727	26.3526	26.3134	0.379971	0.0790266	1.10223	0.34071	0.0831305	1.08024
B2MG	B2M	26.7402	26.3784	26.6287	25.7426	26.3674	26.2639	25.8271	25.8117	26.2783	25.9724	26.5824	26.1246	0.610064	0.0363232	1.43982	0.152257	0.571997	0.242607
HAT1	HAT1	26.0408	26.2518	26.0605	26.642	26.1982	26.2384	25.9086	26.3362	25.6721	25.9723	26.1177	26.3595	0.145377	0.540372	0.267307	0.387205	0.189291	0.722871
RMD1	RMDN1	25.6485	25.7149	25.7654	25.7079	25.5225	26.0583	25.9669	25.7655	26.1632	25.9652	25.7096	25.7629	-0.255578	0.147222	0.832027	-0.202275	0.362228	0.441018
PODXL	PODXL	25.7757	25.6362	25.7614	25.8634	26.0818	25.952	26.087	25.8934	25.9048	25.9617	25.7244	25.9657	-0.237333	0.0420943	1.37578	0.00399618	0.96641	0.0148387
CSK22	CSNK2A2	25.8854	26.1429	25.9311	26.0186	25.8565	25.9749	26.0915	25.8806	25.8992	25.9571	25.9865	25.95	0.0293756	0.792135	0.101201	-0.0071169	0.936203	0.02863
SMCA5	SMARCA5	25.7982	25.9585	26.3235	25.9424	25.8816	25.9534	26.0094	25.7749	26.0839	25.9561	26.0267	25.9258	0.0706625	0.72054	0.142342	-0.0302618	0.779157	0.108375
IF6	EIF6	26.7469	26.6165	26.682	26.5747	26.4159	26.5477	25.9258	26.0118	25.9274	25.955	26.6818	26.5127	0.726797	0.000165549	3.78107	0.557727	0.00168001	2.77469
CTBP2	CTBP2	25.6	25.7714	25.9103	26.4326	25.9885	26.2392	25.9058	25.8706	26.0886	25.955	25.7606	26.2201	-0.1944	0.164046	0.785035	0.265094	0.164686	0.783345
S12A2	SLC12A2	25.6781	25.5884	25.8368	25.8622	25.6561	25.8767	25.9513	25.8808	26.013	25.9484	25.7011	25.7983	-0.247273	0.0564028	1.2487	-0.150028	0.158554	0.799823
CC50A	TMEM30A	25.9727	25.7945	26.1103	25.6129	25.8284	25.772	25.9501	25.9343	25.9501	25.9449	25.9592	25.7378	0.0143045	0.890104	0.0505592	-0.207102	0.083921	1.07613
A0A0C4DGH2	#N/A	25.9938	25.6011	26.1115	26.1255	25.9552	26.2367	25.9697	25.8565	26.0046	25.9436	25.9021	26.1058	-0.0414465	0.817409	0.0875606	0.162197	0.177593	0.750574
A0A087WXC5	NDUFA10	26.1799	26.1929	26.4965	26.2539	26.417	26.2444	26.0372	25.727	26.0602	25.9415	26.2898	26.3051	0.348276	0.0798759	1.09758	0.363626	0.0573077	1.24179
LTOR1	LAMTOR1	25.4426	25.7931	26.0834	26.1757	25.9244	26.0691	25.9832	25.8185	26.0205	25.9407	25.773	26.0564	-0.167712	0.466599	0.331056	0.115647	0.29489	0.53034
VAT1	VAT1	26.0606	25.6564	26.3337	25.8691	26.1575	26.1378	25.9638	25.9697	25.8803	25.9379	26.0169	26.0548	0.0789747	0.728206	0.137746	0.116887	0.335777	0.473949
1C12	HLA-C	26.048	26.0429	26.4784	26.0329	25.96	25.8976	25.7364	25.9419	26.1187	25.9323	26.1897	25.9635	0.257432	0.234204	0.630405	0.0311942	0.810521	0.0912357
PP2AA	PPP2CA	25.9097	25.8878	25.8197	26.2615	26.0619	26.303	26.0688	25.8955	25.8243	25.9295	25.8724	26.2088	-0.057137	0.522841	0.281631	0.27923	0.0549191	1.26028
PSB7	PSMB7	26.0094	26.0545	26.0183	26.2023	25.7879	25.8943	26.3208	26.0659	25.4009	25.9292	26.0274	25.9615	0.0981924	0.754667	0.122245	0.0323138	0.921771	0.035377
REEP5	REEP5	26.0142	25.8537	26.3112	25.3896	26.0647	25.9665	25.5731	26.1629	26.0498	25.9286	26.0597	25.807	0.131142	0.593715	0.226422	-0.121633	0.684286	0.164762
TMX3	TMX3	25.7035	25.6323	26.12	26.0958	26.0311	25.9748	26.0092	25.846	25.9188	25.9247	25.8186	26.0339	-0.10605	0.564169	0.248591	0.109192	0.142523	0.846116
PSMD7	PSMD7	26.36	26.417	26.1151	26.2629	26.0421	26.1129	25.7893	26.0666	25.9127	25.9229	26.2974	26.1393	0.374501	0.0387892	1.41129	0.216428	0.107171	0.969921
B4DXZ6	FXR1	25.6668	25.7472	25.8893	25.912	25.6861	25.8721	25.7934	25.9465	26.0257	25.9219	25.7678	25.8234	-0.154105	0.177478	0.750855	-0.098458	0.369433	0.432464
RAD21	RAD21	25.545	25.5561	25.5094	25.724	25.8998	25.6913	26.0832	25.7705	25.9036	25.9191	25.5368	25.7717	-0.38231	0.0488106	1.31149	-0.14744	0.262858	0.580278
F8VQE1	LIMA1	25.6535	25.5133	25.7437	26.7093	26.6956	26.7286	25.9239	25.8747	25.9423	25.9136	25.6368	26.7112	-0.276794	0.0443002	1.35359	0.797532	7.13293e-05	4.14673
PROF1	PFN1	26.0578	25.2535	25.0706	25.472	25.5787	25.7648	25.9888	26.2491	25.499	25.9123	25.4606	25.6051	-0.451633	0.300246	0.522522	-0.307142	0.29662	0.5278
THOC6	THOC6	26.3841	26.2837	26.2134	25.9748	26.242	26.2733	25.99	25.6608	26.0856	25.9121	26.2937	26.1634	0.381627	0.0825786	1.08313	0.251252	0.197104	0.705304
CSDE1	CSDE1	25.7896	25.9264	25.5908	25.1342	25.3622	25.3773	26.0043	26.0162	25.714	25.9115	25.7689	25.2912	-0.142607	0.362209	0.441041	-0.620305	0.00903878	2.04389
RT05	MRPS5	26.2201	26.1603	26.5215	26.1118	26.3015	26.2854	25.8997	25.9198	25.9128	25.9107	26.3006	26.2329	0.389859	0.0728798	1.13739	0.322134	0.0327047	1.48539
NAKD2	NADK2	25.7443	25.7005	26.1158	26.0739	25.9884	26.0021	25.8306	25.8547	26.0337	25.9063	25.8535	26.0215	-0.0527894	0.74325	0.128865	0.11515	0.206599	0.684873
J3KS22	DCXR	25.428	25.2565	25.5945	25.2629	25.4609	25.5641	25.8711	25.719	26.1244	25.9048	25.4263	25.4293	-0.478486	0.0372348	1.42905	-0.475507	0.035996	1.44375
IWS1	IWS1	25.808	26.0859	26.3367	26.2708	25.6652	26.0363	25.9739	25.6883	26.0455	25.9026	26.0769	25.9908	0.174337	0.410617	0.386563	0.0882205	0.696426	0.157125
LSM8	LSM8	26.1362	25.839	25.7916	26.0345	25.8502	25.7596	26.2985	25.6336	25.7661	25.8994	25.9223	25.8814	0.0228881	0.92693	0.032953	-0.0179577	0.940418	0.0266789
SERA	PHGDH	25.8988	25.5125	25.38	25.0166	24.6453	24.673	25.7972	26.2031	25.6857	25.8953	25.5971	24.7783	-0.298215	0.24889	0.603992	-1.11702	0.00591107	2.22833
CPVL	CPVL	25.7669	25.7478	25.7055	25.7067	25.8179	25.9425	25.9143	25.6439	26.1224	25.8935	25.7401	25.8223	-0.153491	0.38322	0.416552	-0.0712159	0.676772	0.169558
RT18B	MRPS18B	26.0065	25.9417	26.347	26.2306	26.131	26.2896	25.7578	25.8964	26.0221	25.8921	26.0984	26.2171	0.206272	0.247541	0.606354	0.32495	0.0305513	1.51497
PUR4	PFAS	26.1125	26.1184	25.8778	26.4705	26.2878	26.2109	26.0337	26.1432	25.4906	25.8892	26.0362	26.3231	0.147054	0.552889	0.257362	0.433934	0.153203	0.814733
SERC	PSAT1	26.8383	26.7251	26.5402	26.1615	25.6928	26.0004	25.7583	26.25	25.6518	25.8867	26.7012	25.9516	0.81451	0.0308667	1.51051	0.0648619	0.792896	0.100784
ERF1	ETF1	26.0456	26.3224	26.2676	25.8982	25.7061	25.8386	25.8472	25.8184	25.9884	25.8847	26.2119	25.8143	0.327202	0.039527	1.40311	-0.0703515	0.414754	0.382209
RAD50	RAD50	26.5188	26.304	26.3001	25.753	26.2261	26.1281	25.8873	25.8307	25.9178	25.8786	26.3743	26.0357	0.495679	0.0128997	1.88942	0.157088	0.389909	0.409037
SUMO1	SUMO1	25.5455	25.2569	25.4186	25.2826	25.9026	25.7472	25.7317	25.5853	26.3094	25.8755	25.407	25.6441	-0.468485	0.157255	0.803396	-0.231361	0.469486	0.328377
PABP4	PABPC4	26.1196	26.1484	26.0667	25.7906	25.9039	26.0614	25.8247	25.7529	26.0461	25.8746	26.1116	25.9186	0.237009	0.106374	0.973163	0.0440844	0.728098	0.13781
A0A087WUQ6	GPX1	24.9593	25.4786	25.6936	25.6489	25.4102	25.6269	26.009	25.8964	25.7177	25.8744	25.3772	25.562	-0.497215	0.137602	0.861377	-0.312357	0.0525409	1.2795
CDO1	CDO1	24.9072	25.4463	26.072	26.0345	26.2622	26.359	25.6268	25.8765	26.1128	25.872	25.4752	26.2186	-0.396863	0.364696	0.438069	0.346531	0.120442	0.919222
MPRD	M6PR	25.7836	25.7904	26.0663	25.8449	25.8584	25.9174	25.8568	25.823	25.9334	25.8711	25.8801	25.8735	0.00904111	0.933875	0.0297114	0.00246393	0.953662	0.0206056
NDUAC	NDUFA12	26.33	26.0251	26.5193	26.1108	26.1724	26.2946	25.7224	25.9768	25.906	25.8684	26.2915	26.1926	0.42308	0.0795567	1.09932	0.324198	0.0297777	1.52611
GT251	COLGALT1	25.5942	25.6291	25.6515	25.4654	25.483	25.6127	25.8249	25.7479	26.0204	25.8644	25.6249	25.5203	-0.239482	0.092551	1.03362	-0.344059	0.0314113	1.50291
NDUA5	NDUFA5	25.9196	25.8642	25.9207	26.579	26.1656	26.2506	26.0211	25.6556	25.9138	25.8635	25.9015	26.3317	0.0380244	0.761011	0.118609	0.468239	0.0492673	1.30744
PRPS1	PRPS1	26.5769	26.2672	25.4139	26.8997	26.2959	25.848	26.0474	25.823	25.7188	25.863	26.086	26.3479	0.222949	0.592288	0.227467	0.48484	0.248201	0.605197
K4DI93	CUL4B	26.2276	26.1363	25.835	26.5871	26.0244	26.1902	25.8009	25.997	25.7852	25.861	26.0663	26.2672	0.205263	0.225189	0.647453	0.406203	0.121366	0.915902
A0A0R4J2E8	MATR3	26.0495	26.2258	25.066	25.4669	25.9423	25.882	26.0842	25.4544	26.0357	25.8581	25.7804	25.7638	-0.0776734	0.862528	0.0642266	-0.0943232	0.728242	0.137724
PLAK	JUP	25.7809	25.7743	26.3415	26.1598	26.3	26.3294	25.8294	25.9731	25.7507	25.851	25.9656	26.2631	0.114561	0.612843	0.212651	0.412041	0.00881737	2.05466
RSF1	RSF1	25.8248	25.4824	25.9967	25.8374	25.7792	25.8638	25.7424	25.8124	25.9976	25.8508	25.768	25.8268	-0.0828214	0.658606	0.181374	-0.0239473	0.788724	0.103075
QSOX2	QSOX2	24.9482	25.1946	25.1343	26.3415	25.9489	26.0658	25.7942	25.6684	26.0893	25.8506	25.0924	26.1187	-0.758221	0.0110703	1.95584	0.268108	0.191465	0.717911
EXOS4	EXOSC4	25.77	25.672	25.8207	25.9528	25.7116	25.9039	25.528	25.984	26.039	25.8503	25.7542	25.8561	-0.0961296	0.617875	0.209099	0.00577466	0.976282	0.0104247
LEO1	LEO1	25.763	25.672	26.0885	25.5865	25.5787	25.6291	25.9526	25.712	25.8835	25.8494	25.8412	25.5981	-0.00819431	0.958389	0.0184582	-0.251293	0.066207	1.1791
AN32E	ANP32E	25.9787	26.3838	25.3394	26.4063	25.9479	25.5877	26.0108	25.8919	25.6434	25.8487	25.9006	25.9806	0.0519575	0.884192	0.0534534	0.131955	0.649543	0.187392
J3KPX7	PHB2	26.3757	26.8788	26.5156	25.5348	26.4693	26.3535	25.7823	25.7525	26.0093	25.848	26.59	26.1192	0.741982	0.0212392	1.67286	0.271183	0.457043	0.340043
CDC73	CDC73	26.3492	26.1816	26.2208	25.9658	26.2308	26.2187	25.6857	25.9194	25.9276	25.8442	26.2505	26.1384	0.406311	0.0176753	1.75263	0.294172	0.066605	1.17649
CX7A2	COX7A2	25.9202	26.1374	26.5024	26.6461	26.1277	26.4797	25.9289	25.4647	26.1371	25.8436	26.1867	26.4178	0.343116	0.261208	0.583013	0.57425	0.0881883	1.05459
IMA4	KPNA3	25.6103	25.5764	25.834	25.9432	25.6544	25.7421	25.9456	25.8373	25.7372	25.84	25.6736	25.7799	-0.166421	0.179708	0.745433	-0.0601084	0.599462	0.222239
CSN4	COPS4	25.9264	25.9402	25.9541	26.2362	25.7914	25.9189	25.856	26.0294	25.629	25.8382	25.9402	25.9822	0.102049	0.471677	0.326355	0.143998	0.459582	0.337637
E9PPW7	NDUFS8	26.0149	25.8189	26.3629	26.1982	26.2028	26.0892	25.7686	25.9136	25.8273	25.8365	26.0656	26.1634	0.229088	0.284139	0.546469	0.326926	0.00454353	2.34261
KHDR1	KHDRBS1	26.1194	26.1585	25.6999	25.7305	25.8655	25.7302	25.7906	25.7501	25.967	25.8359	25.9926	25.7754	0.156698	0.407478	0.389896	-0.0604736	0.499092	0.301819
THYN1	THYN1	25.7924	25.8367	26.1865	25.7658	25.6212	25.5341	25.948	25.8896	25.6627	25.8335	25.9386	25.6404	0.105099	0.531602	0.274414	-0.193079	0.159026	0.798533
H0Y4R1	IMPDH2	27.1985	26.9092	26.607	26.8045	26.5255	26.2342	25.8946	25.9197	25.6774	25.8305	26.9049	26.5214	1.07435	0.0129236	1.88862	0.690874	0.0353024	1.4522
ATLA2	ATL2	26.2777	26.285	26.4988	26.411	26.5019	26.424	25.6906	25.9335	25.8599	25.828	26.3538	26.4456	0.525853	0.00674488	2.17103	0.617626	0.00666472	2.17622
ILKAP	ILKAP	25.8681	25.8491	25.6385	25.8142	25.5971	25.5137	25.8976	25.8635	25.7121	25.8244	25.7852	25.6417	-0.0391233	0.697126	0.156688	-0.1827	0.173106	0.761687
COQ9	COQ9	25.8143	25.6107	25.8319	25.8301	26.1454	26.1081	25.792	25.8821	25.7933	25.8225	25.7523	26.0278	-0.0701734	0.436278	0.360237	0.205381	0.166943	0.777432
PLP2	PLP2	26.116	25.9218	26.4634	25.8719	26.0313	26.0205	25.6741	26.0274	25.7651	25.8222	26.1671	25.9746	0.344912	0.154976	0.809735	0.152387	0.28919	0.538817
RS29	RPS29	25.6904	25.5336	25.5572	25.1489	25.5329	25.463	25.9716	26.1364	25.3567	25.8216	25.5937	25.3816	-0.227852	0.43946	0.357081	-0.439993	0.197504	0.704424
SFR15	#N/A	25.727	25.7219	25.9007	25.8472	25.692	25.9781	25.8722	25.6275	25.9644	25.8214	25.7832	25.8391	-0.0381408	0.763315	0.117296	0.0177582	0.898283	0.046587
FNBP4	FNBP4	26.2394	25.9243	26.4337	25.954	26.0825	26.225	25.7713	25.7722	25.9146	25.8194	26.1991	26.0872	0.379751	0.113838	0.943711	0.26781	0.0545402	1.26328
CBP	CREBBP	25.6721	25.5835	25.7094	25.6422	25.4819	25.7221	25.7814	25.9503	25.7191	25.8169	25.655	25.6154	-0.161954	0.128888	0.889787	-0.201511	0.111021	0.954596
UBP5	USP5	25.8919	25.8012	25.4287	26.1105	25.7489	25.7511	25.9437	25.9173	25.5838	25.8149	25.7073	25.8702	-0.107631	0.589262	0.229692	0.055264	0.757167	0.120808
LSG1	LSG1	26.2138	26.4543	26.7777	26.1373	26.2633	26.3941	25.9075	25.6524	25.8772	25.8124	26.4819	26.2649	0.669552	0.0365252	1.43741	0.452573	0.0146168	1.83515
PALM	PALM	24.3283	24.5636	24.9552	25.2561	25.8109	25.7482	25.89	25.7942	25.7447	25.8096	24.6157	25.6051	-1.19395	0.0183622	1.73607	-0.204563	0.36405	0.438839
TMM70	TMEM70	26.1127	25.8684	26.2137	26.3088	26.4449	26.5766	25.6883	25.6346	26.0922	25.805	26.0649	26.4434	0.259895	0.223568	0.65059	0.638414	0.028935	1.53858
ANXA1	ANXA1	28.9578	29.1374	28.5496	28.5007	28.0129	28.2488	25.8194	26.2287	25.3558	25.8013	28.8816	28.2541	3.08028	0.000981802	3.00798	2.45281	0.00288763	2.53946
PUR9	ATIC	26.2013	26.2261	25.9488	26.4039	26.0639	26.1296	25.7839	26.1789	25.3965	25.7864	26.1254	26.1991	0.338938	0.269643	0.569211	0.412691	0.201594	0.695523
CD99	CD99	25.8614	25.4138	25.9347	25.3097	26.037	25.7773	25.7039	25.7951	25.8425	25.7805	25.7367	25.708	-0.0438234	0.815968	0.0883268	-0.0724978	0.767816	0.114743
PIGS	PIGS	25.5595	25.897	25.8443	25.5364	25.2398	25.7041	25.9849	25.4569	25.8995	25.7804	25.767	25.4934	-0.0134621	0.948645	0.0228961	-0.287002	0.250622	0.600981
AIMP1	AIMP1	26.0984	26.5594	25.7331	26.1078	26.0649	26.1647	25.864	25.6818	25.7853	25.777	26.1303	26.1125	0.353281	0.275307	0.560183	0.335454	0.0104034	1.98283
AKA12	AKAP12	25.0632	24.7765	25.1209	25.8282	25.8655	25.9546	25.9738	25.6051	25.7362	25.7717	24.9868	25.8828	-0.784844	0.00662368	2.1789	0.111085	0.41597	0.380938
E9PF10	NUP155	25.8667	25.7626	26.1493	26.1205	25.9938	26.2144	25.575	25.7756	25.9617	25.7708	25.9262	26.1096	0.155396	0.388221	0.410921	0.338808	0.0733721	1.13447
RPA43	TWISTNB	25.7355	25.5791	26.1255	25.6664	25.6417	25.8765	25.7642	25.766	25.7709	25.767	25.8134	25.7282	0.0463243	0.802368	0.0956263	-0.0388525	0.653982	0.184434
EIF3H	EIF3H	26.3352	26.4953	25.7808	26.0008	26.138	26.1048	26.0173	26.0599	25.2228	25.7667	26.2038	26.0812	0.437109	0.280397	0.552226	0.314527	0.367133	0.435177
A0A0C4DGZ9	#N/A	24.7143	24.8746	24.9139	24.9766	24.6278	24.9843	25.7123	25.7633	25.8203	25.7653	24.8343	24.8629	-0.931037	0.000896769	3.04732	-0.90238	0.0121583	1.91513
IVD	IVD	25.2472	25.3338	25.1077	25.7964	25.7021	25.9396	25.7586	25.7805	25.753	25.764	25.2296	25.8127	-0.534477	0.0137367	1.86212	0.0486678	0.55476	0.255895
F5H8D7	XRCC1	26.0412	26.0633	26.108	25.9629	26.1419	26.1618	25.6893	25.7672	25.832	25.7628	26.0708	26.0889	0.307975	0.00771577	2.11262	0.326022	0.017216	1.76407
NMT1	NMT1	25.777	25.7588	25.0851	25.4078	25.3961	25.0504	25.9189	25.938	25.4292	25.762	25.5403	25.2848	-0.221692	0.479585	0.319135	-0.477242	0.0864975	1.063
CAF1B	CHAF1B	25.645	25.4804	25.9508	25.8574	25.6148	25.7797	25.7763	25.8298	25.678	25.7614	25.6921	25.7506	-0.0692794	0.672227	0.172484	-0.010717	0.906018	0.0428634
CUL1	CUL1	25.883	25.7534	25.8842	26.1198	25.7029	25.8728	25.6954	25.8484	25.7393	25.761	25.8402	25.8985	0.0791635	0.276424	0.558425	0.137477	0.377764	0.422779
AT1B1	ATP1B1	25.6143	25.5547	25.9337	25.4856	25.595	25.7348	25.8011	25.5984	25.8708	25.7568	25.7009	25.6051	-0.0558995	0.718522	0.14356	-0.151641	0.237486	0.624361
UBXN4	UBXN4	25.4989	25.4732	25.3731	25.7204	25.3531	25.5643	25.8569	25.6435	25.7649	25.7551	25.4484	25.5459	-0.306654	0.0196259	1.70717	-0.209156	0.181737	0.740556
PP4R2	PPP4R2	25.8334	25.8334	25.8157	26.0564	25.6557	25.8185	25.8782	25.8379	25.5473	25.7545	25.8275	25.8435	0.0730296	0.556273	0.254712	0.0890632	0.599417	0.222271
UBP10	USP10	25.5863	25.8031	25.6668	25.2708	25.3623	25.5554	25.7903	25.7751	25.686	25.7505	25.6854	25.3962	-0.0650652	0.428177	0.368377	-0.354324	0.0380338	1.41983
GBG12	GNG12	25.7616	25.7691	26.1107	26.4627	25.8128	25.8614	25.8234	25.7838	25.6406	25.7493	25.8805	26.0457	0.131157	0.383174	0.416604	0.296347	0.289815	0.53788
EMC1	EMC1	25.6686	25.7568	25.1108	25.7146	26.1475	25.701	25.7582	25.557	25.9249	25.7467	25.5121	25.8544	-0.234614	0.379504	0.420784	0.10768	0.587113	0.231278
MSI1H	MSI1	24.635	24.8468	24.8212	25.1678	24.8361	24.9196	25.7999	25.7059	25.7317	25.7458	24.7677	24.9745	-0.978138	0.00151834	2.81863	-0.771314	0.0115002	1.93929
NEUL	NLN	25.3528	25.4677	25.7295	26.0228	25.7069	25.9005	25.7687	25.6568	25.7993	25.7416	25.5167	25.8767	-0.224937	0.17094	0.767155	0.135108	0.280408	0.55221
EXOS9	EXOSC9	25.534	25.4054	25.5681	25.4796	25.4917	25.7475	25.7639	25.5173	25.9434	25.7415	25.5025	25.573	-0.239034	0.183247	0.736962	-0.168579	0.333984	0.476274
E7EV99	ADD1	25.6646	25.7618	25.6735	25.9297	26.0445	26.0306	25.7226	25.7008	25.779	25.7341	25.7	26.0016	-0.0341271	0.432481	0.364033	0.267486	0.00566196	2.24703
D6R938	CAMK2D	24.925	25.5005	24.9488	21.394	21.3824	21.1664	25.764	25.746	25.6905	25.7335	25.1248	21.3143	-0.608711	0.0816262	1.08817	-4.41922	9.37607e-05	4.02798
MECP2	MECP2	25.0034	24.9235	25.1256	25.2254	25.151	25.0922	25.7439	25.53	25.9007	25.7249	25.0175	25.1562	-0.707385	0.0094351	2.02525	-0.568677	0.02352	1.62856
MGME1	MGME1	26.0561	26.0852	26.4719	26.5777	26.3739	26.6044	25.7632	25.6594	25.7477	25.7234	26.2044	26.5187	0.480933	0.0624567	1.20442	0.795264	0.00302129	2.51981
A0A087X1W2	#N/A	24.8237	25.1952	24.5935	24.5647	24.0011	25.5248	26.0049	25.6448	25.5161	25.7219	24.8708	24.6969	-0.851115	0.0215014	1.66753	-1.02507	0.137245	0.862502
QOR	CRYZ	25.7107	25.5657	26.0355	25.9349	26.0121	25.9944	25.4442	25.6928	26.0265	25.7212	25.7706	25.9805	0.0494666	0.832389	0.0796739	0.259299	0.262818	0.580344
DPOLA	POLA1	25.6679	25.9493	26.0452	25.9315	25.7065	25.9365	25.7244	25.8804	25.5554	25.7201	25.8874	25.8582	0.167359	0.320656	0.49396	0.138116	0.318817	0.496459
A0A0C4DGH0	CD276	25.9158	25.6185	25.8683	25.3774	25.6081	25.3486	25.7877	25.7001	25.6681	25.7187	25.8009	25.4447	0.0821941	0.475587	0.32277	-0.273978	0.0621521	1.20654
EXOS7	EXOSC7	25.6441	25.5927	25.6913	25.7121	25.6094	25.6682	25.8857	25.5566	25.7042	25.7155	25.6427	25.6633	-0.0727915	0.529778	0.275906	-0.052243	0.645012	0.190433
PO5F1	POU5F1	26.1297	25.9198	25.9874	25.4074	25.8439	25.6221	25.6408	25.632	25.8689	25.7139	26.0123	25.6245	0.298386	0.0421698	1.375	-0.089435	0.584288	0.233373
PHB	PHB	26.6227	27.1023	26.8289	25.2762	26.3658	26.3135	25.6189	25.7198	25.8005	25.7131	26.8513	25.9851	1.13822	0.00786556	2.10427	0.272052	0.524441	0.280303
B7Z7F3	RANBP3	26.3757	26.2941	26.23	26.5074	26.2477	26.3085	25.8725	25.772	25.4882	25.7109	26.2999	26.3545	0.589026	0.0251022	1.60029	0.643643	0.0132359	1.87825
CLCA	CLTA	25.9836	26.0808	25.547	25.1108	25.9766	25.7517	25.8313	25.4792	25.8146	25.7084	25.8705	25.6131	0.162115	0.468561	0.329234	-0.0953086	0.760763	0.118751
NPS3A	NIPSNAP3A	25.6687	25.9069	26.2955	25.7234	25.5322	25.6428	25.6171	25.421	26.0673	25.7018	25.957	25.6328	0.255207	0.389363	0.409645	-0.0690284	0.757715	0.120494
OTUB1	OTUB1	25.9248	25.9067	25.7449	26.2444	25.6775	25.8567	25.7822	25.7577	25.5644	25.7014	25.8588	25.9262	0.157362	0.156083	0.806646	0.224752	0.312464	0.5052
KIFC1	KIFC1	24.9963	24.9369	25.3364	24.69	25.02	25.0607	25.7204	25.409	25.9724	25.7006	25.0899	24.9236	-0.610719	0.0443872	1.35274	-0.777001	0.0215239	1.66708
SPF30	SMNDC1	25.5683	25.6871	25.8724	26.2822	25.9109	25.8686	25.7257	25.6653	25.7055	25.6988	25.7093	26.0206	0.0104653	0.91756	0.0373655	0.321766	0.131593	0.880767
CCNB1	CCNB1	25.5323	25.7351	25.9087	25.2632	25.6227	25.6598	25.7378	25.7483	25.6018	25.696	25.7254	25.5152	0.0293945	0.821676	0.0852996	-0.180731	0.287589	0.541228
FUND2	FUNDC2	25.9046	25.8323	26.2311	25.7803	26.1858	26.0379	25.3895	25.8982	25.7985	25.6954	25.9893	26.0013	0.293948	0.2159	0.665747	0.305922	0.197828	0.703713
F8W8I6	TIA1	24.7282	24.9127	25.0902	25.3562	25.0406	25.0889	25.8574	25.5342	25.6939	25.6952	24.9104	25.1619	-0.784771	0.00517857	2.28579	-0.533272	0.0170756	1.76762
IF1AX	EIF1AX	25.6019	25.7163	25.142	24.9192	25.5875	25.3215	25.619	25.9744	25.4865	25.6933	25.4867	25.2761	-0.206581	0.417911	0.378916	-0.417253	0.166401	0.778843
HEXB	HEXB	26.1256	26.3542	26.4128	25.5155	26.0003	26.1974	25.6463	25.5858	25.8476	25.6933	26.2975	25.9044	0.604277	0.00708759	2.1495	0.211166	0.413168	0.383873
RALA	RALA	25.4409	25.8591	26.3449	26.2871	26.154	26.5773	26.0174	25.3019	25.7595	25.6929	25.8816	26.3395	0.188707	0.604285	0.218758	0.646557	0.0701895	1.15373
C9JLU1	POLR2H	25.7108	25.6887	25.8943	25.5424	25.5975	25.6487	25.7377	25.433	25.8997	25.6901	25.7646	25.5962	0.0744293	0.658505	0.181441	-0.0939627	0.566253	0.246989
NDUBB	NDUFB11	24.9399	24.9906	25.7181	25.4464	25.2638	25.5617	25.6323	25.6408	25.7952	25.6895	25.2162	25.424	-0.473244	0.196381	0.7069	-0.265449	0.0718808	1.14339
TMM43	TMEM43	24.9929	25.0952	24.9836	25.5694	25.2462	25.3125	25.7934	25.6521	25.6182	25.6879	25.0239	25.376	-0.664015	0.000991483	3.00371	-0.311878	0.0667578	1.1755
B3KSI3	BCAT2	25.349	25.3019	25.5157	25.4109	25.3631	25.5039	25.7511	25.5983	25.7049	25.6848	25.3889	25.426	-0.295901	0.0245543	1.60987	-0.258784	0.0136958	1.86341
ADRM1	ADRM1	25.6475	25.7431	25.451	25.872	25.592	25.3841	25.8837	25.6693	25.4905	25.6812	25.6139	25.616	-0.0673184	0.663016	0.178476	-0.0651495	0.738409	0.131703
P4HA1	P4HA1	25.6882	25.5437	25.822	25.3267	25.6407	25.5629	25.6329	25.638	25.7664	25.6791	25.6846	25.5101	0.00553493	0.955452	0.019791	-0.168999	0.208517	0.680859
F10A1	ST13	25.7933	25.9275	25.7496	26.167	26.2008	26.0946	25.6942	25.7029	25.638	25.6784	25.8235	26.1541	0.145102	0.0993044	1.00303	0.475735	0.000522073	3.28227
C9JG87	MRPL39	25.4062	25.637	25.1675	25.8064	25.2883	25.5396	25.7769	25.5736	25.6839	25.6781	25.4036	25.5448	-0.274544	0.169263	0.771439	-0.133359	0.475872	0.32251
CREB1	CREB1	25.3385	25.3937	25.9974	25.4697	25.3492	25.6572	25.7509	25.5301	25.7468	25.6759	25.5766	25.492	-0.0993759	0.692292	0.159711	-0.183885	0.189523	0.722339
THOC5	THOC5	26.1968	25.9868	26.1549	25.6	26.0244	26.0849	25.8009	25.5066	25.72	25.6758	26.1128	25.9031	0.436975	0.0188975	1.7236	0.227276	0.282124	0.54956
CSN2	COPS2	25.6907	25.7794	25.59	26.0749	25.4154	25.4198	25.7517	25.7638	25.5021	25.6725	25.6867	25.6367	0.0141518	0.896785	0.0473119	-0.0358411	0.889909	0.0506543
ACTZ	ACTR1A	25.4037	25.3515	25.1772	25.6443	25.1775	24.9195	25.5958	25.8186	25.5792	25.6645	25.3108	25.2471	-0.353692	0.0272019	1.5654	-0.417429	0.178736	0.747787
SPF27	BCAS2	25.0562	25.5057	25.6817	25.531	25.6586	25.6099	25.841	25.4903	25.6409	25.6574	25.4145	25.5998	-0.242866	0.333019	0.477531	-0.0575854	0.637662	0.195409
FKBP5	FKBP5	26.3762	26.439	26.3592	26.5695	26.1128	26.403	25.7618	25.6458	25.5644	25.6573	26.3915	26.3617	0.734154	0.00213819	2.66995	0.704406	0.0210212	1.67734
A2MG	A2M	25.4975	25.5566	25.6065	24.1639	25.0441	24.9438	25.3681	25.6658	25.9343	25.6561	25.5535	24.7173	-0.102557	0.596943	0.224067	-0.938803	0.0565928	1.24724
EXOS2	EXOSC2	25.5901	25.4522	25.3687	25.8385	25.9046	25.6364	25.8833	25.4304	25.6455	25.6531	25.4703	25.7932	-0.182724	0.301272	0.521041	0.140102	0.423075	0.373582
COPB	COPB1	25.987	26.5491	26.3928	25.6052	25.8368	26.0311	25.502	25.8118	25.6438	25.6525	26.3096	25.8243	0.657076	0.039498	1.40342	0.171814	0.32766	0.484576
F8VNT9	CD63	25.5103	25.5361	25.7648	25.6171	25.6076	25.984	25.7317	25.5555	25.6673	25.6515	25.6037	25.7362	-0.0477724	0.648727	0.187938	0.084683	0.577825	0.238203
RPA49	POLR1E	25.6226	25.5479	25.9809	25.5917	25.5752	25.6441	25.5216	25.7109	25.7216	25.6514	25.7171	25.6037	0.0657598	0.689016	0.161771	-0.0476803	0.545915	0.262875
F5H365	SEC23A	25.6079	25.6013	25.4552	25.5436	25.2187	25.3779	25.7421	25.7992	25.3944	25.6453	25.5548	25.3801	-0.090488	0.559796	0.25197	-0.265178	0.173466	0.760787
TACO1	TACO1	25.6917	25.6769	25.9329	26.006	25.7079	25.8063	25.603	25.3885	25.9339	25.6418	25.7672	25.8401	0.125385	0.533847	0.272583	0.198299	0.351192	0.454456
NDUS7	NDUFS7	25.8145	25.755	26.2182	25.3848	25.8994	26.0819	25.5169	25.5557	25.8468	25.6398	25.9292	25.7887	0.289449	0.188374	0.724979	0.148898	0.56948	0.244522
MINA	#N/A	25.8725	25.9452	26.4513	26.2349	26.0212	26.0695	25.5509	25.5757	25.7911	25.6392	26.0897	26.1085	0.450456	0.117176	0.93116	0.469323	0.00998127	2.00081
GLRX5	GLRX5	24.5795	24.8259	25.0943	25.3728	25.4823	25.348	25.4527	25.461	25.9949	25.6362	24.8332	25.401	-0.802976	0.0275742	1.5595	-0.235214	0.318974	0.496245
PCP	PRCP	25.4386	25.7305	25.5189	25.1585	25.4954	25.4397	25.6484	25.5633	25.6921	25.6346	25.5627	25.3645	-0.071927	0.50859	0.293633	-0.270103	0.109281	0.961456
UBP48	USP48	25.5855	25.6191	25.6401	26.0269	25.7296	25.7013	25.6927	25.5579	25.6335	25.6281	25.6149	25.8193	-0.0131825	0.777422	0.109343	0.191207	0.199836	0.699327
E5RHG8	ELOC	25.9489	25.5991	25.9115	25.8413	25.6177	25.7503	25.5056	25.6699	25.7043	25.6266	25.8198	25.7365	0.193235	0.221261	0.655095	0.109877	0.286113	0.543463
IPO5	IPO5	25.8994	26.0438	25.4797	26.1304	25.9448	25.8539	25.6283	25.7616	25.4719	25.6206	25.8076	25.9763	0.187034	0.396547	0.401705	0.355758	0.0381625	1.41836
SCAF8	SCAF8	25.5465	25.4941	25.6245	25.6419	25.4356	25.5208	25.5475	25.6331	25.6767	25.6191	25.555	25.5328	-0.0640681	0.298117	0.525613	-0.0863377	0.301077	0.521323
CDC42	CDC42	26.058	25.9957	26.1291	25.8792	26.155	26.0737	25.3197	25.9794	25.5503	25.6165	26.061	26.0359	0.444477	0.143442	0.843324	0.419453	0.149858	0.824321
TM9S3	TM9SF3	25.135	25.5064	25.9828	25.4868	25.478	25.4932	25.6681	25.4461	25.7257	25.6133	25.5414	25.486	-0.0719578	0.803229	0.0951607	-0.127334	0.273663	0.562783
CTCF	CTCF	25.6276	25.4698	25.3909	25.1419	25.6721	25.5554	25.707	25.3944	25.709	25.6035	25.4961	25.4565	-0.107375	0.447355	0.349348	-0.147011	0.492744	0.307379
GDIB	GDI2	25.7832	25.4879	24.9336	26.0317	25.5356	25.612	25.6314	25.9245	25.2531	25.603	25.4016	25.7264	-0.201404	0.560327	0.251558	0.123438	0.646155	0.189663
LMNA	LMNA	24.9354	24.9596	25.0634	25.409	25.5919	25.3321	25.5935	25.6753	25.5368	25.6019	24.9861	25.4443	-0.61573	0.00039504	3.40336	-0.157515	0.167228	0.776692
TIM9	TIMM9	26.5822	26.2825	26.9075	26.2623	26.705	26.7762	25.5088	25.6306	25.6588	25.5994	26.5907	26.5812	0.991348	0.0256262	1.59132	0.981781	0.0193316	1.71373
SF3B4	SF3B4	25.4171	25.1275	24.0978	25.4748	25.3089	23.9423	25.875	25.531	25.379	25.595	24.8808	24.9087	-0.714236	0.209193	0.679452	-0.686344	0.290918	0.536229
GCDH	GCDH	25.0705	24.9348	25.1086	25.3583	25.2013	25.4117	25.8715	25.3985	25.5091	25.593	25.038	25.3238	-0.55503	0.0468471	1.32932	-0.269246	0.191317	0.718246
K7EMV3	H3F3B	26.2676	26.0126	26.2662	25.3431	26.0938	25.7811	25.1247	25.6683	25.9757	25.5895	26.1821	25.7394	0.592581	0.128869	0.889852	0.149826	0.674301	0.171146
CARF	CDKN2AIP	25.4657	25.4981	25.6483	25.3471	25.5914	25.5477	25.4569	25.4555	25.8363	25.5829	25.5374	25.4954	-0.04554	0.765852	0.115855	-0.0874981	0.591412	0.22811
RTF1	RTF1	25.2888	25.2684	25.4437	25.7833	25.5011	25.3764	25.6463	25.7369	25.3593	25.5809	25.3336	25.5536	-0.247209	0.149098	0.826529	-0.027279	0.877213	0.0568949
RT26	MRPS26	25.9028	25.864	26.1637	25.8393	25.8834	25.8745	25.4068	25.5923	25.7429	25.5807	25.9768	25.8657	0.396178	0.0429297	1.36724	0.285086	0.0965405	1.01529
SYMM	MARS2	25.9137	25.764	25.7501	25.7793	25.8451	25.8002	25.6094	25.5106	25.6203	25.5801	25.8093	25.8082	0.229167	0.0277752	1.55634	0.228121	0.00948595	2.02292
TOM22	TOMM22	25.037	24.7216	25.6011	25.7312	25.4984	25.7686	25.7246	25.5357	25.4791	25.5798	25.1199	25.6661	-0.45987	0.209945	0.677894	0.0862728	0.486556	0.312867
PR40A	PRPF40A	25.6894	25.5873	25.467	25.1169	25.7451	25.352	25.4523	25.5016	25.7815	25.5785	25.5812	25.4047	0.00274325	0.983192	0.00736184	-0.173823	0.466012	0.331603
H0YL52	#N/A	19.2033	20.5635	18.9709	25.868	25.6084	25.8297	25.3224	25.7864	25.6202	25.5763	19.5793	25.7687	-5.99707	0.00431116	2.36541	0.192351	0.304132	0.516937
MCCA	MCCC1	25.0772	25.1613	25.3305	25.3476	25.1453	25.4897	25.6787	25.4194	25.6247	25.5743	25.1897	25.3275	-0.384601	0.0240837	1.61828	-0.246743	0.12851	0.891062
POP1	POP1	25.734	25.7859	25.6524	25.5092	25.5484	25.5973	25.4264	25.506	25.7875	25.5733	25.7241	25.5516	0.150799	0.301417	0.520832	-0.0216575	0.863525	0.0637251
NDUF4	NDUFAF4	25.4651	25.6581	26.038	25.7202	25.948	25.9197	25.6043	25.6024	25.5107	25.5725	25.7204	25.8626	0.14795	0.47335	0.324818	0.290153	0.0399862	1.39809
LGUL	GLO1	25.4751	25.2424	25.3408	25.7129	25.2539	25.4959	25.5011	25.941	25.2743	25.5721	25.3528	25.4876	-0.219366	0.38182	0.418142	-0.0845335	0.741053	0.130151
NFU1	NFU1	25.5391	25.4219	26.0524	25.6205	25.4809	26.0473	25.7222	25.2709	25.7209	25.5713	25.6712	25.7162	0.0998191	0.705828	0.151301	0.144906	0.558661	0.252851
CLIC1	CLIC1	26.0418	26.0331	25.4261	26.0344	25.7578	25.8856	25.4811	25.947	25.2764	25.5682	25.8337	25.8926	0.265501	0.403451	0.39421	0.324436	0.238776	0.622009
ATP6	MT-ATP6	25.0092	26.5859	27.2844	25.4596	25.5651	26.0927	25.8607	25.2383	25.6013	25.5668	26.2932	25.7058	0.726403	0.394648	0.40379	0.139016	0.629428	0.201054
RAB35	RAB35	25.8199	25.6442	26.1128	25.425	26.1699	25.7846	25.4784	25.5707	25.6503	25.5665	25.859	25.7932	0.2925	0.155074	0.809462	0.226736	0.40334	0.394329
PKHA5	PLEKHA5	25.3253	25.3614	25.4991	26.1824	26.0357	26.2692	25.5505	25.5964	25.5185	25.5551	25.3953	26.1624	-0.159856	0.0778028	1.109	0.607299	0.00730782	2.13621
SCAM1	SCAMP1	25.5415	25.6342	25.6477	25.7819	25.7498	25.8631	25.5423	25.874	25.2462	25.5542	25.6078	25.7982	0.0536122	0.79704	0.0985198	0.244082	0.309433	0.509433
PLOD3	PLOD3	24.6504	24.6574	24.9668	24.6743	24.9949	24.6663	25.6194	25.4145	25.6208	25.5516	24.7582	24.7785	-0.793344	0.0050907	2.29322	-0.773047	0.006411	2.19307
C9J4Z3	RPL37A	25.65	25.9733	25.8012	25.0914	25.386	25.5599	25.699	25.604	25.3506	25.5512	25.8082	25.3458	0.256969	0.140677	0.851776	-0.20546	0.302062	0.519904
TRI25	TRIM25	25.6732	25.7353	25.1501	25.0676	25.0743	24.9212	25.4571	25.632	25.5586	25.5493	25.5195	25.021	-0.0297391	0.88968	0.0507664	-0.528245	0.00175961	2.75458
STX12	STX12	25.7232	25.8106	25.9732	25.4158	25.7341	25.7447	25.3687	25.4228	25.8559	25.5491	25.8357	25.6315	0.286546	0.196244	0.707204	0.0823955	0.686591	0.163302
IF4A3	EIF4A3	26.3658	26.4381	26.1166	26.0232	26.0117	25.9338	25.4291	25.5574	25.6395	25.542	26.3068	25.9895	0.764784	0.00478836	2.31981	0.447519	0.00852412	2.06935
EXOS3	EXOSC3	25.4149	25.5157	25.7527	25.8077	25.5171	25.7044	25.555	25.528	25.5319	25.5383	25.5611	25.6764	0.0228273	0.841107	0.0751486	0.138122	0.245077	0.610697
FRIH	FTH1	25.4817	25.7274	25.8044	25.5695	25.6834	25.926	25.3835	25.5719	25.6544	25.5366	25.6712	25.7263	0.134583	0.347981	0.458445	0.1897	0.229437	0.639336
A0A182DWF2	TXNRD2	25.7656	25.3668	25.716	25.9699	26.3772	26.4699	25.6101	25.4956	25.5037	25.5365	25.6161	26.2723	0.0796695	0.596353	0.224497	0.735887	0.0348425	1.45789
MESD	MESD	25.0988	25.3386	24.7771	25.1441	25.1403	25.0446	25.8607	25.375	25.3735	25.5364	25.0715	25.1097	-0.464886	0.113002	0.946913	-0.426731	0.113921	0.943398
S4R3Q9	#N/A	25.6407	25.1407	25.597	25.0056	25.5488	25.5746	25.4171	25.5619	25.6297	25.5362	25.4595	25.3764	-0.076745	0.689494	0.161469	-0.159867	0.486046	0.313322
A0A0A0MRK6	#N/A	25.6222	25.4485	25.6092	26.0817	25.9192	25.86	25.7205	25.4672	25.4198	25.5358	25.56	25.9536	0.0241423	0.837528	0.0770008	0.417805	0.0260134	1.5848
DNLI1	LIG1	25.7667	25.884	25.5838	25.643	25.1451	25.4256	25.6677	25.578	25.3544	25.5334	25.7448	25.4046	0.211473	0.173327	0.761134	-0.128809	0.501123	0.300056
A0A087X0M4	SLC4A1AP	26.1002	26.1405	25.8966	26.257	25.9508	25.8392	25.6321	25.5034	25.4634	25.5329	26.0458	26.0157	0.512828	0.00717185	2.14437	0.48276	0.045584	1.34119
XRP2	RP2	25.6538	25.7027	26.0318	25.6956	25.4496	25.8147	25.6235	25.5152	25.4545	25.5311	25.7961	25.6533	0.265006	0.142393	0.846512	0.12219	0.382304	0.417591
CD2B2	CD2BP2	25.3667	25.128	25.2574	25.0796	25.0067	25.2198	25.5164	25.5074	25.5621	25.5286	25.2507	25.102	-0.277942	0.0494113	1.30617	-0.426595	0.015588	1.80721
PPWD1	PPWD1	25.4054	25.2593	25.5042	25.7511	25.4944	25.4786	25.4973	25.5101	25.5758	25.5277	25.3896	25.5747	-0.138134	0.18319	0.737099	0.046971	0.653152	0.184986
S61A1	SEC61A1	25.9139	25.5567	25.8578	25.2766	25.7112	25.5511	25.4538	25.5443	25.5714	25.5232	25.7761	25.513	0.252968	0.140146	0.853421	-0.0101809	0.944604	0.0247501
PP1R8	PPP1R8	25.4901	25.6322	25.658	25.7623	25.5432	25.615	25.3827	25.511	25.6751	25.523	25.5934	25.6401	0.0704781	0.524862	0.279955	0.117192	0.336541	0.472962
Q5TCU3	TPM2	24.1408	24.2453	24.492	25.3279	25.2998	25.2748	25.4637	25.5012	25.5989	25.5213	24.2927	25.3008	-1.22855	0.00305793	2.51457	-0.220419	0.0209606	1.6786
ATPF1	ATPAF1	24.8623	25.0483	25.0788	25.3594	25.0927	25.2679	25.4991	25.3054	25.7444	25.5163	24.9964	25.24	-0.519851	0.0354736	1.45009	-0.276283	0.152036	0.818053
EMD	EMD	25.2196	24.9642	25.1029	25.165	25.2559	25.0335	25.4886	25.3513	25.706	25.5153	25.0956	25.1514	-0.419716	0.0345028	1.46215	-0.363843	0.0505219	1.29652
6PGD	PGD	25.4564	25.3621	25.2733	26.024	25.2175	25.2922	25.7001	25.4651	25.3695	25.5116	25.3639	25.5113	-0.147639	0.275583	0.559747	-0.000298484	0.999214	0.000341617
NPTN	NPTN	25.4234	25.1204	25.493	25.1798	25.0867	25.3825	25.4056	25.6559	25.4714	25.511	25.3456	25.2163	-0.165378	0.302786	0.518864	-0.294674	0.0639656	1.19405
F5H8F7	ASH2L	25.1224	25.1675	25.025	24.9511	25.0401	25.0015	25.6632	25.4299	25.4377	25.5103	25.105	24.9975	-0.405283	0.0174105	1.75919	-0.512709	0.0141345	1.84972
RT25	MRPS25	25.6663	25.682	25.6139	25.7169	25.9324	26.0016	25.5287	25.3455	25.6554	25.5099	25.6541	25.8836	0.144199	0.246954	0.607383	0.373763	0.0397528	1.40063
ULA1	NAE1	25.6186	25.8099	25.6335	25.9569	25.4923	25.5658	25.4436	25.711	25.3681	25.5076	25.6873	25.6717	0.179743	0.226811	0.644337	0.164079	0.413058	0.383989
R4GMR5	PSMD8	25.8151	25.913	25.868	25.9359	25.3498	25.6632	25.5605	25.5877	25.3726	25.507	25.8654	25.6496	0.358414	0.0212057	1.67355	0.142676	0.498454	0.302375
SPS1	SEPHS1	25.4175	25.7066	25.2943	26.2233	25.5039	25.7617	25.4994	25.6483	25.3631	25.5036	25.4728	25.8296	-0.0307742	0.846141	0.0725575	0.325998	0.257979	0.588415
1B41	HLA-B	26.0618	25.7904	25.9158	25.231	25.8117	25.8039	25.5044	25.4569	25.5434	25.5016	25.9227	25.6155	0.42111	0.024325	1.61395	0.113945	0.614548	0.211444
C9J2Y9	POLR2B	25.25	25.2718	25.5984	25.3919	25.4434	25.4554	25.5452	25.5174	25.4395	25.5007	25.3734	25.4302	-0.127264	0.376952	0.423714	-0.0704462	0.145052	0.838475
A0A0C4DG40	SYNE1	24.5006	24.8328	25.3338	25.054	24.6192	25.0646	25.5583	25.315	25.6238	25.499	24.8891	24.9126	-0.609951	0.11429	0.941992	-0.586434	0.0359927	1.44379
VP13C	VPS13C	25.2516	25.336	25.4937	25.1891	25.0115	25.3335	25.5126	25.3452	25.6393	25.499	25.3604	25.178	-0.138567	0.281459	0.550585	-0.320965	0.0642495	1.19213
CATC	CTSC	26.7278	26.8903	26.7478	25.627	26.063	26.2184	25.4276	25.4291	25.6402	25.499	26.7886	25.9695	1.28963	0.000218452	3.66064	0.470483	0.102442	0.989521
CATB	CTSB	24.8378	25.0203	25.1307	24.3619	25.2032	25.2404	25.4251	25.4344	25.6326	25.4974	24.9963	24.9351	-0.501089	0.0113168	1.94628	-0.562254	0.183797	0.735661
UBC9	UBE2I	25.6328	25.8029	25.4778	25.5593	25.14	25.7665	25.4576	25.7702	25.257	25.495	25.6379	25.4886	0.142903	0.471178	0.326815	-0.00636644	0.979925	0.00880718
MPP6	MPP6	25.8588	25.5934	26.1602	25.6543	25.546	25.6745	25.2947	25.6835	25.4977	25.492	25.8708	25.6249	0.37882	0.138223	0.859419	0.132966	0.360224	0.443427
FPPS	FDPS	25.1471	25.3098	25.7119	25.9008	25.5111	25.8031	25.2366	25.6748	25.5635	25.4916	25.3896	25.7383	-0.102027	0.658597	0.18138	0.246687	0.234662	0.629558
TM109	TMEM109	25.2455	25.2825	25.5086	24.9464	24.9754	25.3674	25.2191	25.4851	25.7637	25.4893	25.3456	25.0964	-0.143759	0.476818	0.321647	-0.392954	0.133025	0.876066
HMGA2	HMGA2	25.175	25.2174	25.446	25.0891	25.5535	25.18	25.6059	25.5076	25.3497	25.4877	25.2795	25.2742	-0.208272	0.138787	0.857652	-0.213576	0.274716	0.561116
EIF3G	EIF3G	25.3966	25.6763	25.0009	24.8749	25.1924	25.3082	25.5293	25.3789	25.5545	25.4876	25.3579	25.1252	-0.129646	0.581346	0.235565	-0.362406	0.0914428	1.03885
ENAH	ENAH	25.892	25.7678	25.474	25.6359	25.596	25.284	25.5088	25.486	25.4372	25.4773	25.7113	25.5053	0.233939	0.196844	0.705878	0.0279677	0.826549	0.0827316
ZCHC8	ZCCHC8	24.8955	24.8804	24.7296	25.0873	25.0178	24.96	25.5175	25.5173	25.3955	25.4768	24.8351	25.0217	-0.641637	0.000893325	3.04899	-0.455085	0.00119843	2.92139
TAGL2	TAGLN2	25.8335	25.5793	25.14	25.3445	25.2776	25.4871	25.5118	25.7421	25.1724	25.4754	25.5176	25.3697	0.0421436	0.880095	0.0554703	-0.10571	0.598476	0.222953
BGAL	GLB1	24.6674	25.1814	24.9572	24.9812	25.2517	25.5337	25.4026	25.3363	25.6829	25.474	24.9353	25.2555	-0.538629	0.0477167	1.32133	-0.218429	0.326656	0.48591
HINT2	HINT2	25.3793	25.1946	26.1571	25.621	25.4017	25.9095	25.4522	25.3333	25.6291	25.4715	25.577	25.6441	0.105435	0.75988	0.119255	0.172514	0.381034	0.419036
PGM2	PGM2	26.5109	26.4984	26.2155	26.2799	25.7313	25.6472	25.3865	25.5314	25.4791	25.4657	26.4083	25.8862	0.942609	0.00415391	2.38154	0.420495	0.163205	0.787266
SAP	PSAP	25.5834	24.9478	24.5751	24.9225	25.2572	24.6151	25.905	25.1476	25.3433	25.4653	25.0354	24.9316	-0.429863	0.315681	0.500752	-0.533686	0.145575	0.836913
RT23	MRPS23	25.8091	25.816	25.907	26.1665	25.9692	25.9348	25.5238	25.3091	25.5477	25.4602	25.844	26.0235	0.383821	0.0238464	1.62258	0.563328	0.00581102	2.23575
HNRH3	HNRNPH3	25.5556	25.4786	25.0241	25.1126	25.2493	25.157	25.6405	25.2267	25.4979	25.455	25.3527	25.173	-0.102289	0.647011	0.189088	-0.282085	0.135015	0.869618
DHRS7	DHRS7	26.152	26.0884	26.0657	25.8476	25.7327	25.7461	25.6227	25.3939	25.3371	25.4512	26.102	25.7755	0.650765	0.0121307	1.91611	0.324225	0.0495813	1.30468
SYNM	NARS2	25.9635	26.0744	26.0764	26.4946	26.4534	26.5003	25.5017	25.304	25.5457	25.4505	26.0381	26.4828	0.587651	0.0061756	2.20932	1.03232	0.00393517	2.40504
UBE2N	UBE2N	25.2796	25.5546	25.3584	25.4249	25.0454	25.2025	25.2348	25.8921	25.2212	25.4494	25.3975	25.2243	-0.051841	0.842599	0.0743788	-0.225099	0.43114	0.365382
A0A0A6YYA0	TMED7-TICAM2	25.6232	25.6637	25.9311	25.5628	25.7896	25.7894	25.2839	25.3143	25.7225	25.4402	25.7394	25.7139	0.299115	0.164998	0.782521	0.273711	0.184609	0.733747
COA6	COA6	25.7458	25.694	25.9683	25.4697	25.724	25.6934	25.536	25.2987	25.4804	25.4384	25.8027	25.629	0.364331	0.0311768	1.50617	0.190657	0.151747	0.818879
OGT1	OGT	25.1838	25.4615	25.2995	25.1773	25.0359	25.2209	25.3553	25.4221	25.5343	25.4372	25.3149	25.1447	-0.1223	0.282144	0.54953	-0.292547	0.0188239	1.72529
AP2A1	AP2A1	25.7117	25.5455	24.7195	24.997	25.451	25.2069	25.6621	25.214	25.4327	25.4363	25.3256	25.2183	-0.110703	0.763726	0.117062	-0.217942	0.302354	0.519484
RAP2C	RAP2C	25.3079	25.4738	25.817	25.63	25.4482	25.3779	25.4605	25.2027	25.6282	25.4305	25.5329	25.4854	0.102423	0.627044	0.202702	0.0548574	0.727809	0.137983
TRM6	TRMT6	25.7391	25.7341	25.7401	25.9482	25.6485	25.8232	25.3445	25.6742	25.2682	25.429	25.7378	25.8066	0.308768	0.131427	0.881316	0.377629	0.0752537	1.12347
J3KN66	TOR1AIP1	25.7948	25.4724	26.0124	25.0408	25.5858	25.5398	25.3421	25.4359	25.5086	25.4289	25.7599	25.3888	0.330997	0.160717	0.793939	-0.0400772	0.842906	0.0742206
UBXN7	UBXN7	25.3777	25.4982	25.2724	25.9485	25.1507	25.6676	25.6009	25.3895	25.2914	25.4273	25.3828	25.5889	-0.0444891	0.714055	0.146268	0.161668	0.571583	0.242921
DX39A	DDX39A	25.1984	25.4881	24.9918	25.7574	25.1708	25.4138	25.6264	25.3752	25.2685	25.4234	25.2261	25.4473	-0.197264	0.336819	0.472604	0.0239418	0.911766	0.0401167
SYAM	AARS2	25.501	25.3809	25.7385	25.526	25.563	25.6713	25.4135	25.3508	25.4991	25.4211	25.5402	25.5867	0.119023	0.380432	0.419723	0.165604	0.0538035	1.26919
NU107	NUP107	25.3386	24.5924	24.4299	25.2772	25.4277	25.2661	25.7374	24.9499	25.5733	25.4202	24.787	25.3237	-0.633197	0.162554	0.789001	-0.0964887	0.729281	0.137105
LCAP	LNPEP	25.0296	25.3281	25.6395	25.3148	25.1573	25.4555	25.4684	25.3318	25.4318	25.4107	25.3324	25.3092	-0.0782359	0.703662	0.152636	-0.101441	0.368755	0.433263
K7EP90	RBM42	24.8341	24.8271	25.1481	25.0399	24.5717	24.7388	25.4044	25.2184	25.6044	25.4091	24.9364	24.7835	-0.472641	0.0372485	1.42889	-0.625587	0.0256326	1.59121
EDC4	EDC4	24.4285	24.9165	22.618	24.6241	24.5741	24.028	25.7232	25.3295	25.1725	25.4084	23.9877	24.4087	-1.42075	0.17375	0.760075	-0.999689	0.0172285	1.76375
1433F	YWHAH	25.8799	25.7287	25.9449	25.4815	25.5536	25.5805	25.3007	25.5782	25.3421	25.407	25.8511	25.5385	0.444143	0.017133	1.76617	0.131516	0.264079	0.578266
B2L13	BCL2L13	25.1024	24.9753	24.7536	26.2744	26.1337	26.1925	25.379	25.3263	25.5117	25.4057	24.9438	26.2002	-0.461891	0.0269313	1.56974	0.79455	0.000496326	3.30423
SCRB2	SCARB2	25.1659	25.1184	25.221	25.8695	25.5744	25.1957	25.4235	25.2167	25.5669	25.4024	25.1684	25.5465	-0.23395	0.139127	0.85659	0.144163	0.558727	0.2528
T2FA	GTF2F1	25.565	25.5239	25.5996	25.7859	25.7444	25.5857	25.4616	25.4987	25.2345	25.3983	25.5629	25.7053	0.164577	0.178061	0.749431	0.307066	0.0447821	1.3489
A0A0U1RQF0	FASN	25.5804	25.3098	25.0495	25.4276	25.215	25.4866	25.4976	25.7706	24.9265	25.3982	25.3132	25.3764	-0.0849707	0.788359	0.103276	-0.021771	0.940121	0.0268162
RFA3	RPA3	25.6062	25.4433	25.4258	25.9035	25.1631	25.6472	25.6119	25.4659	25.1069	25.3949	25.4917	25.5713	0.0968306	0.59563	0.225023	0.176344	0.544813	0.263752
PDE12	PDE12	25.8403	25.6778	25.9036	25.6651	25.6753	25.8522	25.4168	25.4277	25.328	25.3908	25.8072	25.7309	0.416379	0.0129703	1.88705	0.34003	0.015578	1.80749
TRM1L	TRMT1L	25.6451	25.6229	25.8267	25.5827	25.5306	25.6474	25.3831	25.4163	25.3562	25.3852	25.6982	25.5869	0.313065	0.032735	1.48499	0.201758	0.0131618	1.88068
DPYL5	DPYSL5	24.6522	24.6971	24.3592	25.1998	25.0118	25.3246	25.5127	25.2943	25.3294	25.3788	24.5695	25.1787	-0.809334	0.00514124	2.28893	-0.200061	0.158209	0.80077
SDCB1	SDCBP	25.3099	25.6685	25.4535	25.3333	25.1183	25.3507	25.6395	25.3334	25.1602	25.3777	25.4773	25.2675	0.0995694	0.601459	0.220794	-0.110248	0.53672	0.270252
AP1M1	AP1M1	25.0531	25.4802	25.3128	25.2478	25.1901	25.2305	25.4012	25.4332	25.2946	25.3763	25.282	25.2228	-0.0942657	0.534591	0.271978	-0.153499	0.0514753	1.2884
H0Y6K5	SP3	24.9092	24.8149	24.9956	24.6194	24.911	24.9015	25.3233	25.433	25.3651	25.3738	24.9066	24.8106	-0.467246	0.00325421	2.48755	-0.563205	0.0191847	1.71704
B0QYK0	EWSR1	24.8742	24.8707	25.3221	24.9354	25.0483	25.0418	25.4669	25.4801	25.172	25.373	25.0223	25.0085	-0.350708	0.134104	0.872558	-0.364531	0.0548438	1.26087
MCMBP	MCMBP	25.9882	26.1978	25.7229	26.0487	25.7866	25.8274	25.5525	25.4939	25.0583	25.3682	25.9696	25.8876	0.601387	0.0452184	1.34469	0.519333	0.0594808	1.22562
MOFA1	MRFAP1	24.3161	24.6974	24.4569	24.8735	24.7578	24.6605	25.2671	25.5971	25.2375	25.3672	24.4901	24.7639	-0.877106	0.00543897	2.26448	-0.60331	0.0183705	1.73588
AKP8L	AKAP8L	25.5331	25.6399	25.693	25.8062	25.7642	25.9616	25.4299	25.2101	25.4612	25.3671	25.622	25.844	0.254943	0.0631747	1.19946	0.47695	0.0102103	1.99096
IDHC	IDH1	25.7587	25.7687	25.3828	25.4167	25.0274	25.1142	25.418	25.3489	25.3298	25.3656	25.6367	25.1861	0.271159	0.161353	0.792224	-0.179452	0.265102	0.576587
ESTD	ESD	25.6998	25.5518	25.6593	25.8258	25.5683	25.4457	25.2322	25.7644	25.0902	25.3623	25.637	25.6133	0.274676	0.31133	0.506779	0.250975	0.359507	0.444293
SRSF9	SRSF9	24.8449	24.5979	25.5418	25.2156	24.8269	25.0181	25.0872	25.4062	25.5882	25.3605	24.9949	25.0202	-0.365614	0.333929	0.476346	-0.340333	0.143647	0.842704
TPP2	TPP2	25.2927	25.5303	25.3839	25.3402	25.4895	25.5797	25.5178	25.2337	25.3241	25.3586	25.4023	25.4698	0.043757	0.708499	0.149661	0.111258	0.367135	0.435174
PSDE	PSMD14	25.7497	25.2348	24.793	25.6134	25.4054	24.9631	25.7064	25.4507	24.9116	25.3563	25.2591	25.3273	-0.0971208	0.802257	0.0956863	-0.0289451	0.928592	0.0321748
68MP	#N/A	23.9404	25.5644	26.1121	25.7513	25.7295	26.5287	25.1312	25.0446	25.8833	25.353	25.2056	26.0031	-0.147427	0.849248	0.0709652	0.650111	0.157316	0.803226
A0A0C4DGS0	NDUFA6	25.5052	25.7891	25.9065	25.234	25.3293	25.6915	25.2965	25.1778	25.5509	25.3417	25.7336	25.4182	0.391875	0.0734509	1.134	0.0765271	0.689837	0.161254
PREB	PREB	25.2145	25.2463	25.6112	25.3772	25.4331	25.4594	25.3858	25.2579	25.3713	25.3383	25.3573	25.4232	0.018997	0.897932	0.0467565	0.084888	0.161702	0.791285
RBBP5	RBBP5	24.9213	25.1541	24.5762	25.2563	24.8289	24.6612	25.3676	25.2456	25.3754	25.3295	24.8839	24.9155	-0.445649	0.109761	0.95955	-0.414068	0.137964	0.860235
TX264	TEX264	25.2743	25.1206	25.7769	25.3521	25.2733	25.3594	25.3434	25.1343	25.5073	25.3283	25.3906	25.3282	0.0622902	0.799968	0.0969276	-7.99744e-05	0.999486	0.000223428
ARF4	ARF4	25.303	25.3227	24.9602	25.324	25.1977	25.5301	25.3828	25.3153	25.2765	25.3249	25.1953	25.3506	-0.129575	0.386747	0.412573	0.0257223	0.820373	0.0859887
UBP2L	UBAP2L	24.8754	25.1199	24.4454	24.5529	24.9308	24.6983	25.3745	25.395	25.1984	25.3226	24.8135	24.7273	-0.509092	0.112078	0.950478	-0.59529	0.0161024	1.79311
H0YC42	0	25.1926	25.2938	25.7451	25.8079	25.5583	25.6992	25.1621	25.3188	25.4797	25.3202	25.4105	25.6885	0.0902546	0.671207	0.173143	0.368249	0.0370063	1.43172
NDUB5	NDUFB5	25.1084	25.073	25.2976	25.3597	25.1464	25.3225	25.2509	25.1526	25.5389	25.3141	25.1597	25.2762	-0.154459	0.329949	0.481553	-0.0379147	0.793636	0.100379
RAC1	RAC1	26.0273	25.784	26.2271	25.5278	25.5605	25.9101	25.097	25.3328	25.501	25.3103	26.0128	25.6661	0.70255	0.0157654	1.80229	0.355895	0.10367	0.984348
E9PLK3	NPEPPS	24.8276	25.1347	25.008	25.4927	25.1275	25.532	25.2876	25.4973	25.1452	25.31	24.9901	25.3841	-0.319938	0.0789941	1.10241	0.0740393	0.677045	0.169382
E7EVX8	PRPF31	25.3631	25.2597	25.5603	25.3801	25.3093	25.5428	25.2095	25.3335	25.3798	25.3076	25.3943	25.4107	0.0867106	0.453304	0.34361	0.103109	0.301126	0.521251
RCOR1	RCOR1	25.1494	25.278	24.9956	25.2763	25.2526	25.6729	25.3981	25.105	25.4068	25.3033	25.141	25.4006	-0.162273	0.277484	0.556763	0.0973336	0.597377	0.223751
CADH2	CDH2	25.332	25.3331	25.5432	25.5671	25.0878	25.3043	25.5634	25.0523	25.2863	25.3007	25.4027	25.3197	0.10207	0.578759	0.237502	0.0190714	0.929529	0.0317371
Q5JRG1	NUP58	24.9944	24.3592	25.4152	25.9303	25.4608	25.5591	25.2456	25.1407	25.5035	25.2966	24.9229	25.65	-0.373663	0.349158	0.456978	0.35345	0.124958	0.903236
LYAG	GAA	25.3129	25.6867	25.4197	25.3478	25.4795	25.4801	25.335	25.2535	25.2888	25.2924	25.4731	25.4358	0.180661	0.242641	0.615036	0.14338	0.062407	1.20477
RT06	MRPS6	25.3163	24.9454	25.2379	24.9519	25.4508	25.458	25.173	25.3124	25.3915	25.2923	25.1665	25.2869	-0.125759	0.400397	0.397509	-0.00541076	0.978107	0.00961348
DNJA2	DNAJA2	25.7617	25.8535	25.8307	25.3791	25.439	25.3296	25.1483	25.3906	25.3314	25.2901	25.8153	25.3826	0.525187	0.0108131	1.96605	0.0924707	0.336307	0.473263
CS043	#N/A	25.595	25.1011	25.5788	24.7581	25.2268	25.0901	25.4781	24.9763	25.4119	25.2888	25.4249	25.025	0.13616	0.579186	0.237182	-0.263806	0.278558	0.555085
UBA3	UBA3	25.0889	25.5316	25.0129	25.5365	25.0163	25.0898	25.6643	25.3705	24.8302	25.2883	25.2111	25.2142	-0.0771809	0.807075	0.0930863	-0.07412	0.814758	0.0889712
SQSTM	SQSTM1	23.9775	24.4269	24.4643	24.367	24.3985	24.3732	24.9874	25.2176	25.6555	25.2868	24.2896	24.3795	-0.997231	0.0180385	1.7438	-0.907265	0.0433097	1.36341
SIAS	NANS	25.3316	25.6163	25.6317	25.5706	24.8499	25.455	25.2251	25.5731	25.0564	25.2849	25.5265	25.2918	0.241638	0.263474	0.579262	0.00696955	0.980824	0.00840892
DDX23	DDX23	25.4511	25.2667	25.0707	24.4984	25.6905	25.5191	25.0621	25.08	25.6953	25.2791	25.2629	25.236	-0.0162593	0.949222	0.0226324	-0.0431096	0.925573	0.0335893
EM55	MPP1	25.1433	25.2267	25.2434	25.2745	25.0023	25.0071	25.2417	25.4829	25.0956	25.2734	25.2044	25.0947	-0.068945	0.608679	0.215612	-0.178739	0.286455	0.542943
LACTB	LACTB	24.8189	24.8533	24.9642	25.9257	25.2401	25.3618	25.306	25.076	25.4351	25.2724	24.8788	25.5092	-0.393531	0.0484815	1.31442	0.236838	0.390822	0.408021
V9HW75	#N/A	25.05	25.1283	25.1219	24.9566	25.0317	24.8158	25.1989	25.0736	25.5437	25.2721	25.1	24.9347	-0.172029	0.345116	0.462035	-0.337362	0.123493	0.908359
ASNA	ASNA1	25.1453	24.9497	24.8963	24.9822	24.8658	24.8514	25.4129	25.27	25.1255	25.2694	24.9971	24.8998	-0.272312	0.0729375	1.13705	-0.369646	0.0293739	1.53204
NDUB6	NDUFB6	25.463	25.263	25.154	25.1766	25.3508	25.3172	25.3796	25.1355	25.2891	25.2681	25.2933	25.2816	0.0252701	0.837644	0.0769403	0.0134816	0.887502	0.0518304
K7ELQ9	TMEM205	25.241	25.0591	25.3587	24.6705	25.0835	25.1458	25.3451	25.2888	25.1686	25.2675	25.2196	24.9666	-0.0478889	0.666814	0.175995	-0.300867	0.171909	0.764701
RANG	RANBP1	25.5005	25.7438	25.377	26.6442	25.9045	26.2925	25.6195	25.0197	25.1587	25.266	25.5404	26.2804	0.274465	0.277512	0.556718	1.01444	0.0233552	1.63162
C9JAX1	FXN	25.374	25.4893	26.1599	25.7845	25.7116	25.6559	25.0931	25.1924	25.512	25.2658	25.6744	25.7173	0.408604	0.235124	0.628703	0.451531	0.0601883	1.22049
EIF3M	EIF3M	25.0806	25.4216	24.5344	24.9799	24.7333	24.5685	25.5382	25.2409	25.0155	25.2649	25.0122	24.7606	-0.2527	0.4567	0.340369	-0.504299	0.0623533	1.20514
NDUS5	NDUFS5	25.1759	25.4456	25.8757	25.3167	25.6307	25.7193	24.9895	25.33	25.4746	25.2647	25.4991	25.5556	0.234364	0.40607	0.391399	0.290885	0.199827	0.699346
NICA	NCSTN	25.2768	25.5871	25.5117	25.9961	25.553	25.6655	25.265	25.2165	25.3103	25.2639	25.4585	25.7382	0.194598	0.164952	0.782642	0.474291	0.06505	1.18675
LYRM7	LYRM7	25.4168	25.3373	25.9112	25.314	25.6518	25.6899	25.2007	25.1684	25.4175	25.2622	25.5551	25.5519	0.292882	0.240153	0.619513	0.289726	0.123506	0.908311
NUDC	NUDC	25.5894	25.1584	25.1087	25.3608	25.3805	25.5387	25.2721	25.4787	25.0313	25.2607	25.2855	25.4267	0.0248556	0.907254	0.0422711	0.166018	0.331349	0.479715
THOP1	THOP1	25.4638	25.4865	25.3247	25.7623	25.1463	25.4153	25.2727	25.6806	24.811	25.2547	25.425	25.4413	0.170242	0.570276	0.243915	0.186576	0.580749	0.236012
IF4H	EIF4H	25.3297	25.4959	25.2117	25.3104	24.7939	25.2399	25.4571	25.2889	24.9907	25.2456	25.3458	25.1148	0.100205	0.57044	0.24379	-0.13081	0.570679	0.243608
ACADS	ACADS	25.2438	25.1017	25.7669	25.6057	25.3248	25.4693	25.3472	25.18	25.2015	25.2429	25.3708	25.4666	0.127915	0.596225	0.22459	0.223726	0.092611	1.03334
NDUAB	NDUFA11	25.2566	25.2833	25.4038	25.2317	25.215	25.431	25.2163	25.2475	25.2641	25.2426	25.3146	25.2926	0.0719319	0.248894	0.603986	0.0499322	0.548921	0.26049
TNPO1	TNPO1	25.3965	25.1775	25.1226	24.5926	24.852	25.0331	25.0649	25.298	25.3635	25.2421	25.2322	24.8259	-0.00993995	0.939659	0.0270297	-0.416255	0.0630632	1.20022
A6NGP5	JPT2	24.9213	24.92	24.9005	24.9536	25.0699	25.0717	25.1563	25.2545	25.311	25.2406	24.914	25.0317	-0.326617	0.0168943	1.77226	-0.208848	0.0258277	1.58791
WDR5	WDR5	25.2557	25.298	25.3344	25.7018	25.6655	25.8027	25.265	25.1081	25.3483	25.2405	25.296	25.7233	0.0555297	0.519432	0.284471	0.482841	0.00787138	2.10395
MRP1	ABCC1	24.6713	24.5837	24.938	24.8308	24.9063	25.2366	25.1082	25.1348	25.4624	25.2351	24.731	24.9912	-0.504145	0.0321115	1.49334	-0.243896	0.222587	0.6525
K7EIG1	CLUH	25.1234	25.3897	24.9043	25.1628	25.249	25.242	25.1214	25.4414	25.1365	25.2331	25.1391	25.2179	-0.0939552	0.621726	0.206401	-0.0151404	0.899813	0.0458479
Q5T6W2	HNRNPK	24.2882	24.639	25.1841	24.5734	24.6527	25.0812	25.1242	25.3157	25.2588	25.2329	24.7038	24.7691	-0.529078	0.174648	0.757837	-0.463778	0.0852464	1.06932
FOXP1	FOXP1	25.2848	25.3031	25.6511	25.6982	25.6575	25.6259	25.2073	25.1891	25.2912	25.2292	25.413	25.6606	0.183783	0.259677	0.585566	0.43139	0.000700286	3.15472
L2HDH	L2HGDH	25.197	25.1386	25.4909	25.1832	25.2874	25.3279	25.2385	25.2148	25.2313	25.2282	25.2755	25.2661	0.0473652	0.706555	0.150854	0.03797	0.472081	0.325984
DDX42	DDX42	25.4363	25.9128	25.5802	25.4273	25.5784	25.6726	25.405	25.0712	25.2081	25.2281	25.6431	25.5594	0.414984	0.0806818	1.09322	0.331311	0.0562069	1.25021
A0A087WUM0	SYNJ2BP-COX16	25.5096	25.2272	25.7157	25.3321	25.2549	25.4492	25.0132	25.2221	25.4379	25.2244	25.4842	25.3454	0.25977	0.239135	0.621356	0.120996	0.440133	0.356416
TACC1	TACC1	25.3902	25.1822	25.6208	24.6617	24.788	24.9596	25.3685	24.9508	25.3414	25.2202	25.3977	24.8031	0.177514	0.39202	0.406691	-0.41713	0.0704396	1.15218
ACL6A	ACTL6A	25.0225	25.5464	25.2132	25.461	25.383	25.5863	25.328	25.0481	25.2697	25.2153	25.2607	25.4768	0.045441	0.811503	0.09071	0.261543	0.0729614	1.13691
EMC2	EMC2	25.3853	25.2404	25.3268	25.5253	25.5391	25.5137	25.3134	24.9109	25.4177	25.214	25.3175	25.526	0.1035	0.57679	0.238983	0.312059	0.18061	0.743257
TOP2A	TOP2A	25.6469	25.9987	25.4757	24.179	25.366	24.9453	25.2527	25.0639	25.3218	25.2128	25.7071	24.8301	0.494288	0.0654604	1.18402	-0.382711	0.386068	0.413336
XPP3	XPNPEP3	24.6465	24.6362	24.6029	24.8303	24.6135	24.4456	25.5028	25.0464	25.0741	25.2078	24.6285	24.6298	-0.579239	0.058242	1.23476	-0.577996	0.0390832	1.40801
KAD4	AK4	25.6294	25.9484	26.2859	25.3451	25.8565	25.7634	24.9812	25.3952	25.2447	25.207	25.9546	25.655	0.74756	0.0373531	1.42767	0.447966	0.091316	1.03945
ANM5	PRMT5	25.2098	25.23	24.8433	25.2013	24.5447	24.948	25.2929	25.3105	25.0174	25.207	25.0944	24.898	-0.112595	0.516934	0.286565	-0.308956	0.245628	0.609721
RRF2M	GFM2	25.7558	25.7018	25.8292	25.735	25.4811	25.5896	25.3825	25.078	25.1583	25.2063	25.7623	25.6019	0.555978	0.015321	1.81471	0.395586	0.0297708	1.52621
SYCM	CARS2	24.1812	24.2788	24.6372	24.4232	24.2762	24.7489	25.1366	25.4125	25.0611	25.2034	24.3657	24.4827	-0.837708	0.0101951	1.99161	-0.720675	0.0170066	1.76938
H1X	H1FX	24.589	24.7016	24.7953	24.9528	24.978	25.0123	25.1647	25.0733	25.3704	25.2028	24.6953	24.981	-0.507535	0.0119824	1.92146	-0.221793	0.122642	0.911362
QCR6	UQCRH	25.671	25.0275	25.6333	25.3537	25.2945	25.232	25.4239	25.032	25.14	25.1987	25.4439	25.2934	0.245284	0.377183	0.423447	0.0947419	0.507794	0.294312
FOXK1	FOXK1	24.6804	25.0273	25.3254	25.091	24.9339	25.1733	25.4202	25.163	25.0065	25.1966	25.011	25.0661	-0.185527	0.457622	0.339493	-0.13049	0.414589	0.382382
HACD3	HACD3	25.2669	25.4044	25.5624	25.0222	25.1396	25.3784	25.0456	25.2509	25.2916	25.196	25.4112	25.1801	0.215221	0.133976	0.872972	-0.0159696	0.908363	0.0417405
SDF2L	SDF2L1	24.9175	24.9484	25.3015	25.5499	25.3792	25.5393	25.1519	25.1665	25.2537	25.1907	25.0558	25.4895	-0.134903	0.388747	0.410333	0.298753	0.0159161	1.79816
NSF1C	NSFL1C	25.6006	25.7337	25.7922	25.8494	25.2174	25.6271	25.2642	25.2455	25.0452	25.185	25.7088	25.5647	0.523858	0.00497212	2.30346	0.379701	0.166389	0.778876
MMAB	MMAB	25.0615	25.2399	25.3085	25.1277	25.1911	25.196	25.0488	25.2466	25.2534	25.1829	25.2033	25.1716	0.0203855	0.847922	0.0716443	-0.0113142	0.885102	0.0530069
Q5QPL9	RALY	24.8502	24.6915	25.1432	24.6707	24.4503	24.8555	25.1699	24.9879	25.3905	25.1828	24.895	24.6588	-0.287807	0.178872	0.747458	-0.523941	0.0337632	1.47156
GRHPR	GRHPR	25.0759	25.0956	25.0502	25.3676	25.067	25.3326	25.2071	25.0008	25.3369	25.1816	25.0739	25.2557	-0.107673	0.386003	0.41341	0.0741219	0.61552	0.210758
TYSY	TYMS	24.8005	24.7177	24.3881	25.1459	24.4841	24.8053	25.3829	25.3706	24.7868	25.1801	24.6354	24.8118	-0.544641	0.0915767	1.03821	-0.368281	0.250461	0.60126
R39L5	RPL39P5	25.9102	25.833	25.613	25.5151	26.0149	25.6831	25.1181	24.8944	25.5078	25.1734	25.7854	25.7377	0.611977	0.0567784	1.24582	0.564283	0.0740038	1.13075
FXRD1	FOXRED1	25.1124	25.0473	24.9385	25.5443	25.4184	25.5806	25.2236	25.0577	25.2299	25.1704	25.0327	25.5144	-0.137691	0.144437	0.840321	0.344023	0.010477	1.97976
SPTC1	SPTLC1	25.1875	25.3432	25.7673	25.3621	25.2493	25.6811	25.0586	25.2904	25.1601	25.1697	25.4327	25.4308	0.262995	0.265331	0.576212	0.261137	0.170821	0.767458
EIF1B	EIF1B	24.9225	24.9978	24.6539	24.7461	24.8749	25.0803	24.9913	25.361	25.1553	25.1692	24.8581	24.9004	-0.3111	0.105848	0.975319	-0.268728	0.13726	0.862457
E9PIR7	TXNRD1	24.7748	24.8568	24.4454	24.9267	24.4123	24.8567	25.1844	25.4894	24.8332	25.169	24.6923	24.7319	-0.476625	0.114686	0.940488	-0.437077	0.15564	0.807878
VAMP7	VAMP7	25.2387	25.7825	25.4752	25.4949	25.3264	25.4439	25.0874	25.0174	25.4002	25.1683	25.4988	25.4217	0.330478	0.173694	0.760215	0.253418	0.151899	0.818446
SCML2	SCML2	25.3824	25.3255	25.8816	25.1347	25.0174	25.4024	25.2848	25.0801	25.131	25.1653	25.5298	25.1849	0.364525	0.165522	0.781144	0.0195627	0.889277	0.0509629
D6RC52	NHP2	24.8545	24.9693	25.2785	25.2219	25.318	25.4101	25.415	24.9073	25.159	25.1604	25.0341	25.3166	-0.126351	0.550455	0.259279	0.156192	0.403169	0.394513
VATE1	ATP6V1E1	24.9309	24.6233	25.1089	25.0092	25.0733	24.8925	25.0597	25.1812	25.2387	25.1599	24.8877	24.9917	-0.272167	0.186172	0.730086	-0.16818	0.0875795	1.0576
JAM3	JAM3	25.2313	24.7617	25.3018	24.7112	25.0824	24.8508	25.0193	25.2506	25.1857	25.1519	25.0983	24.8815	-0.0536326	0.790896	0.101881	-0.270434	0.115142	0.938766
ERO1A	ERO1A	25.5577	25.5304	25.2136	25.4336	25.4157	25.4079	25.3435	24.872	25.2348	25.1501	25.4339	25.4191	0.283863	0.194928	0.710127	0.269	0.199462	0.70014
NDUS6	NDUFS6	25.444	25.3164	25.4752	24.5622	25.3925	25.3324	25.1999	24.9374	25.3074	25.1482	25.4119	25.0957	0.263636	0.123829	0.907177	-0.0525375	0.86872	0.06112
PTPRF	PTPRF	25.0687	25.1357	25.1972	25.0499	25.093	25.0774	25.0758	25.1204	25.2423	25.1462	25.1339	25.0734	-0.0122848	0.853515	0.0687886	-0.0727293	0.278814	0.554685
DPOD1	POLD1	24.794	25.3048	25.2176	25.2208	24.5798	25.0251	25.0359	25.3733	25.0234	25.1442	25.1055	24.9419	-0.0387277	0.853126	0.0689867	-0.202269	0.423245	0.373408
ELOB	ELOB	25.5515	25.1027	24.9693	25.4458	25.1288	25.2774	25.3701	24.9575	25.104	25.1439	25.2078	25.284	0.063944	0.781338	0.107161	0.140092	0.411162	0.385987
NDUA2	NDUFA2	24.7573	25.0084	25.6359	25.2894	24.9681	25.3012	25.1096	24.9374	25.3822	25.143	25.1339	25.1862	-0.00917087	0.976934	0.0101349	0.0431972	0.811572	0.0906731
DEP1A	DEPDC1	24.3026	22.8242	24.9277	25.0317	26.6931	24.548	25.0123	25.4479	24.968	25.1427	24.0182	25.4243	-1.12459	0.208376	0.681152	0.281547	0.71049	0.148442
AKAP8	AKAP8	25.5569	25.6008	25.3304	25.5287	25.5045	25.6194	25.3006	24.9782	25.1437	25.1409	25.496	25.5509	0.355165	0.0476392	1.32204	0.410017	0.0350315	1.45554
A0A0A0MS29	MFF	24.6906	24.4919	24.5152	25.3923	25.5203	25.2111	25.2098	25.2691	24.9415	25.1401	24.5659	25.3746	-0.574261	0.0130307	1.88503	0.234421	0.158253	0.800648
F8VYE8	PPP1CC	25.1817	24.5919	24.4016	25.3056	24.7581	24.8021	25.1862	25.1763	25.0483	25.137	24.7251	24.9552	-0.41188	0.21858	0.660389	-0.181714	0.411072	0.386082
RS27L	RPS27L	24.7995	24.6561	24.6753	24.4022	24.6439	24.5774	24.8662	25.0972	25.4388	25.134	24.7103	24.5412	-0.423771	0.117174	0.931169	-0.592855	0.0536132	1.27073
UB2V1	UBE2V1	25.4267	25.3315	25.3794	25.4059	25.0217	25.1891	24.9522	25.3665	25.0801	25.1329	25.3792	25.2056	0.246229	0.177042	0.751923	0.0726482	0.683443	0.165298
B1AMS2	SEPTIN6	24.6628	24.8918	25.0672	24.9403	25.3186	25.345	25.1536	24.9622	25.2647	25.1269	24.8739	25.2013	-0.25292	0.165115	0.782215	0.0744359	0.664897	0.177246
MTA70	METTL3	25.1785	25.1636	25.5968	25.2687	24.8785	25.2915	24.9105	25.2035	25.2586	25.1242	25.313	25.1462	0.188749	0.353621	0.451462	0.0220166	0.904658	0.0435158
E9PC15	AGK	25.1634	25.4227	25.4766	25.5842	25.4398	25.6126	25.1559	24.8964	25.3157	25.1227	25.3542	25.5455	0.231554	0.215069	0.667422	0.422849	0.0571506	1.24298
KDM3B	KDM3B	25.0499	25.2221	24.9798	25.0639	24.8764	24.8933	24.9964	25.3816	24.9852	25.1211	25.0839	24.9445	-0.0371198	0.81865	0.0869016	-0.176525	0.311422	0.50665
NIPS2	NIPSNAP2	25.3234	25.2151	25.0958	25.4898	25.175	25.0214	25.2747	24.92	25.1626	25.1191	25.2114	25.2287	0.0923061	0.503992	0.297576	0.109646	0.563185	0.249349
RM19	MRPL19	24.9701	25.3677	25.6454	25.3637	25.1295	25.5014	25.1593	24.8809	25.3168	25.119	25.3277	25.3315	0.208743	0.429981	0.36655	0.212532	0.274701	0.561139
SPEE	SRM	25.3466	25.531	25.3075	25.6562	24.9535	25.5909	25.2203	25.3178	24.8157	25.1179	25.395	25.4002	0.277089	0.205924	0.686294	0.282302	0.364609	0.438173
CPSF7	CPSF7	25.1013	25.0041	25.2811	25.407	25.4015	25.1789	25.2824	24.8505	25.2192	25.1174	25.1288	25.3291	0.0114712	0.946055	0.0240834	0.211775	0.259624	0.585655
USO1	USO1	25.7193	25.713	25.5442	25.4526	25.5549	25.7361	25.1885	25.3198	24.8296	25.1126	25.6588	25.5812	0.546211	0.0502465	1.29889	0.468539	0.0648184	1.1883
PLOD1	PLOD1	24.179	24.385	24.2727	24.4009	24.4225	24.4926	25.1305	25.0602	25.1471	25.1126	24.2789	24.4386	-0.833694	0.00151688	2.81905	-0.673953	6.27272e-05	4.20254
BCCIP	BCCIP	25.5542	25.8659	25.1277	25.7819	25.0397	25.7035	25.0109	25.2105	25.1156	25.1123	25.516	25.5083	0.403613	0.193893	0.712439	0.395996	0.230579	0.637181
TOM7	TOMM7	25.1247	24.7596	24.8219	26.1938	25.3563	24.8092	24.9986	25.0457	25.2848	25.1097	24.9021	25.4531	-0.207631	0.225057	0.647707	0.343401	0.485719	0.313615
E9PFN4	SLC4A7	25.4598	25.1432	25.4783	25.5318	25.2899	25.1949	25.0885	24.8995	25.3225	25.1035	25.3604	25.3388	0.256908	0.192579	0.715391	0.235352	0.213688	0.670221
RM37	MRPL37	25.4251	25.8264	25.7626	25.4043	25.4967	25.744	24.9428	25.1465	25.219	25.1028	25.6713	25.5483	0.568549	0.0245608	1.60976	0.445534	0.0288765	1.53946
WDR1	WDR1	25.3339	25.0693	25.3544	25.6002	25.3838	25.4316	24.8698	25.3214	25.111	25.1007	25.2526	25.4719	0.151859	0.400735	0.397142	0.371159	0.0859585	1.06571
RT17	MRPS17	24.8868	25.3353	25.1648	25.179	25.1638	25.7728	25.0663	25.1697	25.0556	25.0972	25.129	25.3719	0.0317735	0.833984	0.0788424	0.274658	0.303064	0.518466
THOC3	THOC3	25.1798	25.2825	25.334	24.7913	25.2164	25.3651	25.3749	24.8593	25.0469	25.0937	25.2654	25.1243	0.171722	0.373964	0.42717	0.0306047	0.900077	0.0457203
PIN1	PIN1	24.6941	24.9207	24.4658	24.9397	24.6813	24.6201	25.0511	25.156	25.0685	25.0919	24.6935	24.747	-0.398347	0.0859802	1.0656	-0.344839	0.0600414	1.22155
TMX2	TMX2	25.4771	24.7427	25.2608	25.2258	25.0632	24.8264	24.9977	25.218	25.059	25.0916	25.1602	25.0385	0.0686315	0.787503	0.103748	-0.0531089	0.715604	0.145327
[truncated: 2,803 more rows]

## Sheet: mem-RNA
KO1_UP	KO2_UP		KO1-KO2_UP_Protein	KO1-KO2_UP_Gene		KO1_DOWN	KO2_DOWN		KO1-KO2_DOWN	Gene		Shared_with_RNA-seq_UP	Description
[truncated: 232 more rows]
