# Supplementary material for: A memory of eS25 loss drives resistance phenotypes
Source: Nucleic Acids Res. 2020 May 28;48(13):7279–97. doi: 10.1093/nar/gkaa444 (PMC7367175; doi:10.1093/nar/gkaa444)
Supplement: gkaa444_Supplemental_Files [file gkaa444_supplemental_files.zip › SupplementaryTable5_eS6-P_screen.xlsx]

## Sheet: READ ME
"A memory of RPS25 loss drives resistance phenotypes"
Data from genome-wides screen for phosphorylated eS6 regulators in eHAP cells.
Output files from with MAGeCK analysis, and results are curated into Excel sheets as indicated.
Sheet 1-5 (CRISPR.gene_summary files) column names are as follows for unsorted (unsrt), high (top) and low (bot) eS6-P staining. The topE and bottomE sheets are gene lists exluding genes enriched in unsrt (P<0.001, FC>2.5).
id	Gene ID
num	The number of targeting sgRNAs for each gene
neg|score	The RRA lo value of this gene in negative selection
neg|p-value	The raw p-value (using permutation) of this gene in negative selection
neg|fdr	The false discovery rate of this gene in negative selection
neg|rank	The ranking of this gene in negative selection
neg|goodsgrna	The number of "good" sgRNAs, i.e., sgRNAs whose ranking is below the alpha cutoff (determined by the --gene-test-fdr-threshold option), in negative selection.
neg|lfc	The log2 fold change of this gene in negative selection. The way to calculate gene lfc is controlled by the --gene-lfc-method option
pos|score	The RRA lo value of this gene in positive selection
pos|p-value	The raw p-value (using permutation) of this gene in positive selection
pos|fdr	The false discovery rate of this gene in positive selection
pos|rank	The ranking of this gene in positive selection
pos|goodsgrna	The number of "good" sgRNAs, i.e., sgRNAs whose ranking is below the alpha cutoff (determined by the --gene-test-fdr-threshold option), in positive selection.
pos|lfc	The log fold change of this gene in positive selection
Sheet 6 lists significantly enriched genes (p-value<0.001, lfc>2.5) with their STRING gene annotations. The list exludes genes also enriched in unsrt (P<0.001, FC>2.5).
Sheet 7 lists biological process gene ontologies for enriched genes in top and bottom populations, exluding genes also enriched in unsrt (P<0.001, FC>2.5).
Sheet 8 and 9 (subsets of RP and mTOR (GO:0031929) genes) column names are as follows:
TOPp	The positive enrichment p-value (pos|p-value) for the population of cells with high eS6-P staining
TOPlfc	The log fold change of the gene in positive selection (pos|lfc) for the population of cells with high eS6-P staining
BOTp	The positive enrichment p-value (pos|p-value) for the population of cells with low eS6-P staining
BOTlfc	The log fold change of the gene in positive selection (pos|lfc) for the population of cells with low eS6-P staining

## Sheet: WT_unsrt
id	num	neg|score	neg|p-value	neg|fdr	neg|rank	neg|goodsgrna	neg|lfc	pos|score	pos|p-value	pos|fdr	pos|rank	pos|goodsgrna	pos|lfc
TRMT112	4	0.99998	0.99998	1	19093	0	6.4302	4.9476e-08	2.5903e-07	0.000825	4	4	6.4302
ARPC4	4	1	1	1	19107	0	4.1961	7.654e-08	2.5903e-07	0.000825	6	4	4.1961
FDXR	4	1	1	1	19108	0	6.3829	5.2402e-08	2.5903e-07	0.000825	5	4	6.3829
TOMM40	4	1	1	1	19109	0	3.376	4.0437e-08	2.5903e-07	0.000825	3	4	3.376
TPI1	4	1	1	1	19110	0	3.5925	4.7158e-09	2.5903e-07	0.000825	2	4	3.5925
ZCRB1	4	1	1	1	19111	0	5.6339	2.008e-10	2.5903e-07	0.000825	1	4	5.6339
PTK2	4	1	1	1	19106	0	2.9532	1.1627e-07	5.1805e-07	0.001414	7	4	2.9532
NR2C2AP	4	1	1	1	19105	0	6.133	2.6606e-07	1.2951e-06	0.003094	8	4	6.133
CAP1	4	0.18279	0.34647	0.998863	6589	1	3.5867	8.683e-07	2.8493e-06	0.00363	13	3	3.5867
PRMT5	4	0.99988	0.99989	1	19077	0	4.9589	9.0294e-07	2.8493e-06	0.00363	15	4	4.9589
TKT	4	0.99997	0.99997	1	19092	0	3.3021	7.5925e-07	2.8493e-06	0.00363	12	4	3.3021
MED12	4	1	1	1	19101	0	3.6926	8.9459e-07	2.8493e-06	0.00363	14	4	3.6926
SSB	4	1	1	1	19102	0	2.5176	7.5076e-07	2.8493e-06	0.00363	11	4	2.5176
SLC25A1	4	1	1	1	19103	0	3.1714	7.454e-07	2.8493e-06	0.00363	10	4	3.1714
ADAT3	4	1	1	1	19104	0	2.3678	6.7449e-07	2.8493e-06	0.00363	9	4	2.3678
VHL	4	0.5149	0.66078	1	12383	1	6.3752	9.3828e-07	3.3673e-06	0.004022	16	3	6.3752
WBSCR16	4	1	1	1	19100	0	4.299	1.0721e-06	3.8854e-06	0.004368	17	4	4.299
MBTPS1	4	1	1	1	19098	0	3.1872	1.1576e-06	4.4034e-06	0.004675	18	4	3.1872
MESDC2	4	1	1	1	19099	0	1.6037	1.8564e-06	5.9576e-06	0.005993	19	4	1.6037
G6PD	4	0.38709	0.53942	1	10123	1	2.8285	1.9345e-06	6.4756e-06	0.006188	20	3	2.8285
N6AMT1	4	0.99989	0.99989	1	19078	0	4.2478	3.4191e-06	1.2174e-05	0.01108	21	4	4.2478
ALDOA	4	0.40626	0.55767	1	10460	1	3.7974	3.8165e-06	1.3728e-05	0.011926	22	3	3.7974
PELO	4	0.99985	0.99986	1	19072	0	2.8441	4.0978e-06	1.4764e-05	0.012269	23	4	2.8441
ACTR2	4	0.99062	0.99062	1	18791	0	3.8523	4.5622e-06	1.7355e-05	0.01382	24	4	3.8523
PDCD5	4	1	0.99999	1	19097	0	2.5448	4.6584e-06	1.8391e-05	0.013899	25	4	2.5448
PLK4	4	0.99623	0.99624	1	18922	0	3.8346	4.9144e-06	1.8909e-05	0.013899	26	4	3.8346
NUBP1	4	0.99791	0.9979	1	18975	0	3.4556	5.3989e-06	1.9945e-05	0.014118	27	4	3.4556
SUPT4H1	3	0.99999	0.99999	1	19095	0	6.6519	6.6959e-06	2.2535e-05	0.014387	32	3	6.6519
CRKL	4	0.95762	0.95763	1	18095	0	4.5709	5.938e-06	2.3053e-05	0.014387	28	3	4.5709
EIF4A1	4	0.99914	0.99914	1	19031	0	3.277	6.0167e-06	2.3053e-05	0.014387	29	4	3.277
BUB3	4	0.48649	0.63444	1	11918	1	3.8774	6.3532e-06	2.3571e-05	0.014387	30	3	3.8774
DOHH	4	0.99999	0.99999	1	19096	0	2.645	6.3852e-06	2.4089e-05	0.014387	31	4	2.645
RPTOR	4	0.13669	0.27946	0.994868	5345	2	1.049	6.9185e-06	2.7198e-05	0.015288	33	2	1.049
RAC1	4	0.99855	0.99852	1	19013	0	3.7237	6.9262e-06	2.7198e-05	0.015288	34	4	3.7237
PSTK	4	0.99997	0.99996	1	19089	0	2.7608	7.629e-06	3.0306e-05	0.016549	35	4	2.7608
TMED10	4	0.99996	0.99996	1	19087	0	3.0267	8.0475e-06	3.186e-05	0.016914	36	4	3.0267
RPS6	4	0.56232	0.6796	1	12755	1	3.5099	1.0517e-05	4.0149e-05	0.020453	37	2	3.5099
SLC35B2	4	0.44922	0.59851	1	11256	1	3.0808	1.076e-05	4.0667e-05	0.020453	38	3	3.0808
PGP	4	0.9999	0.9999	1	19079	0	2.2486	1.5636e-05	5.9835e-05	0.029322	39	4	2.2486
PMVK	4	0.9989	0.99888	1	19020	0	3.097	1.6793e-05	6.7606e-05	0.032302	40	4	3.097
DNM2	4	0.99998	0.99998	1	19094	0	3.2584	1.8686e-05	7.4858e-05	0.034895	41	4	3.2584
CDK4	3	0.99997	0.99998	1	19091	0	3.0559	2.5746e-05	8.1075e-05	0.036893	42	3	3.0559
PAPSS1	4	0.70084	0.74581	1	14012	1	2.4239	2.6185e-05	0.00010387	0.046166	43	3	2.4239
PARS2	4	0.99997	0.99997	1	19090	0	1.9307	2.805e-05	0.00011164	0.048492	44	4	1.9307
VEZT	4	0.99809	0.99809	1	18984	0	2.5942	3.6106e-05	0.0001391	0.059076	45	4	2.5942
AP2M1	4	0.99996	0.99996	1	19088	0	2.3386	3.7285e-05	0.00014272	0.059298	46	4	2.3386
APEX1	4	0.99597	0.99597	1	18918	0	2.8001	4.2036e-05	0.00016241	0.066042	47	4	2.8001
HIRA	4	0.99995	0.99995	1	19086	0	2.0119	4.4562e-05	0.00017173	0.066584	48	4	2.0119
CCT3	4	0.34332	0.49802	1	9380	2	2.0186	4.5179e-05	0.00017484	0.066584	49	2	2.0186
RPP25	4	0.45015	0.59936	1	11273	1	3.8147	4.638e-05	0.00018002	0.066584	50	3	3.8147
ELP3	4	0.17936	0.34326	0.998863	6522	2	0.65152	4.6926e-05	0.00018365	0.066584	51	2	0.65152
TAZ	4	0.99995	0.99995	1	19085	0	2.4876	4.7807e-05	0.00018728	0.066584	52	4	2.4876
PIGT	4	0.82925	0.8322	1	15647	1	2.1415	4.8495e-05	0.00018935	0.066584	53	3	2.1415
RPS28	4	0.78408	0.7975	1	14977	1	3.5301	4.9408e-05	0.00019349	0.066584	54	3	3.5301
RMI1	4	0.9108	0.91077	1	17151	0	2.5406	5.0519e-05	0.00019919	0.066584	55	3	2.5406
SKP2	4	0.99961	0.99961	1	19056	0	3.4813	5.0587e-05	0.00019919	0.066584	56	4	3.4813
ACTL6A	4	0.99995	0.99995	1	19084	0	2.0095	5.0658e-05	0.00019971	0.066584	57	4	2.0095
NDNL2	4	0.99995	0.99994	1	19083	0	3.3284	5.2002e-05	0.00020437	0.066584	58	4	3.3284
SLC2A1	4	0.99939	0.9994	1	19043	0	2.9385	5.2831e-05	0.000208	0.066584	59	4	2.9385
TMED2	4	0.985	0.98499	1	18650	0	2.3108	5.3001e-05	0.00020903	0.066584	60	4	2.3108
EIF4G2	4	0.69176	0.7409	1	13926	1	2.9739	5.4681e-05	0.00021525	0.067151	61	3	2.9739
ATL2	4	0.90252	0.90253	1	17005	0	3.0126	5.5489e-05	0.00021784	0.067151	62	3	3.0126
DPH3	4	0.11095	0.23608	0.988621	4529	2	-0.44733	5.8591e-05	0.00023338	0.0708	63	2	-0.44733
PGD	4	0.2555	0.41507	1	7837	1	2.4441	6.2088e-05	0.000251	0.07411	64	3	2.4441
UQCR10	4	0.99994	0.99993	1	19082	0	1.5347	6.2463e-05	0.00025307	0.07411	65	4	1.5347
LAGE3	4	0.0040811	0.014282	0.833614	323	1	2.2176	6.3618e-05	0.00025618	0.07411	66	2	2.2176
GLRX3	3	0.42132	0.52681	1	10756	1	3.1156	8.6719e-05	0.0002598	0.07411	74	2	3.1156
FNTA	4	0.46269	0.61145	1	11518	1	3.4039	6.7259e-05	0.00027016	0.075289	67	3	3.4039
CXorf65	4	0.99993	0.99993	1	19081	0	1.0809	6.8328e-05	0.00027586	0.075289	68	4	1.0809
OXSM	4	0.95884	0.95886	1	18120	0	2.675	6.8578e-05	0.00027742	0.075289	69	3	2.675
EMC7	4	0.29358	0.45098	1	8535	1	3.1118	6.9922e-05	0.00028001	0.075289	70	3	3.1118
ZBTB17	4	0.99372	0.99375	1	18870	0	2.6209	7.1001e-05	0.00028363	0.075289	71	4	2.6209
IPO9	4	0.99914	0.99913	1	19029	0	2.1428	8.1218e-05	0.00032767	0.085786	72	4	2.1428
ATP6V1G1	4	0.99991	0.99991	1	19080	0	2.5544	8.604e-05	0.00034165	0.088239	73	4	2.5544
SOD1	4	0.40306	0.55467	1	10402	1	3.2513	8.8784e-05	0.00035046	0.089307	75	3	3.2513
NMT1	4	0.47889	0.62708	1	11773	1	2.4526	9.061e-05	0.00035823	0.090086	76	3	2.4526
RRAS2	4	0.81697	0.82214	1	15445	1	2.6347	9.25e-05	0.00036652	0.090973	77	3	2.6347
KRTAP19-8	4	0.8676	0.86746	1	16334	0	1.484	9.5183e-05	0.00037999	0.09243	78	3	1.484
TADA1	4	0.99765	0.99765	1	18964	0	2.5612	9.5569e-05	0.00038206	0.09243	79	4	2.5612
AQP7	4	0.9498	0.94984	1	17933	0	2.4226	9.8098e-05	0.00039242	0.09375	80	2	2.4226
VMA21	4	0.95709	0.95709	1	18089	0	2.3263	0.00010456	0.00041159	0.097115	81	3	2.3263
MPDU1	4	0.60502	0.69822	1	13107	1	2.2422	0.00011022	0.00043335	0.100365	82	3	2.2422
MFAP1	4	0.12069	0.2527	0.988802	4857	2	-0.47823	0.00011191	0.00043905	0.100365	83	2	-0.47823
FAU	4	0.61102	0.70096	1	13162	1	3.2148	0.00011223	0.00044112	0.100365	84	3	3.2148
CTDNEP1	4	0.99988	0.99989	1	19076	0	2.2608	0.00012106	0.0004779	0.104552	85	4	2.2608
LARS2	4	0.99981	0.99982	1	19067	0	2.1902	0.00012138	0.00047946	0.104552	86	4	2.1902
CAPZB	4	0.43141	0.5816	1	10931	1	2.7065	0.00012163	0.00048101	0.104552	87	3	2.7065
PPP1CB	4	0.47255	0.62098	1	11685	2	2.3179	0.00012233	0.00048308	0.104552	88	2	2.3179
MED11	4	0.41356	0.56463	1	10592	1	3.2149	0.00012397	0.00048982	0.104552	89	3	3.2149
PIGM	4	0.53488	0.66844	1	12535	1	2.4444	0.00012613	0.00049862	0.104552	90	3	2.4444
SEH1L	3	0.99754	0.99757	1	18960	0	3.8013	0.00016654	0.00050329	0.104552	102	3	3.8013
RPL19	3	0.99983	0.99983	1	19069	0	2.6986	0.00016615	0.00050329	0.104552	101	3	2.6986
ZNF622	4	0.99987	0.99988	1	19075	0	1.273	0.00012911	0.00051054	0.104919	91	4	1.273
SUPT5H	4	0.9735	0.97365	1	18413	0	2.4525	0.00013184	0.00052142	0.105868	92	3	2.4525
RTCB	3	0.99908	0.99909	1	19027	0	3.8279	0.00017545	0.00052919	0.105868	107	3	3.8279
C10orf2	4	0.99987	0.99987	1	19074	0	2.5212	0.00013377	0.00053178	0.105868	93	4	2.5212
DARS2	4	0.99986	0.99986	1	19073	0	1.9692	0.00014106	0.00055975	0.110289	94	4	1.9692
PSMG3	4	0.32553	0.48112	1	9060	2	1.6721	0.00014923	0.00059032	0.115124	95	2	1.6721
MRPS14	4	0.7309	0.76296	1	14316	1	2.682	0.00015556	0.00061156	0.117673	96	3	2.682
SMC5	4	0.99984	0.99985	1	19071	0	2.4395	0.00015677	0.0006157	0.117673	97	4	2.4395
ZMAT5	4	0.99984	0.99984	1	19070	0	1.4722	0.00016231	0.00063487	0.118765	98	4	1.4722
SCAP	4	0.99818	0.99818	1	18989	0	1.9782	0.00016476	0.00064471	0.118765	99	4	1.9782
SNRNP40	4	0.82076	0.82518	1	15510	1	2.3736	0.00016531	0.00064575	0.118765	100	3	2.3736
MEAF6	4	0.9633	0.96333	1	18199	0	2.1466	0.00016662	0.00064989	0.118765	103	3	2.1466
SRSF3	4	0.056193	0.13781	0.970624	2692	2	0.74482	0.00016862	0.00065249	0.118765	104	2	0.74482
AK2	4	0.49375	0.64143	1	12048	1	2.2411	0.00017325	0.0006701	0.119876	105	3	2.2411
DCPS	4	0.99954	0.99954	1	19054	0	2.749	0.00017344	0.00067114	0.119876	106	4	2.749
MCM7	4	0.99982	0.99983	1	19068	0	2.14	0.00017591	0.0006815	0.1206	108	4	2.14
CDK10	4	0.99781	0.99781	1	18970	0	2.4766	0.00019497	0.00074055	0.129388	109	4	2.4766
MAU2	4	0.86553	0.86543	1	16305	0	1.6393	0.00019632	0.0007447	0.129388	110	2	1.6393
MRE11A	4	0.97311	0.97325	1	18405	0	2.326	0.00020084	0.0007592	0.13072	111	3	2.326
RSC1A1	4	0.99978	0.99978	1	19066	0	1.3435	0.00022477	0.00084727	0.144178	112	4	1.3435
SAPCD2	4	0.99977	0.99978	1	19065	0	1.545	0.00022681	0.00085245	0.144178	113	4	1.545
SH3BGR	4	0.91933	0.91939	1	17317	0	1.998	0.00023514	0.0008825	0.147034	114	3	1.998
SYS1	4	0.87763	0.87756	1	16536	0	3.5859	0.00023731	0.00088768	0.147034	115	3	3.5859
NOP56	4	0.44615	0.59557	1	11205	1	3.1135	0.00023979	0.00089701	0.147034	116	3	3.1135
PIGY	4	0.99976	0.99976	1	19064	0	1.7129	0.00024057	0.00090011	0.147034	117	4	1.7129
PTPN11	4	0.40549	0.55693	1	10442	1	2.9351	0.00024344	0.00090944	0.147083	118	3	2.9351
POLD2	3	0.99969	0.99968	1	19061	0	3.5939	0.00031392	0.00092239	0.147083	129	3	3.5939
IKBKAP	4	0.8711	0.87101	1	16402	0	2.4014	0.0002488	0.00092602	0.147083	119	3	2.4014
B3GAT3	4	0.99697	0.997	1	18941	0	2.9185	0.00024981	0.0009312	0.147083	120	4	2.9185
MTHFD1	4	0.99828	0.99827	1	18995	0	2.3509	0.00025365	0.00094829	0.148555	121	4	2.3509
TTC7A	4	0.99974	0.99974	1	19063	0	1.3895	0.00026203	0.00097679	0.151775	122	4	1.3895
NAA20	4	0.074909	0.17238	0.977305	3356	2	-1.4404	0.00027046	0.0010048	0.154863	123	2	-1.4404
HSPD1	2	0.99947	0.99947	1	19048	0	3.0223	0.00053089	0.0010395	0.158931	164	2	3.0223
CDK13	4	0.98509	0.98508	1	18655	0	2.1559	0.00028731	0.0010617	0.161048	124	4	2.1559
SEPSECS	4	0.93789	0.93797	1	17694	0	1.2282	0.00029004	0.0010747	0.161729	125	3	1.2282
WDR4	3	0.99944	0.99945	1	19046	0	3.0379	0.00037006	0.0010928	0.163173	141	3	3.0379
LTV1	4	0.25955	0.41898	1	7907	1	2.0499	0.00031037	0.0011503	0.167979	126	3	2.0499
SCD	4	0.99833	0.99831	1	18999	0	2.7888	0.0003115	0.0011545	0.167979	127	4	2.7888
BRAT1	4	0.99969	0.99969	1	19062	0	1.9018	0.00031183	0.0011555	0.167979	128	4	1.9018
C14orf80	3	0.96562	0.96582	1	18241	0	2.9259	0.00039669	0.0011602	0.167979	147	3	2.9259
NACC1	4	0.99968	0.99967	1	19060	0	1.3176	0.00032147	0.0011876	0.170662	130	4	1.3176
ASNS	4	0.99359	0.99362	1	18868	0	2.0135	0.00032563	0.0012037	0.171679	131	4	2.0135
OST4	4	0.96328	0.96331	1	18198	0	1.7502	0.00033962	0.0012519	0.177162	132	3	1.7502
ATP6AP1	4	0.0040834	0.014289	0.833614	324	3	-7.8589	0.00034277	0.0012607	0.177162	133	1	-7.8589
NCAPD2	4	0.99965	0.99965	1	19059	0	1.6838	0.00035309	0.0012928	0.18035	134	4	1.6838
MPND	4	0.99964	0.99964	1	19058	0	1.2233	0.00036021	0.0013182	0.181784	135	4	1.2233
NCAPG	4	0.92719	0.92736	1	17486	0	2.1489	0.00036238	0.0013322	0.181784	136	3	2.1489
PNPLA2	4	0.99852	0.99849	1	19011	0	1.955	0.00036288	0.0013337	0.181784	137	4	1.955
NFS1	4	0.66598	0.72736	1	13673	1	2.3194	0.00036482	0.0013415	0.181784	138	2	2.3194
PTGER1	4	0.99963	0.99963	1	19057	0	1.1225	0.00036673	0.0013508	0.181784	139	4	1.1225
PFN1	4	0.096342	0.21087	0.986183	4052	2	-1.4844	0.00036849	0.0013601	0.181784	140	2	-1.4844
TAF6L	4	0.98755	0.98753	1	18714	0	2.4659	0.00037465	0.0013809	0.181821	142	4	2.4659
ANKRD49	4	0.65077	0.71981	1	13517	1	3.0609	0.00037713	0.0013876	0.181821	143	3	3.0609
AFF4	4	0.90114	0.90112	1	16977	0	1.464	0.00037742	0.0013892	0.181821	144	3	1.464
ABHD11	4	0.75392	0.77723	1	14577	1	1.7829	0.00037967	0.0013985	0.181821	145	3	1.7829
UBE3D	4	0.78756	0.79997	1	15028	1	2.0402	0.00038744	0.0014208	0.183469	146	3	2.0402
GTF2A2	4	0.27217	0.43075	1	8132	1	3.01	0.00040529	0.0014855	0.189802	148	3	3.01
PTAR1	4	0.46421	0.61289	1	11548	1	1.9983	0.0004062	0.0014897	0.189802	149	3	1.9983
SRP14	3	0.99812	0.99818	1	18985	0	1.4888	0.0005339	0.0015441	0.195056	165	3	1.4888
THPO	4	0.99958	0.99958	1	19055	0	1.0792	0.00042483	0.0015513	0.195056	150	4	1.0792
MOB3B	4	0.69047	0.74022	1	13913	1	1.6804	0.00042819	0.0015668	0.195723	151	3	1.6804
COASY	4	0.9988	0.99878	1	19018	0	1.8015	0.00044726	0.0016399	0.203517	152	4	1.8015
HSP90B1	3	0.99943	0.99944	1	19045	0	2.1296	0.00057139	0.0016544	0.203992	173	3	2.1296
RPP21	4	0.49769	0.64525	1	12115	1	1.886	0.00045881	0.001686	0.204938	153	3	1.886
ATXN10	4	0.99954	0.99954	1	19053	0	2.0265	0.00046454	0.0017093	0.204938	154	4	2.0265
VPS52	4	0.99953	0.99954	1	19052	0	1.3481	0.00046587	0.001714	0.204938	155	4	1.3481
GRB2	4	0.99953	0.99953	1	19051	0	2.8464	0.00046721	0.0017207	0.204938	156	4	2.8464
SNX27	4	0.99953	0.99953	1	19050	0	1.2485	0.00046772	0.0017217	0.204938	157	4	1.2485
UTP3	4	0.90504	0.90502	1	17048	0	2.6849	0.00046894	0.0017264	0.204938	158	3	2.6849
PLGLB1	4	0.99952	0.99953	1	19049	0	1.2844	0.00047531	0.0017497	0.206068	159	4	1.2844
TAF1C	4	0.97902	0.97915	1	18529	0	2.4157	0.00047801	0.0017575	0.206068	160	4	2.4157
GNB1L	3	0.98627	0.98642	1	18687	0	3.6819	0.00063575	0.0018419	0.214652	184	3	3.6819
CTR9	4	0.98756	0.98754	1	18715	0	1.7949	0.000507	0.0018575	0.215152	161	4	1.7949
HAUS4	4	0.39652	0.54844	1	10279	2	1.2625	0.00052146	0.0019134	0.220297	162	2	1.2625
CDIPT	4	0.9973	0.99729	1	18951	0	2.8196	0.00053069	0.0019435	0.222417	163	4	2.8196
PGAP2	4	0.99946	0.99947	1	19047	0	1.6156	0.00054488	0.0019916	0.226053	166	4	1.6156
WDR1	4	0.11978	0.25118	0.988621	4817	2	-0.92054	0.00054651	0.0019989	0.226053	167	2	-0.92054
MLST8	4	0.38844	0.54069	1	10146	1	2.7068	0.000551	0.002015	0.226131	168	3	2.7068
MIS18A	4	0.74505	0.77156	1	14480	1	1.6318	0.00055366	0.0020232	0.226131	169	3	1.6318
RPS23	4	0.96082	0.96084	1	18140	0	1.8301	0.0005585	0.0020455	0.227291	170	3	1.8301
IMPDH2	4	0.19661	0.3595	1	6843	2	0.63807	0.00056455	0.0020756	0.228086	171	2	0.63807
EIF3I	4	0.52088	0.66308	1	12422	1	2.3213	0.00056758	0.0020921	0.228086	172	3	2.3213
LYRM4	3	0.9333	0.9335	1	17609	0	0.48912	0.0007316	0.0021025	0.228086	196	2	0.48912
HMGCS1	4	0.22995	0.39105	1	7401	2	-0.37198	0.00057215	0.0021082	0.228086	174	2	-0.37198
KMT2D	4	0.97988	0.97997	1	18544	0	1.9368	0.00057345	0.0021124	0.228086	175	4	1.9368
SCNN1D	4	0.99942	0.99943	1	19044	0	1.1411	0.0005817	0.0021357	0.229078	176	4	1.1411
TADA2B	4	0.76193	0.78236	1	14680	1	1.7916	0.00058533	0.0021455	0.229078	177	3	1.7916
HARS2	4	0.40035	0.55208	1	10349	1	1.8334	0.00059134	0.0021642	0.229172	178	3	1.8334
TAOK3	4	0.56701	0.68154	1	12790	1	1.1783	0.00059369	0.0021704	0.229172	179	2	1.1783
CDK6	4	0.67052	0.72967	1	13714	1	2.2587	0.00060304	0.0022046	0.231504	180	3	2.2587
TCEB3	4	0.99938	0.9994	1	19042	0	1.3199	0.00061725	0.002261	0.236136	181	4	1.3199
TP53I11	4	0.99937	0.99938	1	19041	0	1.7066	0.00062556	0.0022864	0.237278	182	4	1.7066
SRSF7	3	0.54192	0.59583	1	12587	1	3.3943	0.00080275	0.0022973	0.237278	206	2	3.3943
LSM14A	4	0.99937	0.99938	1	19040	0	0.8668	0.00063205	0.0023092	0.237278	183	4	0.8668
NCOA2	4	0.99935	0.99937	1	19039	0	1.5645	0.00064818	0.0023662	0.241833	185	4	1.5645
SEC63	4	0.99782	0.99783	1	18971	0	2.6696	0.00065904	0.0024025	0.244233	186	4	2.6696
MED8	4	0.99933	0.99935	1	19038	0	1.9787	0.00066724	0.002431	0.245822	187	4	1.9787
AHCY	4	0.94846	0.94851	1	17900	0	2.8184	0.00067715	0.0024683	0.24828	188	3	2.8184
GTF3C1	4	0.64846	0.71866	1	13495	1	2.4164	0.00068298	0.0024942	0.249572	189	3	2.4164
MRPL57	4	0.43141	0.5816	1	10932	1	3.1456	0.00068879	0.0025123	0.250077	190	3	3.1456
REXO2	4	0.9993	0.99931	1	19037	0	1.2981	0.00069797	0.0025444	0.251531	191	4	1.2981
ITGAV	4	0.9993	0.99931	1	19036	0	1.7235	0.00070069	0.0025532	0.251531	192	4	1.7235
DNAJC2	4	0.25717	0.41669	1	7868	1	2.5349	0.00071029	0.0025952	0.254117	193	3	2.5349
TP53BP2	4	0.99929	0.9993	1	19035	0	1.1549	0.00071258	0.0026061	0.254117	194	4	1.1549
MARS2	4	0.41087	0.56213	1	10549	1	2.2044	0.00072544	0.0026434	0.256446	195	3	2.2044
ACACA	4	0.77712	0.79256	1	14878	1	1.9845	0.00073982	0.0026941	0.259739	197	3	1.9845
ERAL1	4	0.99663	0.99666	1	18933	0	1.8351	0.00074328	0.0027045	0.259739	198	4	1.8351
POLR3B	4	0.2572	0.41672	1	7869	2	0.31219	0.0007485	0.0027231	0.260223	199	2	0.31219
RRP36	4	0.52693	0.66541	1	12466	1	2.3344	0.00075233	0.0027397	0.260504	200	3	2.3344
NARFL	4	0.11729	0.24693	0.988621	4738	3	-2.6073	0.00076452	0.0027832	0.263332	201	1	-2.6073
RTEL1	4	0.52938	0.66634	1	12488	1	1.8837	0.00078549	0.0028516	0.268072	202	2	1.8837
LIMS1	4	0.99921	0.99921	1	19034	0	1.9178	0.00078906	0.0028646	0.268072	203	4	1.9178
PSMA3	4	0.85663	0.85669	1	16131	1	2.5804	0.00079388	0.0028822	0.268072	204	3	2.5804
KIAA0196	4	0.88	0.87998	1	16588	0	1.2415	0.00079622	0.0028894	0.268072	205	2	1.2415
PIK3CB	4	0.99919	0.99919	1	19033	0	1.7909	0.00080535	0.002921	0.269694	207	4	1.7909
NLRP4	4	0.99919	0.99919	1	19032	0	0.99905	0.0008137	0.0029443	0.27054	208	4	0.99905
ACTR3	4	0.98822	0.98821	1	18727	0	1.657	0.00081972	0.0029635	0.270998	209	4	1.657
CKS1B	4	0.9461	0.94614	1	17850	0	1.872	0.00083251	0.0030127	0.274187	210	3	1.872
ANKRD36B	4	0.99914	0.99914	1	19030	0	1.0912	0.00085988	0.0031163	0.282272	211	4	1.0912
NCBP2	4	0.056563	0.1385	0.970624	2702	3	-1.4779	0.00086993	0.0031547	0.284397	212	1	-1.4779
PIK3CA	4	0.91806	0.91807	1	17291	0	1.9649	0.00088087	0.0032049	0.286185	213	3	1.9649
BOLA2B	4	0.68386	0.73668	1	13854	1	1.8021	0.0008848	0.0032174	0.286185	214	3	1.8021
UROD	4	0.99911	0.99911	1	19028	0	2.7518	0.00088559	0.0032194	0.286185	215	4	2.7518
DAD1	2	0.21361	0.29183	0.994868	7123	1	0.34489	0.0016606	0.003249	0.287472	293	1	0.34489
SMAD4	4	0.85629	0.85635	1	16124	1	1.3239	0.00090555	0.0032733	0.288292	216	2	1.3239
EXOSC1	4	0.98709	0.98704	1	18705	0	1.1906	0.00092264	0.0033396	0.291382	217	4	1.1906
PA2G4	4	0.97103	0.97113	1	18361	0	1.4913	0.00092576	0.0033515	0.291382	218	3	1.4913
ANKMY2	4	0.99907	0.99907	1	19026	0	1.1551	0.00092719	0.0033541	0.291382	219	4	1.1551
IMP4	4	0.29311	0.45054	1	8526	1	3.0086	0.00094224	0.0034049	0.294454	220	3	3.0086
AP2S1	4	0.99609	0.99608	1	18919	0	2.1069	0.00095139	0.0034417	0.295276	221	4	2.1069
EFEMP2	4	0.33789	0.49292	1	9290	1	1.2861	0.00095316	0.0034453	0.295276	222	3	1.2861
TRIT1	4	0.34629	0.50084	1	9430	1	1.5122	0.00096577	0.0034919	0.297936	223	2	1.5122
EIF4G1	4	0.60059	0.69624	1	13072	1	2.1341	0.00097368	0.0035199	0.298988	224	3	2.1341
POP4	4	0.5463	0.67303	1	12621	1	1.3759	0.00098361	0.0035515	0.300337	225	2	1.3759
PLB1	4	0.99898	0.99897	1	19025	0	0.99669	0.0010211	0.0036862	0.309719	226	4	0.99669
SLC16A10	4	0.078631	0.1792	0.980695	3476	1	1.9659	0.0010279	0.0037103	0.309719	227	3	1.9659
COG4	4	0.99114	0.99115	1	18805	0	2.7036	0.001028	0.0037111	0.309719	228	4	2.7036
TRAIP	4	0.32178	0.47758	1	8996	1	1.9185	0.0010367	0.0037473	0.311386	229	3	1.9185
FNBP4	4	0.99895	0.99894	1	19024	0	1.088	0.0010454	0.0037841	0.313071	230	4	1.088
PHRF1	4	0.99874	0.99872	1	19016	0	1.4879	0.0010517	0.00381	0.313071	231	4	1.4879
DCAF7	4	0.99895	0.99894	1	19023	0	1.3767	0.0010534	0.0038167	0.313071	232	4	1.3767
YES1	4	0.99894	0.99893	1	19022	0	1.7684	0.0010636	0.0038546	0.313777	233	4	1.7684
2020-03-09	4	0.99894	0.99893	1	19021	0	1.0925	0.0010645	0.0038582	0.313777	234	4	1.0925
MRPS24	4	0.097554	0.21298	0.986183	4088	1	1.5135	0.0010877	0.0039426	0.319286	235	3	1.5135
ACTR5	4	0.99802	0.99801	1	18980	0	2.041	0.0011033	0.0040006	0.321845	236	4	2.041
RPL28	4	0.47433	0.62269	1	11708	1	1.2846	0.0011066	0.0040079	0.321845	237	2	1.2846
GBA2	4	0.99888	0.99886	1	19019	0	1.0819	0.0011242	0.0040664	0.325179	238	4	1.0819
SRRD	4	0.91691	0.91695	1	17275	0	1.8275	0.00113	0.0040841	0.325227	239	3	1.8275
XPO5	4	0.99711	0.99712	1	18947	0	1.6175	0.0011446	0.0041385	0.328191	240	4	1.6175
THRA	4	0.16373	0.32351	0.998863	6142	1	1.8758	0.0011578	0.0041871	0.330681	241	3	1.8758
CCAR1	4	0.99097	0.99097	1	18803	0	1.5787	0.0011713	0.0042322	0.331988	242	4	1.5787
PDCD2	3	0.80516	0.80516	1	15282	0	4.2746	0.001503	0.0042384	0.331988	274	2	4.2746
TCEB2	2	0.99456	0.99454	1	18893	0	5.126	0.002227	0.0043825	0.341867	359	2	5.126
SLC7A14	4	0.99877	0.99875	1	19017	0	0.81219	0.0012332	0.0044457	0.341931	243	4	0.81219
XYLT2	4	0.99831	0.9983	1	18998	0	2.4971	0.0012344	0.0044519	0.341931	244	4	2.4971
DMBX1	4	0.80907	0.81592	1	15329	1	0.36792	0.0012388	0.00447	0.341931	245	2	0.36792
EARS2	4	0.368	0.5214	1	9785	1	2.2273	0.0012412	0.0044747	0.341931	246	3	2.2273
PPP6C	4	0.43674	0.58666	1	11029	1	2.6343	0.0012498	0.0044995	0.341931	247	3	2.6343
WDR83	4	0.98557	0.98556	1	18668	0	1.9713	0.0012681	0.0045638	0.341931	248	4	1.9713
PHF5A	2	0.77286	0.77241	1	14812	0	3.7815	0.0023324	0.0045746	0.341931	367	1	3.7815
GMNN	4	0.35225	0.5065	1	9532	1	1.5464	0.0012726	0.0045803	0.341931	249	3	1.5464
ERP44	4	0.9098	0.90979	1	17133	0	1.358	0.0012745	0.0045871	0.341931	250	3	1.358
COMMD10	4	0.99872	0.99871	1	19015	0	1.1535	0.0012761	0.0045907	0.341931	251	4	1.1535
PSMG1	4	0.83422	0.83644	1	15731	1	2.1635	0.0012767	0.0045938	0.341931	252	3	2.1635
GIPR	4	0.97908	0.97922	1	18530	0	1.8133	0.0012781	0.004598	0.341931	253	4	1.8133
LRRC10B	4	0.41545	0.56642	1	10624	1	1.3304	0.0013083	0.0046995	0.347892	254	3	1.3304
YEATS2	4	0.79455	0.80503	1	15130	1	1.5511	0.0013136	0.0047145	0.347892	255	3	1.5511
ECD	3	0.32811	0.47001	1	9110	1	1.5492	0.0016802	0.0047565	0.349638	297	2	1.5492
METTL5	4	0.88271	0.88267	1	16643	0	1.3023	0.0013344	0.004787	0.350537	256	3	1.3023
PIH1D1	4	0.92371	0.92387	1	17415	0	1.8668	0.0013413	0.0048078	0.35071	257	3	1.8668
TPT1	4	0.087182	0.19463	0.986183	3745	1	3.0745	0.0013506	0.0048378	0.35156	258	3	3.0745
FGF18	4	0.99863	0.99859	1	19014	0	1.1879	0.0013682	0.0048974	0.354542	259	4	1.1879
RPS8	2	0.39596	0.42481	1	10271	1	1.737	0.0025168	0.0049285	0.35462	384	1	1.737
PITRM1	4	0.83147	0.83414	1	15682	1	1.7316	0.0013888	0.0049678	0.35462	260	3	1.7316
PGGT1B	4	0.24377	0.40396	1	7632	2	-0.55421	0.0013969	0.0049989	0.35462	261	2	-0.55421
PCID2	4	0.34017	0.49509	1	9324	1	2.5923	0.0013975	0.0050026	0.35462	262	3	2.5923
RPS13	2	0.99272	0.99273	1	18849	0	4.5088	0.0025563	0.0050072	0.35462	393	2	4.5088
EPM2A	4	0.90847	0.90847	1	17110	0	1.4424	0.0013993	0.0050098	0.35462	263	3	1.4424
PIGV	4	0.89155	0.89149	1	16801	0	1.7596	0.0014214	0.005087	0.358756	264	3	1.7596
SFSWAP	4	0.2369	0.3976	1	7507	1	1.8969	0.0014428	0.005159	0.362496	265	3	1.8969
SRM	4	0.99854	0.99851	1	19012	0	1.6631	0.0014577	0.0052051	0.364146	266	4	1.6631
CASZ1	4	0.67672	0.73291	1	13772	1	1.1064	0.0014654	0.0052331	0.364146	267	3	1.1064
ERCC1	4	0.99311	0.99313	1	18858	0	1.7064	0.0014732	0.0052585	0.364146	268	4	1.7064
RPS5	4	0.91154	0.91152	1	17170	0	2.6696	0.0014771	0.0052699	0.364146	269	3	2.6696
YWHAE	4	0.99313	0.99315	1	18859	0	2.0205	0.0014815	0.0052849	0.364146	270	4	2.0205
CCT6A	3	0.98512	0.98529	1	18656	0	2.4915	0.0018777	0.0052968	0.364146	321	3	2.4915
BMP8A	4	0.9985	0.99847	1	19010	0	1.1664	0.0014959	0.0053326	0.364452	271	4	1.1664
TELO2	4	0.9985	0.99847	1	19009	0	1.8141	0.0014991	0.0053414	0.364452	272	4	1.8141
PSMB7	4	0.1036	0.22331	0.986183	4297	3	-3.5449	0.0015023	0.0053585	0.364452	273	1	-3.5449
SHCBP1L	4	0.99849	0.99846	1	19008	0	1.0425	0.0015108	0.0053932	0.365512	275	4	1.0425
TMEM55B	4	0.99847	0.99844	1	19007	0	1.1467	0.0015327	0.0054719	0.367835	276	4	1.1467
ISM2	4	0.99846	0.99844	1	19006	0	0.96141	0.0015405	0.0054978	0.367835	277	4	0.96141
FDX1L	3	0.37869	0.50467	1	9970	1	1.7956	0.0019462	0.0054999	0.367835	328	2	1.7956
MED9	4	0.99843	0.99842	1	19005	0	0.86972	0.0015669	0.0055859	0.367835	278	4	0.86972
PHOX2A	4	0.99843	0.99841	1	19004	0	1.0535	0.0015706	0.005603	0.367835	279	4	1.0535
API5	4	0.99842	0.99841	1	19003	0	1.2989	0.001576	0.0056206	0.367835	280	4	1.2989
SFPQ	3	0.23031	0.35413	0.998863	7408	2	-0.83971	0.0019962	0.0056216	0.367835	337	1	-0.83971
TSPYL5	4	0.99842	0.99841	1	19002	0	1.0024	0.0015769	0.0056237	0.367835	281	4	1.0024
FLAD1	4	0.89207	0.89199	1	16810	0	1.704	0.0015779	0.0056278	0.367835	282	3	1.704
TBCA	4	0.6171	0.70374	1	13217	1	1.2982	0.0015813	0.0056382	0.367835	283	3	1.2982
FOS	4	0.98524	0.98524	1	18658	0	2.0705	0.0015854	0.0056553	0.367835	284	4	2.0705
MYC	2	0.3112	0.36091	1	8831	1	0.72995	0.0028855	0.0056584	0.367835	418	1	0.72995
ITGB1	4	0.99435	0.99437	1	18885	0	1.3848	0.0015936	0.0056859	0.368367	285	4	1.3848
CNTNAP3	4	0.96028	0.96031	1	18134	0	1.5085	0.0016005	0.0057107	0.368728	286	3	1.5085
RNF4	4	0.93291	0.933	1	17603	0	1.5151	0.0016118	0.0057558	0.369379	287	3	1.5151
PRDM4	4	0.99838	0.99836	1	19001	0	2.0445	0.0016246	0.0058014	0.369379	288	4	2.0445
CABLES2	4	0.55547	0.67674	1	12684	1	1.6242	0.0016251	0.005805	0.369379	289	3	1.6242
GANAB	4	0.97315	0.97328	1	18407	0	1.6688	0.0016276	0.0058128	0.369379	290	3	1.6688
TBL3	4	0.49182	0.63956	1	12007	1	1.7326	0.0016285	0.0058175	0.369379	291	3	1.7326
PODN	4	0.99834	0.99832	1	19000	0	1.3316	0.001659	0.0059164	0.37304	292	4	1.3316
CHD4	4	0.81248	0.8186	1	15384	1	1.6915	0.0016613	0.0059252	0.37304	294	3	1.6915
FAM103A1	4	0.97485	0.97501	1	18437	0	1.6457	0.0016643	0.0059371	0.37304	295	3	1.6457
PIK3C3	4	0.62259	0.70628	1	13265	1	1.7456	0.0016695	0.0059532	0.37304	296	3	1.7456
DNLZ	4	0.41115	0.5624	1	10557	2	0.22682	0.0016866	0.0060138	0.375254	298	2	0.22682
DHRSX	4	0.99831	0.99829	1	18997	0	1.0893	0.0016909	0.0060278	0.375254	299	4	1.0893
FUS	4	0.9983	0.99829	1	18996	0	1.3315	0.0016961	0.0060495	0.375386	300	4	1.3315
DHPS	4	0.38247	0.53506	1	10044	1	2.1986	0.0017281	0.0061656	0.379808	301	3	2.1986
LTBP2	4	0.99827	0.99826	1	18994	0	1.2612	0.001733	0.0061744	0.379808	302	4	1.2612
LOC79999	4	0.93922	0.9393	1	17716	0	1.4209	0.0017399	0.0062003	0.379808	303	2	1.4209
GPN2	1	0.99374	0.9938	1	18871	0	4.3033	0.0062563	0.0062003	0.379808	647	1	4.3033
STT3A	4	0.78074	0.79514	1	14926	1	1.5288	0.0017587	0.0062666	0.380678	304	3	1.5288
SUPT16H	4	0.66169	0.72517	1	13629	1	1.6418	0.0017636	0.0062832	0.380678	305	3	1.6418
ZNF781	4	0.068758	0.16118	0.977013	3141	3	-0.97939	0.0017656	0.0062902	0.380678	306	1	-0.97939
TTC25	4	0.99823	0.99822	1	18993	0	0.98707	0.0017737	0.0063189	0.380678	307	4	0.98707
JPH1	4	0.99196	0.99198	1	18825	0	1.4733	0.0017869	0.0063676	0.380678	308	4	1.4733
VPRBP	4	0.99821	0.9982	1	18992	0	1.6689	0.0017874	0.0063681	0.380678	309	4	1.6689
MTSS1L	4	0.99821	0.9982	1	18991	0	0.90336	0.0017888	0.0063692	0.380678	310	4	0.90336
RFPL4B	4	0.99821	0.9982	1	18990	0	1.5135	0.0017902	0.0063738	0.380678	311	4	1.5135
DHX36	4	0.51217	0.65918	1	12350	1	1.6012	0.0017985	0.0063992	0.381003	312	3	1.6012
NDST1	3	0.27072	0.40251	1	8108	1	1.6418	0.0023057	0.00645	0.381706	363	2	1.6418
ATF4	4	0.97352	0.97366	1	18414	0	0.59243	0.0018183	0.0064572	0.381706	313	3	0.59243
EFNB1	4	0.99818	0.99817	1	18988	0	1.0214	0.0018234	0.0064775	0.381706	314	4	1.0214
ZNHIT3	4	0.98378	0.98377	1	18628	0	2.89	0.0018263	0.0064909	0.381706	315	4	2.89
ERICH3	4	0.99573	0.99572	1	18914	0	1.7434	0.0018407	0.0065495	0.383967	316	4	1.7434
CITED2	4	0.99814	0.99814	1	18987	0	1.3748	0.0018562	0.0066101	0.385706	317	4	1.3748
CELF1	4	0.28293	0.44101	1	8339	1	1.6673	0.001863	0.0066292	0.385706	318	3	1.6673
SLC2A11	4	0.94622	0.94625	1	17854	0	1.3413	0.0018671	0.0066463	0.385706	319	3	1.3413
CCDC93	4	0.99812	0.99812	1	18986	0	1.3689	0.0018771	0.0066779	0.385706	320	4	1.3689
MPP7	4	0.60654	0.69889	1	13119	1	1.2608	0.0018808	0.0066909	0.385706	322	3	1.2608
TCF23	4	0.9217	0.92185	1	17375	0	1.2495	0.0018835	0.0067002	0.385706	323	3	1.2495
RPS3A	3	0.99756	0.9976	1	18961	0	2.6699	0.002435	0.0067986	0.390197	377	3	2.6699
RNMT	4	0.40118	0.5529	1	10368	1	1.4218	0.0019151	0.0068277	0.390355	324	2	1.4218
RPLP2	4	0.064597	0.15349	0.972935	3005	3	-2.6565	0.0019236	0.0068582	0.390355	325	1	-2.6565
DYNLRB1	4	0.098988	0.2154	0.986183	4140	2	-0.75488	0.0019261	0.0068696	0.390355	326	2	-0.75488
RBMXL2	4	0.99807	0.99807	1	18983	0	1.4609	0.0019309	0.0068831	0.390355	327	4	1.4609
RNASEH2C	4	0.99803	0.99802	1	18982	0	1.2201	0.0019671	0.0070074	0.39242	329	4	1.2201
PSMG2	4	0.97068	0.97075	1	18355	0	2.2668	0.0019734	0.0070281	0.39242	330	3	2.2668
MRPL52	4	0.16511	0.32577	0.998863	6188	2	0.5425	0.0019763	0.0070375	0.39242	331	2	0.5425
TARM1	4	0.99802	0.99802	1	18981	0	0.75925	0.0019775	0.0070421	0.39242	332	4	0.75925
ZNF580	4	0.99801	0.99801	1	18979	0	1.4532	0.0019864	0.0070789	0.39242	333	4	1.4532
GART	4	0.30595	0.46267	1	8732	1	2.3461	0.0019883	0.0070846	0.39242	334	3	2.3461
GUCA2A	4	0.78447	0.79779	1	14982	1	1.3649	0.0019911	0.007095	0.39242	335	3	1.3649
RABGGTB	4	0.98888	0.98887	1	18744	0	2.2519	0.0019921	0.0070996	0.39242	336	4	2.2519
GGPS1	3	0.49191	0.56587	1	12010	1	3.2504	0.0025461	0.0071043	0.39242	391	2	3.2504
CCDC115	4	0.67623	0.73264	1	13766	1	2.2044	0.0020156	0.0071913	0.393737	338	3	2.2044
CCT5	3	0.36946	0.49999	1	9815	1	0.70811	0.0025886	0.0072229	0.393737	396	2	0.70811
ORC3	4	0.27202	0.43061	1	8131	1	1.6935	0.0020314	0.0072452	0.393737	339	3	1.6935
CKAP5	4	0.99049	0.99048	1	18785	0	1.6641	0.002042	0.0072887	0.393737	340	4	1.6641
SRBD1	4	0.37977	0.53252	1	9992	2	0.99702	0.0020469	0.0073074	0.393737	341	2	0.99702
ASUN	4	0.84408	0.84499	1	15882	1	1.5999	0.0020507	0.0073182	0.393737	342	3	1.5999
PSMC3	4	0.23511	0.39592	1	7469	2	-0.13422	0.0020553	0.0073359	0.393737	344	2	-0.13422
CIT	4	0.52237	0.66364	1	12434	1	0.21497	0.0020553	0.0073359	0.393737	343	2	0.21497
NDOR1	4	0.54103	0.67092	1	12581	1	1.4715	0.0020566	0.0073416	0.393737	345	3	1.4715
WDR92	4	0.99794	0.99794	1	18978	0	1.1744	0.0020568	0.0073436	0.393737	346	4	1.1744
RAPGEF1	4	0.40705	0.55841	1	10480	1	1.4553	0.0020634	0.0073664	0.393737	347	3	1.4553
CDC5L	4	0.99793	0.99793	1	18977	0	1.4272	0.0020685	0.0073877	0.393737	348	4	1.4272
FURIN	4	0.99793	0.99793	1	18976	0	0.94294	0.0020706	0.007396	0.393737	349	4	0.94294
ZNF706	4	0.9979	0.9979	1	18974	0	0.92387	0.0020984	0.0074949	0.397896	350	4	0.92387
PNKP	4	0.058617	0.14225	0.970624	2788	2	-3.6688	0.0021343	0.0076223	0.403541	351	2	-3.6688
PTP4A2	4	0.99786	0.99786	1	18973	0	1.2895	0.0021411	0.0076565	0.403909	352	4	1.2895
EMC4	4	0.97134	0.97146	1	18371	0	1.4192	0.0021453	0.0076716	0.403909	353	3	1.4192
COMMD2	4	0.7967	0.80659	1	15163	1	1.8439	0.0021633	0.0077389	0.406335	354	3	1.8439
RAD50	4	0.99783	0.99783	1	18972	0	1.8023	0.0021722	0.0077695	0.406822	355	4	1.8023
RFC5	4	0.1281	0.26515	0.991379	5073	2	-3.1628	0.0021869	0.0078197	0.408335	356	1	-3.1628
KIAA1211	4	0.92017	0.92029	1	17333	0	1.5155	0.0021967	0.007857	0.409164	357	3	1.5155
ANAPC5	4	0.52824	0.66591	1	12478	1	2.0036	0.0022213	0.0079518	0.412976	358	3	2.0036
TAF1B	4	0.55265	0.67558	1	12666	1	1.6211	0.0022654	0.0081093	0.419467	360	3	1.6211
GNL3	4	0.48798	0.6358	1	11946	1	2.242	0.002269	0.0081207	0.419467	361	3	2.242
SDHAF1	4	0.99772	0.99773	1	18969	0	1.1446	0.0022787	0.0081549	0.420098	362	4	1.1446
CDC73	4	0.99768	0.99768	1	18968	0	1.2865	0.0023213	0.0083072	0.424626	364	4	1.2865
ACO1	4	0.99766	0.99766	1	18966	0	1.68	0.002327	0.0083321	0.424626	365	4	1.68
PCNT	4	0.99767	0.99767	1	18967	0	1.137	0.0023291	0.0083357	0.424626	366	4	1.137
PLA2G2F	3	0.55929	0.60669	1	12718	1	1.9743	0.0030053	0.0083621	0.424626	427	2	1.9743
LAD1	4	0.99544	0.99544	1	18908	0	1.0816	0.0023408	0.0083735	0.424626	368	4	1.0816
FBXO41	4	0.99766	0.99766	1	18965	0	1.28	0.002342	0.0083761	0.424626	369	4	1.28
ACTR1A	4	0.28977	0.44741	1	8462	1	1.5651	0.0023598	0.0084341	0.426145	370	3	1.5651
UBE2S	2	0.15833	0.25444	0.989677	5995	1	-1.233	0.0043595	0.0084776	0.426145	521	1	-1.233
MTX2	4	0.043444	0.11346	0.965775	2236	1	1.3363	0.0023748	0.0084865	0.426145	371	3	1.3363
EDF1	4	0.9658	0.96584	1	18246	0	1.3938	0.0023769	0.0084953	0.426145	372	3	1.3938
WDR5	4	0.71628	0.75444	1	14164	1	2.0262	0.0024058	0.0085911	0.429536	373	3	2.0262
NFKBIL1	4	0.94599	0.94603	1	17849	0	1.2712	0.0024188	0.0086367	0.429536	374	3	1.2712
PLEKHA7	4	0.99758	0.99757	1	18963	0	1.108	0.0024216	0.008646	0.429536	375	4	1.108
MRPS34	4	0.99758	0.99757	1	18962	0	1.7886	0.0024234	0.0086527	0.429536	376	4	1.7886
MAPKAPK5	4	0.99753	0.99753	1	18959	0	1.0071	0.0024657	0.0088004	0.435706	378	4	1.0071
C16orf13	4	0.9975	0.99749	1	18958	0	0.96064	0.0024956	0.008903	0.435706	379	4	0.96064
GPR135	4	0.9975	0.99749	1	18957	0	0.84062	0.0025009	0.0089167	0.435706	380	4	0.84062
NSMCE1	4	0.79505	0.80539	1	15137	1	1.7914	0.0025074	0.0089356	0.435706	382	3	1.7914
TERF2IP	4	0.99749	0.99748	1	18956	0	0.70882	0.0025074	0.0089356	0.435706	381	4	0.70882
C16orf59	4	0.9493	0.94935	1	17922	0	2.0551	0.0025096	0.0089434	0.435706	383	3	2.0551
AAGAB	4	0.45535	0.6044	1	11378	1	1.3752	0.0025275	0.0089962	0.435706	385	2	1.3752
ISCU	4	0.82127	0.8256	1	15522	1	1.32	0.0025306	0.0090061	0.435706	386	3	1.32
PHB	4	0.42449	0.57506	1	10801	1	2.6014	0.0025352	0.0090263	0.435706	387	3	2.6014
EMB	4	0.50058	0.6481	1	12167	1	1.1627	0.0025374	0.009034	0.435706	388	3	1.1627
FOXA1	4	0.62246	0.70622	1	13264	1	1.5458	0.0025401	0.0090434	0.435706	389	3	1.5458
FBXO11	4	0.8804	0.88038	1	16598	0	1.8221	0.002543	0.0090506	0.435706	390	3	1.8221
TTI2	4	0.050427	0.12678	0.968405	2495	2	-3.7275	0.0025555	0.0090889	0.436452	392	2	-3.7275
DDTL	4	0.91185	0.91182	1	17179	0	1.427	0.0025687	0.0091314	0.436869	394	3	1.427
GSTM5	4	0.99743	0.99741	1	18955	0	1.1161	0.0025736	0.0091433	0.436869	395	4	1.1161
R3HDML	4	0.99739	0.99738	1	18954	0	1.0594	0.0026148	0.0092936	0.44294	397	4	1.0594
EIF4B	4	0.99738	0.99737	1	18953	0	1.5495	0.0026216	0.0093169	0.442946	398	4	1.5495
FRRS1	4	0.99351	0.99355	1	18864	0	1.722	0.002631	0.0093485	0.443106	399	4	1.722
HSD17B14	4	0.99736	0.99736	1	18952	0	0.91901	0.0026375	0.0093666	0.443106	400	4	0.91901
BRK1	4	0.27079	0.42945	1	8110	1	1.7181	0.0026539	0.0094148	0.444097	401	3	1.7181
VARS	2	0.98323	0.98328	1	18623	0	3.8826	0.0048594	0.009449	0.444097	557	2	3.8826
GLTSCR2	3	0.99658	0.99666	1	18929	0	2.1967	0.0034188	0.0094573	0.444097	452	3	2.1967
RNF123	4	0.16306	0.32247	0.998863	6121	1	1.2777	0.0026793	0.0094946	0.444756	402	3	1.2777
ZNHIT1	4	0.96654	0.96658	1	18264	0	1.8991	0.0026955	0.0095495	0.446084	403	3	1.8991
LAMA1	3	0.46714	0.5517	1	11598	1	2.0058	0.0034726	0.0096029	0.446084	456	2	2.0058
PRAC2	4	0.041862	0.11038	0.962688	2184	2	-0.68602	0.0027134	0.0096158	0.446084	404	2	-0.68602
VWC2	4	0.41841	0.56924	1	10683	2	0.57465	0.0027171	0.0096282	0.446084	405	2	0.57465
RBM14-RBM4	4	0.99626	0.99628	1	18925	0	1.4458	0.0027203	0.0096396	0.446084	406	4	1.4458
VGLL1	4	0.54118	0.67099	1	12582	1	1.4913	0.0027302	0.0096692	0.44637	407	3	1.4913
PPP1R8	4	0.99726	0.99726	1	18950	0	1.8839	0.0027371	0.0096961	0.446535	408	4	1.8839
ANKLE2	4	0.61596	0.7032	1	13209	1	1.3383	0.0027597	0.0097759	0.448091	409	3	1.3383
FBRS	4	0.82956	0.83248	1	15653	1	1.7398	0.0027645	0.0097914	0.448091	410	3	1.7398
SPDYE5	4	0.28122	0.43941	1	8302	1	0.16879	0.002766	0.0098002	0.448091	411	2	0.16879
CDH11	4	0.99718	0.99719	1	18949	0	0.80928	0.0028181	0.0099872	0.454797	412	4	0.80928
SLC2A4RG	4	0.74715	0.77288	1	14499	1	1.2731	0.0028202	0.0099945	0.454797	413	3	1.2731
PDE5A	4	0.99717	0.99717	1	18948	0	0.91706	0.0028304	0.010032	0.45541	414	4	0.91706
SSRP1	4	0.41579	0.56674	1	10636	2	0.89848	0.0028461	0.010084	0.456677	415	2	0.89848
SMARCE1	4	0.99142	0.99146	1	18811	0	1.2649	0.002861	0.010141	0.458172	416	4	1.2649
USP9X	4	0.13937	0.28393	0.994868	5423	1	1.9632	0.002883	0.010216	0.459641	417	3	1.9632
NELL1	4	0.42824	0.5787	1	10875	1	1.2316	0.0028913	0.010242	0.459641	419	3	1.2316
SHQ1	4	0.44922	0.59851	1	11257	1	1.6949	0.0028925	0.010245	0.459641	420	3	1.6949
CD226	4	0.92669	0.92685	1	17476	0	0.47173	0.0029239	0.010351	0.463294	421	2	0.47173
NARS2	4	0.99703	0.99706	1	18946	0	1.57	0.0029667	0.0105	0.468305	422	4	1.57
NUDC	4	0.2312	0.39222	1	7427	1	1.1838	0.0029765	0.010533	0.468305	423	3	1.1838
ZSCAN2	4	0.99702	0.99705	1	18945	0	1.0222	0.0029775	0.010536	0.468305	424	4	1.0222
OSTC	4	0.74239	0.76992	1	14440	1	1.7941	0.0029916	0.010591	0.469654	425	3	1.7941
NEIL2	4	0.997	0.99702	1	18944	0	1.024	0.0030004	0.010621	0.469852	426	4	1.024
SNF8	4	0.99699	0.99701	1	18943	0	1.2357	0.003014	0.010666	0.469852	428	4	1.2357
XRCC1	4	0.99698	0.99701	1	18942	0	1.264	0.0030153	0.01067	0.469852	429	4	1.264
GET4	4	0.56713	0.68159	1	12792	1	2.3435	0.0030305	0.010714	0.470013	430	3	2.3435
APBA2	4	0.99697	0.99699	1	18940	0	0.98132	0.0030337	0.010722	0.470013	431	4	0.98132
YARS2	4	0.49375	0.64143	1	12049	1	1.5577	0.0030571	0.010804	0.470342	432	3	1.5577
PSMB3	4	0.46895	0.61747	1	11626	1	1.7866	0.0030657	0.010828	0.470342	433	3	1.7866
ATP13A2	4	0.99693	0.99696	1	18939	0	0.71588	0.0030665	0.010831	0.470342	434	4	0.71588
ARPC3	4	0.75102	0.77534	1	14540	1	1.4037	0.0030709	0.010844	0.470342	435	2	1.4037
RHOB	4	0.99693	0.99695	1	18938	0	1.1464	0.0030741	0.010853	0.470342	436	4	1.1464
ODF3L1	4	0.9915	0.99153	1	18812	0	1.8098	0.0030999	0.01095	0.472845	437	4	1.8098
RSPH1	4	0.42966	0.58003	1	10901	2	0.7813	0.0031023	0.01096	0.472845	438	2	0.7813
GDF5	4	0.99688	0.99691	1	18937	0	1.1851	0.003124	0.011038	0.475125	439	4	1.1851
DUSP4	4	0.99685	0.99689	1	18936	0	1.2475	0.0031498	0.011132	0.478084	440	4	1.2475
PGM3	3	0.52461	0.58524	1	12451	1	2.4998	0.0040631	0.011211	0.480409	496	2	2.4998
TRAPPC1	4	0.17936	0.34326	0.998863	6523	2	-0.74655	0.0031865	0.011275	0.482021	441	2	-0.74655
PKM	4	0.37153	0.52477	1	9843	1	1.9422	0.0031947	0.011299	0.482021	442	3	1.9422
PAX9	4	0.99235	0.99237	1	18834	0	1.1853	0.0032337	0.01142	0.485994	443	4	1.1853
NUP85	4	0.32178	0.47758	1	8995	1	1.2575	0.0032396	0.011443	0.485994	444	3	1.2575
OR1Q1	4	0.99675	0.99679	1	18935	0	0.71645	0.0032456	0.011468	0.485994	445	4	0.71645
TRIM31	4	0.98087	0.98091	1	18563	0	1.2814	0.0033007	0.011657	0.492892	446	4	1.2814
PDLIM7	4	0.29632	0.4536	1	8572	1	1.552	0.0033401	0.011785	0.497224	447	3	1.552
AZIN1	4	0.99665	0.99669	1	18934	0	1.1908	0.0033516	0.011827	0.497895	448	4	1.1908
MMD	4	0.99659	0.99663	1	18932	0	0.81026	0.0034055	0.012011	0.503856	449	4	0.81026
CALM1	4	0.99659	0.99662	1	18931	0	0.98316	0.0034137	0.012034	0.503856	450	4	0.98316
FAM110B	4	0.99658	0.99662	1	18930	0	0.7012	0.0034182	0.012048	0.503856	451	4	0.7012
WDR75	4	0.24415	0.40434	1	7646	1	2.464	0.0034311	0.012095	0.504702	453	3	2.464
DICER1	4	0.35387	0.50803	1	9559	1	2.0509	0.0034531	0.012168	0.506644	454	3	2.0509
NDC1	4	0.52234	0.66363	1	12433	1	0.9207	0.0034715	0.012238	0.507202	455	2	0.9207
SAP130	4	0.66315	0.72587	1	13640	1	1.4959	0.0034742	0.01225	0.507202	457	3	1.4959
NUP155	4	0.67905	0.73416	1	13797	1	1.7699	0.0034862	0.012286	0.507202	458	3	1.7699
ASNA1	4	0.2074	0.36978	1	7017	1	1.2518	0.0034899	0.0123	0.507202	459	3	1.2518
VPS29	4	0.97497	0.97514	1	18443	0	1.5386	0.0034936	0.012314	0.507202	460	4	1.5386
EFCAB1	4	0.02034	0.064676	0.933174	1315	3	-2.6819	0.0035289	0.012433	0.509371	462	1	-2.6819
IARS	4	0.48649	0.63444	1	11919	1	1.5563	0.0035289	0.012433	0.509371	461	2	1.5563
GLRX5	4	0.99647	0.9965	1	18928	0	1.3545	0.0035337	0.012446	0.509371	463	4	1.3545
SNAPIN	4	0.44593	0.59537	1	11201	1	1.0633	0.0035492	0.012495	0.509806	464	3	1.0633
MTIF2	4	0.20496	0.36741	1	6974	1	1.8174	0.0035596	0.01253	0.509806	465	3	1.8174
ICAM4	4	0.99644	0.99646	1	18927	0	1.0143	0.003562	0.012537	0.509806	466	4	1.0143
SYNC	4	0.99641	0.99643	1	18926	0	0.89089	0.003589	0.012622	0.51215	467	4	0.89089
ESRRA	4	0.14484	0.29291	0.994868	5592	2	-0.44499	0.0036078	0.01269	0.513855	468	1	-0.44499
EXOSC4	4	0.99403	0.99408	1	18876	0	1.802	0.0036391	0.012801	0.517248	469	4	1.802
NUP205	4	0.0055709	0.019212	0.870875	415	3	-7.7518	0.0036604	0.012872	0.518176	470	1	-7.7518
RPE	4	0.82633	0.82975	1	15605	1	2.9044	0.003662	0.012878	0.518176	471	3	2.9044
ACTB	4	0.70511	0.74814	1	14062	1	2.2015	0.0036733	0.012918	0.518668	472	3	2.2015
TGIF2	4	0.99625	0.99627	1	18924	0	1.0809	0.0037502	0.013177	0.526846	473	4	1.0809
CSNK1A1	4	0.555	0.67653	1	12682	1	2.3226	0.0037567	0.013199	0.526846	474	3	2.3226
KISS1R	4	0.99623	0.99624	1	18923	0	0.92573	0.0037678	0.013231	0.526846	475	4	0.92573
H2AFX	4	0.2644	0.42357	1	7992	1	1.3079	0.0037682	0.013232	0.526846	476	3	1.3079
SNRNP35	4	0.80385	0.81195	1	15265	1	1.4787	0.0037849	0.013293	0.52818	477	3	1.4787
HUS1	4	0.42233	0.573	1	10775	1	1.4088	0.0037989	0.013334	0.528261	478	2	1.4088
NUP188	4	0.85322	0.85342	1	16059	1	1.7161	0.0038066	0.013353	0.528261	479	3	1.7161
TRIM28	4	0.39433	0.54633	1	10248	1	1.5923	0.0038143	0.013378	0.528261	480	3	1.5923
DDX49	4	0.48582	0.63374	1	11898	1	1.458	0.0038445	0.013485	0.530189	481	3	1.458
RPIA	4	0.941	0.94107	1	17758	0	2.4361	0.0038646	0.01354	0.530189	482	3	2.4361
DHX33	4	0.57522	0.68501	1	12850	1	1.4241	0.0038664	0.013545	0.530189	483	3	1.4241
COPS5	4	0.34346	0.49813	1	9382	2	0.62351	0.0038684	0.013551	0.530189	484	2	0.62351
ARHGEF4	4	0.80327	0.81152	1	15255	1	1.0744	0.0038723	0.013565	0.530189	485	2	1.0744
PAN2	4	0.99611	0.99611	1	18921	0	1.0702	0.0038904	0.013625	0.530687	486	4	1.0702
PSMD7	4	0.26602	0.42505	1	8025	1	1.7485	0.0038973	0.013646	0.530687	487	3	1.7485
C1QTNF7	4	0.78577	0.79871	1	15000	1	0.89836	0.0039073	0.01368	0.530687	488	2	0.89836
CGGBP1	4	0.99609	0.99609	1	18920	0	0.93973	0.003911	0.013689	0.530687	489	4	0.93973
CPSF4	4	0.20551	0.36794	1	6983	1	1.4145	0.0039234	0.01373	0.531196	490	3	1.4145
TAF5L	4	0.94938	0.94943	1	17925	0	1.6767	0.0039446	0.013799	0.532771	491	3	1.6767
ENO1	4	0.38387	0.53637	1	10069	1	1.6696	0.0039542	0.013831	0.532771	492	3	1.6696
PSMC5	3	0.43804	0.53571	1	11057	1	1.8074	0.005027	0.013854	0.532771	572	2	1.8074
RSPH10B	4	0.40966	0.56091	1	10527	2	0.99518	0.0040291	0.014108	0.541423	493	2	0.99518
COX5A	4	0.87554	0.8755	1	16488	0	1.3452	0.0040568	0.014201	0.543068	494	3	1.3452
CYB5B	4	0.33919	0.49416	1	9310	1	1.5318	0.0040629	0.014222	0.543068	495	3	1.5318
LTBP1	4	0.7345	0.76506	1	14357	1	1.1403	0.0040807	0.014281	0.543068	497	2	1.1403
PPP4C	4	0.20261	0.36516	1	6932	2	-0.84463	0.0040811	0.014282	0.543068	498	2	-0.84463
SLC22A8	4	0.99592	0.9959	1	18917	0	0.8997	0.0040845	0.014293	0.543068	499	4	0.8997
METTL1	4	0.79406	0.80468	1	15123	1	1.4536	0.0041046	0.014364	0.544682	500	3	1.4536
TBC1D3H	4	0.535	0.66849	1	12537	1	1.5136	0.0041206	0.014416	0.545584	501	2	1.5136
NUBP2	4	0.41578	0.56673	1	10635	1	1.8583	0.0041326	0.014459	0.54611	502	3	1.8583
PIGC	4	0.97876	0.97891	1	18524	0	1.3595	0.0041436	0.014496	0.546377	503	4	1.3595
GAS7	4	0.99585	0.99583	1	18916	0	0.88131	0.004154	0.014523	0.546377	504	4	0.88131
OR8H1	4	0.99583	0.99582	1	18915	0	0.64221	0.0041722	0.014579	0.547404	505	4	0.64221
ACLY	4	0.1165	0.24556	0.988621	4710	2	-2.1609	0.0041863	0.014628	0.548036	506	2	-2.1609
CHMP7	4	0.98701	0.98696	1	18703	0	1.6329	0.0041928	0.014653	0.548036	507	4	1.6329
YLPM1	4	0.66745	0.72809	1	13690	1	1.2222	0.0042099	0.014715	0.548036	508	3	1.2222
SPON1	4	0.87504	0.87499	1	16480	0	1.4272	0.0042207	0.014744	0.548036	509	3	1.4272
ZNF335	4	0.087674	0.19553	0.986183	3761	1	1.112	0.0042238	0.014754	0.548036	510	3	1.112
FXN	4	0.96396	0.964	1	18210	0	0.60452	0.0042389	0.014806	0.548036	511	2	0.60452
KANSL2	4	0.34734	0.50185	1	9455	1	1.5779	0.0042414	0.014814	0.548036	512	3	1.5779
POLRMT	3	0.95653	0.95684	1	18078	0	1.4186	0.0053896	0.014831	0.548036	592	3	1.4186
RPL37	4	0.19187	0.3551	0.998863	6762	2	-0.61849	0.0042576	0.014872	0.548036	513	2	-0.61849
ARCN1	4	0.72081	0.75713	1	14219	1	1.0165	0.0042617	0.014882	0.548036	514	2	1.0165
BLM	4	0.99572	0.9957	1	18913	0	0.96684	0.0042814	0.014946	0.548596	515	4	0.96684
NDUFA3	4	0.45866	0.60761	1	11445	1	1.4246	0.004294	0.01499	0.548596	516	3	1.4246
NEDD1	4	0.65435	0.72153	1	13555	1	1.207	0.0042983	0.015003	0.548596	517	2	1.207
TGS1	4	0.89866	0.89859	1	16933	0	1.7418	0.0043003	0.015012	0.548596	518	3	1.7418
FNTB	4	0.16269	0.3219	0.998863	6113	2	-1.3156	0.0043228	0.01508	0.550025	519	2	-1.3156
NARS	4	0.82633	0.82975	1	15606	1	1.8805	0.004331	0.015112	0.550127	520	3	1.8805
NOC2L	3	0.99448	0.99459	1	18891	0	1.4347	0.0055171	0.015151	0.550493	602	3	1.4347
ZFP36	4	0.99563	0.99562	1	18912	0	0.84659	0.0043686	0.015233	0.552158	522	4	0.84659
ERCC4	4	0.89078	0.89072	1	16785	0	1.1104	0.0043762	0.015254	0.552158	523	2	1.1104
NOC4L	4	0.73983	0.7683	1	14411	1	1.9297	0.0044714	0.015558	0.560782	524	3	1.9297
ALPK1	4	0.99552	0.99551	1	18911	0	0.70321	0.0044835	0.015598	0.560782	525	4	0.70321
PAK1IP1	4	0.28196	0.44008	1	8312	2	-0.94114	0.0045017	0.015662	0.560782	526	1	-0.94114
BCL2L1	4	0.14017	0.28525	0.994868	5442	1	2.1248	0.0045131	0.015704	0.560782	527	3	2.1248
TRIAP1	3	0.99427	0.99438	1	18881	0	2.5343	0.0057272	0.015706	0.560782	614	3	2.5343
TCF21	4	0.99548	0.99548	1	18910	0	0.89647	0.0045156	0.015716	0.560782	528	4	0.89647
PGAM1	4	0.25574	0.41529	1	7843	1	1.7112	0.004534	0.015778	0.560782	529	3	1.7112
FLYWCH2	4	0.99546	0.99546	1	18909	0	0.89478	0.0045405	0.0158	0.560782	530	4	0.89478
CHTF18	4	0.10526	0.22617	0.987744	4350	2	-1.6583	0.0045802	0.015929	0.560782	531	2	-1.6583
H2AFZ	4	0.98185	0.98188	1	18586	0	1.7556	0.0045844	0.015943	0.560782	532	4	1.7556
HTT	4	0.99542	0.99542	1	18907	0	0.74891	0.0045849	0.015944	0.560782	533	4	0.74891
ACAD10	4	0.98165	0.98168	1	18584	0	1.4662	0.0045886	0.015958	0.560782	534	4	1.4662
WNK1	4	0.69019	0.74004	1	13911	1	1.8419	0.0045937	0.015975	0.560782	535	3	1.8419
ATM	4	0.9954	0.9954	1	18906	0	1.1563	0.0045998	0.015997	0.560782	536	4	1.1563
URI1	4	0.011619	0.038493	0.903779	794	3	-2.9471	0.0046068	0.016012	0.560782	537	1	-2.9471
KCNK7	4	0.99539	0.99539	1	18905	0	0.95613	0.00461	0.016026	0.560782	538	4	0.95613
YRDC	4	0.90252	0.90253	1	17007	0	2.4485	0.0046139	0.016039	0.560782	539	3	2.4485
ZBTB45	4	0.99539	0.99539	1	18904	0	1.2007	0.0046147	0.016043	0.560782	540	4	1.2007
WDR20	4	0.027996	0.082968	0.95832	1645	1	0.80069	0.0046181	0.01605	0.560782	541	2	0.80069
TMEM231	4	0.86764	0.8675	1	16336	0	1.3008	0.0046392	0.016123	0.560948	542	3	1.3008
MED18	4	0.99448	0.99451	1	18888	0	1.2951	0.004643	0.016133	0.560948	543	4	1.2951
TRAPPC3	3	0.35476	0.49261	1	9571	1	2.0795	0.0059019	0.016166	0.560948	624	2	2.0795
LRP5	4	0.99534	0.99534	1	18903	0	1.2103	0.0046578	0.01618	0.560948	544	4	1.2103
PDIA6	4	0.78202	0.79604	1	14945	1	1.58	0.0046647	0.016202	0.560948	545	3	1.58
CSTB	4	0.99527	0.99527	1	18902	0	1.0818	0.0047335	0.016449	0.565977	546	4	1.0818
HBS1L	4	0.21272	0.3748	1	7108	1	1.1207	0.0047371	0.016459	0.565977	547	3	1.1207
PSMD3	4	0.29822	0.45542	1	8600	1	1.7116	0.0047393	0.016467	0.565977	548	3	1.7116
TTC4	4	0.85345	0.85364	1	16065	1	1.6641	0.0047443	0.016488	0.565977	549	3	1.6641
TTI1	4	0.49208	0.63983	1	12014	2	1.2631	0.0047499	0.016506	0.565977	550	2	1.2631
ADAMTS20	4	0.99524	0.99524	1	18901	0	0.8402	0.0047593	0.016534	0.565977	551	4	0.8402
MSTO1	4	0.15321	0.30654	0.996307	5852	2	-1.9817	0.0047645	0.016554	0.565977	552	2	-1.9817
PFDN2	4	0.43327	0.58343	1	10966	1	1.1548	0.004817	0.016737	0.569932	553	3	1.1548
TUBB	2	0.98496	0.98502	1	18649	0	2.8579	0.0088277	0.016753	0.569932	809	2	2.8579
UMODL1	4	0.57941	0.68685	1	12880	1	1.386	0.004823	0.016759	0.569932	554	3	1.386
YBX1	3	0.91242	0.91254	1	17195	0	2.1377	0.0061454	0.016809	0.570166	639	2	2.1377
RAB5C	4	0.99515	0.99516	1	18900	0	1.0987	0.0048526	0.016855	0.570166	555	4	1.0987
COX20	4	0.36684	0.52033	1	9769	1	1.1164	0.0048532	0.016856	0.570166	556	2	1.1164
FBXO22	4	0.32355	0.47922	1	9026	2	0.52258	0.0048879	0.01697	0.571178	558	2	0.52258
MRPL50	4	0.37424	0.52737	1	9892	1	1.5099	0.004898	0.017007	0.571178	559	3	1.5099
ACTG1	4	0.2008	0.36345	1	6902	2	0.44677	0.0049053	0.017028	0.571178	561	2	0.44677
GNG5	4	0.99509	0.99511	1	18899	0	1.3844	0.0049052	0.017028	0.571178	560	4	1.3844
MRPL38	4	0.31709	0.47327	1	8922	1	2.1602	0.0049096	0.017042	0.571178	562	3	2.1602
TTC37	4	0.098116	0.21389	0.986183	4109	2	0.72757	0.0049227	0.017089	0.571178	563	2	0.72757
RPA3	3	0.37126	0.5009	1	9836	1	1.9377	0.0062564	0.017103	0.571178	648	2	1.9377
MED23	4	0.95288	0.95294	1	17996	0	1.3097	0.0049358	0.017129	0.571178	564	3	1.3097
DDX52	4	0.75994	0.78106	1	14654	1	1.4827	0.0049445	0.017154	0.571178	565	3	1.4827
AKT1	4	0.98385	0.98384	1	18629	0	1.2105	0.0049735	0.017246	0.57241	566	4	1.2105
HSPA9	4	0.2333	0.39417	1	7454	1	1.3331	0.0049747	0.017251	0.57241	567	3	1.3331
MRPS30	4	0.82349	0.82744	1	15563	1	1.5625	0.004989	0.017301	0.572587	568	3	1.5625
PABPC1	4	0.995	0.99502	1	18898	0	1.4789	0.0049958	0.017317	0.572587	569	4	1.4789
SIN3A	4	0.94653	0.94657	1	17863	0	1.1119	0.0050102	0.01736	0.573035	570	3	1.1119
OMP	4	0.80319	0.81146	1	15253	1	1.3848	0.0050234	0.017405	0.573515	571	3	1.3848
ISOC1	4	0.99496	0.99498	1	18897	0	0.58154	0.0050375	0.01746	0.574351	573	4	0.58154
LCNL1	4	0.99492	0.99493	1	18896	0	1.244	0.0050846	0.017616	0.578468	574	4	1.244
SYNGAP1	4	0.97698	0.97718	1	18489	0	1.4649	0.0050934	0.017648	0.578546	575	4	1.4649
CYFIP1	4	0.40865	0.55994	1	10507	1	1.2781	0.0051144	0.017719	0.579878	576	3	1.2781
LMAN2	4	0.99482	0.99483	1	18895	0	1.0993	0.0051827	0.017927	0.583276	577	4	1.0993
FBXO5	4	0.057572	0.14031	0.970624	2748	1	1.1544	0.0051849	0.017932	0.583276	579	3	1.1544
OIP5	4	0.91523	0.91528	1	17238	0	0.93905	0.0051848	0.017932	0.583276	578	3	0.93905
MPP2	4	0.88585	0.88579	1	16689	0	1.3091	0.0051902	0.017954	0.583276	580	3	1.3091
BAHCC1	4	0.9542	0.95421	1	18018	0	1.6312	0.0051963	0.017976	0.583276	581	3	1.6312
FASTKD5	4	0.78548	0.79851	1	14997	1	1.0973	0.0052151	0.018041	0.583698	582	3	1.0973
MAGOHB	4	0.97358	0.97372	1	18416	0	1.4145	0.0052187	0.018055	0.583698	583	3	1.4145
GPI	4	0.14063	0.28601	0.994868	5457	2	-0.45211	0.0052276	0.01808	0.583698	584	2	-0.45211
RBX1	4	0.36923	0.52259	1	9810	1	0.65058	0.0052374	0.018118	0.583916	585	3	0.65058
LCE3D	4	0.49226	0.64002	1	12020	1	1.3728	0.0052456	0.01815	0.583983	586	3	1.3728
KATNB1	3	0.20047	0.3183	0.998863	6895	2	-1.2402	0.0066897	0.018216	0.585115	678	1	-1.2402
CRABP2	4	0.98551	0.98549	1	18665	0	1.0782	0.0053062	0.018349	0.587726	587	4	1.0782
ENTPD8	4	0.1245	0.25912	0.991379	4965	1	1.4005	0.0053161	0.018379	0.587726	588	3	1.4005
ANXA11	4	0.99468	0.9947	1	18894	0	1.276	0.0053195	0.01839	0.587726	589	4	1.276
LAS1L	4	0.12649	0.26245	0.991379	5026	2	-0.082583	0.0053424	0.018464	0.588391	590	2	-0.082583
ATP5D	4	0.038885	0.10456	0.962688	2067	2	-3.2492	0.0053448	0.018472	0.588391	591	2	-3.2492
SYBU	4	0.89346	0.89338	1	16842	0	1.0671	0.005422	0.018725	0.595468	593	3	1.0671
HINFP	4	0.23209	0.39306	1	7442	1	1.2621	0.0054475	0.018821	0.59554	594	3	1.2621
INMT	4	0.99453	0.99455	1	18892	0	0.61653	0.0054664	0.01888	0.59554	595	4	0.61653
NBPF9	4	0.62113	0.70561	1	13255	1	1.7187	0.0054816	0.018925	0.59554	596	3	1.7187
DSCC1	4	0.33673	0.49182	1	9270	1	1.407	0.0054908	0.018958	0.59554	597	2	1.407
NKX2-8	4	0.98838	0.98838	1	18734	0	0.92874	0.0054952	0.018987	0.59554	598	4	0.92874
PROCR	4	0.74686	0.7727	1	14496	1	1.3664	0.0054989	0.018995	0.59554	599	3	1.3664
OR52N1	4	0.71653	0.75459	1	14168	1	0.8961	0.0055	0.018998	0.59554	600	3	0.8961
KRCC1	4	0.77349	0.7901	1	14818	1	1.3755	0.0055118	0.019032	0.59554	601	3	1.3755
CLNS1A	4	0.99448	0.99451	1	18890	0	1.6115	0.0055175	0.019052	0.59554	603	4	1.6115
SH3BGRL2	4	0.99448	0.99451	1	18889	0	0.74838	0.0055186	0.019057	0.59554	604	4	0.74838
DCTN6	3	0.37178	0.50118	1	9848	1	2.2434	0.007009	0.01907	0.59554	697	2	2.2434
BCAR3	4	0.99445	0.99447	1	18887	0	0.63443	0.0055496	0.019149	0.596631	605	4	0.63443
SERHL2	3	0.80156	0.80161	1	15231	0	1.3689	0.007046	0.019168	0.596631	700	2	1.3689
SSBP1	4	0.50716	0.65437	1	12276	1	1.7383	0.0056246	0.0194	0.602866	606	3	1.7383
POU5F2	4	0.99436	0.99438	1	18886	0	0.7441	0.0056424	0.019453	0.602866	607	4	0.7441
RICTOR	4	0.46502	0.61364	1	11563	1	1.5123	0.0056492	0.019475	0.602866	608	3	1.5123
RPL8	4	0.13206	0.27174	0.991379	5204	3	-3.0743	0.0056576	0.019504	0.602866	609	1	-3.0743
FBXL19	4	0.99433	0.99436	1	18884	0	0.90371	0.0056685	0.019539	0.602866	610	4	0.90371
CRLF2	4	0.99433	0.99435	1	18883	0	1.0162	0.0056739	0.019557	0.602866	611	4	1.0162
RSPO2	4	0.99429	0.99432	1	18882	0	0.63804	0.00571	0.019671	0.605403	612	4	0.63804
NXF1	4	0.16518	0.32587	0.998863	6190	2	-1.5386	0.0057272	0.019735	0.606404	613	2	-1.5386
AP3D1	4	0.99425	0.99428	1	18880	0	0.9779	0.0057507	0.019804	0.607544	615	4	0.9779
PSMD2	4	0.65795	0.72331	1	13591	1	1.0204	0.0057741	0.019869	0.608554	616	2	1.0204
GOLGA8H	3	0.99264	0.99275	1	18843	0	1.4904	0.0073625	0.019992	0.610753	723	3	1.4904
PNO1	4	0.0065568	0.022441	0.886128	481	3	-3.6628	0.0058151	0.020005	0.610753	617	1	-3.6628
LINC00452	4	0.8327	0.83515	1	15701	1	0.806	0.0058401	0.020086	0.611414	618	3	0.806
DDX59	4	0.2777	0.43602	1	8240	1	1.9696	0.0058459	0.020104	0.611414	619	3	1.9696
NCKAP1	4	0.99415	0.99419	1	18879	0	1.5291	0.0058515	0.020122	0.611414	620	4	1.5291
PIK3CD	4	0.80683	0.81422	1	15311	1	1.0557	0.0058638	0.020165	0.611732	621	2	1.0557
NAE1	4	0.34005	0.49497	1	9322	1	1.1114	0.0058922	0.020265	0.612764	622	3	1.1114
MTG1	4	0.94107	0.94115	1	17759	0	1.4832	0.0059017	0.020296	0.612764	623	3	1.4832
C2orf81	4	0.99408	0.99412	1	18878	0	1.1379	0.0059177	0.020354	0.612764	625	4	1.1379
ORAOV1	4	0.031839	0.090637	0.96032	1788	3	-4.8987	0.0059201	0.020359	0.612764	626	1	-4.8987
MIPEP	4	0.99408	0.99412	1	18877	0	1.4224	0.005921	0.020364	0.612764	627	4	1.4224
ADAM19	4	0.92165	0.9218	1	17373	0	1.2423	0.0059286	0.020391	0.612764	628	3	1.2423
PPIL1	4	0.99161	0.99165	1	18815	0	1.3025	0.0059446	0.020455	0.612891	629	4	1.3025
ZNF813	4	0.95079	0.95083	1	17954	0	1.2248	0.005946	0.02046	0.612891	630	3	1.2248
SETD1A	4	0.45205	0.60123	1	11312	1	1.5984	0.0059726	0.020547	0.614535	631	3	1.5984
WFDC5	3	0.66231	0.67775	1	13634	1	1.1325	0.007628	0.020679	0.617437	743	2	1.1325
SERINC2	4	0.049094	0.12423	0.967392	2446	2	0.53107	0.0060163	0.020708	0.617437	632	2	0.53107
LDHAL6A	3	0.83543	0.83545	1	15746	0	1.445	0.0076627	0.020772	0.618211	748	2	1.445
TSSC1	4	0.99396	0.994	1	18875	0	0.77883	0.0060424	0.020799	0.618211	633	4	0.77883
GINS1	4	0.094314	0.20733	0.986183	3984	2	-1.4046	0.0060739	0.0209	0.61885	634	2	-1.4046
WDR3	4	0.72103	0.75724	1	14221	1	1.8731	0.0060776	0.020914	0.61885	635	3	1.8731
CT47A5	3	0.99229	0.9924	1	18831	0	0.71578	0.0077138	0.020918	0.61885	750	3	0.71578
MRPL41	4	0.99128	0.9913	1	18809	0	1.9713	0.0061276	0.021059	0.620114	636	4	1.9713
EMC3	4	0.75499	0.77791	1	14592	1	1.1153	0.0061301	0.021067	0.620114	637	2	1.1153
CENPV	4	0.93142	0.93155	1	17572	0	1.2272	0.0061319	0.021073	0.620114	638	3	1.2272
CDC27	3	0.28077	0.41442	1	8292	1	2.0785	0.0077827	0.02109	0.620114	753	2	2.0785
BSDC1	4	0.99385	0.99389	1	18874	0	0.59448	0.0061459	0.021123	0.62012	640	4	0.59448
DIEXF	4	0.1834	0.34707	0.998863	6601	1	1.02	0.0061658	0.021193	0.620919	641	2	1.02
AURKAIP1	4	0.99383	0.99386	1	18873	0	1.4831	0.0061738	0.021215	0.620919	642	4	1.4831
SHISA8	4	0.65924	0.72396	1	13604	1	0.96245	0.0062207	0.021366	0.62377	643	3	0.96245
SLC20A1	4	0.91471	0.91475	1	17232	0	1.5076	0.0062241	0.021378	0.62377	644	3	1.5076
FPGS	4	0.98836	0.98836	1	18731	0	1.5409	0.0062426	0.021442	0.62395	645	4	1.5409
KDM6A	4	0.99374	0.99378	1	18872	0	0.95779	0.0062555	0.021481	0.62395	646	4	0.95779
RPS17	4	0.6322	0.71079	1	13330	1	2.3312	0.0062566	0.021482	0.62395	649	3	2.3312
CPSF1	4	0.69606	0.74319	1	13964	1	0.17246	0.0063139	0.021654	0.625368	651	1	0.17246
C7orf26	4	0.97535	0.97553	1	18452	0	1.4666	0.0063139	0.021654	0.625368	650	4	1.4666
CD44	4	0.9263	0.92645	1	17465	0	0.93231	0.0063207	0.021681	0.625368	652	3	0.93231
GTF2H1	4	0.9806	0.98066	1	18558	0	1.1284	0.0063247	0.021688	0.625368	653	4	1.1284
SULT1A4	4	0.94695	0.94701	1	17872	0	2.0048	0.0063268	0.021694	0.625368	654	3	2.0048
MRPS26	4	0.22074	0.38232	1	7253	1	1.3621	0.0063563	0.021798	0.627308	655	3	1.3621
HS3ST2	4	0.99363	0.99366	1	18869	0	0.86022	0.0063689	0.021839	0.627308	656	4	0.86022
RALA	4	0.048332	0.1228	0.967239	2423	1	1.5573	0.0063752	0.02186	0.627308	657	3	1.5573
SNN	4	0.8337	0.83598	1	15717	1	1.384	0.0063853	0.021894	0.627332	658	3	1.384
ASPDH	4	0.99359	0.99362	1	18867	0	0.60809	0.006413	0.021979	0.627686	659	4	0.60809
RNH1	4	0.97383	0.97396	1	18420	0	1.6198	0.0064198	0.021993	0.627686	660	3	1.6198
HBQ1	4	0.20558	0.36801	1	6984	1	1.5226	0.0064254	0.022015	0.627686	661	3	1.5226
OXLD1	4	0.99356	0.9936	1	18866	0	1.2809	0.0064369	0.022056	0.627686	662	4	1.2809
RPEL1	4	0.045051	0.11653	0.965775	2297	2	-3.7881	0.0064451	0.022086	0.627686	663	2	-3.7881
DGAT2	4	0.99355	0.99357	1	18865	0	0.94692	0.0064549	0.022113	0.627686	664	4	0.94692
PGK1	4	0.34479	0.49941	1	9407	1	1.7995	0.0064748	0.022168	0.627686	665	3	1.7995
LYAR	4	0.50676	0.65397	1	12268	1	0.90304	0.006475	0.022169	0.627686	666	2	0.90304
RBM19	4	0.092882	0.20482	0.986183	3942	2	-2.4646	0.0064899	0.022222	0.628266	667	2	-2.4646
CFAP99	4	0.9935	0.99353	1	18863	0	0.65707	0.0065043	0.022263	0.628443	668	4	0.65707
CCDC120	4	0.99349	0.99352	1	18862	0	0.9403	0.0065127	0.022294	0.628443	669	4	0.9403
AGXT	4	0.99347	0.99351	1	18861	0	0.9138	0.0065261	0.02234	0.628647	670	4	0.9138
EIF3A	4	0.55265	0.67558	1	12667	1	1.877	0.0065347	0.022367	0.628647	671	3	1.877
IL1RL1	4	0.98079	0.98083	1	18562	0	0.91196	0.0065898	0.022546	0.632122	672	4	0.91196
POLR1C	4	0.23708	0.39777	1	7509	2	-0.33339	0.0065947	0.022558	0.632122	673	2	-0.33339
TPSG1	4	0.13227	0.27208	0.991379	5212	1	1.7508	0.0066097	0.022607	0.632122	674	3	1.7508
CEL	4	0.27477	0.43321	1	8177	2	0.31712	0.0066147	0.022623	0.632122	675	2	0.31712
PPIAL4E	3	0.069756	0.15457	0.972935	3176	2	-5.8423	0.0084213	0.022748	0.634682	785	1	-5.8423
FZD5	4	0.99333	0.99336	1	18860	0	0.87352	0.0066738	0.022822	0.63504	676	4	0.87352
KPRP	4	0.87824	0.8782	1	16551	0	0.66607	0.0066751	0.022827	0.63504	677	2	0.66607
PIGQ	4	0.71443	0.75338	1	14139	1	1.5876	0.0066902	0.022886	0.635743	679	3	1.5876
IARS2	3	0.96708	0.96729	1	18276	0	1.0436	0.0085	0.022947	0.636518	790	3	1.0436
HOXD1	4	0.968	0.96806	1	18294	0	0.99785	0.006725	0.023001	0.636518	680	3	0.99785
ALG10	4	0.66659	0.72765	1	13679	1	1.0036	0.0067354	0.023046	0.636518	681	3	1.0036
NEU1	4	0.58401	0.6889	1	12931	1	0.89669	0.0067356	0.023047	0.636518	682	2	0.89669
COPE	3	0.39339	0.51211	1	10233	1	1.5682	0.0085787	0.023144	0.638271	795	2	1.5682
RRAGD	4	0.95655	0.95655	1	18079	0	1.2599	0.0068259	0.023322	0.642273	683	3	1.2599
TBC1D3B	4	0.27598	0.43437	1	8205	2	0.26348	0.0068649	0.023439	0.643599	684	2	0.26348
TAF13	4	0.9931	0.99312	1	18857	0	1.2604	0.006897	0.023539	0.643599	685	4	1.2604
HCFC1	4	0.17695	0.34099	0.998863	6480	2	-1.3452	0.0069087	0.023572	0.643599	686	2	-1.3452
RPL18	4	0.043961	0.11449	0.965775	2260	3	-4.2192	0.0069174	0.023594	0.643599	687	1	-4.2192
AGFG2	4	0.99308	0.9931	1	18856	0	0.65659	0.0069223	0.023614	0.643599	688	4	0.65659
COA6	4	0.96377	0.96381	1	18205	0	1.4961	0.0069428	0.023677	0.643599	689	3	1.4961
HERC3	4	0.99305	0.99307	1	18855	0	0.56203	0.0069527	0.023706	0.643599	690	4	0.56203
ADCY7	4	0.7156	0.75406	1	14153	1	1.2339	0.0069651	0.023754	0.643599	691	3	1.2339
HSCB	4	0.46302	0.61176	1	11524	2	0.093737	0.0069698	0.023773	0.643599	692	2	0.093737
UAP1	4	0.16865	0.33135	0.998863	6290	1	1.1519	0.0069791	0.023802	0.643599	693	3	1.1519
TSG101	4	0.12826	0.26542	0.991379	5077	2	0.59542	0.0069806	0.023806	0.643599	694	2	0.59542
RPS27A	3	0.99114	0.99124	1	18806	0	1.8896	0.0088579	0.023839	0.643599	810	3	1.8896
ACAD9	4	0.99301	0.99303	1	18854	0	0.79035	0.0069896	0.02384	0.643599	695	4	0.79035
DDR1	4	0.92268	0.92282	1	17397	0	0.89745	0.0069899	0.023842	0.643599	696	3	0.89745
DZANK1	4	0.075751	0.17397	0.97774	3388	2	0.64178	0.0070166	0.023934	0.645163	698	2	0.64178
MT3	4	0.89517	0.89511	1	16868	0	1.2819	0.0070436	0.024014	0.646416	699	3	1.2819
FAM98C	4	0.99292	0.99295	1	18853	0	1.2911	0.007078	0.024133	0.64871	701	4	1.2911
C10orf91	4	0.96961	0.96966	1	18334	0	0.89876	0.0071085	0.02424	0.649903	702	3	0.89876
HGS	4	0.98265	0.98268	1	18607	0	1.2436	0.0071107	0.024246	0.649903	703	4	1.2436
PHGDH	4	0.98473	0.98473	1	18642	0	1.274	0.0071462	0.02437	0.65188	704	4	1.274
UBD	4	0.99285	0.99288	1	18852	0	0.72488	0.0071516	0.024388	0.65188	705	4	0.72488
MTA1	4	0.7671	0.78583	1	14743	1	1.3287	0.0071672	0.024437	0.652231	706	3	1.3287
NELFCD	4	0.51897	0.66232	1	12411	1	2.3125	0.007189	0.024509	0.652231	707	3	2.3125
SPATA32	4	0.80316	0.81143	1	15252	1	1.0505	0.0072022	0.024546	0.652231	708	3	1.0505
MAP7	4	0.99279	0.99281	1	18851	0	1.1085	0.0072128	0.024577	0.652231	709	4	1.1085
GTF2H2C	4	0.75193	0.77597	1	14553	1	1.5092	0.0072401	0.024656	0.652231	710	3	1.5092
CLPSL2	4	0.99274	0.99277	1	18850	0	1.3993	0.0072599	0.024719	0.652231	711	4	1.3993
MRPL17	4	0.73382	0.76465	1	14349	1	1.6576	0.0072768	0.02477	0.652231	712	3	1.6576
ZDHHC23	3	0.99079	0.99092	1	18796	0	1.0385	0.0092096	0.024776	0.652231	826	3	1.0385
TXNDC15	4	0.99272	0.99275	1	18848	0	0.58116	0.0072835	0.024795	0.652231	713	4	0.58116
ZNF648	4	0.99271	0.99274	1	18847	0	0.87992	0.0072888	0.024814	0.652231	714	4	0.87992
GFRA4	4	0.96871	0.96877	1	18313	0	1.1736	0.0073076	0.024872	0.652231	715	3	1.1736
PPFIBP2	4	0.79593	0.80601	1	15156	1	1.1243	0.0073098	0.024879	0.652231	716	3	1.1243
MTHFD1L	4	0.99268	0.99271	1	18846	0	1.1726	0.0073204	0.024914	0.652231	717	4	1.1726
LACTB2	4	0.99267	0.99271	1	18845	0	0.65492	0.0073257	0.024934	0.652231	718	4	0.65492
GADD45A	4	0.5442	0.67216	1	12605	1	1.2609	0.0073294	0.024945	0.652231	719	3	1.2609
PHF21B	4	0.71257	0.75229	1	14127	1	0.97978	0.0073386	0.024972	0.652231	720	3	0.97978
ATG3	4	0.99266	0.99269	1	18844	0	0.82436	0.0073429	0.024987	0.652231	721	4	0.82436
PAGR1	4	0.6327	0.71105	1	13337	1	0.92594	0.0073563	0.025022	0.652231	722	3	0.92594
CD68	4	0.67014	0.72947	1	13710	1	0.99054	0.0073663	0.025049	0.652231	724	2	0.99054
MATN1	4	0.9926	0.99263	1	18842	0	0.84745	0.007396	0.025145	0.653803	725	4	0.84745
OGFOD1	4	0.99259	0.99261	1	18841	0	1.0968	0.0074146	0.025206	0.653803	726	4	1.0968
PIM1	4	0.99257	0.99261	1	18840	0	1.0622	0.0074259	0.025239	0.653803	727	4	1.0622
POLR3K	4	0.48742	0.6353	1	11934	2	0.16391	0.0074419	0.025282	0.653803	728	1	0.16391
NUDT22	4	0.99254	0.99257	1	18839	0	0.63889	0.007456	0.02533	0.653803	729	4	0.63889
SDHA	4	0.60381	0.69767	1	13099	1	1.1395	0.0074882	0.025439	0.653803	731	2	1.1395
MIF	4	0.99251	0.99254	1	18838	0	0.74538	0.0074882	0.025439	0.653803	730	4	0.74538
RTTN	4	0.99251	0.99253	1	18837	0	0.87932	0.0074922	0.02545	0.653803	732	4	0.87932
USP17L30	4	0.11095	0.23608	0.988621	4527	2	-2.9896	0.0074944	0.025457	0.653803	733	1	-2.9896
ATP1A1	4	0.24999	0.40988	1	7750	1	1.1446	0.0074991	0.025476	0.653803	734	3	1.1446
SNRPF	2	0.98643	0.98648	1	18690	0	2.5355	0.013565	0.025494	0.653803	1070	2	2.5355
KLF9	4	0.99248	0.9925	1	18836	0	0.65737	0.0075231	0.025548	0.653803	735	4	0.65737
RNASE6	4	0.99247	0.99249	1	18835	0	1.0591	0.0075272	0.025562	0.653803	736	4	1.0591
P2RY11	4	0.72691	0.76067	1	14275	1	1.0721	0.0075362	0.025588	0.653803	737	3	1.0721
BCL11B	4	0.75482	0.7778	1	14590	1	1.0362	0.0075688	0.02569	0.653915	738	3	1.0362
MCM5	4	0.27918	0.43745	1	8265	1	1.459	0.0075789	0.025719	0.653915	739	3	1.459
EME1	4	0.78643	0.79918	1	15008	1	1.0138	0.0075843	0.025733	0.653915	740	3	1.0138
IL18BP	4	0.40496	0.55642	1	10431	2	0.61146	0.007611	0.025819	0.653915	741	2	0.61146
RBBP8NL	4	0.12807	0.26511	0.991379	5072	1	1.5508	0.0076209	0.025844	0.653915	742	3	1.5508
WDR24	4	0.64169	0.71533	1	13427	1	1.2657	0.0076517	0.025934	0.653915	744	3	1.2657
ERO1L	4	0.1925	0.35566	0.998885	6776	1	1.1271	0.0076527	0.025936	0.653915	745	3	1.1271
SNX5	4	0.99234	0.99237	1	18833	0	0.73241	0.0076588	0.025951	0.653915	746	4	0.73241
GPR182	4	0.94794	0.948	1	17887	0	1.1465	0.0076618	0.025961	0.653915	747	3	1.1465
EIF2S2	3	0.62051	0.64745	1	13245	1	-0.051419	0.0096795	0.025969	0.653915	864	1	-0.051419
PRDX2	4	0.99233	0.99236	1	18832	0	1.2102	0.007667	0.025974	0.653915	749	4	1.2102
CCNC	3	0.99031	0.99043	1	18781	0	1.5152	0.0096922	0.026003	0.653915	866	3	1.5152
POLR2A	3	0.11925	0.21758	0.986183	4799	2	-4.1707	0.0097187	0.026076	0.65489	868	1	-4.1707
GPC6	4	0.98703	0.98698	1	18704	0	1.0892	0.0077715	0.026307	0.659298	751	4	1.0892
LOC441155	4	0.99222	0.99225	1	18830	0	0.81353	0.0077755	0.026321	0.659298	752	4	0.81353
GUCD1	4	0.99221	0.99223	1	18829	0	0.68231	0.0077893	0.026363	0.659485	754	4	0.68231
PPP1R3E	4	0.99219	0.99222	1	18828	0	1.044	0.0078059	0.026416	0.659956	755	4	1.044
SKIDA1	4	0.99207	0.99209	1	18827	0	1.0545	0.0079285	0.026807	0.666978	756	4	1.0545
TEX10	4	0.10094	0.21872	0.986183	4210	2	-1.9105	0.0079305	0.026813	0.666978	757	2	-1.9105
MYOD1	4	0.94332	0.94342	1	17804	0	1.1751	0.0079379	0.02683	0.666978	758	3	1.1751
RABGGTA	4	0.11217	0.23823	0.988621	4575	2	-1.9599	0.0079414	0.026837	0.666978	759	2	-1.9599
TAL2	4	0.39769	0.54954	1	10301	1	1.0475	0.0079636	0.026908	0.667002	760	3	1.0475
PAH	4	0.99203	0.99205	1	18826	0	0.69163	0.0079706	0.02693	0.667002	761	4	0.69163
FUT2	4	0.70091	0.74585	1	14013	1	0.88363	0.0079729	0.026943	0.667002	762	3	0.88363
ETAA1	4	0.28447	0.44241	1	8363	1	1.1538	0.0080337	0.027139	0.670994	763	3	1.1538
PPIC	4	0.38181	0.53443	1	10029	1	1.2386	0.008076	0.027278	0.673555	764	3	1.2386
UBA3	4	0.57223	0.68371	1	12831	1	1.3263	0.0081563	0.027528	0.678091	765	3	1.3263
TNFRSF21	4	0.99184	0.99186	1	18824	0	0.75574	0.0081608	0.027541	0.678091	766	4	0.75574
CDKL2	4	0.99182	0.99184	1	18823	0	0.85903	0.0081838	0.027607	0.678091	767	4	0.85903
ID4	4	0.99181	0.99184	1	18822	0	0.8642	0.0081852	0.027614	0.678091	768	4	0.8642
QPCT	4	0.99181	0.99183	1	18821	0	0.87786	0.0081924	0.027639	0.678091	769	4	0.87786
DNAAF5	4	0.99178	0.99181	1	18820	0	0.90508	0.0082197	0.027722	0.678413	770	4	0.90508
UBAP1	4	0.99175	0.99178	1	18819	0	1.1512	0.0082456	0.02781	0.678413	771	4	1.1512
CCND3	4	0.096342	0.21087	0.986183	4053	2	-2.2552	0.0082617	0.027865	0.678413	772	2	-2.2552
INTS10	4	0.59457	0.69351	1	13017	1	1.5566	0.0082633	0.027868	0.678413	774	3	1.5566
APOA4	4	0.99174	0.99176	1	18818	0	0.62776	0.008263	0.027868	0.678413	773	4	0.62776
ACTRT2	4	0.058555	0.14215	0.970624	2786	1	0.97085	0.0082729	0.0279	0.678413	776	3	0.97085
ANKRD55	4	0.42838	0.57881	1	10879	1	1.5095	0.0082729	0.0279	0.678413	775	3	1.5095
DOCK3	4	0.073611	0.17003	0.977305	3306	1	1.0052	0.0083064	0.028001	0.678808	777	3	1.0052
DDX41	4	0.99169	0.99172	1	18817	0	1.1282	0.0083079	0.028007	0.678808	778	4	1.1282
CSF1	4	0.99169	0.99172	1	18816	0	0.89931	0.0083122	0.028023	0.678808	779	4	0.89931
TANC1	4	0.064582	0.15347	0.972935	3003	2	-0.36512	0.0083343	0.028095	0.678987	780	2	-0.36512
TMEM208	4	0.21811	0.37986	1	7202	2	0.53462	0.0083399	0.02811	0.678987	781	2	0.53462
MCMBP	4	0.38275	0.5353	1	10049	1	1.5065	0.0083496	0.028137	0.678987	782	3	1.5065
MRPL23	4	0.8738	0.87373	1	16456	0	1.5465	0.0083856	0.028251	0.680865	783	3	1.5465
MRRF	4	0.99159	0.99163	1	18814	0	1.0534	0.0084114	0.028329	0.681903	784	4	1.0534
RASA4B	4	0.98715	0.98711	1	18707	0	1.1547	0.0084316	0.028396	0.682341	786	4	1.1547
C11orf57	4	0.40934	0.56061	1	10520	2	-0.17929	0.008438	0.028419	0.682341	787	2	-0.17929
RSPH10B2	4	0.99153	0.99156	1	18813	0	1.2901	0.0084716	0.028534	0.684243	788	4	1.2901
RNASEH2A	4	0.71066	0.7512	1	14110	1	1.214	0.0084904	0.028594	0.684499	789	3	1.214
GATB	4	0.95754	0.95756	1	18094	0	1.5198	0.0085044	0.028638	0.684499	791	3	1.5198
ACY3	4	0.93152	0.93165	1	17573	0	1.1272	0.0085087	0.028652	0.684499	792	3	1.1272
SRSF6	4	0.4362	0.58614	1	11016	1	1.3076	0.0085596	0.028813	0.687113	793	2	1.3076
NAA50	4	0.45205	0.60123	1	11313	1	1.3377	0.0085653	0.028833	0.687113	794	3	1.3377
TMEM189	4	0.14681	0.29608	0.995233	5660	1	1.2619	0.0085873	0.028912	0.687879	796	3	1.2619
NPBWR2	4	0.79267	0.80364	1	15098	1	0.45306	0.0085952	0.028938	0.687879	797	2	0.45306
ABHD16B	4	0.98963	0.98959	1	18759	0	1.2146	0.0086278	0.02905	0.689078	798	4	1.2146
TSR3	4	0.60292	0.69728	1	13089	1	1.7847	0.0086437	0.029103	0.689078	799	3	1.7847
SLC25A28	4	0.055626	0.13673	0.970624	2671	2	-1.7085	0.0086448	0.029107	0.689078	800	2	-1.7085
PTGIR	4	0.58961	0.69132	1	12975	1	1.1244	0.0086536	0.02914	0.689078	801	3	1.1244
MGAT1	4	0.98753	0.9875	1	18713	0	0.84874	0.0086634	0.029175	0.689078	802	4	0.84874
FCHO1	4	0.96656	0.96661	1	18265	0	1.1492	0.0086708	0.029204	0.689078	803	3	1.1492
PRPF18	4	0.99131	0.99134	1	18810	0	0.88507	0.0086872	0.029258	0.689486	804	4	0.88507
RRP12	3	0.12343	0.22282	0.986183	4935	2	-4.0489	0.010976	0.029326	0.689889	944	1	-4.0489
POLG	4	0.85363	0.8538	1	16068	1	1.372	0.0087177	0.029353	0.689889	805	3	1.372
PSMB1	4	0.41152	0.56275	1	10563	1	1.6244	0.0087276	0.029383	0.689889	806	3	1.6244
POLR3C	3	0.092092	0.18324	0.985164	3919	2	-5.0263	0.011054	0.029511	0.692031	949	1	-5.0263
METTL7B	4	0.99122	0.99125	1	18808	0	0.52092	0.0087791	0.029561	0.692359	807	4	0.52092
YAF2	4	0.99121	0.99123	1	18807	0	0.84316	0.0087912	0.0296	0.692433	808	4	0.84316
FCN1	4	0.98682	0.98675	1	18701	0	1.3808	0.0088625	0.029818	0.69667	811	4	1.3808
DCTN5	4	0.34835	0.5028	1	9472	2	-0.08341	0.0088798	0.029869	0.697016	812	2	-0.08341
BRI3BP	4	0.9911	0.99111	1	18804	0	0.76591	0.0089023	0.029944	0.697905	813	4	0.76591
PLA2G3	4	0.73123	0.76315	1	14320	1	1.6245	0.0089193	0.03	0.698357	814	3	1.6245
LANCL2	4	0.99097	0.99097	1	18802	0	0.85781	0.0090345	0.030374	0.706204	815	4	0.85781
HNRNPU	4	0.69914	0.74488	1	13993	1	1.9569	0.0090711	0.030493	0.708113	816	3	1.9569
RBFA	4	0.99091	0.99091	1	18801	0	1.2098	0.0090887	0.03055	0.708421	817	4	1.2098
SRF	4	0.044829	0.11612	0.965775	2292	2	-3.5111	0.0091191	0.030631	0.708421	818	2	-3.5111
C17orf77	4	0.99086	0.99086	1	18800	0	0.57632	0.0091353	0.030694	0.708421	819	4	0.57632
HTR4	4	0.99086	0.99086	1	18799	0	0.80069	0.0091369	0.030699	0.708421	820	4	0.80069
PRAMEF1	4	0.83133	0.83403	1	15679	1	0.36679	0.0091715	0.030812	0.708421	821	2	0.36679
SHOC2	4	0.96771	0.96777	1	18289	0	1.4097	0.0091879	0.030861	0.708421	822	3	1.4097
FPR3	4	0.99081	0.9908	1	18798	0	0.64665	0.0091931	0.03088	0.708421	823	4	0.64665
HEXDC	4	0.9908	0.99079	1	18797	0	0.76893	0.0091994	0.030904	0.708421	824	4	0.76893
C15orf41	4	0.28077	0.43899	1	8293	1	1.4764	0.009203	0.030918	0.708421	825	3	1.4764
TBC1D10B	4	0.98466	0.98464	1	18641	0	1.0521	0.0092235	0.030988	0.708421	827	4	1.0521
HTR3B	4	0.99077	0.99076	1	18795	0	1.0886	0.0092292	0.031009	0.708421	828	4	1.0886
CSMD3	4	0.99076	0.99075	1	18794	0	0.9637	0.0092449	0.031056	0.708421	829	4	0.9637
DONSON	4	0.69448	0.74238	1	13948	1	1.2912	0.0092702	0.031127	0.708421	830	2	1.2912
ATP6V1E1	4	0.13006	0.26843	0.991379	5140	2	-0.31673	0.0092763	0.03115	0.708421	831	2	-0.31673
FUT11	4	0.78613	0.79896	1	15005	1	1.3109	0.009298	0.031223	0.708421	832	3	1.3109
HOXD4	4	0.99069	0.99069	1	18793	0	0.73047	0.0093064	0.031249	0.708421	833	4	0.73047
EXTL1	4	0.99069	0.99069	1	18792	0	0.79632	0.009308	0.031253	0.708421	834	4	0.79632
RPL10A	4	0.40191	0.55361	1	10380	2	1.0048	0.0093173	0.031284	0.708421	835	2	1.0048
UQCRFS1	4	0.92427	0.92442	1	17425	0	0.93965	0.0093286	0.03131	0.708421	836	2	0.93965
SNAPC2	4	0.93232	0.93241	1	17592	0	1.3592	0.0093291	0.031312	0.708421	837	3	1.3592
PAFAH1B3	4	0.46828	0.61679	1	11617	1	0.65781	0.0093468	0.031365	0.708421	838	2	0.65781
CPSF4L	4	0.67222	0.73055	1	13730	1	0.72426	0.0093527	0.031392	0.708421	839	2	0.72426
PDCL3	4	0.99062	0.99062	1	18790	0	0.73522	0.0093777	0.031481	0.708421	840	4	0.73522
GTF3C6	4	0.38229	0.53487	1	10036	1	1.3457	0.0093882	0.031508	0.708421	841	3	1.3457
UGP2	4	0.90684	0.90683	1	17080	0	1.3413	0.0093884	0.031508	0.708421	842	3	1.3413
GRAMD3	4	0.56715	0.6816	1	12793	1	1.5358	0.009391	0.031521	0.708421	843	3	1.5358
PET117	4	0.9778	0.97799	1	18501	0	1.5511	0.0093941	0.031531	0.708421	844	4	1.5511
TXN	3	0.042659	0.10388	0.962371	2209	2	-7.0834	0.011879	0.031544	0.708421	985	1	-7.0834
EHD2	4	0.9821	0.98212	1	18593	0	0.96402	0.0094247	0.031616	0.708861	845	4	0.96402
HEATR1	4	0.77609	0.79188	1	14854	1	0.56971	0.0094334	0.031645	0.708861	846	2	0.56971
PYCR1	4	0.99056	0.99054	1	18789	0	0.89632	0.0094446	0.031682	0.708861	847	4	0.89632
BZW2	4	0.99055	0.99054	1	18788	0	1.087	0.0094542	0.031719	0.708861	848	4	1.087
TXNIP	4	0.99053	0.99052	1	18787	0	0.48636	0.0094734	0.031776	0.708861	849	4	0.48636
LENG1	4	0.87122	0.87113	1	16404	0	0.57582	0.0094857	0.031814	0.708861	850	2	0.57582
KDELR3	4	0.99051	0.9905	1	18786	0	0.91675	0.0094878	0.031823	0.708861	851	4	0.91675
RGAG1	4	0.96232	0.96234	1	18167	0	1.0122	0.0095308	0.031958	0.71077	852	3	1.0122
IDI1	4	0.36787	0.52127	1	9783	1	0.29043	0.0095381	0.031983	0.71077	853	2	0.29043
EIF2B2	3	0.98792	0.98808	1	18723	0	1.2046	0.012083	0.032047	0.711003	994	3	1.2046
C1QTNF6	4	0.99043	0.99042	1	18784	0	1.0972	0.0095731	0.032101	0.711003	854	4	1.0972
CMTR1	4	0.26687	0.42582	1	8037	2	-1.5998	0.0095905	0.032152	0.711003	855	1	-1.5998
ASAP1	4	0.99038	0.99037	1	18783	0	0.80784	0.00962	0.032242	0.711003	856	4	0.80784
LGALS9C	4	0.99037	0.99037	1	18782	0	0.63906	0.0096281	0.032268	0.711003	857	4	0.63906
CEACAM5	4	0.92541	0.92555	1	17446	0	1.0836	0.0096313	0.032279	0.711003	858	3	1.0836
RPL7L1	4	0.54659	0.67314	1	12623	1	1.1087	0.0096428	0.032317	0.711003	859	2	1.1087
CCDC47	4	0.98014	0.98022	1	18546	0	1.1722	0.0096444	0.032322	0.711003	860	4	1.1722
EEFSEC	4	0.98492	0.98491	1	18647	0	1.2373	0.0096603	0.032377	0.711003	861	4	1.2373
GJB1	4	0.93749	0.93759	1	17685	0	1.0212	0.0096624	0.032381	0.711003	862	2	1.0212
AFG3L2	4	0.862	0.86188	1	16235	1	1.3962	0.0096744	0.032423	0.711003	863	3	1.3962
CCNA2	4	0.087247	0.19476	0.986183	3746	2	-2.5948	0.0096804	0.03244	0.711003	865	2	-2.5948
TMEM240	4	0.99029	0.99028	1	18780	0	0.57396	0.0097094	0.032538	0.711505	867	4	0.57396
TBC1D12	4	0.99028	0.99027	1	18779	0	0.50146	0.0097208	0.032576	0.711505	869	4	0.50146
KRTAP5-11	4	0.99027	0.99026	1	18778	0	0.60157	0.009729	0.0326	0.711505	870	4	0.60157
NSUN2	4	0.99025	0.99024	1	18777	0	0.88141	0.0097486	0.03266	0.711505	871	4	0.88141
PAICS	4	0.94553	0.94555	1	17845	0	1.503	0.0097999	0.032814	0.711505	872	3	1.503
FBXO38	4	0.9902	0.99018	1	18776	0	0.75416	0.0098044	0.03283	0.711505	873	4	0.75416
CRK	4	0.16123	0.31955	0.998863	6077	1	1.6287	0.0098069	0.03284	0.711505	874	3	1.6287
PLD2	4	0.9113	0.91126	1	17164	0	1.0753	0.0098115	0.032853	0.711505	875	3	1.0753
COX18	3	0.24261	0.36895	1	7611	1	1.3464	0.012483	0.033023	0.711505	1018	2	1.3464
TEAD1	4	0.99013	0.99011	1	18775	0	1.049	0.009867	0.033023	0.711505	876	4	1.049
NUP88	3	0.98748	0.98762	1	18711	0	1.7006	0.012523	0.033135	0.711505	1021	3	1.7006
NDUFS4	4	0.086394	0.19322	0.986183	3720	2	0.47568	0.009916	0.033172	0.711505	877	2	0.47568
DCDC2C	4	0.98388	0.98387	1	18631	0	0.91905	0.0099184	0.033179	0.711505	878	4	0.91905
ZNF792	4	0.99007	0.99004	1	18774	0	0.82944	0.0099299	0.03321	0.711505	879	4	0.82944
OR5D14	4	0.98633	0.98628	1	18688	0	1.3672	0.0099525	0.033282	0.711505	880	4	1.3672
PQBP1	4	0.90842	0.90842	1	17108	0	1.2249	0.0099534	0.033284	0.711505	881	3	1.2249
GTPBP4	4	0.026627	0.08022	0.956025	1594	2	-3.6007	0.0099569	0.033295	0.711505	882	2	-3.6007
RBP4	4	0.41573	0.56669	1	10634	1	1.0118	0.0099803	0.033369	0.711505	883	3	1.0118
RCC2	4	0.99001	0.98998	1	18773	0	0.48757	0.0099864	0.033393	0.711505	884	4	0.48757
GPHN	4	0.9229	0.92304	1	17400	0	1.2574	0.009989	0.033402	0.711505	885	3	1.2574
ADPRH	4	0.99001	0.98997	1	18772	0	0.57624	0.0099947	0.033416	0.711505	886	4	0.57624
PUSL1	4	0.65839	0.72355	1	13595	1	1.0326	0.0099991	0.033431	0.711505	887	3	1.0326
RANBP2	4	0.2847	0.44263	1	8369	1	2.0009	0.010005	0.033447	0.711505	888	3	2.0009
RNASEK	4	0.97978	0.97988	1	18540	0	1.7083	0.010007	0.033455	0.711505	889	4	1.7083
PSMB4	4	0.70713	0.74928	1	14077	1	2.2849	0.010009	0.03346	0.711505	890	3	2.2849
SLC39A1	4	0.17964	0.34353	0.998863	6527	1	1.1633	0.010018	0.033489	0.711505	891	3	1.1633
AKAP3	4	0.059714	0.14432	0.970624	2833	1	1.2559	0.010021	0.033497	0.711505	892	3	1.2559
MOB3C	4	0.14409	0.29167	0.994868	5566	1	0.73057	0.010026	0.033516	0.711505	893	2	0.73057
HRH2	4	0.93227	0.93237	1	17590	0	0.68935	0.010044	0.033568	0.711505	894	3	0.68935
MRPL34	4	0.95597	0.95601	1	18067	0	1.2375	0.010048	0.03358	0.711505	895	3	1.2375
MED15	4	0.98992	0.98989	1	18771	0	0.81666	0.010077	0.033667	0.712146	896	4	0.81666
CAPN13	4	0.079895	0.18154	0.98327	3512	1	1.2423	0.010088	0.033704	0.712146	897	3	1.2423
SRSF4	4	0.98986	0.98982	1	18770	0	0.77204	0.010137	0.03385	0.712146	898	4	0.77204
COPS6	4	0.0063067	0.021633	0.876332	468	3	-7.7672	0.010166	0.033945	0.712146	899	1	-7.7672
TCEAL8	4	0.98981	0.98978	1	18769	0	0.5696	0.010188	0.034014	0.712146	900	4	0.5696
CTU1	4	0.60241	0.69705	1	13081	1	0.89185	0.010191	0.034025	0.712146	901	2	0.89185
RPS14	2	0.98163	0.98172	1	18583	0	2.5163	0.018367	0.034027	0.712146	1313	2	2.5163
HOXC8	4	0.84516	0.84594	1	15908	1	1.0466	0.010197	0.034044	0.712146	902	3	1.0466
BBS2	4	0.9898	0.98977	1	18768	0	0.89619	0.010198	0.034044	0.712146	903	4	0.89619
AANAT	4	0.98978	0.98975	1	18767	0	0.57178	0.01022	0.034114	0.712146	904	4	0.57178
CLIC1	4	0.98976	0.98972	1	18766	0	0.57946	0.010242	0.034185	0.712146	905	4	0.57946
CHD6	4	0.98975	0.98972	1	18765	0	1.4339	0.010245	0.034194	0.712146	906	4	1.4339
COG3	4	0.98975	0.98972	1	18764	0	1.2296	0.010247	0.034198	0.712146	907	4	1.2296
TAMM41	4	0.55239	0.67546	1	12664	1	1.5448	0.010253	0.034219	0.712146	908	3	1.5448
POLR3A	4	0.4958	0.64342	1	12086	2	0.52478	0.010271	0.034281	0.712146	909	2	0.52478
SMARCD2	4	0.95228	0.95233	1	17984	0	1.1801	0.010277	0.034304	0.712146	910	3	1.1801
B3GNTL1	4	0.98972	0.98969	1	18763	0	0.60987	0.010279	0.034311	0.712146	911	4	0.60987
DNAAF2	4	0.98972	0.98969	1	18762	0	0.90487	0.010281	0.034312	0.712146	912	4	0.90487
UPK2	4	0.67518	0.7321	1	13755	1	0.76022	0.010284	0.034318	0.712146	913	2	0.76022
BARHL1	4	0.81458	0.82023	1	15409	1	0.93325	0.010315	0.034428	0.71365	914	2	0.93325
TPSB2	4	0.98967	0.98964	1	18761	0	0.89742	0.010327	0.034472	0.713788	915	4	0.89742
STK19	4	0.98963	0.9896	1	18760	0	0.80905	0.01037	0.034619	0.71566	916	4	0.80905
ALX4	4	0.59623	0.69426	1	13033	1	1.0702	0.010376	0.034637	0.71566	917	2	1.0702
GFM1	4	0.039418	0.10559	0.962688	2083	2	-4.3035	0.010428	0.034813	0.718511	918	1	-4.3035
CLEC2L	4	0.98955	0.98952	1	18758	0	1.3477	0.010453	0.034887	0.718958	919	4	1.3477
DDOST	4	0.98954	0.98951	1	18757	0	0.94121	0.010458	0.03491	0.718958	920	4	0.94121
RPL4	3	0.12093	0.21967	0.986183	4866	2	-2.8778	0.013251	0.034947	0.718962	1050	1	-2.8778
TSR1	4	0.98412	0.9841	1	18634	0	1.8184	0.010495	0.035024	0.719279	921	4	1.8184
CD82	4	0.9895	0.98948	1	18756	0	0.67394	0.010499	0.035038	0.719279	922	4	0.67394
MRPL18	4	0.40626	0.55767	1	10459	1	1.3621	0.010517	0.035104	0.719629	923	3	1.3621
MRPL40	4	0.2312	0.39222	1	7428	1	1.158	0.010531	0.035153	0.719629	924	3	1.158
CYYR1	4	0.98946	0.98944	1	18755	0	0.57529	0.010537	0.035168	0.719629	925	4	0.57529
SSU72	2	0.95483	0.9549	1	18032	0	2.3145	0.01904	0.03524	0.720321	1356	2	2.3145
TSKS	4	0.98941	0.98939	1	18754	0	0.6751	0.010589	0.03532	0.720329	926	4	0.6751
OOEP	4	0.98941	0.98939	1	18753	0	0.70118	0.010591	0.035329	0.720329	927	4	0.70118
PDZK1IP1	4	0.9894	0.98938	1	18752	0	0.76541	0.010602	0.035353	0.720329	928	4	0.76541
VARS2	4	0.6322	0.71079	1	13331	1	0.5156	0.010637	0.035467	0.721871	929	2	0.5156
FOXD4L6	4	0.058048	0.1412	0.970624	2763	2	-3.8948	0.01069	0.035617	0.723714	930	1	-3.8948
PLEKHB2	4	0.72464	0.75934	1	14251	1	0.59862	0.010695	0.035633	0.723714	931	2	0.59862
ZNF420	4	0.98926	0.98924	1	18751	0	0.61509	0.010742	0.035775	0.725836	932	4	0.61509
ANXA2	4	0.98922	0.9892	1	18750	0	0.65843	0.010777	0.035885	0.726721	933	4	0.65843
C6orf58	4	0.98922	0.9892	1	18749	0	0.64737	0.010779	0.035895	0.726721	934	4	0.64737
H3F3A	4	0.16375	0.32356	0.998863	6144	2	-2.2486	0.010794	0.035946	0.726723	935	2	-2.2486
ZSCAN31	4	0.98918	0.98917	1	18748	0	0.52451	0.010818	0.03602	0.726723	936	4	0.52451
CPT1C	4	0.94883	0.94888	1	17910	0	0.81109	0.010828	0.036046	0.726723	937	2	0.81109
CHEK1	4	0.39992	0.55164	1	10341	2	0.88244	0.010847	0.036101	0.726723	938	2	0.88244
RPS29	3	0.74452	0.74619	1	14471	1	1.2093	0.013722	0.03613	0.726723	1073	2	1.2093
TSSK1B	4	0.92295	0.92311	1	17402	0	0.98035	0.010863	0.036155	0.726723	939	3	0.98035
ASIC3	4	0.95315	0.95322	1	18003	0	1.086	0.010866	0.036161	0.726723	940	3	1.086
UCKL1	4	0.98909	0.98908	1	18747	0	0.81889	0.01091	0.036299	0.728726	941	4	0.81889
MRPS11	4	0.98905	0.98905	1	18746	0	0.74698	0.010947	0.036402	0.729606	942	4	0.74698
WRAP53	4	0.51784	0.66189	1	12402	1	1.9651	0.010955	0.036419	0.729606	943	3	1.9651
ADAT2	4	0.58603	0.68976	1	12953	1	0.42627	0.011003	0.036569	0.731632	945	2	0.42627
ZG16B	4	0.19543	0.3584	0.99953	6824	2	0.28464	0.011012	0.036597	0.731632	946	2	0.28464
RPP14	4	0.98896	0.98895	1	18745	0	0.60646	0.011037	0.036676	0.73242	947	4	0.60646
CDC20B	4	0.90668	0.90666	1	17078	0	1.2525	0.011049	0.036713	0.73242	948	3	1.2525
ITGB5	4	0.89341	0.89333	1	16841	0	0.74783	0.011076	0.036792	0.733226	950	2	0.74783
ZSCAN18	4	0.67988	0.73457	1	13803	1	0.897	0.011118	0.036938	0.735381	951	3	0.897
GADD45GIP1	4	0.3043	0.4611	1	8711	2	0.85273	0.01114	0.037005	0.735934	952	2	0.85273
KBTBD13	4	0.60905	0.70004	1	13143	1	1.3223	0.011191	0.037154	0.737377	954	3	1.3223
GOLGA8J	4	0.98881	0.9888	1	18743	0	0.89166	0.01119	0.037154	0.737377	953	4	0.89166
MOCS2	4	0.98879	0.98878	1	18742	0	0.83048	0.011207	0.037203	0.737435	955	4	0.83048
MT1X	4	0.9861	0.98609	1	18684	0	1.2613	0.011237	0.037296	0.737435	956	4	1.2613
TRUB1	4	0.98875	0.98874	1	18741	0	0.68902	0.011248	0.037335	0.737435	957	4	0.68902
AGO2	4	0.98875	0.98874	1	18740	0	0.58005	0.01125	0.037341	0.737435	958	4	0.58005
NAT8B	4	0.45679	0.60579	1	11406	1	1.0381	0.011256	0.037359	0.737435	959	3	1.0381
ENTHD2	4	0.98873	0.98872	1	18739	0	0.88043	0.011272	0.037414	0.737435	960	4	0.88043
AHR	4	0.97215	0.97229	1	18388	0	0.77048	0.011275	0.037427	0.737435	961	3	0.77048
TMEM61	4	0.28268	0.44077	1	8330	2	0.47918	0.011327	0.037587	0.739816	962	2	0.47918
CLEC1B	4	0.63135	0.71038	1	13320	1	0.73593	0.011359	0.03769	0.740485	963	2	0.73593
SNRPD2	3	0.94194	0.94211	1	17780	0	1.3444	0.014349	0.037718	0.740485	1110	3	1.3444
STAU1	4	0.98863	0.98863	1	18738	0	0.56943	0.011373	0.037737	0.740485	964	4	0.56943
RTKN	4	0.98856	0.98856	1	18737	0	0.67057	0.011443	0.037961	0.744113	965	4	0.67057
MRPS10	4	0.98854	0.98854	1	18736	0	1.1653	0.011463	0.03802	0.744507	966	4	1.1653
ELMO2	4	0.92899	0.92914	1	17520	0	0.7296	0.011502	0.038123	0.745758	967	2	0.7296
CAMLG	4	0.97444	0.97459	1	18430	0	1.3181	0.011515	0.038162	0.745758	968	3	1.3181
DAP3	4	0.34314	0.49785	1	9374	1	1.3425	0.011554	0.038291	0.747525	969	3	1.3425
FBXL14	4	0.98841	0.9884	1	18735	0	0.64576	0.011593	0.038419	0.748918	970	4	0.64576
PLCH2	4	0.82508	0.82873	1	15588	1	1.1751	0.011601	0.038441	0.748918	971	3	1.1751
OR1E2	4	0.98838	0.98837	1	18733	0	0.64643	0.011623	0.038502	0.748925	972	4	0.64643
TTYH1	4	0.98837	0.98836	1	18732	0	0.712	0.011628	0.03852	0.748925	973	4	0.712
EHD1	4	0.9388	0.93885	1	17709	0	1.27	0.011643	0.038564	0.749019	974	3	1.27
KCTD13	4	0.37071	0.52399	1	9831	1	0.8301	0.011678	0.038671	0.749511	975	2	0.8301
ANAPC11	4	0.95511	0.95513	1	18039	0	1.4761	0.011683	0.038687	0.749511	976	3	1.4761
LSM2	3	0.4801	0.55908	1	11796	1	1.7674	0.014741	0.038707	0.749511	1133	2	1.7674
CPT1A	4	0.94206	0.94215	1	17782	0	1.1856	0.01172	0.038806	0.750028	977	3	1.1856
SHMT2	4	0.8378	0.83951	1	15780	1	1.0369	0.011723	0.038812	0.750028	978	3	1.0369
ASPM	4	0.98826	0.98825	1	18730	0	1.1792	0.011745	0.038882	0.750122	979	4	1.1792
RNF103-CHMP3	4	0.91445	0.91448	1	17229	0	1.4563	0.011768	0.038964	0.750122	980	3	1.4563
AIFM1	4	0.98823	0.98822	1	18729	0	0.86266	0.011773	0.03898	0.750122	981	4	0.86266
MRPS18A	4	0.98822	0.98821	1	18728	0	1.1167	0.011779	0.038994	0.750122	982	4	1.1167
PARP8	4	0.94393	0.94403	1	17816	0	0.80732	0.011788	0.039021	0.750122	983	2	0.80732
LOC101928841	4	0.9882	0.98819	1	18726	0	0.75093	0.011801	0.039052	0.750122	984	4	0.75093
RHEB	3	0.9263	0.9264	1	17464	0	1.0809	0.01499	0.039295	0.752718	1146	2	1.0809
GPSM1	4	0.98811	0.98811	1	18725	0	0.54188	0.01189	0.03932	0.752718	986	4	0.54188
GPR139	4	0.98811	0.9881	1	18724	0	0.49152	0.011892	0.039329	0.752718	987	4	0.49152
TRAPPC8	4	0.87011	0.86998	1	16383	0	1.579	0.011896	0.039345	0.752718	988	3	1.579
MEX3B	4	0.78587	0.79878	1	15001	1	0.97957	0.011989	0.039634	0.757208	989	2	0.97957
DR1	4	0.28942	0.4471	1	8453	1	-0.036218	0.011997	0.039659	0.757208	990	1	-0.036218
SIRPG	4	0.73274	0.76404	1	14336	1	0.72704	0.012035	0.039774	0.757313	991	2	0.72704
CCL26	4	0.97819	0.97835	1	18510	0	0.81155	0.012048	0.039809	0.757313	992	4	0.81155
KAT8	4	0.15843	0.3151	0.998863	6001	2	-1.7269	0.012049	0.039812	0.757313	993	2	-1.7269
YBEY	4	0.98791	0.98791	1	18722	0	1.126	0.012089	0.039943	0.757313	995	4	1.126
MED24	4	0.68236	0.73587	1	13836	1	1.5148	0.012091	0.039952	0.757313	996	3	1.5148
AASDHPPT	4	0.7483	0.77362	1	14512	1	0.98512	0.012094	0.039963	0.757313	997	3	0.98512
COMMD4	4	0.9879	0.98791	1	18721	0	0.73694	0.012097	0.03997	0.757313	998	4	0.73694
FSCN3	4	0.9879	0.9879	1	18720	0	0.53118	0.0121	0.039982	0.757313	999	4	0.53118
CTU2	4	0.12251	0.2558	0.989902	4910	2	-1.7589	0.012115	0.040021	0.757313	1000	2	-1.7589
TUBGCP4	4	0.043944	0.11446	0.965775	2257	2	-3.3338	0.012142	0.040103	0.758101	1001	2	-3.3338
ZNF440	4	0.32792	0.48341	1	9104	1	0.90116	0.012155	0.040142	0.758106	1002	3	0.90116
KRT2	4	0.98781	0.98781	1	18719	0	1.0673	0.012185	0.040246	0.758539	1003	4	1.0673
PC	4	0.74664	0.77255	1	14492	1	1.3781	0.012225	0.040364	0.758539	1004	3	1.3781
SPATA20	4	0.13542	0.27735	0.994138	5311	1	1.4357	0.012228	0.040372	0.758539	1005	3	1.4357
MRPL10	4	0.33284	0.48805	1	9202	1	1.5956	0.012229	0.040373	0.758539	1006	3	1.5956
LRIG3	4	0.98283	0.98285	1	18613	0	0.89978	0.012231	0.040385	0.758539	1007	4	0.89978
HTRA2	4	0.95558	0.95561	1	18056	0	1.2699	0.012235	0.040404	0.758539	1008	2	1.2699
SPDYE2	3	0.23858	0.36411	1	7534	1	2.3047	0.015456	0.040449	0.75864	1172	2	2.3047
NDUFA13	4	0.98772	0.98771	1	18718	0	0.83444	0.012278	0.040544	0.759683	1009	4	0.83444
KIAA2018	4	0.75241	0.77627	1	14557	1	0.88994	0.01235	0.040764	0.760818	1010	2	0.88994
NCOA3	4	0.98764	0.98762	1	18717	0	0.65266	0.012358	0.040792	0.760818	1011	4	0.65266
VPS28	4	0.40945	0.56071	1	10523	1	1.3943	0.012363	0.040801	0.760818	1012	3	1.3943
CORIN	4	0.98101	0.98104	1	18568	0	0.71507	0.012363	0.040805	0.760818	1013	4	0.71507
USP22	4	0.98763	0.98761	1	18716	0	1.21	0.012366	0.040812	0.760818	1014	4	1.21
MBNL1	4	0.34243	0.49721	1	9363	1	1.2042	0.012377	0.040843	0.760818	1015	3	1.2042
C19orf54	4	0.95903	0.95905	1	18121	0	1.4499	0.012401	0.040912	0.76135	1016	3	1.4499
HSPA1L	4	0.6855	0.73753	1	13867	1	1.0416	0.012438	0.041035	0.762892	1017	3	1.0416
ZMAT3	4	0.98749	0.98747	1	18712	0	0.7078	0.012512	0.041254	0.765921	1019	4	0.7078
KLF11	4	0.97559	0.97577	1	18460	0	1.111	0.012518	0.041279	0.765921	1020	4	1.111
CPQ	4	0.98681	0.98674	1	18700	0	0.82824	0.01254	0.041333	0.765921	1022	4	0.82824
POLR2I	2	0.97763	0.97774	1	18497	0	2.2051	0.022374	0.041358	0.765921	1527	2	2.2051
SNRPC	4	0.076376	0.17508	0.977848	3405	2	-2.4053	0.012627	0.041607	0.768652	1023	2	-2.4053
PIM2	4	0.96861	0.96868	1	18311	0	1.0769	0.012634	0.041626	0.768652	1024	3	1.0769
BSCL2	4	0.98604	0.98603	1	18682	0	1.2313	0.012675	0.041747	0.768652	1025	4	1.2313
GFER	4	0.9873	0.98726	1	18710	0	1.6633	0.012698	0.041823	0.768652	1026	4	1.6633
GCKR	4	0.57885	0.6866	1	12876	1	1.0658	0.0127	0.041828	0.768652	1027	3	1.0658
ZCCHC17	4	0.98729	0.98724	1	18709	0	0.8978	0.012708	0.041849	0.768652	1028	4	0.8978
PFDN5	4	0.30215	0.45905	1	8668	1	1.6802	0.012709	0.04185	0.768652	1029	3	1.6802
RB1CC1	4	0.85239	0.85261	1	16039	1	1.2409	0.012712	0.041862	0.768652	1030	3	1.2409
GINS4	4	0.94473	0.94477	1	17829	0	1.2068	0.012722	0.041893	0.768652	1031	3	1.2068
DEFB125	4	0.71947	0.75633	1	14206	1	1.2862	0.012728	0.041907	0.768652	1032	3	1.2862
TYW1B	4	0.87005	0.86991	1	16381	0	1.0897	0.012744	0.041948	0.768656	1033	3	1.0897
HMGA1	4	0.017722	0.057079	0.932668	1147	3	-4.9019	0.012781	0.042089	0.770391	1034	1	-4.9019
IPP	3	0.98385	0.984	1	18630	0	0.57401	0.016152	0.042161	0.770391	1203	3	0.57401
EWSR1	4	0.98719	0.98714	1	18708	0	0.9904	0.012814	0.042177	0.770391	1035	4	0.9904
PRPF19	4	0.1987	0.36146	1	6875	2	-0.67484	0.012825	0.042204	0.770391	1036	2	-0.67484
CD101	4	0.98714	0.98709	1	18706	0	1.0198	0.012862	0.042315	0.771687	1037	4	1.0198
VMP1	4	0.12028	0.25204	0.988621	4844	2	-2.1106	0.0129	0.042442	0.772885	1038	2	-2.1106
ZC3H12D	4	0.86541	0.8653	1	16302	0	1.15	0.012908	0.042462	0.772885	1039	3	1.15
UPK1A	4	0.87147	0.87139	1	16408	0	0.62173	0.012955	0.042608	0.774816	1040	2	0.62173
AVIL	4	0.68156	0.73545	1	13825	1	0.83352	0.013016	0.042805	0.777656	1041	3	0.83352
MED4	3	0.63227	0.65586	1	13332	1	0.9919	0.016424	0.042857	0.777848	1219	2	0.9919
CPSF2	4	0.40506	0.55653	1	10433	1	1.8867	0.013052	0.042897	0.777852	1042	3	1.8867
TBP	3	0.95665	0.95696	1	18081	0	1.2356	0.016502	0.043066	0.780175	1225	3	1.2356
FANCE	4	0.86144	0.86129	1	16222	1	1.3746	0.013147	0.043176	0.780639	1043	3	1.3746
AQR	4	0.98684	0.98677	1	18702	0	1.0705	0.013157	0.043201	0.780639	1044	4	1.0705
CGNL1	4	0.22108	0.38266	1	7260	2	0.3318	0.013163	0.043215	0.780639	1045	2	0.3318
DPY30	4	0.9868	0.98674	1	18699	0	1.2555	0.0132	0.043333	0.781803	1046	4	1.2555
GTF3C5	4	0.18788	0.35128	0.998863	6684	1	1.2188	0.013211	0.043367	0.781803	1047	3	1.2188
AGXT2	4	0.98677	0.98671	1	18698	0	0.85994	0.013229	0.043421	0.781803	1048	4	0.85994
FAM175A	4	0.087403	0.19505	0.986183	3752	1	0.94227	0.013246	0.043475	0.781803	1049	3	0.94227
PLSCR3	4	0.98673	0.98667	1	18697	0	0.70216	0.013266	0.043539	0.781803	1051	4	0.70216
ZNF177	4	0.98673	0.98667	1	18696	0	0.50411	0.01327	0.043548	0.781803	1052	4	0.50411
SAFB	4	0.080093	0.18189	0.98327	3521	1	1.0409	0.013288	0.04361	0.781803	1053	3	1.0409
ATP6V0C	4	0.15075	0.30249	0.996304	5777	2	-1.7172	0.013303	0.043651	0.781803	1054	2	-1.7172
SRD5A3	4	0.81941	0.8241	1	15486	1	1.6009	0.013315	0.043692	0.781803	1055	3	1.6009
MRGPRD	4	0.98667	0.9866	1	18695	0	0.58556	0.013328	0.043725	0.781803	1056	4	0.58556
OTUD6B	4	0.52813	0.66587	1	12477	1	1.1722	0.01333	0.043729	0.781803	1057	3	1.1722
CEP85L	4	0.48864	0.63645	1	11958	2	0.72519	0.013344	0.043773	0.781859	1058	2	0.72519
PAPL	4	0.86494	0.86482	1	16293	0	0.92617	0.013376	0.043868	0.782736	1059	3	0.92617
FAM86C1	4	0.9866	0.98653	1	18694	0	0.55469	0.013403	0.043955	0.782736	1060	4	0.55469
REV1	4	0.19308	0.3562	0.999515	6783	2	0.070917	0.013407	0.043966	0.782736	1061	2	0.070917
PFKFB4	4	0.26763	0.42653	1	8050	1	1.2713	0.013413	0.043986	0.782736	1062	3	1.2713
PARVB	4	0.98453	0.98452	1	18639	0	1.565	0.013476	0.044168	0.784908	1063	4	1.565
C12orf45	4	0.17028	0.33396	0.998863	6343	1	1.1945	0.0135	0.04425	0.784908	1064	3	1.1945
CIAO1	4	0.43277	0.58294	1	10958	1	1.3002	0.013512	0.044284	0.784908	1065	3	1.3002
LRP10	4	0.98648	0.98643	1	18693	0	0.77872	0.013519	0.044304	0.784908	1066	4	0.77872
BET1	4	0.98648	0.98643	1	18692	0	1.0836	0.013521	0.044313	0.784908	1067	4	1.0836
SLC38A9	4	0.98645	0.9864	1	18691	0	0.97802	0.013553	0.044412	0.785837	1068	4	0.97802
BARD1	4	0.1298	0.26799	0.991379	5131	2	-2.4043	0.013564	0.044448	0.785837	1069	2	-2.4043
EYA1	4	0.98634	0.9863	1	18689	0	0.75944	0.013656	0.044731	0.790027	1071	4	0.75944
NPIPA2	4	0.44011	0.58993	1	11095	1	0.67445	0.013668	0.044768	0.790027	1072	3	0.67445
FEM1B	4	0.91382	0.91381	1	17219	0	1.054	0.013726	0.044954	0.792558	1074	3	1.054
MROH8	4	0.54866	0.67397	1	12640	1	1.0849	0.01375	0.045024	0.792558	1075	3	1.0849
TP53TG3B	4	0.33582	0.49095	1	9255	1	1.3213	0.013753	0.045035	0.792558	1076	3	1.3213
TAPT1	4	0.9862	0.98618	1	18686	0	0.91309	0.013804	0.045197	0.794192	1077	4	0.91309
PCK1	4	0.95551	0.95555	1	18053	0	1.1008	0.013822	0.045254	0.794192	1078	3	1.1008
MIOS	4	0.20644	0.36885	1	6999	2	-0.29111	0.013825	0.045261	0.794192	1079	2	-0.29111
B3GNT4	4	0.98615	0.98614	1	18685	0	0.99347	0.013848	0.045342	0.794192	1080	4	0.99347
FBXO39	4	0.59625	0.69428	1	13034	1	0.97192	0.013862	0.045378	0.794192	1081	3	0.97192
MED19	4	0.53033	0.6667	1	12497	1	0.59861	0.013877	0.045421	0.794192	1082	2	0.59861
BAGE2	4	0.23567	0.39646	1	7482	1	1.2439	0.013879	0.04543	0.794192	1083	3	1.2439
OR10G2	4	0.89261	0.8925	1	16820	0	1.106	0.013889	0.045461	0.794192	1084	3	1.106
PEX7	4	0.98608	0.98607	1	18683	0	0.80698	0.013919	0.045552	0.794622	1085	4	0.80698
NUDCD3	3	0.98247	0.98263	1	18602	0	0.80519	0.017529	0.045569	0.794622	1273	3	0.80519
CAMK2A	4	0.98603	0.98601	1	18681	0	0.65803	0.013974	0.045725	0.796624	1086	4	0.65803
MYOF	4	0.98601	0.98599	1	18680	0	0.56236	0.013994	0.045791	0.797043	1087	4	0.56236
HSPA5	4	0.56374	0.6802	1	12766	1	2.0334	0.014034	0.045903	0.797374	1088	3	2.0334
HEATR6	4	0.7438	0.77082	1	14461	1	1.2976	0.014043	0.045932	0.797374	1089	3	1.2976
MTNR1A	4	0.98594	0.98591	1	18679	0	0.62347	0.014065	0.046011	0.797374	1090	4	0.62347
CRHR2	4	0.19615	0.35906	0.999968	6835	1	0.77758	0.014069	0.046024	0.797374	1091	3	0.77758
FAM58A	4	0.32923	0.48469	1	9134	2	0.091472	0.014071	0.046034	0.797374	1092	2	0.091472
TMTC2	4	0.65392	0.72131	1	13551	1	0.92969	0.014093	0.046103	0.797374	1093	3	0.92969
ZNF704	4	0.98591	0.98588	1	18678	0	0.83806	0.014093	0.046103	0.797374	1094	4	0.83806
TRIM43B	4	0.98589	0.98587	1	18677	0	0.56068	0.014108	0.046144	0.797374	1095	4	0.56068
TERF1	4	0.98587	0.98585	1	18676	0	1.0251	0.014125	0.046204	0.797692	1096	4	1.0251
KLF16	4	0.41735	0.56823	1	10667	1	1.5691	0.014186	0.046385	0.797761	1097	3	1.5691
HHAT	4	0.98581	0.98577	1	18675	0	0.50836	0.014194	0.046414	0.797761	1098	4	0.50836
PPP2R5D	4	0.9858	0.98576	1	18674	0	0.72756	0.014201	0.046432	0.797761	1099	4	0.72756
TBC1D24	4	0.45277	0.60191	1	11330	1	0.88734	0.014237	0.046544	0.797761	1100	3	0.88734
OGFRL1	4	0.97638	0.97657	1	18472	0	1.0225	0.014267	0.046648	0.797761	1101	4	1.0225
MED16	4	0.98573	0.98569	1	18673	0	0.72737	0.014273	0.046664	0.797761	1102	4	0.72737
RSAD2	4	0.76365	0.7835	1	14700	1	1.2779	0.014278	0.046673	0.797761	1103	3	1.2779
TMEM205	3	0.77195	0.7723	1	14802	1	1.7758	0.01799	0.046702	0.797761	1296	2	1.7758
NAPA	4	0.33403	0.48917	1	9232	1	0.62763	0.014295	0.046729	0.797761	1104	3	0.62763
FOXK1	4	0.35884	0.5127	1	9635	2	0.29285	0.014301	0.046748	0.797761	1105	2	0.29285
BDKRB1	4	0.9857	0.98567	1	18672	0	0.53895	0.014303	0.046755	0.797761	1106	4	0.53895
ETV3L	4	0.33027	0.48566	1	9154	1	0.87836	0.014337	0.046867	0.797761	1107	3	0.87836
TMEM54	4	0.45321	0.60234	1	11339	1	-0.1495	0.014347	0.046891	0.797761	1108	1	-0.1495
TSPAN19	4	0.98565	0.98563	1	18671	0	0.41131	0.014347	0.046891	0.797761	1109	4	0.41131
ENDOV	4	0.8279	0.83106	1	15625	1	0.89153	0.014352	0.046905	0.797761	1111	3	0.89153
KCNG1	4	0.39486	0.54681	1	10255	2	0.41957	0.014359	0.046928	0.797761	1112	2	0.41957
SCX	4	0.87748	0.8774	1	16533	0	0.88255	0.014379	0.046996	0.797761	1113	3	0.88255
ARG1	4	0.75178	0.77587	1	14551	1	1.0615	0.014396	0.04705	0.797761	1114	3	1.0615
PGLYRP3	4	0.9856	0.98557	1	18670	0	0.55859	0.014404	0.047072	0.797761	1115	4	0.55859
SAP18	3	0.93483	0.93501	1	17632	0	1.3685	0.018159	0.047106	0.797761	1304	2	1.3685
COBL	4	0.78752	0.79995	1	15027	1	0.84022	0.014417	0.047112	0.797761	1116	3	0.84022
SATB2	4	0.98558	0.98556	1	18669	0	0.60127	0.014421	0.047126	0.797761	1117	4	0.60127
SKA2	4	0.98556	0.98554	1	18667	0	1.1074	0.014437	0.047168	0.797761	1118	4	1.1074
GEMIN7	4	0.47543	0.62377	1	11719	1	0.36518	0.014451	0.047216	0.797879	1119	2	0.36518
ZNF121	4	0.98552	0.9855	1	18666	0	0.54802	0.014483	0.047322	0.798652	1120	4	0.54802
CDH22	4	0.98546	0.98545	1	18664	0	0.83077	0.014538	0.047489	0.798652	1121	4	0.83077
UNC45A	4	0.97696	0.97716	1	18488	0	0.9793	0.014543	0.047507	0.798652	1122	4	0.9793
CCNF	4	0.92323	0.92341	1	17408	0	1.3983	0.014555	0.04754	0.798652	1123	3	1.3983
NUP133	4	0.68623	0.73795	1	13875	1	1.4855	0.014569	0.047578	0.798652	1124	3	1.4855
TBC1D28	4	0.98542	0.9854	1	18663	0	0.86554	0.01458	0.047609	0.798652	1125	4	0.86554
RBM26	4	0.74681	0.77267	1	14494	1	1.0833	0.014587	0.047627	0.798652	1126	3	1.0833
TNFSF12-TNFSF13	4	0.98541	0.98539	1	18662	0	1.0007	0.014591	0.047637	0.798652	1127	4	1.0007
NUFIP2	4	0.35021	0.50457	1	9501	1	1.7706	0.014594	0.047646	0.798652	1128	3	1.7706
C11orf42	4	0.97972	0.97983	1	18538	0	1.1042	0.014608	0.04768	0.798652	1129	4	1.1042
SHC2	4	0.33343	0.48861	1	9218	1	1.0381	0.014629	0.047751	0.799132	1130	3	1.0381
ACOT11	4	0.98534	0.98532	1	18661	0	0.48392	0.014664	0.047866	0.800365	1131	4	0.48392
ATIC	4	0.98526	0.98526	1	18660	0	1.2535	0.014738	0.048084	0.802684	1132	4	1.2535
RPS20	3	0.26207	0.39227	1	7949	2	-1.5577	0.018574	0.0481	0.802684	1325	1	-1.5577
MRPS17	4	0.98525	0.98524	1	18659	0	0.77207	0.014753	0.048131	0.802684	1134	4	0.77207
FGFBP2	4	0.98321	0.98322	1	18622	0	1.1609	0.014787	0.048235	0.803672	1135	4	1.1609
OR1L6	4	0.81131	0.81769	1	15362	1	1.015	0.01481	0.04832	0.803672	1136	2	1.015
LETM1	4	0.15449	0.30862	0.997853	5886	2	0.33627	0.014816	0.048342	0.803672	1137	2	0.33627
BIN2	4	0.90291	0.90292	1	17015	0	1.3458	0.014822	0.048358	0.803672	1138	3	1.3458
TTC23	4	0.98514	0.98512	1	18657	0	0.46336	0.014863	0.048489	0.80515	1139	4	0.46336
CLEC2D	4	0.98509	0.98507	1	18654	0	0.60459	0.014915	0.048664	0.805919	1140	4	0.60459
C14orf142	4	0.98508	0.98506	1	18653	0	0.70751	0.014924	0.048696	0.805919	1141	4	0.70751
PLEC	4	0.96241	0.96244	1	18171	0	1.1709	0.014926	0.048703	0.805919	1142	3	1.1709
ZNF697	4	0.98507	0.98505	1	18652	0	0.71589	0.014926	0.048704	0.805919	1143	4	0.71589
FRRS1L	4	0.98505	0.98503	1	18651	0	0.49507	0.014953	0.048781	0.80649	1144	4	0.49507
NHLH2	4	0.9832	0.98321	1	18621	0	1.185	0.014971	0.04884	0.806517	1145	4	1.185
RYR1	4	0.55184	0.67525	1	12657	1	1.4495	0.015037	0.049055	0.806517	1147	3	1.4495
PLSCR1	4	0.98495	0.98495	1	18648	0	0.59416	0.015046	0.049084	0.806517	1148	4	0.59416
ZNF835	4	0.045381	0.11716	0.965775	2307	1	0.74209	0.015074	0.04917	0.806517	1149	2	0.74209
YARS	4	0.062354	0.14924	0.972935	2922	2	-2.9068	0.015077	0.049176	0.806517	1150	2	-2.9068
STS	4	0.35989	0.51368	1	9652	2	0.38743	0.015089	0.049207	0.806517	1151	2	0.38743
CCDC50	4	0.98491	0.9849	1	18646	0	0.61665	0.015093	0.049223	0.806517	1152	4	0.61665
TNFAIP8L2-SCNM1	4	0.26073	0.42007	1	7932	2	0.35971	0.015104	0.049257	0.806517	1153	2	0.35971
EMG1	4	0.065838	0.15581	0.972935	3050	2	-3.3621	0.015129	0.04934	0.806517	1154	2	-3.3621
SECISBP2L	4	0.98487	0.98486	1	18645	0	0.60614	0.015134	0.049353	0.806517	1155	4	0.60614
PIGF	4	0.10808	0.23108	0.988536	4440	2	0.28625	0.015148	0.049386	0.806517	1156	2	0.28625
FAHD2A	4	0.83859	0.84017	1	15790	1	0.98758	0.015156	0.049408	0.806517	1157	2	0.98758
H1F0	4	0.85649	0.85655	1	16128	1	1.0044	0.015163	0.049428	0.806517	1158	3	1.0044
OR7G3	4	0.98483	0.98483	1	18644	0	0.48575	0.015168	0.049441	0.806517	1159	4	0.48575
NUDT21	4	0.16671	0.32829	0.998863	6226	2	0.36581	0.015181	0.049475	0.806517	1160	2	0.36581
UGT2B28	4	0.98482	0.98482	1	18643	0	0.67734	0.015184	0.049481	0.806517	1161	4	0.67734
RNF2	4	0.95564	0.95568	1	18058	0	0.80541	0.015192	0.0495	0.806517	1162	3	0.80541
FAM122A	4	0.95859	0.9586	1	18112	0	0.93604	0.015206	0.049543	0.80653	1163	3	0.93604
IKZF4	4	0.95022	0.95029	1	17943	0	0.8309	0.015237	0.04963	0.807251	1164	3	0.8309
EML2	4	0.18926	0.35261	0.998863	6711	1	0.90988	0.015294	0.049797	0.809017	1165	3	0.90988
HIST2H4A	4	0.91053	0.9105	1	17144	0	1.0377	0.015301	0.049823	0.809017	1166	3	1.0377
WRNIP1	4	0.95464	0.95466	1	18026	0	0.93857	0.015343	0.049952	0.810423	1167	3	0.93857
ZBTB46	4	0.95487	0.95489	1	18033	0	0.7524	0.015382	0.050067	0.810822	1168	3	0.7524
TTC14	4	0.97042	0.97048	1	18348	0	1.0831	0.015386	0.050078	0.810822	1169	3	1.0831
PAXIP1	4	0.9846	0.98458	1	18640	0	1.2021	0.015405	0.050137	0.810822	1170	4	1.2021
CLASRP	4	0.95837	0.95839	1	18108	0	1.2232	0.015421	0.050183	0.810822	1171	3	1.2232
CSE1L	3	0.4801	0.55908	1	11795	1	0.47725	0.019433	0.050189	0.810822	1372	2	0.47725
CAPS	4	0.022564	0.07099	0.94859	1419	1	1.0318	0.015464	0.050321	0.812203	1173	3	1.0318
PWP1	4	0.089455	0.19871	0.986183	3820	2	-1.1834	0.015475	0.050359	0.812203	1174	2	-1.1834
VSIG10L	4	0.98447	0.98446	1	18638	0	0.63265	0.015532	0.050535	0.814204	1175	4	0.63265
PTPRCAP	4	0.76105	0.78178	1	14667	1	1.1328	0.015542	0.050568	0.814204	1176	3	1.1328
FAM129B	4	0.12366	0.25775	0.99098	4944	1	1.0288	0.015574	0.050664	0.814633	1177	3	1.0288
YAP1	4	0.3789	0.5317	1	9973	1	1.3171	0.01558	0.05068	0.814633	1178	3	1.3171
PILRB	4	0.65313	0.72093	1	13542	1	1.1	0.015618	0.050814	0.815778	1179	3	1.1
DMC1	4	0.98437	0.98436	1	18637	0	0.63458	0.015634	0.05086	0.815778	1180	4	0.63458
BECN1	4	0.91131	0.91128	1	17165	0	1.3925	0.01564	0.050884	0.815778	1181	3	1.3925
MED14	4	0.24458	0.40475	1	7658	2	-1.5108	0.01565	0.050922	0.815778	1182	1	-1.5108
B4GALT7	4	0.1895	0.35286	0.998863	6713	1	1.6058	0.015685	0.051027	0.816021	1183	3	1.6058
RHBDL3	4	0.98431	0.98429	1	18636	0	1.0542	0.015695	0.051054	0.816021	1184	4	1.0542
ABCB7	4	0.28458	0.44252	1	8365	2	0.16071	0.015702	0.051077	0.816021	1185	2	0.16071
POLR3H	3	0.73098	0.734	1	14317	1	1.9967	0.019823	0.051108	0.816021	1395	2	1.9967
ADRA1A	4	0.053631	0.13296	0.970624	2605	1	0.77038	0.015746	0.051211	0.816985	1186	3	0.77038
ALDH18A1	4	0.94141	0.94149	1	17769	0	1.3145	0.015776	0.051317	0.817735	1187	3	1.3145
TM4SF5	4	0.17861	0.34258	0.998863	6509	2	0.28114	0.015783	0.051344	0.817735	1188	2	0.28114
C19orf24	4	0.29299	0.45043	1	8524	1	1.1966	0.015813	0.051423	0.817857	1189	2	1.1966
FAM170B	4	0.98418	0.98416	1	18635	0	0.55115	0.015819	0.051437	0.817857	1190	4	0.55115
OGFOD3	4	0.091691	0.20271	0.986183	3901	3	-1.3158	0.015859	0.051575	0.819212	1191	1	-1.3158
POLE	2	0.97185	0.97196	1	18379	0	1.556	0.028153	0.051608	0.819212	1772	2	1.556
TAF11	4	0.87296	0.8729	1	16438	0	1.0971	0.015883	0.05166	0.819362	1192	3	1.0971
USP46	4	0.42578	0.57629	1	10823	1	0.97628	0.015912	0.051741	0.819604	1193	3	0.97628
SLC22A24	4	0.18963	0.35298	0.998863	6718	2	0.25836	0.015919	0.051761	0.819604	1194	2	0.25836
GABRG3	4	0.84572	0.84647	1	15925	1	1.6135	0.015987	0.051975	0.82186	1195	3	1.6135
ALAS1	4	0.98401	0.984	1	18633	0	0.44633	0.015992	0.05199	0.82186	1196	4	0.44633
ZNF517	4	0.98396	0.98396	1	18632	0	0.83686	0.016037	0.05212	0.82261	1197	4	0.83686
AMBN	4	0.42058	0.57128	1	10740	1	0.87671	0.016047	0.05216	0.82261	1198	3	0.87671
NOL11	4	0.571	0.68321	1	12822	1	-0.19544	0.016067	0.052218	0.82261	1199	1	-0.19544
FAM43B	4	0.74132	0.76925	1	14430	1	1.1359	0.016069	0.05222	0.82261	1200	3	1.1359
AIP	4	0.80133	0.81004	1	15226	1	0.53393	0.016079	0.052252	0.82261	1201	2	0.53393
SCAMP2	4	0.71016	0.75093	1	14102	1	1.151	0.01612	0.052365	0.823709	1202	3	1.151
MYOT	4	0.64747	0.71818	1	13482	1	0.9309	0.016167	0.052499	0.824642	1204	3	0.9309
UTP11L	4	0.14338	0.2905	0.994868	5545	2	-2.3463	0.016171	0.052511	0.824642	1205	2	-2.3463
GALNT15	4	0.59753	0.69485	1	13044	1	0.99424	0.016189	0.05256	0.824737	1206	3	0.99424
GNB2L1	3	0.453	0.54382	1	11335	1	2.1828	0.020415	0.052619	0.824986	1425	2	2.1828
RNASEH1	4	0.79816	0.80769	1	15181	1	0.35839	0.016224	0.052663	0.825	1207	2	0.35839
SLC5A3	4	0.92473	0.92487	1	17436	0	1.1432	0.016244	0.052721	0.825233	1208	3	1.1432
VSTM2L	4	0.98371	0.9837	1	18627	0	0.71332	0.01629	0.05288	0.825309	1209	4	0.71332
TICAM1	4	0.9837	0.98369	1	18626	0	0.50812	0.016305	0.052922	0.825309	1210	4	0.50812
RPUSD3	4	0.97516	0.97533	1	18448	0	1.1158	0.016321	0.052959	0.825309	1211	4	1.1158
SART1	4	0.95537	0.95539	1	18044	0	1.5794	0.016328	0.052979	0.825309	1212	3	1.5794
ZNF644	4	0.35677	0.51074	1	9600	1	1.4336	0.016336	0.052999	0.825309	1213	3	1.4336
TMEM169	4	0.44833	0.59765	1	11239	1	0.88725	0.016338	0.053005	0.825309	1214	2	0.88725
COL24A1	4	0.63567	0.7124	1	13363	1	0.95597	0.016361	0.053083	0.825309	1215	3	0.95597
MVD	4	0.57712	0.68583	1	12863	1	0.7351	0.016369	0.053102	0.825309	1216	2	0.7351
SLC36A3	4	0.88739	0.88734	1	16715	0	0.98161	0.016384	0.053147	0.825309	1217	3	0.98161
CLPP	4	0.98361	0.98359	1	18625	0	0.80799	0.016389	0.05316	0.825309	1218	4	0.80799
VPS53	4	0.95698	0.95699	1	18087	0	1.2123	0.016424	0.053268	0.825309	1220	3	1.2123
TCP1	4	0.10216	0.22082	0.986183	4250	2	-1.8405	0.01643	0.053282	0.825309	1221	2	-1.8405
HAUS5	4	0.12421	0.25863	0.991379	4957	2	-2.2748	0.016432	0.053287	0.825309	1222	2	-2.2748
SUPT7L	4	0.96158	0.96158	1	18152	0	1.0254	0.016465	0.053385	0.826147	1223	3	1.0254
TWISTNB	4	0.061068	0.14684	0.970624	2886	3	-3.6791	0.016484	0.053436	0.826272	1224	1	-3.6791
EMC6	4	0.83696	0.83879	1	15766	1	1.5722	0.016515	0.053534	0.827117	1226	3	1.5722
LMTK3	4	0.91249	0.91248	1	17196	0	1.1617	0.01661	0.053824	0.830354	1227	3	1.1617
POLA2	4	0.32178	0.47758	1	8994	1	1.2972	0.016615	0.053839	0.830354	1228	2	1.2972
RPL11	3	0.11656	0.21419	0.986183	4713	2	-4.2465	0.020955	0.053974	0.830354	1454	1	-4.2465
SLC10A1	4	0.35862	0.5125	1	9632	1	0.68727	0.01671	0.054121	0.830354	1229	3	0.68727
TGFBI	4	0.98325	0.98325	1	18624	0	0.46167	0.016754	0.054244	0.830354	1230	4	0.46167
WDR43	4	0.88771	0.88766	1	16720	0	1.495	0.016762	0.054266	0.830354	1231	2	1.495
SERPINB9	4	0.86638	0.86625	1	16316	0	0.90039	0.016763	0.05427	0.830354	1232	3	0.90039
KLHL42	4	0.14247	0.28902	0.994868	5518	3	-0.56565	0.016796	0.054366	0.830354	1233	1	-0.56565
GDF7	4	0.9832	0.9832	1	18620	0	0.51995	0.016799	0.054371	0.830354	1234	4	0.51995
TSEN15	4	0.94635	0.9464	1	17858	0	1.0927	0.016809	0.054394	0.830354	1235	3	1.0927
RPP25L	4	0.81905	0.82381	1	15477	1	1.0086	0.016811	0.054405	0.830354	1236	3	1.0086
KLB	4	0.28369	0.44172	1	8352	1	0.65379	0.016816	0.054422	0.830354	1237	2	0.65379
ELAVL1	4	0.98318	0.98318	1	18619	0	0.72171	0.016821	0.054433	0.830354	1238	4	0.72171
SLC6A7	4	0.98317	0.98317	1	18618	0	0.51526	0.016833	0.054473	0.830354	1239	4	0.51526
ITGA4	4	0.98316	0.98316	1	18617	0	0.65326	0.016838	0.054489	0.830354	1240	4	0.65326
TATDN1	4	0.80735	0.8146	1	15314	1	1.1992	0.016845	0.054506	0.830354	1241	3	1.1992
SCO2	4	0.21347	0.37552	1	7121	1	0.14985	0.016849	0.054515	0.830354	1242	1	0.14985
RGS21	4	0.36892	0.5223	1	9803	1	0.62517	0.016855	0.054526	0.830354	1243	2	0.62517
SFRP4	4	0.98311	0.98311	1	18616	0	0.92969	0.016892	0.054634	0.830806	1244	4	0.92969
LSG1	4	0.3721	0.5253	1	9855	1	0.072608	0.016901	0.054656	0.830806	1245	1	0.072608
LEMD1	4	0.81831	0.8232	1	15466	1	1.1276	0.01691	0.054686	0.830806	1246	2	1.1276
C2orf78	4	0.87894	0.87892	1	16566	0	0.81048	0.016943	0.054788	0.831569	1247	3	0.81048
SNW1	4	0.85643	0.85648	1	16127	1	0.48201	0.016953	0.054823	0.831569	1248	2	0.48201
FAM168B	4	0.87571	0.87568	1	16493	0	0.69512	0.01698	0.054898	0.83204	1249	2	0.69512
SMC6	4	0.17739	0.3414	0.998863	6494	2	1.083	0.017003	0.054968	0.832188	1250	2	1.083
CCDC22	4	0.20609	0.36851	1	6992	1	1.0857	0.017018	0.055024	0.832188	1251	3	1.0857
KCNJ12	4	0.98298	0.98299	1	18615	0	0.71414	0.017024	0.055038	0.832188	1252	4	0.71414
ADCK2	4	0.98286	0.98289	1	18614	0	0.52435	0.017136	0.055375	0.836626	1253	4	0.52435
EGFL7	4	0.95939	0.95941	1	18125	0	1.0159	0.017166	0.055459	0.837224	1254	3	1.0159
RPL34	3	0.28008	0.41362	1	8280	1	-0.57142	0.021618	0.055558	0.837283	1482	1	-0.57142
TMEM92	4	0.83388	0.83614	1	15721	1	0.69115	0.017207	0.055587	0.837283	1255	2	0.69115
RAVER1	4	0.98278	0.98281	1	18612	0	0.45942	0.017218	0.055617	0.837283	1256	4	0.45942
HSF2	4	0.0095905	0.032152	0.903779	673	2	0.50377	0.017246	0.055707	0.837283	1257	2	0.50377
KAT5	3	0.83881	0.83887	1	15794	0	0.73326	0.021696	0.055751	0.837283	1491	2	0.73326
C1orf109	4	0.13384	0.27472	0.991571	5267	2	-2.223	0.017265	0.055764	0.837283	1258	2	-2.223
NLRX1	4	0.98272	0.98275	1	18611	0	0.64021	0.017279	0.055803	0.837283	1259	4	0.64021
TNFAIP8L2	4	0.98272	0.98274	1	18610	0	0.66229	0.017281	0.055813	0.837283	1260	4	0.66229
SYNJ2BP	4	0.98269	0.98271	1	18609	0	0.81433	0.017311	0.055911	0.837677	1261	4	0.81433
SPCS3	4	0.88947	0.88941	1	16755	0	0.71628	0.017317	0.055927	0.837677	1262	3	0.71628
SPATA31D4	4	0.98266	0.98269	1	18608	0	0.40107	0.017344	0.056013	0.838308	1263	4	0.40107
KLK6	4	0.98259	0.98261	1	18606	0	0.61587	0.017412	0.056194	0.838785	1264	4	0.61587
YEATS4	4	0.45359	0.60268	1	11344	1	1.0922	0.017414	0.056202	0.838785	1265	3	1.0922
RNF220	4	0.030615	0.08826	0.96032	1741	2	0.098857	0.017419	0.056217	0.838785	1266	2	0.098857
BID	4	0.98257	0.9826	1	18605	0	0.6477	0.017427	0.056243	0.838785	1267	4	0.6477
TFAP2A	4	0.69056	0.74027	1	13914	1	0.64198	0.017435	0.056264	0.838785	1268	3	0.64198
TYROBP	4	0.97129	0.9714	1	18369	0	1.0639	0.017491	0.056415	0.839935	1269	3	1.0639
DENND4B	4	0.98249	0.98251	1	18604	0	0.71923	0.017506	0.056461	0.839935	1270	4	0.71923
LIMS3L	4	0.91893	0.91897	1	17308	0	1.0265	0.017525	0.056515	0.839935	1271	3	1.0265
TSPAN18	4	0.98247	0.98249	1	18603	0	0.70857	0.017526	0.056519	0.839935	1272	4	0.70857
SCML4	4	0.97847	0.97861	1	18516	0	0.91147	0.017554	0.056598	0.839935	1274	4	0.91147
GZMM	4	0.98244	0.98246	1	18601	0	0.57137	0.017557	0.056605	0.839935	1275	4	0.57137
TRIL	4	0.98235	0.98237	1	18600	0	0.77331	0.017646	0.056858	0.843032	1276	4	0.77331
REPIN1	4	0.98227	0.98228	1	18599	0	0.4534	0.01773	0.057103	0.844216	1277	4	0.4534
GEMIN5	4	0.057087	0.13943	0.970624	2723	2	-3.7914	0.017734	0.057109	0.844216	1278	1	-3.7914
MSR1	4	0.94671	0.94675	1	17867	0	0.83354	0.017736	0.057115	0.844216	1279	3	0.83354
RAB18	4	0.037351	0.10158	0.9623	2012	2	-0.23148	0.017786	0.057261	0.844216	1280	2	-0.23148
ASB11	4	0.98219	0.9822	1	18598	0	0.45877	0.017807	0.057327	0.844216	1281	4	0.45877
AWAT1	4	0.98218	0.98219	1	18597	0	1.096	0.017818	0.057354	0.844216	1282	4	1.096
PKDCC	4	0.98218	0.98219	1	18596	0	1.1506	0.01782	0.057365	0.844216	1283	4	1.1506
UHRF2	4	0.98217	0.98218	1	18595	0	0.62381	0.017831	0.057384	0.844216	1284	4	0.62381
VAPA	4	0.07077	0.16482	0.977013	3212	1	1.2532	0.017872	0.057489	0.844216	1285	3	1.2532
DKC1	4	0.10887	0.23245	0.988621	4459	2	-2.5035	0.01789	0.057541	0.844216	1286	2	-2.5035
GPC5	4	0.9821	0.98213	1	18594	0	0.90487	0.017895	0.057561	0.844216	1287	4	0.90487
LPAR4	4	0.023134	0.072599	0.952306	1448	1	0.8679	0.017901	0.057582	0.844216	1288	3	0.8679
DDX25	4	0.98208	0.9821	1	18592	0	0.46884	0.017923	0.057642	0.844216	1289	4	0.46884
AKIRIN1	4	0.84709	0.84773	1	15946	1	1.3672	0.017936	0.057675	0.844216	1290	3	1.3672
KLHDC4	4	0.97637	0.97657	1	18471	0	1.0271	0.017952	0.057727	0.844216	1291	4	1.0271
DGKB	4	0.95841	0.95843	1	18109	0	1.0129	0.017956	0.057735	0.844216	1292	3	1.0129
CD36	4	0.40957	0.56083	1	10525	1	0.95745	0.01796	0.057746	0.844216	1293	3	0.95745
C8orf59	4	0.98203	0.98206	1	18591	0	0.41528	0.017967	0.057769	0.844216	1294	4	0.41528
CLIC6	4	0.98203	0.98206	1	18590	0	0.87404	0.017973	0.057782	0.844216	1295	4	0.87404
B3GALT6	4	0.90955	0.90954	1	17127	0	1.1827	0.017992	0.057833	0.844216	1297	3	1.1827
KPNB1	3	0.086951	0.17667	0.977848	3736	2	-5.208	0.022592	0.057869	0.844216	1537	1	-5.208
AADACL4	4	0.98198	0.98201	1	18589	0	0.76512	0.018017	0.05791	0.844216	1298	4	0.76512
IGSF22	4	0.98194	0.98196	1	18588	0	0.50673	0.018061	0.058044	0.845117	1299	4	0.50673
PIEZO2	4	0.98193	0.98196	1	18587	0	0.60126	0.018066	0.05806	0.845117	1300	4	0.60126
TFRC	4	0.28789	0.44564	1	8426	1	1.3411	0.018098	0.058145	0.845717	1301	3	1.3411
EXOC3	4	0.25574	0.41529	1	7841	2	0.48892	0.018136	0.05826	0.846392	1302	2	0.48892
GOLGA6D	4	0.43909	0.5889	1	11074	2	0.32625	0.01815	0.058295	0.846392	1303	2	0.32625
MAP3K4	4	0.97871	0.97886	1	18522	0	0.98795	0.01816	0.058325	0.846392	1305	4	0.98795
ELF2	4	0.68541	0.73749	1	13865	1	0.41143	0.0182	0.058438	0.847056	1306	2	0.41143
OLFM3	4	0.30821	0.4648	1	8773	1	0.88229	0.018208	0.058459	0.847056	1307	2	0.88229
ALG14	4	0.30306	0.45992	1	8684	1	0.83375	0.018223	0.058505	0.847086	1308	3	0.83375
STRA6	4	0.63389	0.71161	1	13347	1	0.74524	0.018258	0.058603	0.847854	1309	3	0.74524
FEN1	3	0.11527	0.21264	0.986183	4670	2	-4.283	0.022903	0.058656	0.847957	1553	1	-4.283
SDAD1	4	0.22704	0.3883	1	7358	2	-0.46218	0.018289	0.058699	0.847957	1310	2	-0.46218
KLF1	4	0.98166	0.98168	1	18585	0	0.44316	0.01834	0.058857	0.849601	1311	4	0.44316
NOP2	4	0.15162	0.3039	0.996307	5806	3	-2.5152	0.018358	0.058907	0.849645	1312	1	-2.5152
PDE4A	4	0.98163	0.98165	1	18582	0	1.1181	0.018369	0.058949	0.849645	1314	4	1.1181
PIGP	4	0.98159	0.98161	1	18581	0	1.069	0.018409	0.059086	0.849762	1315	4	1.069
SUSD3	4	0.98157	0.98159	1	18580	0	0.59567	0.018433	0.059164	0.849762	1316	4	0.59567
CDK2	4	0.35983	0.51363	1	9650	1	0.7106	0.018459	0.059241	0.849762	1317	2	0.7106
TOP2A	4	0.14101	0.28664	0.994868	5472	2	-1.5713	0.018475	0.059291	0.849762	1318	2	-1.5713
SUN2	4	0.79752	0.80721	1	15171	1	1.3175	0.018488	0.059327	0.849762	1319	3	1.3175
AGPAT5	4	0.35722	0.51116	1	9609	1	1.1787	0.018492	0.059338	0.849762	1320	3	1.1787
WIF1	4	0.97557	0.97575	1	18459	0	1.0866	0.018499	0.059362	0.849762	1321	4	1.0866
KRT7	3	0.84289	0.84296	1	15857	0	1.2636	0.023223	0.059424	0.849762	1569	2	1.2636
PRKG2	4	0.040251	0.10723	0.962688	2117	2	-0.35261	0.018524	0.059428	0.849762	1322	2	-0.35261
MRPS9	4	0.98146	0.98147	1	18579	0	0.53987	0.018544	0.059487	0.849762	1323	4	0.53987
PLA2G4C	4	0.47968	0.62787	1	11785	1	0.85351	0.018548	0.059502	0.849762	1324	3	0.85351
PIGW	4	0.98142	0.98143	1	18578	0	1.3626	0.018581	0.059594	0.849762	1326	4	1.3626
DLGAP3	4	0.98139	0.98141	1	18577	0	0.68681	0.018607	0.059666	0.849762	1327	4	0.68681
YKT6	4	0.58523	0.68943	1	12948	1	0.95825	0.018618	0.059696	0.849762	1328	3	0.95825
CLHC1	4	0.98138	0.9814	1	18576	0	0.4954	0.018618	0.059696	0.849762	1329	4	0.4954
SH3KBP1	4	0.96569	0.96574	1	18242	0	0.95612	0.018636	0.059749	0.849762	1330	3	0.95612
FAM173A	4	0.89923	0.89919	1	16942	0	1.0418	0.018638	0.059753	0.849762	1331	2	1.0418
BLVRB	4	0.98134	0.98136	1	18575	0	0.73013	0.018661	0.059822	0.849762	1332	4	0.73013
AAED1	4	0.29609	0.45337	1	8568	1	0.94492	0.018678	0.059872	0.849762	1333	2	0.94492
PCDHGB1	4	0.87805	0.87802	1	16545	0	0.49344	0.018703	0.059928	0.849762	1334	2	0.49344
ANKRD65	4	0.9121	0.91209	1	17188	0	1.039	0.018716	0.059969	0.849762	1335	3	1.039
RPUSD4	4	0.044643	0.11577	0.965775	2287	2	-3.1076	0.018727	0.059995	0.849762	1336	2	-3.1076
MRGBP	4	0.92201	0.92216	1	17387	0	1.5953	0.018774	0.06012	0.849762	1337	3	1.5953
OR5AU1	4	0.98122	0.98125	1	18574	0	0.58686	0.018775	0.060123	0.849762	1338	4	0.58686
ACAT1	4	0.40275	0.5544	1	10394	2	0.37357	0.018784	0.060144	0.849762	1339	2	0.37357
ARMCX2	4	0.96404	0.96409	1	18212	0	0.84941	0.018808	0.060207	0.849762	1340	3	0.84941
PILRA	4	0.98118	0.98121	1	18573	0	0.29616	0.018815	0.06023	0.849762	1341	4	0.29616
DENND4C	4	0.98117	0.98119	1	18572	0	0.98573	0.018832	0.060272	0.849762	1342	4	0.98573
DHX57	4	0.21332	0.37536	1	7116	1	1.2042	0.018842	0.060304	0.849762	1343	3	1.2042
VWA7	4	0.21868	0.38042	1	7213	1	1.1693	0.018873	0.060389	0.849762	1344	3	1.1693
COMMD7	4	0.22019	0.38181	1	7239	2	0.57401	0.018874	0.060398	0.849762	1345	2	0.57401
SMU1	4	0.85538	0.85546	1	16101	1	1.8613	0.018878	0.060407	0.849762	1346	3	1.8613
AUP1	4	0.98112	0.98114	1	18571	0	0.90182	0.018882	0.060424	0.849762	1347	4	0.90182
ATP6AP2	4	0.62344	0.7067	1	13268	1	1.1511	0.018949	0.060616	0.850197	1348	3	1.1511
HSPE1-MOB4	4	0.98105	0.98107	1	18570	0	0.44751	0.01895	0.060617	0.850197	1349	4	0.44751
ATG4B	4	0.9223	0.92245	1	17390	0	0.91252	0.018957	0.060644	0.850197	1350	3	0.91252
MAST2	4	0.94688	0.94693	1	17869	0	0.92844	0.018961	0.060653	0.850197	1351	3	0.92844
CYP2R1	4	0.98103	0.98105	1	18569	0	0.66585	0.018971	0.060677	0.850197	1352	4	0.66585
SGSH	4	0.92474	0.92488	1	17437	0	1.0233	0.018994	0.060749	0.85051	1353	3	1.0233
STK35	4	0.98099	0.98103	1	18567	0	0.90639	0.019006	0.060789	0.85051	1354	4	0.90639
SIK1	4	0.91651	0.91656	1	17267	0	0.87473	0.019034	0.060872	0.851047	1355	3	0.87473
PHF2	4	0.9809	0.98094	1	18566	0	1.0127	0.019096	0.061051	0.851749	1357	4	1.0127
PHYHIP	4	0.38108	0.53374	1	10018	1	0.83358	0.019107	0.061084	0.851749	1358	3	0.83358
DDHD2	4	0.98089	0.98092	1	18565	0	0.68145	0.019115	0.061105	0.851749	1359	4	0.68145
SYCP1	4	0.98087	0.98092	1	18564	0	0.33245	0.019125	0.061138	0.851749	1360	4	0.33245
SDC2	4	0.83339	0.83571	1	15711	1	0.81282	0.019129	0.061145	0.851749	1361	2	0.81282
FFAR2	4	0.078185	0.17838	0.980695	3463	1	0.8337	0.019181	0.061297	0.853047	1362	3	0.8337
CCDC84	3	0.34729	0.48888	1	9454	1	1.5158	0.02404	0.061374	0.853047	1608	2	1.5158
PRKACA	4	0.90279	0.9028	1	17013	0	0.98632	0.019236	0.061458	0.853047	1363	3	0.98632
TAF7	4	0.77451	0.79079	1	14829	1	0.4321	0.019242	0.061479	0.853047	1364	2	0.4321
C1QTNF9	4	0.98076	0.9808	1	18561	0	0.59525	0.019242	0.061483	0.853047	1365	4	0.59525
PPA2	4	0.16798	0.33028	0.998863	6272	2	0.87673	0.019261	0.06153	0.853047	1366	2	0.87673
KAAG1	4	0.89199	0.89191	1	16808	0	0.9651	0.019266	0.06155	0.853047	1367	3	0.9651
SRP54	4	0.51127	0.65832	1	12333	1	1.9117	0.019294	0.06165	0.853813	1368	3	1.9117
AMBRA1	4	0.98066	0.98072	1	18560	0	0.55692	0.019335	0.061776	0.85493	1369	4	0.55692
PTP4A1	4	0.98064	0.98069	1	18559	0	1.5115	0.01936	0.061844	0.855107	1370	4	1.5115
COPZ1	4	0.93756	0.93765	1	17687	0	1.4981	0.019381	0.061908	0.855107	1371	3	1.4981
SYMPK	4	0.36247	0.51616	1	9700	1	1.439	0.01946	0.062135	0.855107	1373	3	1.439
PRKRIP1	4	0.98053	0.98058	1	18557	0	0.80441	0.01947	0.062162	0.855107	1374	4	0.80441
SEC11C	4	0.98053	0.98058	1	18556	0	0.68393	0.019472	0.062169	0.855107	1375	4	0.68393
PRAMEF20	4	0.89513	0.89508	1	16867	0	1.067	0.019492	0.062227	0.855107	1376	3	1.067
DHX29	4	0.11013	0.23465	0.988621	4502	2	-1.3238	0.019502	0.062251	0.855107	1377	2	-1.3238
LPIN2	4	0.67241	0.73065	1	13732	1	1.0399	0.019504	0.062256	0.855107	1378	3	1.0399
LBX1	4	0.98049	0.98056	1	18555	0	0.63097	0.019511	0.062274	0.855107	1379	4	0.63097
AQP12A	4	0.36401	0.51765	1	9722	1	1.1126	0.019516	0.062287	0.855107	1380	3	1.1126
MFI2	4	0.47393	0.62233	1	11704	1	0.50409	0.019526	0.062309	0.855107	1381	2	0.50409
2020-03-10	4	0.76076	0.78158	1	14662	1	0.75491	0.019533	0.062325	0.855107	1382	3	0.75491
DDX56	4	0.98043	0.9805	1	18554	0	1.4068	0.019566	0.062411	0.855365	1383	4	1.4068
WTH3DI	4	0.32461	0.48025	1	9046	2	0.3387	0.019584	0.062464	0.855365	1384	2	0.3387
EIF3F	3	0.97547	0.97565	1	18455	0	0.84825	0.024526	0.06252	0.855365	1633	3	0.84825
PDCD1LG2	4	0.28636	0.44418	1	8397	1	0.73556	0.019607	0.062523	0.855365	1385	3	0.73556
PGLYRP2	4	0.98036	0.98043	1	18553	0	0.74222	0.019638	0.062623	0.85612	1386	4	0.74222
CLDN18	4	0.98032	0.9804	1	18552	0	0.63247	0.019682	0.062753	0.856672	1387	4	0.63247
NGLY1	4	0.91204	0.91202	1	17186	0	1.0719	0.019684	0.062758	0.856672	1388	3	1.0719
MUC16	4	0.91376	0.91375	1	17218	0	0.91195	0.019698	0.062804	0.856672	1389	3	0.91195
ATP6V0D1	4	0.14402	0.29154	0.994868	5565	2	-1.3602	0.019709	0.062843	0.856672	1390	2	-1.3602
GRIP2	4	0.98025	0.98033	1	18551	0	0.4486	0.019751	0.062966	0.856929	1391	4	0.4486
TUSC1	4	0.98024	0.98032	1	18550	0	0.86526	0.01976	0.062988	0.856929	1392	4	0.86526
XRN2	4	0.33427	0.48942	1	9234	2	-0.19606	0.019761	0.062996	0.856929	1393	2	-0.19606
ZNF614	4	0.9802	0.98028	1	18549	0	0.73001	0.019804	0.063124	0.858043	1394	4	0.73001
FAM32A	4	0.93517	0.93527	1	17641	0	1.2805	0.019831	0.063202	0.858043	1396	3	1.2805
MYSM1	4	0.98016	0.98024	1	18548	0	0.5921	0.01984	0.063228	0.858043	1397	4	0.5921
PPEF2	4	0.98014	0.98023	1	18547	0	0.65486	0.019857	0.063284	0.858043	1398	4	0.65486
TMEM171	4	0.98013	0.98022	1	18545	0	0.64322	0.019868	0.063315	0.858043	1399	4	0.64322
TMEM8B	4	0.51174	0.65876	1	12343	1	0.75704	0.019877	0.063348	0.858043	1400	2	0.75704
DGCR14	4	0.35654	0.51052	1	9598	1	0.044081	0.019917	0.063469	0.859083	1401	1	0.044081
TPST1	4	0.97862	0.97877	1	18520	0	0.94897	0.019985	0.063671	0.859882	1402	4	0.94897
ZNF263	4	0.38734	0.53966	1	10128	2	0.27932	0.019994	0.063692	0.859882	1403	2	0.27932
FAM180B	4	0.77023	0.78792	1	14775	1	0.87299	0.019997	0.063699	0.859882	1404	3	0.87299
SRFBP1	4	0.096602	0.21131	0.986183	4061	1	1.1562	0.020003	0.063714	0.859882	1405	3	1.1562
ALG11	3	0.32405	0.46532	1	9038	1	1.3512	0.025058	0.063802	0.859882	1663	2	1.3512
SMPD4	4	0.76331	0.78326	1	14694	1	0.94763	0.020035	0.063803	0.859882	1406	3	0.94763
IL1RN	3	0.97493	0.97509	1	18441	0	0.78843	0.025074	0.063843	0.859882	1664	3	0.78843
SNRNP25	4	0.038122	0.10306	0.9623	2042	3	-3.5383	0.020125	0.064055	0.860518	1407	1	-3.5383
TIMP1	4	0.71404	0.75314	1	14136	1	0.96577	0.020144	0.064116	0.860518	1408	3	0.96577
FOXL2NB	4	0.8793	0.8793	1	16572	0	1.2078	0.020148	0.064127	0.860518	1409	3	1.2078
FKTN	4	0.97984	0.97994	1	18543	0	0.60203	0.020163	0.064166	0.860518	1410	4	0.60203
GNA13	4	0.97983	0.97994	1	18542	0	0.52745	0.020166	0.064172	0.860518	1411	4	0.52745
ARVCF	4	0.97981	0.97992	1	18541	0	0.97552	0.020188	0.064237	0.860518	1412	4	0.97552
PCDHA11	4	0.33932	0.49429	1	9313	2	0.39229	0.020205	0.064283	0.860518	1413	2	0.39229
C2CD3	4	0.12433	0.25886	0.991379	4960	1	0.98616	0.020207	0.06429	0.860518	1414	3	0.98616
RPS24	4	0.28616	0.44401	1	8393	2	-0.4901	0.020229	0.064361	0.860518	1415	2	-0.4901
BRPF3	4	0.86117	0.86101	1	16217	1	0.77149	0.02023	0.064362	0.860518	1416	3	0.77149
CXCL9	4	0.97976	0.97986	1	18539	0	0.94324	0.020242	0.064392	0.860518	1417	4	0.94324
COX6C	4	0.34408	0.49873	1	9392	1	1.3609	0.020258	0.064431	0.860518	1418	3	1.3609
C19orf71	4	0.97969	0.97981	1	18537	0	0.44087	0.02031	0.064587	0.860927	1419	4	0.44087
TPCN2	4	0.95541	0.95544	1	18046	0	0.78951	0.020313	0.064593	0.860927	1420	3	0.78951
ZXDC	4	0.97969	0.97981	1	18536	0	0.58895	0.020313	0.064597	0.860927	1421	4	0.58895
MRPL20	4	0.06192	0.14843	0.972868	2911	3	-1.9175	0.020333	0.06465	0.861045	1422	1	-1.9175
ST6GALNAC4	4	0.74048	0.76873	1	14416	1	0.94099	0.020366	0.064752	0.86139	1423	3	0.94099
CENPO	4	0.55538	0.6767	1	12683	1	1.0165	0.020406	0.064857	0.86139	1424	3	1.0165
THY1	4	0.97958	0.97971	1	18535	0	0.41062	0.020415	0.064888	0.86139	1426	4	0.41062
HOXA3	4	0.9229	0.92305	1	17401	0	0.74619	0.020416	0.06489	0.86139	1427	2	0.74619
NTS	4	0.26919	0.42794	1	8076	2	0.54257	0.020425	0.064919	0.86139	1428	2	0.54257
GPAA1	4	0.96901	0.96906	1	18320	0	0.95678	0.020437	0.064953	0.86139	1429	3	0.95678
JTB	4	0.16612	0.32736	0.998863	6214	1	1.0707	0.020452	0.064999	0.86139	1430	3	1.0707
PRAMEF10	4	0.27995	0.43819	1	8277	1	1.0791	0.020465	0.065037	0.86139	1431	3	1.0791
NPTX1	4	0.26296	0.42223	1	7969	2	-0.86367	0.020489	0.065111	0.861664	1432	1	-0.86367
C5orf52	4	0.31113	0.46759	1	8830	1	1.0017	0.020501	0.065148	0.861664	1433	3	1.0017
WDR55	4	0.61997	0.70507	1	13239	1	0.98508	0.020518	0.065198	0.861732	1434	2	0.98508
UTP23	4	0.18895	0.35231	0.998863	6706	2	-1.3858	0.020541	0.065262	0.861978	1435	1	-1.3858
SNX15	4	0.20147	0.36409	1	6913	1	0.86756	0.020597	0.065425	0.862832	1436	3	0.86756
SNIP1	4	0.72522	0.75967	1	14258	1	-0.26449	0.020644	0.065556	0.862832	1437	1	-0.26449
SYT3	4	0.97934	0.97947	1	18534	0	0.91508	0.020664	0.065608	0.862832	1438	4	0.91508
2020-09-05	4	0.52609	0.66509	1	12460	1	1.1496	0.020686	0.065679	0.862832	1439	3	1.1496
COPB1	4	0.26247	0.42174	1	7958	2	0.77064	0.020689	0.065687	0.862832	1440	2	0.77064
SPN	4	0.9793	0.97944	1	18533	0	0.80614	0.020696	0.065705	0.862832	1441	4	0.80614
CACNB2	4	0.94928	0.94933	1	17921	0	0.88999	0.020697	0.065707	0.862832	1442	3	0.88999
NFYB	4	0.97929	0.97943	1	18532	0	0.75499	0.020707	0.065742	0.862832	1443	4	0.75499
GMPS	4	0.14338	0.2905	0.994868	5544	2	-2.1933	0.020748	0.065851	0.862832	1444	2	-2.1933
HSD17B10	3	0.21135	0.3315	0.998863	7084	1	0.84129	0.025938	0.065853	0.862832	1699	2	0.84129
CHMP1B	4	0.97923	0.97936	1	18531	0	0.46939	0.020768	0.065908	0.862832	1445	4	0.46939
KLRB1	4	0.91044	0.91042	1	17143	0	0.93007	0.020793	0.065979	0.862832	1446	3	0.93007
MAP2K6	4	0.034696	0.096332	0.96032	1897	2	-0.38636	0.0208	0.065998	0.862832	1447	2	-0.38636
LUC7L3	4	0.46502	0.61364	1	11564	2	-0.058092	0.0208	0.065999	0.862832	1448	2	-0.058092
PNN	4	0.95907	0.95909	1	18122	0	1.1983	0.020802	0.066004	0.862832	1449	3	1.1983
EMC2	4	0.23146	0.39246	1	7431	1	1.1688	0.02084	0.066122	0.863263	1450	3	1.1688
PRR14	4	0.80671	0.81412	1	15306	1	0.76488	0.020843	0.066127	0.863263	1451	3	0.76488
NCOA6	4	0.6102	0.70057	1	13156	1	0.73018	0.020868	0.0662	0.86341	1452	3	0.73018
NUDT19	4	0.8038	0.81192	1	15263	1	1.1079	0.020948	0.066421	0.86341	1453	3	1.1079
KRTAP4-5	4	0.61525	0.70287	1	13201	1	0.84545	0.020956	0.06645	0.86341	1455	3	0.84545
PCBP4	4	0.82328	0.82726	1	15558	1	0.95732	0.02096	0.066462	0.86341	1456	3	0.95732
RPA1	4	0.5717	0.6835	1	12827	1	1.6713	0.020965	0.066473	0.86341	1457	3	1.6713
MED31	4	0.83217	0.8347	1	15691	1	1.0674	0.020997	0.066569	0.86341	1458	2	1.0674
DUS1L	4	0.979	0.97913	1	18528	0	0.72711	0.021003	0.066584	0.86341	1459	4	0.72711
HAUS8	4	0.66598	0.72736	1	13672	1	0.75863	0.021008	0.066595	0.86341	1460	3	0.75863
FN3K	4	0.97899	0.97912	1	18527	0	0.78188	0.021011	0.066603	0.86341	1461	4	0.78188
TNFRSF13B	4	0.9463	0.94634	1	17856	0	0.96946	0.021023	0.066635	0.86341	1462	3	0.96946
ADORA2A	4	0.97898	0.97911	1	18526	0	0.35955	0.021023	0.066635	0.86341	1463	4	0.35955
PCDH9	4	0.97895	0.97909	1	18525	0	0.86228	0.021046	0.0667	0.863582	1464	4	0.86228
SLC30A9	4	0.77231	0.78931	1	14806	1	1.1412	0.02106	0.066739	0.863582	1465	3	1.1412
MARS	2	0.28963	0.34526	0.998863	8458	1	-1.32	0.036979	0.066995	0.866313	2036	1	-1.32
ZDHHC24	4	0.28648	0.4443	1	8398	1	0.74306	0.021163	0.067046	0.866383	1466	3	0.74306
ATP5L2	4	0.071323	0.16586	0.977305	3233	2	-2.8967	0.021238	0.06725	0.868434	1467	2	-2.8967
CCDC81	4	0.74462	0.7713	1	14473	1	1.022	0.021264	0.067331	0.86876	1468	3	1.022
LMTK2	4	0.97872	0.97887	1	18523	0	0.63276	0.021281	0.067378	0.86876	1469	4	0.63276
C1orf86	4	0.68768	0.73868	1	13888	1	1.2507	0.021294	0.067412	0.86876	1470	3	1.2507
ACTR8	4	0.97863	0.97878	1	18521	0	0.79959	0.021375	0.067619	0.870051	1471	4	0.79959
ARSG	4	0.75475	0.77776	1	14588	1	0.81882	0.021381	0.06764	0.870051	1472	3	0.81882
RAB25	4	0.97862	0.97876	1	18519	0	0.59937	0.021384	0.067648	0.870051	1473	4	0.59937
TFPI2	4	0.86305	0.86294	1	16263	1	0.67223	0.021475	0.067906	0.871547	1474	3	0.67223
TPTE2	4	0.97852	0.97867	1	18518	0	0.46598	0.021481	0.067923	0.871547	1475	4	0.46598
CABP7	4	0.97847	0.97863	1	18517	0	1.033	0.021525	0.068059	0.871547	1476	4	1.033
NBPF10	4	0.11605	0.2448	0.988621	4698	2	-0.40162	0.021527	0.06806	0.871547	1477	2	-0.40162
LMCD1	4	0.97846	0.97861	1	18515	0	0.77706	0.02154	0.0681	0.871547	1478	4	0.77706
C5orf15	4	0.88509	0.88502	1	16671	0	0.88929	0.021555	0.068141	0.871547	1479	3	0.88929
PADI4	4	0.72077	0.7571	1	14217	1	0.81472	0.021599	0.068261	0.871547	1480	3	0.81472
TFAP2B	4	0.94357	0.94368	1	17807	0	0.88895	0.021612	0.068295	0.871547	1481	3	0.88895
KCNMB2	4	0.90784	0.90783	1	17093	0	0.7318	0.021626	0.068332	0.871547	1483	3	0.7318
SNRPD1	4	0.44011	0.58993	1	11096	2	1.1766	0.021646	0.068399	0.871547	1484	2	1.1766
C15orf52	4	0.97835	0.97851	1	18514	0	0.82151	0.02165	0.068411	0.871547	1485	4	0.82151
USP35	4	0.90502	0.905	1	17047	0	1.0425	0.021656	0.068427	0.871547	1486	3	1.0425
C9orf129	4	0.97832	0.97847	1	18513	0	0.38812	0.021677	0.068485	0.871547	1487	4	0.38812
NUP62	4	0.97832	0.97847	1	18512	0	1.1602	0.02168	0.068492	0.871547	1488	4	1.1602
INTS12	4	0.65743	0.72307	1	13586	1	0.82438	0.021682	0.068503	0.871547	1489	3	0.82438
LOC400863	4	0.52587	0.66501	1	12459	1	1.022	0.021691	0.06853	0.871547	1490	3	1.022
DHRS9	4	0.96463	0.96467	1	18223	0	0.81811	0.021716	0.068606	0.871547	1492	3	0.81811
TPRG1	4	0.72699	0.76071	1	14276	1	0.90515	0.021722	0.068622	0.871547	1493	3	0.90515
CCDC149	4	0.97826	0.97842	1	18511	0	0.41879	0.02174	0.068672	0.871547	1494	4	0.41879
CACNG7	4	0.37717	0.53008	1	9947	1	0.95389	0.021749	0.068695	0.871547	1495	3	0.95389
WDR7	4	0.9676	0.96764	1	18287	0	1.1195	0.021758	0.068722	0.871547	1496	3	1.1195
LONP1	3	0.96232	0.96256	1	18168	0	1.6686	0.02728	0.069003	0.873766	1750	3	1.6686
EXTL3	4	0.27147	0.4301	1	8121	2	0.24292	0.021908	0.069137	0.873766	1497	2	0.24292
ZFAT	4	0.97809	0.97825	1	18509	0	0.6151	0.021913	0.06915	0.873766	1498	4	0.6151
P3H3	4	0.81155	0.81788	1	15366	1	1.1677	0.021939	0.069226	0.873766	1499	3	1.1677
POLA1	4	0.024903	0.07677	0.953913	1524	3	-4.9781	0.021942	0.069234	0.873766	1500	1	-4.9781
SYT2	4	0.97802	0.97819	1	18508	0	0.59704	0.021977	0.069331	0.873766	1501	4	0.59704
TPX2	4	0.39664	0.54857	1	10284	1	1.605	0.021987	0.069363	0.873766	1502	3	1.605
TGFB3	4	0.97356	0.9737	1	18415	0	0.84223	0.022014	0.069447	0.873766	1503	3	0.84223
DUSP28	4	0.036	0.098898	0.96032	1959	1	0.58233	0.022022	0.069466	0.873766	1504	2	0.58233
HIST2H3D	4	0.032896	0.092767	0.96032	1824	3	-4.9751	0.022046	0.069529	0.873766	1505	1	-4.9751
TAS1R1	4	0.97795	0.97813	1	18507	0	1.0624	0.022052	0.069549	0.873766	1506	4	1.0624
KHDRBS1	4	0.97554	0.97573	1	18458	0	0.94511	0.022067	0.069592	0.873766	1507	4	0.94511
DDX28	4	0.9767	0.9769	1	18480	0	1.1806	0.022072	0.069607	0.873766	1508	4	1.1806
TBC1D31	4	0.97791	0.97809	1	18506	0	0.60173	0.022094	0.069665	0.873766	1509	4	0.60173
XPNPEP3	4	0.97788	0.97806	1	18505	0	0.74706	0.022124	0.069757	0.873766	1510	4	0.74706
RGS3	4	0.97786	0.97805	1	18504	0	0.61568	0.02214	0.069798	0.873766	1511	4	0.61568
C2orf49	4	0.97786	0.97804	1	18503	0	0.95127	0.022143	0.069806	0.873766	1512	4	0.95127
IGSF3	4	0.91911	0.91917	1	17312	0	0.92606	0.022143	0.069807	0.873766	1513	3	0.92606
LAMP3	4	0.77724	0.79265	1	14879	1	0.56055	0.022149	0.069824	0.873766	1514	3	0.56055
PRSS23	4	0.97784	0.97803	1	18502	0	0.74224	0.022158	0.06985	0.873766	1515	4	0.74224
ITGA3	4	0.96063	0.96066	1	18138	0	0.75079	0.022174	0.0699	0.873766	1516	3	0.75079
CELF5	4	0.69862	0.74458	1	13989	1	1.0059	0.022205	0.069984	0.873766	1517	3	1.0059
HIST1H3H	4	0.97779	0.97798	1	18500	0	0.60967	0.022209	0.069998	0.873766	1518	4	0.60967
PARP15	4	0.97673	0.97693	1	18481	0	1.0974	0.022224	0.070035	0.873766	1519	4	1.0974
ANKRD16	4	0.97777	0.97796	1	18499	0	0.44645	0.022227	0.07004	0.873766	1520	4	0.44645
CDKL4	4	0.92447	0.92461	1	17429	0	0.7632	0.022304	0.070262	0.875119	1521	3	0.7632
REV3L	4	0.034254	0.095496	0.96032	1877	1	1.1704	0.02233	0.070344	0.875119	1522	3	1.1704
PPP4R1	4	0.84371	0.84465	1	15876	1	0.7565	0.022339	0.070368	0.875119	1523	3	0.7565
FMO1	4	0.45635	0.60537	1	11400	1	1.1995	0.022344	0.070385	0.875119	1524	3	1.1995
PRIM2	4	0.2737	0.43221	1	8159	1	1.1788	0.022357	0.070414	0.875119	1525	3	1.1788
NUMBL	4	0.97763	0.97782	1	18498	0	0.79887	0.022367	0.070449	0.875119	1526	4	0.79887
CD7	4	0.9776	0.97779	1	18496	0	0.538	0.022404	0.070552	0.875119	1528	4	0.538
CNIH2	4	0.93343	0.93353	1	17611	0	0.96634	0.022416	0.070581	0.875119	1529	3	0.96634
POLG2	4	0.40376	0.55532	1	10419	1	1.4231	0.022419	0.070589	0.875119	1530	3	1.4231
NELFE	4	0.97757	0.97777	1	18495	0	1.364	0.022435	0.070626	0.875119	1531	4	1.364
CAPN7	4	0.97754	0.97775	1	18494	0	0.80279	0.022456	0.070689	0.875119	1532	4	0.80279
WBP4	4	0.0072506	0.02469	0.889492	519	3	-5.3358	0.02246	0.070698	0.875119	1533	1	-5.3358
IGSF6	4	0.42533	0.57585	1	10816	1	0.83706	0.022499	0.070809	0.875761	1534	2	0.83706
RAD51D	3	0.97193	0.9721	1	18381	0	1.2642	0.028073	0.070842	0.875761	1768	3	1.2642
LSM11	3	0.9517	0.95198	1	17973	0	1.4038	0.028108	0.070914	0.87609	1769	3	1.4038
SPIN4	4	0.84266	0.84372	1	15853	1	0.86229	0.022555	0.070968	0.876123	1535	3	0.86229
SMIM12	4	0.97743	0.97763	1	18493	0	0.96614	0.022572	0.071008	0.876123	1536	4	0.96614
TOMM7	4	0.60342	0.6975	1	13093	1	0.91862	0.022614	0.071125	0.876493	1538	3	0.91862
MED13	4	0.92163	0.92178	1	17371	0	0.59557	0.022616	0.07113	0.876493	1539	2	0.59557
UNC45B	4	0.2421	0.40239	1	7602	2	0.48055	0.022641	0.071199	0.876777	1540	2	0.48055
RBMY1B	4	0.59245	0.69259	1	12999	1	1.0964	0.022686	0.071326	0.876966	1541	3	1.0964
COL8A1	4	0.79503	0.80537	1	15136	1	0.57044	0.022694	0.07135	0.876966	1542	2	0.57044
MFSD3	4	0.60952	0.70025	1	13149	1	1.0378	0.022703	0.071373	0.876966	1543	3	1.0378
VSTM4	4	0.48026	0.62842	1	11800	1	0.95248	0.022709	0.071398	0.876966	1544	3	0.95248
DZIP1L	4	0.088634	0.19724	0.986183	3788	1	0.72053	0.022747	0.071514	0.877673	1545	2	0.72053
ZBTB7A	4	0.97724	0.97744	1	18492	0	0.98531	0.022764	0.071563	0.877673	1546	4	0.98531
GABRR2	4	0.96557	0.96561	1	18239	0	1.2108	0.022774	0.071593	0.877673	1547	3	1.2108
NFATC1	4	0.25806	0.41753	1	7886	1	0.77792	0.022819	0.071721	0.878478	1548	2	0.77792
TBL1X	4	0.97717	0.97737	1	18491	0	0.71647	0.022835	0.071758	0.878478	1549	4	0.71647
TMC2	4	0.97715	0.97736	1	18490	0	0.52861	0.022853	0.071797	0.878478	1550	4	0.52861
RFC4	4	0.31519	0.47148	1	8897	1	0.6449	0.022875	0.071865	0.878694	1551	2	0.6449
SH2D6	4	0.96062	0.96065	1	18137	0	1.0565	0.022899	0.071926	0.878694	1552	3	1.0565
HELZ2	4	0.96699	0.96703	1	18275	0	0.86048	0.022918	0.071976	0.878694	1554	3	0.86048
DNAJC9	4	0.011643	0.038564	0.903779	797	3	-7.8641	0.022927	0.071998	0.878694	1555	1	-7.8641
HOXA1	4	0.92051	0.92063	1	17341	0	1.0174	0.022995	0.072203	0.880623	1556	3	1.0174
C15orf65	4	0.95019	0.95026	1	17942	0	0.90805	0.023036	0.072315	0.881179	1557	3	0.90805
ADRB3	4	0.97695	0.97715	1	18487	0	0.45903	0.023046	0.07234	0.881179	1558	4	0.45903
SH2D3A	4	0.94326	0.94337	1	17802	0	0.80866	0.023073	0.072419	0.881355	1559	3	0.80866
RNASE2	4	0.78793	0.80022	1	15030	1	0.87848	0.023086	0.072456	0.881355	1560	3	0.87848
SPRED3	4	0.87604	0.87601	1	16502	0	0.88431	0.0231	0.072493	0.881355	1561	3	0.88431
NUP210	4	0.56263	0.67971	1	12757	1	1.2057	0.023141	0.072621	0.881467	1562	3	1.2057
VPS37A	4	0.97682	0.97701	1	18486	0	0.61077	0.023181	0.072728	0.881467	1563	4	0.61077
FAM89B	4	0.97681	0.97701	1	18485	0	0.80986	0.023187	0.072748	0.881467	1564	4	0.80986
CYS1	4	0.97681	0.97701	1	18484	0	0.58171	0.02319	0.072758	0.881467	1565	4	0.58171
EPX	4	0.9753	0.97548	1	18449	0	0.86282	0.023201	0.072795	0.881467	1566	4	0.86282
LMAN1L	4	0.97679	0.977	1	18483	0	0.70326	0.023206	0.072808	0.881467	1567	4	0.70326
ZNF540	4	0.97679	0.97699	1	18482	0	0.55614	0.023212	0.072825	0.881467	1568	4	0.55614
ATR	4	0.96709	0.96713	1	18277	0	0.6811	0.023238	0.072894	0.881743	1570	3	0.6811
METTL14	4	0.52556	0.66488	1	12458	1	1.1809	0.023285	0.073025	0.882413	1571	3	1.1809
HOXD3	4	0.1428	0.28956	0.994868	5525	1	0.82856	0.023339	0.07318	0.882413	1572	2	0.82856
ANKRD20A2	4	0.75135	0.77557	1	14547	1	0.12767	0.023342	0.073184	0.882413	1574	2	0.12767
BRAP	4	0.97666	0.97686	1	18479	0	1.0576	0.023341	0.073184	0.882413	1573	4	1.0576
PPAN-P2RY11	3	0.97092	0.97107	1	18360	0	1.1776	0.029075	0.073204	0.882413	1802	3	1.1776
RPAIN	4	0.52088	0.66308	1	12421	1	0.76825	0.023393	0.073328	0.882413	1575	3	0.76825
NFE2L2	4	0.97661	0.9768	1	18478	0	0.374	0.023394	0.073333	0.882413	1576	4	0.374
FAM149A	4	0.9766	0.9768	1	18477	0	0.62808	0.023397	0.07334	0.882413	1577	4	0.62808
ASCL5	4	0.60897	0.7	1	13142	1	0.76483	0.023408	0.073365	0.882413	1578	3	0.76483
C8orf86	4	0.97655	0.97673	1	18476	0	0.39043	0.023454	0.073489	0.883352	1579	4	0.39043
TRAM1	4	0.97652	0.9767	1	18475	0	0.65579	0.023483	0.073579	0.883867	1580	4	0.65579
COX19	4	0.93225	0.93235	1	17588	0	1.0638	0.023533	0.073725	0.884422	1581	3	1.0638
TECR	4	0.93097	0.9311	1	17563	0	0.62954	0.023549	0.073768	0.884422	1582	3	0.62954
KLHL22	4	0.28816	0.44589	1	8431	1	0.63139	0.023565	0.073814	0.884422	1583	2	0.63139
TAF8	4	0.97641	0.9766	1	18474	0	1.2228	0.023591	0.073889	0.884422	1584	4	1.2228
NBEAL2	4	0.97638	0.97658	1	18473	0	0.74939	0.023616	0.073965	0.884422	1585	4	0.74939
TM2D1	4	0.92505	0.9252	1	17441	0	1.1079	0.023646	0.074049	0.884422	1586	3	1.1079
OR2T8	4	0.55902	0.6782	1	12716	1	0.64843	0.023648	0.074061	0.884422	1587	3	0.64843
DPM1	4	0.75068	0.77513	1	14533	1	0.47626	0.023652	0.074072	0.884422	1588	2	0.47626
FERMT2	4	0.97633	0.97653	1	18470	0	1.0368	0.02367	0.074128	0.884422	1589	4	1.0368
OR10H1	4	0.83417	0.83639	1	15729	1	1.2338	0.023674	0.07414	0.884422	1590	3	1.2338
ZPBP2	4	0.018386	0.059008	0.932668	1183	2	-3.9716	0.023683	0.074163	0.884422	1591	2	-3.9716
LCN1	4	0.15102	0.30295	0.996307	5786	2	-0.2858	0.023701	0.074215	0.884422	1592	2	-0.2858
PRELID1	4	0.35866	0.51253	1	9633	2	-0.21657	0.023704	0.074227	0.884422	1593	1	-0.21657
TRNAU1AP	4	0.96577	0.96581	1	18245	0	0.99486	0.023732	0.074306	0.884422	1594	3	0.99486
SIRT2	4	0.97626	0.97646	1	18469	0	0.70222	0.023737	0.074319	0.884422	1595	4	0.70222
DAOA	4	0.74369	0.77074	1	14459	1	0.70492	0.023797	0.074495	0.885972	1596	3	0.70492
SLCO2B1	4	0.81544	0.82094	1	15424	1	1.1582	0.023837	0.074601	0.886588	1597	3	1.1582
KLLN	4	0.33175	0.48706	1	9178	1	0.90087	0.023848	0.07464	0.886588	1598	3	0.90087
PITPNM1	4	0.90896	0.90895	1	17117	0	1.1534	0.023883	0.074739	0.8869	1599	3	1.1534
WDR18	4	0.29534	0.45263	1	8557	1	1.4541	0.023919	0.074826	0.8869	1600	3	1.4541
NDUFB9	4	0.5959	0.69413	1	13029	1	1.004	0.023947	0.074916	0.8869	1601	3	1.004
RASGRP2	4	0.9114	0.91137	1	17166	0	0.94137	0.023956	0.074943	0.8869	1602	3	0.94137
APOL3	4	0.97604	0.97624	1	18468	0	0.38458	0.023961	0.074961	0.8869	1603	4	0.38458
DNAJC16	4	0.31304	0.46945	1	8864	1	1.0878	0.023965	0.074973	0.8869	1604	3	1.0878
SIT1	4	0.6674	0.72808	1	13689	1	0.96167	0.023984	0.075023	0.8869	1605	3	0.96167
PAX1	4	0.97599	0.97619	1	18467	0	0.84497	0.024006	0.075081	0.8869	1606	4	0.84497
SCT	4	0.1454	0.29381	0.994868	5616	1	0.34835	0.024015	0.075106	0.8869	1607	2	0.34835
SUMF2	4	0.77473	0.79093	1	14833	1	1.1574	0.024078	0.075281	0.8869	1609	3	1.1574
RRN3	4	0.82633	0.82975	1	15604	1	1.6575	0.024106	0.075362	0.8869	1610	3	1.6575
DROSHA	4	0.95055	0.95059	1	17949	0	1.0572	0.024118	0.0754	0.8869	1611	3	1.0572
NUP93	3	0.38238	0.50661	1	10041	1	0.65336	0.030053	0.075444	0.8869	1823	2	0.65336
MRPL15	4	0.075154	0.17284	0.977305	3368	1	1.643	0.024191	0.075602	0.8869	1612	3	1.643
GNA15	4	0.97581	0.97598	1	18466	0	0.39576	0.024193	0.07561	0.8869	1613	4	0.39576
DLL4	4	0.9758	0.97598	1	18465	0	0.62475	0.024196	0.075616	0.8869	1614	4	0.62475
USP17L11	4	0.90252	0.90253	1	17006	0	1.1905	0.024202	0.075633	0.8869	1615	2	1.1905
CHAF1B	4	0.010069	0.033653	0.903779	696	3	-6.7654	0.024222	0.075695	0.8869	1616	1	-6.7654
FAM160B2	4	0.9707	0.97078	1	18356	0	0.91242	0.024247	0.075766	0.8869	1617	3	0.91242
YWHAQ	4	0.97575	0.97593	1	18464	0	1.2467	0.024251	0.07578	0.8869	1618	4	1.2467
SELPLG	4	0.18207	0.34581	0.998863	6574	1	0.8479	0.024252	0.075782	0.8869	1619	3	0.8479
DYNAP	4	0.97574	0.97592	1	18463	0	0.49912	0.024261	0.075813	0.8869	1620	4	0.49912
STAC3	4	0.76166	0.78217	1	14677	1	0.72665	0.024274	0.075846	0.8869	1621	2	0.72665
GATC	4	0.97572	0.9759	1	18462	0	1.5923	0.024281	0.075862	0.8869	1622	4	1.5923
LOC100996634	4	0.97571	0.9759	1	18461	0	0.76752	0.024287	0.075879	0.8869	1623	4	0.76752
FRS2	3	0.95354	0.95388	1	18010	0	1.2801	0.030263	0.075932	0.8869	1830	3	1.2801
HOXB6	4	0.16943	0.33258	0.998863	6316	2	0.50518	0.024322	0.075969	0.8869	1624	2	0.50518
C19orf33	4	0.15356	0.3071	0.996307	5866	3	-0.45171	0.024326	0.075986	0.8869	1625	1	-0.45171
NOX5	4	0.12402	0.25832	0.991326	4951	1	1.0979	0.024346	0.076032	0.8869	1626	3	1.0979
METTL23	4	0.70076	0.74577	1	14010	1	1.0007	0.024356	0.076058	0.8869	1627	3	1.0007
ILK	4	0.19404	0.35709	0.99953	6794	2	-0.24796	0.024377	0.076133	0.887228	1628	2	-0.24796
CLPX	4	0.60376	0.69765	1	13097	1	0.94534	0.024413	0.076226	0.887637	1629	3	0.94534
PSME1	4	0.97554	0.97572	1	18457	0	0.43397	0.024463	0.076361	0.887637	1630	4	0.43397
ATP5C1	4	0.89861	0.89853	1	16932	0	1.7105	0.024488	0.076423	0.887637	1631	3	1.7105
C6orf223	4	0.97551	0.97569	1	18456	0	0.90568	0.024492	0.07643	0.887637	1632	4	0.90568
POP1	4	0.48202	0.63009	1	11831	2	0.51156	0.024533	0.076542	0.887637	1634	2	0.51156
AURKB	4	0.37833	0.53116	1	9965	1	1.4576	0.024533	0.076545	0.887637	1635	3	1.4576
ARID3C	4	0.97545	0.97563	1	18454	0	0.76333	0.024551	0.076588	0.887637	1636	4	0.76333
RPL17-C18orf32	2	0.95233	0.95237	1	17987	0	2.2256	0.042638	0.076661	0.887637	2204	2	2.2256
LSMEM1	4	0.15646	0.31186	0.998509	5940	2	0.50266	0.024579	0.076664	0.887637	1637	2	0.50266
PHOSPHO1	4	0.9754	0.97558	1	18453	0	0.99762	0.0246	0.076722	0.887637	1638	4	0.99762
CHST10	4	0.67087	0.72985	1	13718	1	0.22123	0.024636	0.076832	0.887637	1639	2	0.22123
TIMM9	4	0.92665	0.92682	1	17475	0	0.97696	0.024653	0.076875	0.887637	1640	3	0.97696
RAP1GDS1	4	0.82718	0.83045	1	15615	1	0.58231	0.024662	0.076898	0.887637	1641	2	0.58231
FFAR1	4	0.97533	0.97551	1	18451	0	0.47877	0.024666	0.076905	0.887637	1642	4	0.47877
GLE1	4	0.97469	0.97483	1	18433	0	1.38	0.024674	0.076927	0.887637	1643	3	1.38
PPP1R27	4	0.97532	0.9755	1	18450	0	0.45477	0.024675	0.076929	0.887637	1644	4	0.45477
TMEM163	4	0.099335	0.21597	0.986183	4153	1	0.98895	0.024702	0.077003	0.887637	1645	3	0.98895
APOBR	4	0.37676	0.5297	1	9938	1	0.41871	0.024718	0.077046	0.887637	1646	2	0.41871
ASB3	4	0.82834	0.83143	1	15634	1	0.77234	0.024727	0.07707	0.887637	1647	2	0.77234
KIAA0391	4	0.14723	0.29678	0.995233	5674	2	-1.6908	0.02474	0.077101	0.887637	1648	2	-1.6908
WWP1	4	0.63839	0.71372	1	13397	1	1.0532	0.02476	0.077162	0.887637	1649	3	1.0532
FEZF1	4	0.93667	0.93673	1	17667	0	0.92966	0.024769	0.07719	0.887637	1650	3	0.92966
UBE2Q2L	4	0.26348	0.42273	1	7982	1	0.99608	0.024843	0.077402	0.887906	1651	3	0.99608
RASAL2	4	0.97514	0.97531	1	18447	0	0.72191	0.024863	0.077463	0.887906	1652	4	0.72191
C1orf168	4	0.85093	0.85126	1	16001	1	0.76757	0.02487	0.077479	0.887906	1653	3	0.76757
UBXN1	4	0.56144	0.67924	1	12745	1	0.78742	0.024918	0.077618	0.887906	1654	3	0.78742
ISG15	4	0.97507	0.97524	1	18446	0	0.61536	0.024933	0.077661	0.887906	1655	4	0.61536
TCTE3	4	0.97504	0.97522	1	18445	0	0.28657	0.024956	0.077727	0.887906	1656	4	0.28657
CREBBP	4	0.96893	0.96898	1	18318	0	1.1636	0.024961	0.07774	0.887906	1657	3	1.1636
SREBF2	4	0.11581	0.24441	0.988621	4689	2	0.05534	0.024977	0.07778	0.887906	1658	2	0.05534
LIPT1	4	0.975	0.97517	1	18444	0	0.34929	0.024995	0.077827	0.887906	1659	4	0.34929
KCNC3	4	0.76669	0.78556	1	14735	1	0.47048	0.025015	0.077882	0.887906	1660	2	0.47048
TAF10	4	0.24055	0.40097	1	7568	2	-1.952	0.02505	0.077975	0.887906	1661	1	-1.952
OR4S1	4	0.97495	0.97511	1	18442	0	0.42017	0.025052	0.07798	0.887906	1662	4	0.42017
KRTAP3-2	4	0.97492	0.97507	1	18440	0	0.5466	0.025082	0.078068	0.887906	1665	4	0.5466
RPL15	3	0.37749	0.50405	1	9951	1	1.119	0.03129	0.078253	0.887906	1855	2	1.119
IMP3	3	0.1727	0.28417	0.994868	6402	2	-2.8714	0.031292	0.078262	0.887906	1856	1	-2.8714
CHD1L	4	0.16216	0.32101	0.998863	6091	1	0.94267	0.025182	0.078274	0.887906	1666	3	0.94267
ERICH1	4	0.17324	0.33753	0.998863	6416	2	-1.8603	0.025285	0.07848	0.887906	1667	2	-1.8603
KRTAP4-8	4	0.90865	0.90864	1	17111	0	0.86246	0.025293	0.078496	0.887906	1668	3	0.86246
ATXN7L3	4	0.40025	0.55198	1	10347	2	0.66217	0.025304	0.078523	0.887906	1669	2	0.66217
TIMM23	4	0.35263	0.50684	1	9538	1	1.6285	0.025308	0.078528	0.887906	1670	3	1.6285
AMY1C	4	0.84566	0.8464	1	15922	1	-0.080521	0.025309	0.078532	0.887906	1671	1	-0.080521
DIMT1	4	0.10887	0.23245	0.988621	4460	2	-1.9679	0.02536	0.078641	0.887906	1672	2	-1.9679
CWC25	4	0.65482	0.72175	1	13560	1	0.90013	0.025369	0.078653	0.887906	1673	3	0.90013
LKAAEAR1	4	0.76551	0.7847	1	14723	1	1.0295	0.025379	0.078673	0.887906	1674	3	1.0295
FUK	4	0.34885	0.50328	1	9484	2	0.31403	0.025388	0.078694	0.887906	1675	2	0.31403
TNNC1	4	0.94362	0.94374	1	17809	0	0.79125	0.025405	0.078726	0.887906	1676	3	0.79125
HIST1H3C	4	0.70652	0.74893	1	14069	1	0.9337	0.025416	0.078744	0.887906	1677	2	0.9337
FNDC7	4	0.93907	0.93915	1	17713	0	0.98652	0.025429	0.07877	0.887906	1678	3	0.98652
BMF	4	0.40907	0.56034	1	10513	1	0.95698	0.025453	0.078818	0.887906	1679	2	0.95698
NKTR	4	0.91464	0.91468	1	17231	0	0.83051	0.025464	0.07884	0.887906	1680	3	0.83051
SECISBP2	4	0.97237	0.97252	1	18390	0	1.1118	0.025478	0.078861	0.887906	1681	3	1.1118
NKAIN4	3	0.96843	0.96862	1	18305	0	0.65965	0.031571	0.078902	0.887906	1864	3	0.65965
MRPL16	4	0.78696	0.79956	1	15016	1	1.7323	0.025497	0.078904	0.887906	1682	3	1.7323
ZNF512B	4	0.48023	0.62839	1	11799	1	0.73569	0.025568	0.079042	0.887906	1683	2	0.73569
KLHL8	4	0.89657	0.8965	1	16886	0	0.64985	0.02559	0.079086	0.887906	1684	3	0.64985
MTRNR2L2	4	0.44073	0.59052	1	11109	1	0.63359	0.025613	0.079125	0.887906	1685	2	0.63359
AP5B1	4	0.72926	0.76199	1	14297	1	1.0923	0.025624	0.079143	0.887906	1686	3	1.0923
FAM20C	4	0.54765	0.67358	1	12630	1	0.91969	0.025632	0.079162	0.887906	1687	3	0.91969
TRIM4	4	0.64875	0.7188	1	13500	1	0.6679	0.025698	0.079291	0.887906	1688	2	0.6679
TMEM179B	4	0.79259	0.80358	1	15095	1	1.1382	0.025707	0.07931	0.887906	1689	3	1.1382
TNFAIP8	4	0.29167	0.44919	1	8493	2	0.11551	0.025723	0.079346	0.887906	1690	2	0.11551
RANBP1	4	0.26763	0.42653	1	8051	1	1.6446	0.025775	0.079436	0.887906	1691	3	1.6446
KRTAP10-2	4	0.84592	0.84665	1	15929	1	0.40676	0.025839	0.079571	0.887906	1692	2	0.40676
GOLGA3	4	0.97136	0.97147	1	18372	0	0.85932	0.025864	0.079615	0.887906	1693	3	0.85932
RPS25	4	0.23708	0.39777	1	7510	2	-1.471	0.025878	0.079643	0.887906	1694	2	-1.471
PLCG2	4	0.89985	0.89981	1	16952	0	0.91702	0.025883	0.079651	0.887906	1695	3	0.91702
CAD	4	0.55265	0.67558	1	12665	1	1.6414	0.025886	0.079659	0.887906	1696	3	1.6414
EIF5A	2	0.95559	0.95568	1	18057	0	1.5555	0.044413	0.07969	0.887906	2256	2	1.5555
BCL7C	4	0.52382	0.66422	1	12445	1	0.82835	0.025908	0.079707	0.887906	1697	3	0.82835
SPNS2	4	0.58374	0.68875	1	12929	1	1.3387	0.025927	0.07974	0.887906	1698	3	1.3387
C19orf43	4	0.93096	0.93109	1	17561	0	1.228	0.025952	0.079787	0.887906	1700	3	1.228
MED10	4	0.24204	0.40233	1	7601	1	0.89558	0.025962	0.079801	0.887906	1701	3	0.89558
SRGN	4	0.87976	0.87976	1	16583	0	0.45359	0.025981	0.079845	0.887906	1702	3	0.45359
DHX40	4	0.79137	0.8027	1	15077	1	1.1768	0.026016	0.079912	0.887906	1703	3	1.1768
CDK16	4	0.33909	0.49408	1	9309	1	1.0355	0.026019	0.079914	0.887906	1704	3	1.0355
FAM65C	4	0.73624	0.76608	1	14373	1	0.70658	0.026026	0.079928	0.887906	1705	3	0.70658
SCD5	4	0.93538	0.93547	1	17645	0	0.7991	0.02605	0.079971	0.887906	1706	3	0.7991
MESDC1	4	0.074035	0.1708	0.977305	3320	1	0.81421	0.026065	0.080002	0.887906	1707	3	0.81421
ACTR3C	4	0.26763	0.42653	1	8049	1	0.491	0.026066	0.080003	0.887906	1708	2	0.491
RPS21	4	0.1534	0.30684	0.996307	5860	2	-1.7116	0.026085	0.080049	0.887906	1709	2	-1.7116
DDX55	4	0.63438	0.71181	1	13351	1	0.99042	0.026115	0.080108	0.887906	1710	3	0.99042
BAP1	4	0.06433	0.15298	0.972935	2992	2	-3.8734	0.026136	0.080156	0.887906	1711	1	-3.8734
PPP1R32	4	0.96721	0.96723	1	18280	0	1.0526	0.026151	0.080186	0.887906	1712	3	1.0526
NPIPA7	4	0.14571	0.29431	0.994868	5629	2	0.34789	0.026199	0.080291	0.887906	1713	2	0.34789
GID8	4	0.79585	0.80596	1	15152	1	1.0876	0.026233	0.080369	0.887906	1714	3	1.0876
DTHD1	4	0.75822	0.77995	1	14635	1	1.0425	0.026243	0.080387	0.887906	1715	3	1.0425
PLAGL1	4	0.91603	0.91608	1	17256	0	0.76391	0.026292	0.080478	0.887906	1716	2	0.76391
SMPD2	4	0.96575	0.96579	1	18244	0	0.94465	0.026298	0.080498	0.887906	1717	3	0.94465
MEOX1	4	0.86465	0.86453	1	16289	0	0.93183	0.026327	0.080561	0.887906	1718	3	0.93183
UBE2J2	4	0.90712	0.90712	1	17082	0	1.0683	0.026332	0.08057	0.887906	1719	3	1.0683
GOSR2	4	0.45415	0.60322	1	11354	1	0.046919	0.026343	0.080589	0.887906	1720	2	0.046919
ZNF598	4	0.90374	0.90375	1	17028	0	0.67601	0.026351	0.080601	0.887906	1721	2	0.67601
HIST1H2AI	4	0.40895	0.56021	1	10512	1	1.8209	0.026377	0.080658	0.887906	1722	3	1.8209
LHB	4	0.95507	0.95509	1	18038	0	0.92215	0.026395	0.080694	0.887906	1723	3	0.92215
SMG1	4	0.1798	0.34366	0.998863	6531	1	1.445	0.026397	0.080698	0.887906	1724	3	1.445
TBPL2	4	0.86042	0.86028	1	16202	1	0.21653	0.026498	0.080888	0.889485	1725	2	0.21653
ARMC7	4	0.1004	0.21775	0.986183	4189	3	-2.3726	0.02655	0.080989	0.89009	1726	1	-2.3726
TMEM179	4	0.60691	0.69906	1	13121	1	0.83079	0.026656	0.081224	0.892156	1727	3	0.83079
IL17RB	4	0.17413	0.33835	0.998863	6430	2	0.30035	0.026742	0.081408	0.892795	1728	2	0.30035
P2RY6	4	0.78345	0.79706	1	14971	1	1.1381	0.026746	0.081414	0.892795	1729	3	1.1381
RPS6KB1	4	0.85989	0.85977	1	16191	1	0.73272	0.026757	0.081433	0.892795	1730	2	0.73272
MFSD2A	4	0.85921	0.85909	1	16179	1	0.92326	0.026776	0.081469	0.892795	1731	3	0.92326
AP5M1	4	0.6711	0.72997	1	13721	1	1.2486	0.026829	0.081573	0.893047	1732	3	1.2486
GEMIN2	4	0.095574	0.20954	0.986183	4025	3	-3.6099	0.02686	0.08163	0.893047	1733	1	-3.6099
ENY2	4	0.93514	0.93524	1	17639	0	1.1647	0.026862	0.081632	0.893047	1734	3	1.1647
GRM3	4	0.93846	0.93851	1	17704	0	0.62645	0.026987	0.081887	0.893633	1735	3	0.62645
PRSS38	4	0.88516	0.8851	1	16674	0	0.56817	0.027067	0.082042	0.893633	1736	2	0.56817
ZNF735	4	0.80351	0.8117	1	15258	1	0.87399	0.027069	0.082043	0.893633	1737	3	0.87399
DMRTC1B	4	0.6908	0.7404	1	13918	1	0.64997	0.027098	0.082097	0.893633	1738	2	0.64997
DYNC1LI2	4	0.92189	0.92205	1	17381	0	0.91087	0.027103	0.082107	0.893633	1739	3	0.91087
FAM111A	4	0.071518	0.16622	0.977305	3238	1	0.90359	0.027117	0.082131	0.893633	1740	2	0.90359
ATRIP	4	0.072864	0.16871	0.977305	3286	1	0.85126	0.027118	0.082134	0.893633	1741	3	0.85126
MAF	4	0.84994	0.85035	1	15989	1	0.82068	0.027119	0.082134	0.893633	1742	3	0.82068
CMTM5	4	0.82077	0.8252	1	15511	1	0.7271	0.027156	0.082221	0.893633	1743	2	0.7271
SLC15A3	4	0.90225	0.90224	1	17000	0	1.188	0.027169	0.082246	0.893633	1744	3	1.188
SBDS	4	0.16927	0.33234	0.998863	6311	2	-0.51355	0.02717	0.082247	0.893633	1745	2	-0.51355
S100A7	4	0.9702	0.97027	1	18344	0	1.1577	0.027179	0.082272	0.893633	1746	3	1.1577
RAB40AL	4	0.15943	0.31669	0.998863	6026	2	0.15281	0.027194	0.082302	0.893633	1747	2	0.15281
MYCL	4	0.91117	0.91115	1	17162	0	1.3437	0.027214	0.08234	0.893633	1748	3	1.3437
LAMTOR2	4	0.97074	0.97082	1	18358	0	0.78734	0.027272	0.082456	0.894379	1749	3	0.78734
METTL16	4	0.29949	0.45659	1	8621	2	0.49367	0.027325	0.082555	0.89495	1751	2	0.49367
SV2A	4	0.35114	0.50547	1	9507	1	0.64279	0.027377	0.082653	0.894996	1753	3	0.64279
PRKRIR	4	0.95583	0.95588	1	18062	0	0.486	0.027377	0.082653	0.894996	1752	2	0.486
ANAPC4	4	0.18157	0.34533	0.998863	6562	2	0.51087	0.027465	0.082822	0.896317	1754	2	0.51087
GLCE	4	0.63577	0.71246	1	13365	1	0.91238	0.027555	0.082999	0.897721	1755	3	0.91238
APITD1	4	0.24846	0.40846	1	7722	2	0.22223	0.02763	0.083159	0.89848	1756	2	0.22223
SLC12A3	4	0.85954	0.85942	1	16187	1	0.85337	0.027632	0.083163	0.89848	1757	3	0.85337
ARSD	4	0.56297	0.67986	1	12762	1	0.72516	0.027724	0.083345	0.899793	1758	3	0.72516
RAP1GAP2	4	0.11236	0.23856	0.988621	4581	2	-0.16642	0.027757	0.083417	0.899793	1759	2	-0.16642
ACAA1	4	0.74274	0.77013	1	14446	1	0.99414	0.027786	0.083485	0.899793	1760	3	0.99414
OR6K6	4	0.44471	0.5942	1	11182	1	0.64929	0.027796	0.083508	0.899793	1761	3	0.64929
TUFM	4	0.43674	0.58666	1	11028	1	1.6736	0.027801	0.08352	0.899793	1762	3	1.6736
CLCA2	4	0.68601	0.73783	1	13873	1	0.83941	0.027884	0.08367	0.900898	1763	2	0.83941
COG8	4	0.6825	0.73594	1	13840	1	1.1725	0.027932	0.083757	0.901327	1764	2	1.1725
CAMKK1	4	0.5607	0.67891	1	12735	1	0.50105	0.027971	0.083829	0.901595	1765	2	0.50105
BRIX1	4	0.098988	0.2154	0.986183	4142	3	-1.0271	0.027996	0.083889	0.901734	1766	1	-1.0271
EN2	4	0.90975	0.90974	1	17131	0	0.92176	0.028033	0.083962	0.902011	1767	3	0.92176
EZH1	4	0.48896	0.63678	1	11966	2	0.40586	0.028138	0.084156	0.90247	1770	2	0.40586
TSPAN32	4	0.80424	0.81223	1	15272	1	0.76502	0.028141	0.084164	0.90247	1771	3	0.76502
DDX18	3	0.41973	0.52596	1	10717	1	2.0345	0.033931	0.084228	0.90247	1942	2	2.0345
HYPK	4	0.32851	0.48399	1	9118	1	1.5374	0.028236	0.084343	0.90247	1773	3	1.5374
FDPS	4	0.11489	0.24286	0.988621	4655	2	-2.722	0.028255	0.084392	0.90247	1774	2	-2.722
HNRNPC	4	0.2742	0.43268	1	8170	1	1.2503	0.028306	0.084488	0.90247	1775	3	1.2503
RACGAP1	4	0.070619	0.16456	0.977013	3205	2	-2.9797	0.028334	0.084547	0.90247	1776	2	-2.9797
RARS2	4	0.90594	0.90594	1	17065	0	0.49979	0.028358	0.084597	0.90247	1777	2	0.49979
C6orf25	4	0.55656	0.67717	1	12693	1	0.76097	0.028369	0.08462	0.90247	1778	3	0.76097
NIPAL3	4	0.39447	0.54646	1	10251	1	1.0203	0.028385	0.084652	0.90247	1779	3	1.0203
SIM1	4	0.85942	0.85929	1	16183	1	0.92219	0.02839	0.084662	0.90247	1780	3	0.92219
MST1R	4	0.11257	0.23892	0.988621	4585	2	-0.10002	0.028403	0.084687	0.90247	1781	2	-0.10002
RGCC	4	0.87055	0.87045	1	16395	0	0.19509	0.028409	0.084704	0.90247	1782	1	0.19509
SELO	4	0.93363	0.93372	1	17612	0	0.87409	0.028423	0.084731	0.90247	1783	2	0.87409
OPRL1	4	0.93507	0.93516	1	17638	0	1.0744	0.028437	0.084759	0.90247	1784	3	1.0744
SLC18A3	4	0.94032	0.94041	1	17742	0	0.87872	0.028461	0.084801	0.90247	1785	3	0.87872
CBLN4	4	0.81841	0.82329	1	15469	1	1.0083	0.028468	0.084807	0.90247	1786	3	1.0083
C19orf45	4	0.095306	0.20907	0.986183	4019	1	0.74295	0.028541	0.084949	0.903478	1787	3	0.74295
MAPK1	4	0.87625	0.87621	1	16506	0	0.60267	0.028616	0.085103	0.904328	1788	2	0.60267
KDM3B	4	0.1837	0.34735	0.998863	6606	1	0.79392	0.02863	0.085124	0.904328	1789	2	0.79392
LIN52	4	0.17695	0.34099	0.998863	6482	2	-1.5607	0.028679	0.085234	0.904377	1790	2	-1.5607
TIMM50	4	0.91532	0.91538	1	17242	0	1.1073	0.028698	0.085268	0.904377	1791	3	1.1073
ITIH2	4	0.29063	0.44823	1	8478	2	0.24168	0.028699	0.08527	0.904377	1792	2	0.24168
ARL9	4	0.74025	0.76858	1	14414	1	0.4486	0.028739	0.085346	0.904672	1793	2	0.4486
POTEG	4	0.92039	0.92051	1	17339	0	1.0748	0.028771	0.085418	0.904939	1794	2	1.0748
RUNX2	4	0.64445	0.71667	1	13450	1	0.88545	0.02886	0.085605	0.90568	1795	3	0.88545
CCDC59	4	0.048915	0.12388	0.967392	2440	2	-3.6866	0.028874	0.085633	0.90568	1796	2	-3.6866
TNNI1	4	0.22036	0.38196	1	7243	1	0.83039	0.028897	0.085677	0.90568	1797	3	0.83039
KCNK4	4	0.65955	0.72412	1	13609	1	0.71303	0.028897	0.085678	0.90568	1798	2	0.71303
SYNGR1	4	0.96294	0.96297	1	18184	0	0.68949	0.029002	0.085896	0.906957	1799	3	0.68949
SOHLH2	4	0.82105	0.82543	1	15517	1	1.0625	0.029007	0.085905	0.906957	1800	3	1.0625
CCT8	4	0.79524	0.80552	1	15140	1	0.55347	0.029029	0.085941	0.906957	1801	3	0.55347
EXOSC3	4	0.21036	0.37257	1	7067	2	0.526	0.029183	0.086275	0.909981	1803	2	0.526
FDX1	4	0.11495	0.24296	0.988621	4658	2	-0.092716	0.029245	0.086393	0.910719	1804	2	-0.092716
SNCB	4	0.90138	0.90137	1	16984	0	0.67585	0.029288	0.086467	0.911003	1805	3	0.67585
GJC1	4	0.88368	0.88363	1	16652	0	1.0443	0.02942	0.086729	0.913233	1806	3	1.0443
PI4K2A	4	0.93799	0.93806	1	17696	0	0.38474	0.029441	0.086774	0.913233	1807	2	0.38474
NME8	4	0.85006	0.85047	1	15991	1	0.73914	0.029511	0.086912	0.913721	1808	3	0.73914
FUBP1	4	0.94939	0.94944	1	17926	0	0.8537	0.029548	0.086997	0.913721	1809	3	0.8537
PCDHA2	4	0.52747	0.66559	1	12469	1	0.76416	0.029555	0.087011	0.913721	1810	2	0.76416
CD1E	4	0.2919	0.44939	1	8499	2	-0.18085	0.029596	0.087089	0.913721	1811	2	-0.18085
MOB1B	4	0.023031	0.0723	0.952306	1442	1	0.057551	0.029648	0.087198	0.913721	1812	2	0.057551
CHMP4B	4	0.84454	0.8454	1	15889	1	1.1049	0.029671	0.087242	0.913721	1813	3	1.1049
MFSD11	4	0.43098	0.5812	1	10924	1	0.9626	0.029692	0.087271	0.913721	1814	3	0.9626
ETF1	4	0.04072	0.10817	0.962688	2143	3	-3.4847	0.029699	0.087288	0.913721	1815	1	-3.4847
PLCL2	4	0.91577	0.9158	1	17251	0	0.92964	0.029703	0.087299	0.913721	1816	3	0.92964
TANGO6	4	0.12366	0.25775	0.99098	4942	2	-0.29744	0.029735	0.087366	0.913721	1817	2	-0.29744
EFTUD2	3	0.0738	0.15977	0.977013	3313	2	-5.674	0.035314	0.087392	0.913721	1982	1	-5.674
CPSF3	4	0.083345	0.18775	0.985322	3627	2	-3.0988	0.029751	0.087394	0.913721	1818	2	-3.0988
COG1	4	0.28052	0.43874	1	8287	1	0.57963	0.029802	0.087515	0.914483	1819	3	0.57963
HLA-DRA	4	0.021527	0.06806	0.942063	1371	1	0.96829	0.02989	0.087684	0.915496	1820	3	0.96829
SLC19A1	4	0.93401	0.93408	1	17617	0	1.0201	0.029901	0.087708	0.915496	1821	3	1.0201
CCDC12	4	0.70989	0.75077	1	14100	1	1.3703	0.029947	0.087794	0.915893	1822	2	1.3703
PTCD3	4	0.30901	0.46554	1	8792	1	0.96596	0.030057	0.088036	0.917453	1824	3	0.96596
EIF2B3	4	0.082002	0.18536	0.985322	3583	3	-3.9774	0.03006	0.088039	0.917453	1825	1	-3.9774
IPO13	4	0.38332	0.53585	1	10060	1	1.7672	0.030111	0.088132	0.917914	1826	3	1.7672
ARID5A	4	0.11038	0.23512	0.988621	4509	1	0.88148	0.030163	0.088236	0.918503	1827	3	0.88148
STMN1	4	0.9702	0.97026	1	18343	0	0.78944	0.030192	0.088296	0.918623	1828	3	0.78944
SLC16A3	4	0.88665	0.88658	1	16702	0	0.87526	0.030246	0.088409	0.919297	1829	3	0.87526
NAA25	3	0.37638	0.5035	1	9931	1	0.048101	0.035816	0.088496	0.919707	1998	1	0.048101
CDH24	4	0.71164	0.75175	1	14121	1	0.82394	0.030316	0.088547	0.919735	1831	3	0.82394
TBCC	4	0.038312	0.10342	0.962371	2048	3	-2.8159	0.030369	0.088668	0.919769	1832	1	-2.8159
RPS19	4	0.24055	0.40097	1	7567	2	-0.75034	0.030371	0.088675	0.919769	1833	2	-0.75034
ZNF879	4	0.96962	0.96967	1	18336	0	0.90547	0.030381	0.088695	0.919769	1834	3	0.90547
SLC25A3	4	0.53417	0.66817	1	12530	1	0.97573	0.030463	0.088851	0.920017	1835	3	0.97573
PTGES	4	0.1616	0.32013	0.998863	6083	1	0.79933	0.030472	0.088871	0.920017	1836	3	0.79933
MYOC	4	0.1358	0.27797	0.994416	5319	1	1.0645	0.030473	0.088872	0.920017	1837	3	1.0645
IFNA14	4	0.27794	0.43625	1	8246	2	0.13278	0.030493	0.088911	0.920017	1838	2	0.13278
MXRA5	4	0.68536	0.73746	1	13864	1	0.66524	0.030625	0.089185	0.922348	1839	2	0.66524
HECTD3	4	0.27536	0.43375	1	8192	1	0.92432	0.030702	0.089344	0.923031	1840	3	0.92432
SNRPA	4	0.76063	0.7815	1	14660	1	0.96697	0.030717	0.089372	0.923031	1841	2	0.96697
NR2C1	4	0.92939	0.92951	1	17529	0	0.76137	0.03073	0.089396	0.923031	1842	2	0.76137
SOWAHC	4	0.95424	0.95426	1	18019	0	1.2325	0.030781	0.089498	0.923585	1843	3	1.2325
LRRFIP2	4	0.95648	0.95649	1	18077	0	0.7864	0.030861	0.089648	0.924637	1844	3	0.7864
ARFRP1	4	0.24055	0.40097	1	7566	2	-0.83979	0.030921	0.089772	0.925414	1845	2	-0.83979
ALB	4	0.46525	0.61386	1	11567	1	0.78079	0.031003	0.089949	0.925743	1846	3	0.78079
MRPL55	4	0.4396	0.58943	1	11087	2	-0.21296	0.031039	0.090026	0.925743	1847	1	-0.21296
DUX4	3	0.42958	0.53121	1	10900	1	2.0258	0.03655	0.090145	0.925743	2024	2	2.0258
CT45A1	2	0.46621	0.48173	1	11580	1	0.67756	0.050697	0.090204	0.925743	2464	1	0.67756
DUSP23	4	0.0099046	0.033136	0.903779	689	1	0.83774	0.031179	0.090303	0.925743	1848	3	0.83774
GADD45G	4	0.83097	0.83371	1	15675	1	1.2317	0.03119	0.09032	0.925743	1849	3	1.2317
EVA1B	4	0.66169	0.72517	1	13630	1	0.88121	0.031194	0.090324	0.925743	1850	3	0.88121
SPAG1	4	0.82232	0.82646	1	15542	1	1.0261	0.03124	0.090416	0.925743	1851	3	1.0261
BLOC1S2	4	0.67359	0.73126	1	13741	1	0.69341	0.031259	0.090456	0.925743	1852	2	0.69341
NEU2	4	0.95442	0.95443	1	18023	0	0.60202	0.031262	0.090461	0.925743	1853	3	0.60202
MAGI2	4	0.74113	0.76913	1	14427	1	0.64808	0.031267	0.090475	0.925743	1854	3	0.64808
TRMT6	4	0.24546	0.40558	1	7676	2	-0.53334	0.031297	0.090521	0.925743	1857	1	-0.53334
ZNF441	4	0.97338	0.97353	1	18411	0	0.74036	0.031361	0.090645	0.925743	1858	3	0.74036
RAB3IP	4	0.96155	0.96156	1	18151	0	0.58155	0.031367	0.090653	0.925743	1859	3	0.58155
NXPH4	4	0.90652	0.90651	1	17075	0	1.0312	0.031372	0.090664	0.925743	1860	3	1.0312
NEK2	4	0.14192	0.28813	0.994868	5500	2	-0.27103	0.031451	0.090813	0.925743	1861	2	-0.27103
CLCNKB	4	0.70121	0.74602	1	14016	1	0.83642	0.031485	0.09088	0.925743	1862	3	0.83642
ELAVL2	4	0.96891	0.96896	1	18317	0	1.1066	0.031566	0.091032	0.925743	1863	3	1.1066
RNF183	4	0.86895	0.86884	1	16365	0	0.60999	0.031578	0.091059	0.925743	1865	2	0.60999
ATP5O	4	0.19803	0.36082	1	6862	1	0.70264	0.031594	0.091085	0.925743	1866	3	0.70264
MRPL51	4	0.29299	0.45043	1	8525	2	0.34205	0.031605	0.091103	0.925743	1867	2	0.34205
AEN	4	0.78602	0.79889	1	15002	1	0.7047	0.03165	0.09118	0.925743	1868	3	0.7047
XPNPEP2	4	0.2969	0.45415	1	8583	1	0.90957	0.031661	0.091202	0.925743	1869	3	0.90957
HSF1	4	0.96649	0.96654	1	18263	0	1.2708	0.031681	0.091246	0.925743	1870	3	1.2708
ZNF559-ZNF177	4	0.94387	0.94397	1	17813	0	0.87355	0.0317	0.091274	0.925743	1871	3	0.87355
PET100	4	0.77643	0.7921	1	14865	1	0.87018	0.031702	0.091277	0.925743	1872	3	0.87018
UVRAG	4	0.88328	0.88324	1	16651	0	0.040296	0.031708	0.091292	0.925743	1873	1	0.040296
BIRC2	4	0.6876	0.73864	1	13887	1	0.96632	0.031727	0.09133	0.925743	1874	3	0.96632
TOMM70A	4	0.063183	0.15076	0.972935	2956	2	-2.9661	0.03176	0.091382	0.925743	1875	2	-2.9661
C17orf82	4	0.90814	0.90814	1	17102	0	0.81483	0.031764	0.091389	0.925743	1876	3	0.81483
LIPN	4	0.86063	0.86048	1	16206	1	0.79289	0.031794	0.091441	0.925743	1877	3	0.79289
SLC50A1	4	0.90766	0.90764	1	17091	0	0.88603	0.031856	0.091555	0.925743	1878	3	0.88603
MTMR2	4	0.88457	0.8845	1	16665	0	0.61041	0.031857	0.091557	0.925743	1879	2	0.61041
RPL7A	4	0.019209	0.061375	0.932668	1245	3	-6.3936	0.031863	0.091569	0.925743	1880	1	-6.3936
NNT	4	0.42071	0.57141	1	10742	2	0.053993	0.031914	0.091666	0.925743	1881	2	0.053993
CYP2C18	4	0.9634	0.96343	1	18200	0	0.8801	0.031956	0.091749	0.925743	1882	3	0.8801
CA12	4	0.34723	0.50174	1	9452	1	0.89641	0.031962	0.091761	0.925743	1883	3	0.89641
CENPBD1	4	0.90828	0.90828	1	17106	0	1.0634	0.031967	0.091775	0.925743	1884	3	1.0634
TSFM	4	0.81455	0.82021	1	15408	1	0.73582	0.031992	0.091818	0.925743	1885	2	0.73582
ALDH1L2	4	0.69478	0.74253	1	13950	1	0.78476	0.032007	0.091851	0.925743	1886	3	0.78476
NMNAT1	4	0.79263	0.80361	1	15097	1	0.96586	0.032012	0.09186	0.925743	1887	3	0.96586
KIAA1143	4	0.83179	0.8344	1	15686	1	0.46524	0.032017	0.091868	0.925743	1888	3	0.46524
SSTR4	4	0.89497	0.89491	1	16866	0	0.85166	0.032064	0.091966	0.925743	1889	3	0.85166
BRE	4	0.90404	0.90403	1	17033	0	0.4049	0.032069	0.091973	0.925743	1890	3	0.4049
ZNF79	4	0.722	0.75779	1	14231	1	1.0011	0.032074	0.091983	0.925743	1891	3	1.0011
TTF1	4	0.057054	0.13938	0.970624	2722	2	-0.74388	0.03212	0.092079	0.926195	1892	2	-0.74388
CKMT1B	4	0.5299	0.66654	1	12493	1	0.63308	0.032158	0.092171	0.926195	1893	2	0.63308
MOGS	4	0.35928	0.51311	1	9642	1	0.8241	0.032179	0.092214	0.926195	1894	2	0.8241
SLC7A10	4	0.77606	0.79185	1	14853	1	0.91894	0.032192	0.092239	0.926195	1895	3	0.91894
PPP1R9A	4	0.60268	0.69718	1	13085	1	0.5311	0.032223	0.092305	0.926195	1896	2	0.5311
TBCB	4	0.7017	0.74629	1	14022	1	1.2998	0.032248	0.092361	0.926195	1897	3	1.2998
SRCAP	4	0.26507	0.42418	1	8007	1	1.3735	0.032293	0.092461	0.926195	1898	3	1.3735
ZNF586	4	0.63038	0.70995	1	13312	1	0.81817	0.032314	0.092505	0.926195	1899	3	0.81817
BDH2	4	0.80905	0.81591	1	15328	1	0.72728	0.032332	0.092545	0.926195	1900	3	0.72728
CLDN4	4	0.93208	0.93219	1	17584	0	0.72056	0.032345	0.092562	0.926195	1901	3	0.72056
PGAP3	4	0.839	0.84052	1	15801	1	0.66295	0.032355	0.092579	0.926195	1902	3	0.66295
NUFIP1	4	0.045733	0.11784	0.965775	2316	3	-1.0985	0.032378	0.092626	0.926195	1903	1	-1.0985
IQGAP2	4	0.5316	0.66717	1	12507	1	0.66229	0.032423	0.092703	0.926195	1904	3	0.66229
PSMD13	4	0.33332	0.48851	1	9214	2	-0.10902	0.032429	0.09271	0.926195	1905	2	-0.10902
BTN3A2	4	0.60688	0.69905	1	13120	1	0.62077	0.03245	0.092755	0.926195	1906	2	0.62077
EXOC2	4	0.7189	0.756	1	14200	1	0.86774	0.032583	0.093024	0.928395	1907	3	0.86774
WDR27	4	0.6974	0.74392	1	13978	1	0.80981	0.032637	0.093126	0.928928	1908	3	0.80981
MDFI	4	0.69008	0.73998	1	13909	1	0.83711	0.032717	0.093298	0.929453	1909	3	0.83711
ASB5	4	0.80459	0.8125	1	15278	1	0.64459	0.032722	0.093314	0.929453	1910	3	0.64459
KIAA1549L	4	0.84269	0.84374	1	15854	1	0.99173	0.032745	0.093359	0.929453	1911	3	0.99173
MKL1	4	0.97249	0.97263	1	18393	0	0.74679	0.032751	0.093373	0.929453	1912	3	0.74679
ACTR10	4	0.10646	0.22827	0.987744	4382	3	-0.7906	0.032841	0.093533	0.930562	1913	1	-0.7906
GTF3C3	4	0.535	0.66849	1	12536	1	1.1475	0.032973	0.09381	0.931584	1914	3	1.1475
ORC5	3	0.96183	0.96206	1	18155	0	0.86461	0.038167	0.093823	0.931584	2056	3	0.86461
ABCC11	4	0.77187	0.78902	1	14799	1	0.18306	0.033046	0.09395	0.931584	1915	2	0.18306
NSMCE4A	4	0.56374	0.6802	1	12767	1	1.2403	0.033047	0.093951	0.931584	1916	3	1.2403
CPOX	4	0.86743	0.8673	1	16332	0	0.94495	0.033053	0.093961	0.931584	1917	3	0.94495
PCDHGB2	4	0.70979	0.75071	1	14099	1	0.80702	0.033058	0.093971	0.931584	1918	3	0.80702
PDF	4	0.97048	0.97054	1	18350	0	0.77708	0.033064	0.093981	0.931584	1919	3	0.77708
ADAMTS2	4	0.7553	0.77811	1	14595	1	0.68155	0.033087	0.094026	0.931584	1920	3	0.68155
AP1B1	4	0.091803	0.2029	0.986183	3906	2	0.55267	0.033216	0.094294	0.933012	1921	2	0.55267
EXOSC5	4	0.33308	0.48827	1	9210	1	1.5974	0.033226	0.09431	0.933012	1922	3	1.5974
NECAB1	4	0.97344	0.97359	1	18412	0	0.70313	0.03323	0.094317	0.933012	1923	3	0.70313
RPAP1	4	0.63782	0.71346	1	13393	1	-0.0093574	0.033303	0.094475	0.934028	1924	1	-0.0093574
PGS1	3	0.41132	0.52145	1	10560	1	0.38681	0.038478	0.094517	0.934028	2065	1	0.38681
C19orf26	4	0.30252	0.45938	1	8680	1	0.49303	0.033355	0.094581	0.934079	1925	3	0.49303
NATD1	4	0.48772	0.63557	1	11941	2	-0.34636	0.033406	0.094679	0.934079	1926	1	-0.34636
MTRNR2L8	4	0.57161	0.68346	1	12826	1	0.894	0.033427	0.094718	0.934079	1927	3	0.894
DHRS7C	4	0.15524	0.30986	0.99809	5905	2	-0.55547	0.033458	0.094793	0.934079	1928	1	-0.55547
PRICKLE2	4	0.31121	0.46767	1	8832	1	0.84572	0.033459	0.094796	0.934079	1929	2	0.84572
LINS	4	0.96592	0.96597	1	18251	0	0.89457	0.033469	0.094816	0.934079	1930	3	0.89457
ATP6V1C1	4	0.84716	0.84778	1	15948	1	1.6498	0.033509	0.094888	0.934312	1931	3	1.6498
RNF141	4	0.13428	0.27546	0.992046	5285	2	0.076339	0.033565	0.094987	0.93481	1932	2	0.076339
FAM195A	4	0.42543	0.57597	1	10818	1	1.004	0.033656	0.095155	0.93559	1933	3	1.004
CES4A	4	0.73253	0.76392	1	14334	1	0.47422	0.03366	0.095165	0.93559	1934	2	0.47422
CADPS2	4	0.095184	0.20887	0.986183	4012	1	0.89341	0.033708	0.095261	0.936051	1935	3	0.89341
COX6B1	4	0.9626	0.96262	1	18177	0	1.315	0.033771	0.095384	0.936786	1936	3	1.315
FGFBP3	4	0.41764	0.56854	1	10670	2	0.51697	0.033809	0.095455	0.936996	1937	2	0.51697
MRPS35	4	0.53011	0.6666	1	12494	1	0.61307	0.033869	0.095571	0.937049	1938	2	0.61307
MRPS23	4	0.90583	0.90583	1	17061	0	1.2085	0.033899	0.09563	0.937049	1939	3	1.2085
SPATA5	4	0.02162	0.068318	0.943464	1374	2	-2.1496	0.033904	0.095641	0.937049	1940	2	-2.1496
EPHB6	4	0.95503	0.95504	1	18037	0	0.6986	0.03391	0.095656	0.937049	1941	3	0.6986
MRPS28	4	0.83701	0.83883	1	15769	1	0.96601	0.033945	0.095741	0.937327	1943	3	0.96601
AMY1A	4	0.92738	0.92753	1	17490	0	0.67158	0.033968	0.095783	0.937327	1944	3	0.67158
ATG5	4	0.01893	0.06056	0.932668	1221	2	0.40853	0.034074	0.096005	0.939021	1945	2	0.40853
GAS1	4	0.68086	0.73511	1	13819	1	0.47649	0.034117	0.096089	0.939361	1946	2	0.47649
GP1BA	4	0.73276	0.76405	1	14337	1	0.87112	0.034171	0.096208	0.939634	1947	2	0.87112
PLTP	4	0.83398	0.83622	1	15725	1	0.015466	0.034177	0.09622	0.939634	1948	1	0.015466
RAB43	4	0.95431	0.95432	1	18021	0	0.70429	0.034219	0.096292	0.939634	1949	3	0.70429
SNRPG	4	0.16754	0.3296	0.998863	6255	2	-1.7753	0.034278	0.09641	0.939634	1950	2	-1.7753
TIGD4	4	0.86921	0.86912	1	16367	0	0.73988	0.03433	0.096526	0.939634	1951	3	0.73988
TYMS	4	0.59644	0.69437	1	13035	1	0.76419	0.034331	0.096528	0.939634	1952	2	0.76419
HIST3H3	4	0.26879	0.42757	1	8069	1	0.75911	0.034353	0.096565	0.939634	1953	3	0.75911
DNAJC11	3	0.35275	0.49161	1	9542	1	1.3407	0.039402	0.09662	0.939634	2090	2	1.3407
SPAG7	4	0.82818	0.83131	1	15630	1	0.9679	0.034382	0.096625	0.939634	1954	3	0.9679
TOE1	4	0.071272	0.16576	0.977305	3232	2	-0.81085	0.034383	0.096626	0.939634	1955	1	-0.81085
DLAT	4	0.93951	0.93962	1	17725	0	0.65408	0.034438	0.09673	0.939634	1956	3	0.65408
MSX2	4	0.23378	0.39466	1	7456	1	0.6958	0.034464	0.096777	0.939634	1957	3	0.6958
CHMP4C	4	0.79348	0.80424	1	15111	1	0.71988	0.034485	0.096822	0.939634	1958	3	0.71988
MED25	4	0.95837	0.95838	1	18107	0	1.4395	0.034513	0.096875	0.939634	1959	3	1.4395
SRSF10	4	0.91357	0.91358	1	17214	0	0.288	0.034537	0.096912	0.939634	1960	3	0.288
TRAPPC9	4	0.91225	0.91224	1	17192	0	0.83266	0.034576	0.096986	0.939634	1961	3	0.83266
DNM1	4	0.12743	0.264	0.991379	5057	2	0.21871	0.034588	0.097008	0.939634	1962	2	0.21871
ANAPC15	4	0.42306	0.57371	1	10785	1	1.0302	0.034621	0.097063	0.939634	1963	3	1.0302
ARHGAP10	4	0.60722	0.69921	1	13124	1	0.66074	0.03464	0.097099	0.939634	1964	2	0.66074
LARS	3	0.66566	0.6803	1	13669	1	1.9095	0.039613	0.0971	0.939634	2099	2	1.9095
DLX3	4	0.19373	0.35679	0.99953	6792	1	0.1913	0.034691	0.097189	0.939976	1965	2	0.1913
DHX15	4	0.52314	0.66395	1	12439	1	1.0394	0.034711	0.097234	0.939976	1966	3	1.0394
PTH2	4	0.9262	0.92636	1	17461	0	1.0811	0.034752	0.097319	0.939996	1967	3	1.0811
KIAA1257	4	0.88962	0.88956	1	16760	0	0.676	0.03476	0.097334	0.939996	1968	2	0.676
RPL3	4	0.20385	0.36631	1	6956	2	-0.83023	0.034794	0.097399	0.940147	1969	2	-0.83023
EIF4H	4	0.8801	0.88007	1	16590	0	0.48712	0.034845	0.0975	0.940642	1970	2	0.48712
MRPL14	4	0.64213	0.71555	1	13429	1	1.3715	0.034911	0.097634	0.941466	1971	3	1.3715
SDHD	4	0.30999	0.46651	1	8806	2	0.55748	0.035008	0.09782	0.942428	1972	2	0.55748
FADS2	4	0.87181	0.87175	1	16415	0	0.77471	0.035018	0.097833	0.942428	1973	3	0.77471
NQO1	4	0.92231	0.92246	1	17391	0	0.61507	0.03505	0.097899	0.942542	1974	2	0.61507
PNLIPRP3	4	0.90053	0.90049	1	16965	0	0.76678	0.035095	0.097997	0.942542	1975	2	0.76678
CT45A9	4	0.92407	0.92422	1	17420	0	1.0738	0.035095	0.097997	0.942542	1976	3	1.0738
SPATA2	4	0.77556	0.79151	1	14844	1	0.87544	0.035136	0.098084	0.942542	1977	3	0.87544
KIF1BP	4	0.97104	0.97114	1	18362	0	1.2398	0.035154	0.098124	0.942542	1978	3	1.2398
SLC1A1	4	0.94799	0.94805	1	17889	0	0.72325	0.035159	0.09814	0.942542	1979	2	0.72325
RPL10	4	0.44491	0.5944	1	11187	2	0.46629	0.035256	0.098338	0.943963	1980	2	0.46629
GALNT18	4	0.40932	0.5606	1	10519	1	0.85284	0.035314	0.098459	0.944657	1981	3	0.85284
ADAMTS14	4	0.10636	0.2281	0.987744	4378	1	0.97255	0.035354	0.098537	0.944753	1983	3	0.97255
WDR38	4	0.93994	0.94004	1	17735	0	1.1943	0.03538	0.098587	0.944753	1984	3	1.1943
GAGE2A	4	0.89858	0.89849	1	16931	0	0.94725	0.035398	0.098622	0.944753	1985	3	0.94725
FAM188A	4	0.97003	0.9701	1	18339	0	0.80512	0.035469	0.098762	0.944753	1986	3	0.80512
ZSCAN9	4	0.88618	0.88613	1	16693	0	0.90838	0.035493	0.098802	0.944753	1987	3	0.90838
PIGH	4	0.35734	0.51127	1	9612	1	0.59436	0.03555	0.09891	0.944753	1988	2	0.59436
TIPIN	4	0.095216	0.20892	0.986183	4014	2	-3.419	0.035564	0.098936	0.944753	1989	1	-3.419
[truncated: 17,113 more rows]

## Sheet: eS6-P_top
id	num	neg|score	neg|p-value	neg|fdr	neg|rank	neg|goodsgrna	neg|lfc	pos|score	pos|p-value	pos|fdr	pos|rank	pos|goodsgrna	pos|lfc
ACTR1A	4	1	1	1	19095	0	2.6663	1.0802e-07	2.5901e-07	0.000275	18	4	2.6663
GRWD1	4	1	1	1	19096	0	2.515	1.0008e-07	2.5901e-07	0.000275	17	4	2.515
NPRL3	4	1	1	1	19097	0	1.8703	7.1e-08	2.5901e-07	0.000275	16	4	1.8703
DPH3	4	1	1	1	19098	0	4.9451	6.9183e-08	2.5901e-07	0.000275	15	4	4.9451
C1orf109	4	1	1	1	19099	0	4.2406	3.8749e-08	2.5901e-07	0.000275	14	4	4.2406
SUPT4H1	3	1	1	1	19100	0	7.2159	3.5135e-08	2.5901e-07	0.000275	13	3	7.2159
UBA3	4	1	1	1	19101	0	3.5873	3.0969e-08	2.5901e-07	0.000275	12	4	3.5873
WDR92	4	1	1	1	19102	0	3.4142	2.5153e-08	2.5901e-07	0.000275	11	4	3.4142
PELP1	4	1	1	1	19103	0	3.7384	1.4356e-08	2.5901e-07	0.000275	10	4	3.7384
G6PD	4	1	1	1	19104	0	3.1615	1.3744e-08	2.5901e-07	0.000275	9	4	3.1615
RPS25	4	1	1	1	19105	0	4.5056	1.1027e-08	2.5901e-07	0.000275	8	4	4.5056
EIF4A1	4	1	1	1	19106	0	3.6562	9.2711e-09	2.5901e-07	0.000275	7	4	3.6562
CTDNEP1	4	1	1	1	19107	0	3.2102	8.8309e-09	2.5901e-07	0.000275	6	4	3.2102
ASNS	4	1	1	1	19108	0	3.2843	6.209e-09	2.5901e-07	0.000275	5	4	3.2843
PPP1R8	4	1	1	1	19109	0	4.6772	6.8745e-10	2.5901e-07	0.000275	4	4	4.6772
UHRF1	4	1	1	1	19110	0	3.6329	5.4446e-10	2.5901e-07	0.000275	3	4	3.6329
PRMT5	4	1	1	1	19111	0	5.6507	2.6981e-10	2.5901e-07	0.000275	2	4	5.6507
DOHH	4	1	1	1	19112	0	4.7464	5.2777e-11	2.5901e-07	0.000275	1	4	4.7464
VHL	4	0.74139	0.76659	1	14301	1	5.9546	2.629e-07	7.7704e-07	0.000594	21	3	5.9546
DHX29	4	0.84081	0.84103	1	15724	1	3.9881	3.0337e-07	7.7704e-07	0.000594	24	3	3.9881
EIF3I	4	0.9994	0.99941	1	19001	0	4.6607	2.4287e-07	7.7704e-07	0.000594	20	4	4.6607
MED12	4	0.99961	0.99962	1	19019	0	3.9269	2.059e-07	7.7704e-07	0.000594	19	4	3.9269
EIF3E	4	0.99999	0.99999	1	19071	0	3.5666	2.8131e-07	7.7704e-07	0.000594	23	4	3.5666
LSG1	4	1	1	1	19093	0	3.2672	3.0808e-07	7.7704e-07	0.000594	25	4	3.2672
WDR77	4	1	1	1	19094	0	3.6272	2.6503e-07	7.7704e-07	0.000594	22	4	3.6272
PPP4C	4	0.99967	0.99968	1	19022	0	4.5626	3.9298e-07	1.2951e-06	0.000884	26	4	4.5626
SPATA5L1	4	1	1	1	19091	0	2.8054	4.5404e-07	1.2951e-06	0.000884	28	4	2.8054
OXSM	4	1	1	1	19092	0	2.5061	4.2175e-07	1.2951e-06	0.000884	27	4	2.5061
ACTB	4	1	1	1	19089	0	3.3271	5.9305e-07	1.8131e-06	0.001155	30	4	3.3271
PPP6C	4	1	1	1	19090	0	3.8022	5.6539e-07	1.8131e-06	0.001155	29	4	3.8022
NDNL2	4	1	1	1	19088	0	3.1598	1.1351e-06	3.3672e-06	0.002076	31	4	3.1598
PDCD2	4	1	1	1	19084	0	4.721	1.4786e-06	3.8852e-06	0.002275	32	4	4.721
ATXN10	4	0.98182	0.98186	1	18556	0	3.3927	2.0713e-06	4.4032e-06	0.002275	35	4	3.3927
CHMP3	4	0.99653	0.99653	1	18885	0	2.7062	2.1851e-06	4.4032e-06	0.002275	37	4	2.7062
NAE1	4	0.99996	0.99996	1	19055	0	2.4023	2.1641e-06	4.4032e-06	0.002275	36	4	2.4023
C15orf41	4	1	1	1	19086	0	2.3456	1.9152e-06	4.4032e-06	0.002275	34	4	2.3456
EIF4B	4	1	1	1	19087	0	2.3844	1.7071e-06	4.4032e-06	0.002275	33	4	2.3844
SMARCB1	4	1	1	1	19077	0	2.3263	2.4362e-06	4.9212e-06	0.002351	39	4	2.3263
XPO5	4	1	1	1	19083	0	1.7307	2.4525e-06	4.9212e-06	0.002351	40	4	1.7307
RNASEH2A	4	1	1	1	19085	0	2.4947	2.3686e-06	4.9212e-06	0.002351	38	4	2.4947
PFDN2	4	0.64251	0.7116	1	13263	1	3.1886	2.6336e-06	6.4753e-06	0.003019	41	3	3.1886
NOC4L	4	1	1	1	19082	0	2.4141	2.7104e-06	7.5113e-06	0.003418	42	4	2.4141
UBA52	4	0.84868	0.84843	1	15864	1	5.6511	3.18e-06	9.5834e-06	0.003861	44	3	5.6511
TRIM28	4	0.92143	0.92123	1	17293	0	3.5541	3.2617e-06	9.5834e-06	0.003861	46	3	3.5541
TEX10	4	1	1	1	19080	0	2.9475	3.1821e-06	9.5834e-06	0.003861	45	4	2.9475
RPL23A	3	1	1	1	19081	0	3.8818	3.0433e-06	9.5834e-06	0.003861	43	3	3.8818
AIP	4	0.70453	0.7444	1	13898	1	2.1576	3.4152e-06	1.0101e-05	0.003861	47	3	2.1576
NLE1	4	0.74585	0.7695	1	14352	1	3.6647	3.4294e-06	1.0101e-05	0.003861	48	3	3.6647
C14orf80	4	0.88525	0.88485	1	16570	0	5.1133	3.4426e-06	1.0101e-05	0.003861	49	3	5.1133
TPT1	4	1	1	1	19079	0	2.8571	3.5549e-06	1.0101e-05	0.003861	50	4	2.8571
VEZT	4	1	1	1	19078	0	2.7031	3.7622e-06	1.0619e-05	0.00398	51	4	2.7031
RPS6	4	0.57376	0.67959	1	12658	1	4.4997	4.0612e-06	1.1138e-05	0.004016	52	3	4.4997
CDK13	4	0.99997	0.99997	1	19058	0	2.9846	4.0771e-06	1.1138e-05	0.004016	53	4	2.9846
CINP	4	0.99998	0.99998	1	19062	0	2.601	4.9631e-06	1.5282e-05	0.005393	54	4	2.601
ILK	4	0.99999	1	1	19075	0	2.4262	5.1735e-06	1.58e-05	0.005393	56	4	2.4262
SZT2	4	0.99999	1	1	19076	0	1.6666	5.1279e-06	1.58e-05	0.005393	55	4	1.6666
RPL6	4	0.41239	0.56258	1	10492	1	4.1657	5.5472e-06	1.7354e-05	0.005819	57	2	4.1657
NEDD8	4	0.99999	1	1	19074	0	3.0842	5.8382e-06	1.8908e-05	0.006231	58	4	3.0842
SPATA5	4	0.99999	0.99999	1	19073	0	2.625	7.1583e-06	2.0462e-05	0.006629	59	4	2.625
CELF1	4	0.99999	0.99999	1	19072	0	2.3132	7.4772e-06	2.2016e-05	0.007013	60	4	2.3132
METTL16	4	0.9332	0.93301	1	17531	0	3.1986	7.9884e-06	2.4088e-05	0.007547	61	3	3.1986
CREBBP	4	0.99998	0.99998	1	19064	0	2.3851	8.5232e-06	2.616e-05	0.008065	62	4	2.3851
PRPF19	4	0.85689	0.85643	1	16001	1	3.8528	8.7331e-06	2.7196e-05	0.008251	63	3	3.8528
LAS1L	4	0.99894	0.99893	1	18977	0	3.0802	9.8053e-06	3.2376e-05	0.009669	64	4	3.0802
SLC25A1	4	0.99999	0.99999	1	19070	0	2.7012	1.0302e-05	3.2895e-05	0.009673	65	4	2.7012
NR2C2AP	4	0.56775	0.67701	1	12613	1	4.7653	1.1361e-05	3.6003e-05	0.010426	66	3	4.7653
DDX55	4	0.99999	0.99999	1	19068	0	2.4386	1.3065e-05	4.6363e-05	0.013031	68	4	2.4386
PPIL1	4	0.99999	0.99999	1	19069	0	1.7461	1.3042e-05	4.6363e-05	0.013031	67	4	1.7461
NUP98	4	0.99974	0.99974	1	19028	0	2.6512	1.361e-05	4.7917e-05	0.013083	69	4	2.6512
WDR18	4	0.99999	0.99999	1	19067	0	2.3811	1.3612e-05	4.7917e-05	0.013083	70	4	2.3811
RPS5	4	0.99999	0.99998	1	19066	0	2.4301	1.4732e-05	5.1025e-05	0.013736	71	4	2.4301
EEF2	3	0.99998	0.99998	1	19065	0	2.1847	1.5916e-05	5.2061e-05	0.01382	72	3	2.1847
N6AMT1	4	0.66033	0.72051	1	13430	1	2.6617	1.8242e-05	6.4494e-05	0.016886	73	3	2.6617
DNAJC2	4	0.97811	0.97816	1	18469	0	2.8275	1.8633e-05	6.6048e-05	0.017059	74	4	2.8275
SETD1A	4	0.99998	0.99998	1	19063	0	2.4563	1.9464e-05	6.9415e-05	0.01769	75	4	2.4563
PSMD8	4	0.89322	0.89289	1	16744	0	3.0484	2.3154e-05	8.4179e-05	0.020935	76	3	3.0484
YBX1	4	0.83982	0.84013	1	15705	1	3.6184	2.3357e-05	8.4697e-05	0.020935	77	3	3.6184
MIS18A	4	0.99994	0.99994	1	19049	0	3.0194	2.4232e-05	8.6769e-05	0.020935	78	4	3.0194
KIAA1524	4	0.99998	0.99997	1	19061	0	1.371	2.4382e-05	8.7287e-05	0.020935	79	4	1.371
PI4KA	4	0.95851	0.95846	1	18042	0	1.9759	2.4968e-05	8.9359e-05	0.020935	80	3	1.9759
DEPDC5	4	0.99997	0.99997	1	19060	0	1.1176	2.5517e-05	9.0395e-05	0.020935	81	4	1.1176
SKP2	4	0.9924	0.99246	1	18789	0	3.5762	2.5936e-05	9.0913e-05	0.020935	83	4	3.5762
TADA1	4	0.99997	0.99997	1	19059	0	2.0531	2.5936e-05	9.0913e-05	0.020935	82	4	2.0531
SYS1	4	0.59469	0.68899	1	12853	1	3.9492	2.8123e-05	0.00010024	0.022808	84	3	3.9492
FDXR	3	0.99997	0.99997	1	19057	0	2.8295	3.4944e-05	0.00010956	0.024246	87	3	2.8295
SNRNP40	4	0.9999	0.99991	1	19042	0	2.489	3.1648e-05	0.0001106	0.024246	85	4	2.489
RANBP1	4	0.99991	0.99991	1	19044	0	3.1331	3.171e-05	0.0001106	0.024246	86	4	3.1331
EIF1AX	3	0.99996	0.99997	1	19056	0	2.4965	3.5539e-05	0.00011163	0.024246	88	3	2.4965
RIF1	4	0.99754	0.99754	1	18921	0	2.0213	3.8988e-05	0.00014375	0.030871	89	4	2.0213
DCTN5	4	0.94768	0.94764	1	17831	0	3.7621	4.0106e-05	0.00014686	0.031188	90	3	3.7621
CCAR1	4	0.99996	0.99995	1	19054	0	2.0766	4.2402e-05	0.00015696	0.032967	91	4	2.0766
UBE2N	4	0.87516	0.87471	1	16366	0	2.4224	4.3813e-05	0.00016188	0.033631	92	3	2.4224
EIF4G2	4	0.99995	0.99995	1	19053	0	2.1202	4.6862e-05	0.00017172	0.035292	93	4	2.1202
CDAN1	4	0.75564	0.77587	1	14474	1	2.4632	4.7865e-05	0.00017587	0.035759	94	3	2.4632
EMC3	4	0.96685	0.9668	1	18218	0	2.8851	4.8669e-05	0.00018053	0.036149	95	3	2.8851
DDX3X	4	0.45662	0.60524	1	11254	1	2.7412	4.9119e-05	0.00018157	0.036149	96	3	2.7412
RPIA	4	0.99913	0.99913	1	18985	0	3.4954	5.1296e-05	0.00018882	0.036881	97	4	3.4954
GTF2H4	4	0.99995	0.99995	1	19052	0	1.7821	5.1472e-05	0.00018934	0.036881	98	4	1.7821
RPL10	4	0.88028	0.87981	1	16471	0	2.9265	5.2157e-05	0.00019141	0.036881	99	3	2.9265
MBTPS1	4	0.99995	0.99995	1	19051	0	2.1941	5.2831e-05	0.00019296	0.036881	100	4	2.1941
ZNHIT3	4	0.95997	0.95989	1	18071	0	4.0094	5.4202e-05	0.00019763	0.037398	101	3	4.0094
SRP54	4	0.50841	0.65285	1	12145	1	2.7246	5.7156e-05	0.00021006	0.039361	102	3	2.7246
DLGAP5	4	0.99994	0.99994	1	19050	0	1.7002	5.8115e-05	0.00021317	0.039556	103	4	1.7002
SRP14	3	0.65529	0.67092	1	13375	1	3.3166	7.2075e-05	0.00022301	0.040958	113	2	3.3166
DCTN1	4	0.98642	0.98642	1	18653	0	2.1803	6.1299e-05	0.00022612	0.040958	104	4	2.1803
LRR1	4	0.96622	0.96616	1	18209	0	2.7815	6.1782e-05	0.00022715	0.040958	105	3	2.7815
RPSA	4	0.59469	0.68899	1	12850	1	3.4093	6.3313e-05	0.00023492	0.04185	106	3	3.4093
ITGAV	4	0.99994	0.99994	1	19048	0	1.3694	6.3785e-05	0.00023648	0.04185	107	4	1.3694
SRP9	4	0.86241	0.86199	1	16110	0	2.1527	6.4633e-05	0.00024166	0.042146	108	3	2.1527
EFTUD2	3	0.99992	0.99992	1	19046	0	2.9791	7.9361e-05	0.00024321	0.042146	117	3	2.9791
PRPF40A	4	0.99921	0.9992	1	18991	0	2.2182	6.5334e-05	0.00024477	0.042146	109	4	2.2182
THRA	4	0.79041	0.80007	1	14930	1	2.0663	6.9228e-05	0.00025979	0.044116	110	3	2.0663
EIF3C	4	0.99968	0.99969	1	19024	0	2.7769	6.9437e-05	0.00026083	0.044116	111	4	2.7769
TAF1B	4	0.99993	0.99993	1	19047	0	1.9651	7.1733e-05	0.00026911	0.045119	112	4	1.9651
EIF3G	4	0.92273	0.92259	1	17327	0	2.6577	7.3598e-05	0.00027429	0.045588	114	3	2.6577
RPP25	4	0.80121	0.8083	1	15102	1	3.8	7.5905e-05	0.0002888	0.047262	115	3	3.8
PPP2R4	4	0.99988	0.99988	1	19039	0	2.0954	7.6016e-05	0.00028932	0.047262	116	4	2.0954
C9orf114	4	0.99021	0.99022	1	18736	0	3.1532	8.0447e-05	0.00031004	0.050218	118	4	3.1532
NCAPG	4	0.99992	0.99992	1	19045	0	1.8018	8.4692e-05	0.00032351	0.051691	119	4	1.8018
PFDN5	4	0.31744	0.47114	1	8834	1	2.3409	8.5373e-05	0.00032454	0.051691	120	3	2.3409
IMP3	4	0.06476	0.15323	0.962678	3026	2	-0.56451	8.9931e-05	0.00034112	0.053883	121	2	-0.56451
NOP10	4	0.96173	0.96165	1	18112	0	3.0724	9.1768e-05	0.00034889	0.054214	122	3	3.0724
DNM2	4	0.99991	0.99991	1	19043	0	2.9862	9.1942e-05	0.00034889	0.054214	123	4	2.9862
GNL3	4	0.98494	0.98496	1	18622	0	3.2172	0.00010548	0.00040173	0.061921	124	4	3.2172
SUPT20H	4	0.99989	0.9999	1	19041	0	0.97864	0.00010636	0.00040743	0.062297	125	4	0.97864
POLR3B	4	0.53228	0.66221	1	12322	1	3.4897	0.00010911	0.0004152	0.062981	126	3	3.4897
GEMIN7	4	0.9345	0.93435	1	17559	0	2.0412	0.00011115	0.00042089	0.063343	127	2	2.0412
NF2	4	0.99989	0.99989	1	19040	0	1.7751	0.00011352	0.00043333	0.064705	128	4	1.7751
RUVBL1	4	0.13438	0.27552	0.986692	5310	2	-0.051592	0.00011594	0.00044628	0.066122	129	2	-0.051592
HNRNPL	4	0.99988	0.99988	1	19038	0	1.7503	0.00012082	0.00046907	0.068964	130	4	1.7503
HNRNPM	4	0.12416	0.25832	0.985014	4989	1	1.5711	0.00012291	0.0004758	0.068972	131	3	1.5711
NAA10	4	0.54155	0.66595	1	12398	1	2.4792	0.00012414	0.00047943	0.068972	132	3	2.4792
BUB3	4	0.57376	0.67959	1	12657	1	3.4763	0.00012438	0.00047995	0.068972	133	3	3.4763
SUPT5H	4	0.3123	0.46627	1	8745	1	1.3908	0.00013179	0.00051207	0.073038	134	3	1.3908
KATNB1	4	0.80656	0.81244	1	15176	1	2.6826	0.00013609	0.00052761	0.074697	135	3	2.6826
IPO9	4	0.99986	0.99986	1	19037	0	2.1318	0.0001401	0.00053797	0.075558	136	4	2.1318
TUBB	3	0.99982	0.99982	1	19034	0	2.6167	0.00017982	0.00054159	0.075558	144	3	2.6167
FOXA1	4	0.97705	0.97709	1	18443	0	2.2117	0.00014657	0.00056387	0.077676	137	4	2.2117
MEAF6	4	0.88845	0.88812	1	16628	0	2.4204	0.00014708	0.00056491	0.077676	138	3	2.4204
URI1	3	0.15164	0.25698	0.985014	5827	1	2.0607	0.00020342	0.00059858	0.081056	151	2	2.0607
EIF3CL	4	0.68741	0.73494	1	13695	1	2.0545	0.00015513	0.00060065	0.081056	139	3	2.0545
GOLGA8H	3	0.9998	0.99979	1	19032	0	1.7936	0.00020497	0.0006022	0.081056	152	3	1.7936
GMPS	4	0.99984	0.99984	1	19036	0	2.6778	0.00015972	0.0006136	0.082012	140	4	2.6778
POLR2L	1	0.99937	0.99941	1	18999	0	8.3519	0.00062605	0.0006281	0.083368	246	1	8.3519
RAB18	4	0.57241	0.67899	1	12647	1	2.5238	0.00016569	0.00063536	0.083749	141	3	2.5238
MDN1	4	0.99982	0.99983	1	19035	0	2.194	0.00017572	0.00067006	0.087257	142	4	2.194
RPL3	4	0.46253	0.61093	1	11373	1	2.2129	0.00017652	0.0006711	0.087257	143	3	2.2129
C12orf66	4	0.99982	0.99982	1	19033	0	0.88164	0.00017986	0.00068405	0.08834	145	4	0.88164
RPN2	4	0.034533	0.095402	0.939706	1903	3	-4.9422	0.00018451	0.00070374	0.090272	146	1	-4.9422
PSMD4	4	0.21577	0.37449	0.999474	7100	1	1.9108	0.0001931	0.00073171	0.092682	147	3	1.9108
ABCF1	4	0.99948	0.99949	1	19006	0	1.9929	0.00019351	0.00073223	0.092682	148	4	1.9929
HJURP	4	0.39518	0.54598	1	10223	1	2.4748	0.00020068	0.00076072	0.095655	149	3	2.4748
DDX18	4	0.98717	0.98719	1	18669	0	3.378	0.0002025	0.00076693	0.095807	150	4	3.378
RPL7	4	0.99979	0.9998	1	19031	0	2.1906	0.00020789	0.00078403	0.097306	153	4	2.1906
PTK2	4	0.99979	0.99979	1	19030	0	2.1151	0.00021277	0.00079957	0.098595	154	4	2.1151
TAF6L	4	0.9753	0.97524	1	18406	0	2.1056	0.00021997	0.00082443	0.100429	155	3	2.1056
FBXO11	4	0.998	0.99801	1	18940	0	2.1163	0.0002202	0.00082495	0.100429	156	4	2.1163
DNAJC8	4	0.9988	0.99879	1	18971	0	2.5929	0.00022222	0.00083169	0.100608	157	4	2.5929
HSCB	4	0.67475	0.72808	1	13561	1	3.2831	0.00022593	0.00084516	0.101594	158	3	3.2831
HGS	4	0.99977	0.99977	1	19029	0	1.5276	0.00022891	0.00085862	0.102568	159	4	1.5276
VPS25	4	0.99697	0.99697	1	18905	0	2.7211	0.00023077	0.00086795	0.103038	160	4	2.7211
STRAP	4	0.9702	0.97013	1	18300	0	1.7439	0.000233	0.0008752	0.103258	161	3	1.7439
ARHGEF16	4	0.70925	0.74709	1	13951	1	0.53299	0.00023722	0.00088919	0.104264	162	2	0.53299
EIF3M	4	0.4521	0.60089	1	11187	1	2.4603	0.00024125	0.00089903	0.104706	163	3	2.4603
CFAP20	4	0.96947	0.96942	1	18280	0	2.8016	0.00024508	0.00090835	0.104706	164	3	2.8016
DDX41	4	0.97475	0.9747	1	18392	0	2.3024	0.00024532	0.00090939	0.104706	165	3	2.3024
RPL32	4	0.55722	0.67254	1	12532	1	2.0727	0.00024823	0.00092027	0.104874	166	3	2.0727
USP17L30	4	0.994	0.99406	1	18826	0	2.7857	0.0002492	0.00092182	0.104874	167	4	2.7857
TTC14	4	0.98619	0.98619	1	18648	0	1.9765	0.00025336	0.00093944	0.106245	168	4	1.9765
IER3IP1	4	0.99973	0.99973	1	19027	0	1.2576	0.00026776	0.00099797	0.111744	169	4	1.2576
ANKRD49	4	0.16274	0.32168	0.989125	6178	2	1.4745	0.00027025	0.0010057	0.111744	170	2	1.4745
FAM58A	4	0.99973	0.99973	1	19026	0	1.5424	0.00027086	0.0010083	0.111744	171	4	1.5424
TBL3	4	0.81698	0.82076	1	15345	1	2.9858	0.00027176	0.0010114	0.111744	172	3	2.9858
YAE1D1	4	0.96827	0.96821	1	18248	0	2.4032	0.0002759	0.001027	0.112617	173	3	2.4032
MANEAL	4	0.99818	0.9982	1	18946	0	1.7604	0.00027773	0.0010311	0.112617	174	4	1.7604
RPS27A	3	0.99964	0.99964	1	19020	0	2.7867	0.00035703	0.0010539	0.114197	190	3	2.7867
RPL18	4	0.2784	0.43394	1	8189	2	0.55802	0.00028518	0.0010575	0.114197	175	2	0.55802
CFL1	4	0.78846	0.79866	1	14899	1	1.5934	0.00028734	0.0010664	0.114501	176	2	1.5934
CHMP4B	4	0.99732	0.99732	1	18914	0	2.5477	0.00029498	0.0010969	0.117125	177	4	2.5477
TRMT112	3	0.99959	0.99959	1	19017	0	4.8014	0.00037943	0.0011176	0.118674	194	3	4.8014
NUBP2	4	0.99969	0.9997	1	19025	0	2.1181	0.00030951	0.0011399	0.120371	178	4	2.1181
TRAF3IP1	3	0.99961	0.99961	1	19018	0	1.3413	0.00039343	0.0011508	0.120852	199	3	1.3413
RSL24D1	4	0.89844	0.89814	1	16851	0	2.1191	0.00032769	0.0012067	0.124315	179	3	2.1191
TOR1AIP1	4	0.95711	0.95706	1	18012	0	1.7214	0.0003307	0.0012155	0.124315	180	3	1.7214
EIF4H	4	0.01408	0.046149	0.904589	965	1	1.7205	0.00033117	0.0012181	0.124315	181	3	1.7205
SCAP	4	0.99967	0.99968	1	19023	0	1.7817	0.00033147	0.0012192	0.124315	182	4	1.7817
PGS1	4	0.98011	0.98017	1	18524	0	2.5328	0.00033158	0.0012197	0.124315	183	4	2.5328
RPS4X	4	0.68159	0.73176	1	13636	1	2.8072	0.00033234	0.0012228	0.124315	184	3	2.8072
MED19	4	0.9848	0.9848	1	18618	0	2.7636	0.00033937	0.0012487	0.125977	185	4	2.7636
PPP1R7	4	0.99083	0.99089	1	18755	0	3.2035	0.00034054	0.0012523	0.125977	186	4	3.2035
COG1	4	0.99966	0.99967	1	19021	0	1.0265	0.00034289	0.0012611	0.126199	187	4	1.0265
YLPM1	4	0.44831	0.59724	1	11138	2	1.1155	0.00034885	0.001286	0.128017	188	2	1.1155
NMD3	4	0.99576	0.99579	1	18867	0	2.4399	0.00035484	0.0013062	0.129041	189	4	2.4399
EIF3D	4	0.37889	0.5303	1	9943	1	2.8808	0.00035874	0.0013223	0.129041	192	3	2.8808
U2SURP	4	0.97314	0.97308	1	18356	0	2.1443	0.00035843	0.0013223	0.129041	191	3	2.1443
HSPA14	4	0.99511	0.99514	1	18853	0	2.1622	0.00035968	0.0013233	0.129041	193	4	2.1622
CTNNBL1	4	0.93404	0.93389	1	17547	0	2.1899	0.00038667	0.0014186	0.137196	195	3	2.1899
RPS21	4	0.9916	0.99166	1	18767	0	2.0079	0.00038863	0.0014253	0.137196	196	4	2.0079
DYNLRB1	4	0.98558	0.98559	1	18636	0	2.9084	0.00038934	0.0014285	0.137196	197	4	2.9084
SMARCA4	4	0.92531	0.9251	1	17377	0	1.3696	0.00039321	0.0014435	0.137946	198	3	1.3696
CHURC1-FNTB	4	0.32167	0.47512	1	8916	1	2.5538	0.00040651	0.0014953	0.141922	200	3	2.5538
ELOF1	4	0.99439	0.99444	1	18836	0	1.5874	0.0004082	0.0014999	0.141922	201	4	1.5874
SRCAP	4	0.99959	0.9996	1	19016	0	1.7823	0.00041429	0.0015217	0.143272	202	4	1.7823
RPL23	2	0.99878	0.99873	1	18970	0	5.3764	0.00083017	0.0015605	0.146076	273	2	5.3764
PSMD13	4	0.87653	0.87609	1	16391	0	2.06	0.0004284	0.0015668	0.146076	203	3	2.06
DUSP18	4	0.97389	0.97382	1	18370	0	1.4924	0.00043399	0.0015864	0.146873	204	3	1.4924
PFDN1	4	0.99186	0.99193	1	18773	0	1.8236	0.00043602	0.0015916	0.146873	205	4	1.8236
PPP1CA	4	0.99956	0.99958	1	19015	0	1.1081	0.00043726	0.0015984	0.146873	206	4	1.1081
TKT	4	0.92467	0.92448	1	17358	0	2.5531	0.00044675	0.0016357	0.14934	207	3	2.5531
XRCC5	4	0.032098	0.09051	0.939706	1815	2	-3.063	0.00044805	0.0016408	0.14934	208	1	-3.063
CAPZB	4	0.99691	0.9969	1	18903	0	2.5563	0.00045648	0.0016745	0.151682	209	4	2.5563
POLR3K	4	0.64227	0.71148	1	13260	1	2.5587	0.00046171	0.0016911	0.152461	210	3	2.5587
EAPP	4	0.99954	0.99955	1	19014	0	1.414	0.00046399	0.0017012	0.152652	211	4	1.414
XYLT2	4	0.99012	0.99013	1	18732	0	2.6186	0.00046745	0.0017206	0.153166	212	4	2.6186
NOL10	4	0.43634	0.5857	1	10924	1	2.4116	0.00046818	0.0017229	0.153166	213	3	2.4116
GLTSCR2	4	0.21908	0.37762	0.999474	7185	2	0.1614	0.00047552	0.0017496	0.153243	214	2	0.1614
NAPG	4	0.92001	0.91983	1	17266	0	1.9449	0.00047597	0.0017501	0.153243	215	3	1.9449
PGK1	4	0.99952	0.99954	1	19013	0	2.0726	0.00047696	0.0017548	0.153243	216	4	2.0726
RBM19	4	0.16618	0.32706	0.989778	6283	1	1.75	0.00047896	0.0017646	0.153243	217	3	1.75
STX4	4	0.99952	0.99954	1	19012	0	1.1324	0.00048055	0.0017688	0.153243	218	4	1.1324
CCNF	4	0.99952	0.99953	1	19011	0	1.5674	0.0004826	0.0017766	0.153243	219	4	1.5674
DDX54	4	0.99951	0.99953	1	19010	0	1.8975	0.00048553	0.0017864	0.153243	220	4	1.8975
SNF8	4	0.99917	0.99915	1	18987	0	1.6573	0.00048611	0.001788	0.153243	221	4	1.6573
NCKAP1	4	0.8681	0.86768	1	16210	0	2.0084	0.00049257	0.0018133	0.154725	222	3	2.0084
CLNS1A	4	0.9995	0.99951	1	19009	0	2.1326	0.00050106	0.0018413	0.155381	223	4	2.1326
RPL15	3	0.97821	0.97836	1	18470	0	2.6919	0.00064212	0.0018563	0.155381	249	3	2.6919
NUFIP2	4	0.89098	0.89065	1	16688	0	2.2511	0.00050565	0.001862	0.155381	224	3	2.2511
FASN	4	0.98377	0.98376	1	18597	0	2.18	0.00050837	0.0018683	0.155381	226	4	2.18
FUBP1	4	0.99949	0.99951	1	19008	0	1.1053	0.00050834	0.0018683	0.155381	225	4	1.1053
YIF1A	4	0.81315	0.81766	1	15290	1	1.6537	0.00050993	0.0018698	0.155381	227	3	1.6537
INPP5A	4	0.53651	0.66392	1	12356	1	1.4489	0.00051149	0.0018781	0.155394	228	3	1.4489
NOB1	4	0.99949	0.9995	1	19007	0	2.2497	0.00051389	0.0018905	0.155749	229	4	2.2497
BRAT1	4	0.98749	0.98751	1	18675	0	1.9793	0.00051671	0.0019004	0.155887	230	4	1.9793
PAPOLG	4	0.69234	0.73764	1	13747	1	1.9076	0.00052252	0.0019175	0.156171	231	3	1.9076
PPP2R1A	4	0.98283	0.98286	1	18580	0	2.4324	0.00052398	0.0019216	0.156171	232	4	2.4324
RRP9	4	0.99947	0.99949	1	19005	0	2.4007	0.00052532	0.0019283	0.156171	233	4	2.4007
TELO2	4	0.95815	0.95809	1	18031	0	2.465	0.00052837	0.0019366	0.156181	234	3	2.465
IMP4	4	0.48472	0.6323	1	11770	1	2.3938	0.00054422	0.0019853	0.159435	235	3	2.3938
B3GAT3	4	0.99945	0.99946	1	19004	0	1.674	0.00055008	0.0020107	0.160788	236	4	1.674
TSR3	4	0.09297	0.20445	0.972471	3996	1	2.0785	0.00055281	0.002019	0.160788	237	3	2.0785
RBBP5	3	0.99928	0.99929	1	18994	0	2.1865	0.0007169	0.0020578	0.163202	259	3	2.1865
NAT10	4	0.45332	0.60207	1	11209	1	1.4892	0.00057871	0.0021309	0.168296	238	3	1.4892
MRE11A	4	0.99942	0.99943	1	19003	0	1.6543	0.00058298	0.0021444	0.168663	239	4	1.6543
PFN1	4	0.98183	0.98187	1	18557	0	2.2611	0.00058705	0.0021563	0.168905	240	4	2.2611
SRSF6	4	0.87731	0.87688	1	16411	0	2.0385	0.00059324	0.002176	0.16974	241	3	2.0385
PAFAH1B1	4	0.9994	0.99942	1	19002	0	2.4216	0.00059574	0.0021853	0.16974	242	4	2.4216
DHPS	4	0.34266	0.49539	1	9295	1	1.4297	0.0005979	0.0021936	0.16974	243	2	1.4297
LSM8	4	0.99939	0.9994	1	19000	0	1.5944	0.00060668	0.0022288	0.171768	244	4	1.5944
NDST1	3	0.99922	0.99923	1	18992	0	1.5659	0.0007818	0.0022407	0.171768	266	3	1.5659
CHMP2A	3	0.3607	0.4911	1	9614	1	2.3505	0.0007856	0.0022521	0.171768	267	2	2.3505
NOC2L	4	0.91769	0.91749	1	17222	0	2.1263	0.00061358	0.0022557	0.171768	245	3	2.1263
FOXK1	4	0.99905	0.99904	1	18982	0	1.3218	0.00063378	0.0023226	0.176155	247	4	1.3218
LRIG3	4	0.99936	0.99937	1	18998	0	1.0262	0.00063846	0.0023412	0.176868	248	4	1.0262
KDM6A	4	0.99855	0.99855	1	18959	0	1.8476	0.00066117	0.0024277	0.182664	250	4	1.8476
TACC3	4	0.99934	0.99934	1	18997	0	1.1214	0.00066404	0.002437	0.182664	251	4	1.1214
SFSWAP	4	0.93577	0.93565	1	17581	0	2.3424	0.00067167	0.0024624	0.183845	252	3	2.3424
ACTR2	4	0.99931	0.99932	1	18996	0	2.9061	0.0006897	0.0025324	0.188331	253	4	2.9061
EIF5B	4	0.99869	0.99869	1	18967	0	1.7357	0.00069664	0.0025588	0.189323	254	4	1.7357
PAPSS1	4	0.74585	0.7695	1	14353	1	1.9603	0.0006984	0.0025655	0.189323	255	3	1.9603
AIFM1	4	0.99929	0.99929	1	18995	0	1.5271	0.00070943	0.0026033	0.191312	256	4	1.5271
CCNC	4	0.75181	0.77342	1	14428	1	1.393	0.00071154	0.0026132	0.191312	257	3	1.393
NOL9	4	0.99539	0.99543	1	18859	0	1.7514	0.00071524	0.0026225	0.191312	258	4	1.7514
ITFG2	4	0.99811	0.99813	1	18944	0	1.2665	0.00072315	0.0026489	0.191888	260	4	1.2665
RFC5	3	0.23666	0.36128	0.999149	7487	1	3.2943	0.00092891	0.0026505	0.191888	285	2	3.2943
TCP1	4	0.23002	0.38803	1	7367	1	2.6466	0.00073004	0.0026738	0.192845	261	3	2.6466
DDX6	4	0.99927	0.99927	1	18993	0	1.0996	0.00073356	0.0026932	0.193516	262	4	1.0996
DROSHA	4	0.99329	0.99333	1	18814	0	1.8209	0.00074967	0.0027406	0.196184	263	4	1.8209
CRKL	3	0.99243	0.99253	1	18791	0	3.2573	0.00097128	0.0027655	0.197226	292	3	3.2573
MFAP1	4	0.61894	0.70023	1	13046	1	2.882	0.00076058	0.00278	0.197523	264	3	2.882
PSMG2	4	0.20384	0.36295	0.999149	6907	1	2.1343	0.00077333	0.0028235	0.199872	265	3	2.1343
LOC79999	4	0.87967	0.8792	1	16460	0	1.8046	0.00081668	0.0029867	0.209905	268	3	1.8046
POLR2F	4	0.60202	0.69234	1	12908	1	1.6539	0.00081692	0.0029872	0.209905	269	3	1.6539
MED13	4	0.99918	0.99916	1	18990	0	1.3417	0.00082445	0.0030146	0.210495	270	4	1.3417
TMA16	4	0.99917	0.99916	1	18989	0	1.7948	0.00082702	0.0030219	0.210495	271	4	1.7948
RFK	4	0.99917	0.99916	1	18988	0	1.2878	0.00082959	0.0030286	0.210495	272	4	1.2878
NPRL2	4	0.9986	0.9986	1	18963	0	1.0547	0.0008466	0.0030872	0.213229	274	4	1.0547
TEKT4	4	0.97393	0.97386	1	18371	0	1.4758	0.00084681	0.0030903	0.213229	275	3	1.4758
ATL2	4	0.44725	0.59621	1	11119	1	2.7538	0.00085216	0.0031068	0.213404	276	3	2.7538
OGT	4	0.96433	0.96429	1	18163	0	2.4603	0.00085401	0.0031151	0.213404	277	3	2.4603
FAM171A2	4	0.99914	0.99913	1	18986	0	1.0404	0.00085804	0.0031307	0.213702	278	4	1.0404
CLEC14A	4	0.99912	0.99911	1	18984	0	1.2895	0.00087804	0.0032048	0.21798	279	4	1.2895
SOD1	4	0.95546	0.95537	1	17978	0	2.7501	0.00088398	0.0032234	0.218471	280	3	2.7501
MTHFD1L	4	0.99909	0.99908	1	18983	0	1.1486	0.00091186	0.0033255	0.223975	281	4	1.1486
EIF6	4	0.68577	0.73406	1	13676	1	1.5597	0.00091253	0.003328	0.223975	282	3	1.5597
DNAJC11	4	0.49676	0.6439	1	11976	1	0.63588	0.00092229	0.00337	0.226003	283	2	0.63588
UXT	4	0.83493	0.83588	1	15619	1	2.4488	0.00092645	0.0033866	0.226321	284	3	2.4488
PIGT	4	0.99318	0.99322	1	18811	0	1.6896	0.00094213	0.0034373	0.228205	286	4	1.6896
PIGM	4	0.89714	0.89684	1	16830	0	2.36	0.00095385	0.0034819	0.228205	287	3	2.36
PAXBP1	4	0.97733	0.97737	1	18451	0	1.5398	0.00095503	0.0034855	0.228205	288	4	1.5398
GLRX3	3	0.8718	0.87192	1	16284	0	2.227	0.0012358	0.0035088	0.228205	322	2	2.227
TAF1C	4	0.61622	0.69895	1	13030	1	2.0305	0.00096448	0.0035094	0.228205	289	3	2.0305
PGP	4	0.99903	0.99902	1	18981	0	1.3362	0.00096528	0.0035119	0.228205	290	4	1.3362
AP2S1	4	0.66357	0.72216	1	13452	1	2.1431	0.00097096	0.0035311	0.228205	291	3	2.1431
MESDC2	4	0.99903	0.99901	1	18980	0	1.283	0.00097339	0.0035358	0.228205	293	4	1.283
RNF103-CHMP3	4	0.93807	0.93804	1	17631	0	1.8866	0.00097492	0.003541	0.228205	294	3	1.8866
INTS3	4	0.78646	0.79722	1	14874	1	1.5679	0.00097497	0.0035415	0.228205	295	3	1.5679
ATXN7	4	0.99221	0.99227	1	18785	0	1.4436	0.00097698	0.0035472	0.228205	296	4	1.4436
C11orf57	4	0.62784	0.70449	1	13120	1	1.3758	0.00098088	0.003558	0.228205	297	2	1.3758
GPAA1	4	0.61323	0.69753	1	13006	1	1.8329	0.00098658	0.0035808	0.228898	298	3	1.8329
HIST2H4A	4	0.99842	0.99843	1	18956	0	1.4167	0.0009902	0.0035938	0.22896	299	4	1.4167
KCTD10	4	0.99898	0.99897	1	18979	0	1.0769	0.0010177	0.0036943	0.234526	300	4	1.0769
TUBD1	4	0.90476	0.90443	1	16978	0	2.0297	0.001023	0.0037057	0.234526	301	3	2.0297
CAP1	4	0.99422	0.99427	1	18831	0	2.274	0.0010274	0.0037223	0.234797	302	4	2.274
DCTN6	3	0.99571	0.99582	1	18864	0	2.4216	0.0013276	0.0037601	0.236228	329	3	2.4216
HBZ	4	0.99896	0.99895	1	18978	0	1.4797	0.0010386	0.0037697	0.236228	303	4	1.4797
RNF8	4	0.74834	0.77111	1	14388	1	1.4448	0.0010578	0.0038378	0.239478	304	3	1.4448
ENO1	4	0.99338	0.99342	1	18815	0	2.0273	0.0010599	0.0038466	0.239478	305	4	2.0273
SLC25A26	4	0.22744	0.38554	1	7320	1	1.6673	0.00107	0.0038792	0.240291	306	3	1.6673
ILF3	4	0.99893	0.99892	1	18976	0	1.1018	0.0010719	0.0038896	0.240291	307	4	1.1018
CBLN3	4	0.8882	0.88786	1	16623	0	1.3737	0.0010744	0.0038974	0.240291	308	3	1.3737
RPLP0	4	0.47941	0.62718	1	11679	1	2.0855	0.00111	0.0040331	0.24735	309	3	2.0855
TRMT6	4	0.18228	0.34246	0.998217	6528	1	1.4637	0.0011111	0.0040377	0.24735	310	3	1.4637
RBM25	4	0.46381	0.61218	1	11397	1	1.7138	0.001133	0.004103	0.250546	311	3	1.7138
PPIH	4	0.30002	0.45449	1	8551	1	1.696	0.0011483	0.0041558	0.25279	312	3	1.696
ZNF740	4	0.99885	0.99884	1	18975	0	1.1028	0.0011509	0.0041662	0.25279	313	4	1.1028
SPPL3	4	0.99882	0.99881	1	18974	0	1.132	0.0011804	0.0042773	0.257161	314	4	1.132
QARS	4	0.51176	0.65408	1	12165	1	2.2764	0.0011808	0.0042786	0.257161	315	3	2.2764
CCNA2	4	0.99882	0.99881	1	18973	0	2.2131	0.0011808	0.0042786	0.257161	316	4	2.2131
WDR24	4	0.91364	0.91342	1	17133	0	1.9587	0.001189	0.0043076	0.257966	317	3	1.9587
TPST2	4	0.9988	0.99879	1	18972	0	1.4508	0.0011966	0.0043304	0.257966	318	4	1.4508
RPF1	4	0.30875	0.4628	1	8682	1	1.8711	0.0011971	0.0043325	0.257966	319	3	1.8711
PRPF31	4	0.99398	0.99404	1	18825	0	1.6946	0.0012026	0.0043568	0.25861	320	4	1.6946
TAF5	4	0.063663	0.15113	0.962678	2983	1	1.4573	0.0012314	0.0044667	0.264307	321	2	1.4573
SPRED3	4	0.9464	0.94633	1	17804	0	1.3132	0.00124	0.004504	0.265362	323	3	1.3132
TTF1	4	0.29189	0.44675	1	8400	1	2.0624	0.0012421	0.0045122	0.265362	324	3	2.0624
C1orf131	4	0.99875	0.99874	1	18969	0	1.2978	0.0012547	0.0045485	0.266674	325	4	1.2978
PSMB1	4	0.9987	0.9987	1	18968	0	1.455	0.0012952	0.0046951	0.274427	326	4	1.455
CBWD5	3	0.94075	0.94091	1	17680	0	1.4729	0.0016795	0.0047531	0.276403	367	3	1.4729
FTSJ3	3	0.99666	0.99674	1	18895	0	2.1735	0.0016848	0.0047671	0.276403	368	3	2.1735
CFL2	4	0.99868	0.99869	1	18966	0	1.226	0.0013173	0.0047723	0.276403	327	4	1.226
SDHB	4	0.98634	0.98634	1	18650	0	2.3128	0.0013264	0.0048075	0.277123	328	4	2.3128
PGM3	3	0.55506	0.60126	1	12513	1	2.606	0.0017014	0.0048137	0.277123	369	2	2.606
PPP1R11	4	0.25086	0.40774	1	7721	1	0.15054	0.0013437	0.0048624	0.279086	330	2	0.15054
CDKL2	4	0.99864	0.99864	1	18965	0	0.70948	0.0013594	0.0049241	0.280659	331	4	0.70948
CHMP6	4	0.91476	0.91456	1	17152	0	1.8483	0.0013612	0.0049308	0.280659	332	3	1.8483
ELP2	4	0.59102	0.68732	1	12819	1	1.8097	0.0013706	0.0049598	0.280659	333	3	1.8097
NSMCE2	4	0.97641	0.97639	1	18428	0	1.5026	0.0013715	0.0049629	0.280659	334	4	1.5026
POLR1E	4	0.99863	0.99863	1	18964	0	1.9104	0.0013736	0.0049681	0.280659	335	4	1.9104
RRP36	4	0.52743	0.66029	1	12289	1	2.1561	0.0013774	0.004978	0.280659	336	3	2.1561
ZBTB7A	4	0.94661	0.94657	1	17807	0	1.7735	0.0013823	0.0050018	0.280668	337	3	1.7735
DPF2	4	0.73468	0.76239	1	14224	1	0.88658	0.0013846	0.0050075	0.280668	338	2	0.88658
DHX34	4	0.55575	0.67192	1	12519	1	1.5455	0.001391	0.0050266	0.280919	339	3	1.5455
RTCB	4	0.16567	0.32635	0.989778	6267	2	-2.4153	0.0013964	0.0050453	0.281139	340	1	-2.4153
DKC1	4	0.42241	0.57227	1	10683	1	1.8713	0.0014114	0.0050966	0.283171	341	3	1.8713
ACAA1	4	0.99858	0.99858	1	18962	0	1.0178	0.0014166	0.0051132	0.283269	342	4	1.0178
TAF1A	4	0.44257	0.5917	1	11043	1	1.3539	0.0014249	0.0051468	0.28431	343	2	1.3539
MOB3C	4	0.99856	0.99856	1	18961	0	0.9681	0.0014394	0.0052054	0.285983	344	4	0.9681
UTP20	4	0.023597	0.073556	0.939638	1484	2	-2.3142	0.0014465	0.0052292	0.285983	345	2	-2.3142
NHP2L1	4	0.96927	0.9692	1	18269	0	1.8725	0.0014482	0.0052344	0.285983	346	3	1.8725
STK11	4	0.99855	0.99856	1	18960	0	1.429	0.0014492	0.005237	0.285983	347	4	1.429
ACTL7B	4	0.36371	0.51561	1	9685	1	1.4806	0.0014591	0.0052701	0.286974	348	3	1.4806
PSMD14	4	0.89904	0.89872	1	16862	0	2.4549	0.0014682	0.0053074	0.288184	349	3	2.4549
RAD9A	2	0.98941	0.98926	1	18720	0	4.9392	0.0027791	0.0053623	0.29034	464	2	4.9392
KRR1	4	0.99245	0.99251	1	18792	0	0.88016	0.0015017	0.0054359	0.292288	350	4	0.88016
UNC119	4	0.25341	0.41022	1	7763	1	1.5347	0.0015022	0.0054395	0.292288	351	3	1.5347
WRAP53	4	0.89282	0.89248	1	16732	0	2.3702	0.0015038	0.0054442	0.292288	352	3	2.3702
AZIN1	4	0.88587	0.8855	1	16580	0	1.4069	0.0015343	0.0055524	0.295484	353	3	1.4069
TM2D3	4	0.99846	0.99848	1	18958	0	1.0249	0.0015357	0.0055566	0.295484	354	4	1.0249
ZNF205	4	0.99846	0.99848	1	18957	0	0.86814	0.0015365	0.0055602	0.295484	355	4	0.86814
RPS11	4	0.26584	0.42199	1	7959	1	2.1468	0.0015454	0.0055908	0.295484	356	3	2.1468
SNRPA1	3	0.99802	0.99807	1	18941	0	1.964	0.0019848	0.0055928	0.295484	398	3	1.964
SALL1	4	0.96936	0.96929	1	18276	0	1.451	0.001547	0.0055965	0.295484	357	3	1.451
DCPS	4	0.9795	0.97954	1	18500	0	1.6706	0.0015543	0.0056229	0.296061	358	4	1.6706
LSM4	3	0.92655	0.92667	1	17407	0	3.4738	0.0020287	0.0057078	0.299709	406	2	3.4738
PAGR1	4	0.99841	0.99842	1	18955	0	1.2052	0.0015946	0.0057659	0.301913	359	4	1.2052
DPM3	4	0.9984	0.99841	1	18954	0	1.3273	0.0015984	0.0057814	0.301913	360	4	1.3273
DHODH	4	0.99838	0.99839	1	18953	0	1.2378	0.0016153	0.0058384	0.303985	361	4	1.2378
TERF2IP	4	0.29198	0.44683	1	8402	1	1.0366	0.0016191	0.0058529	0.303985	362	3	1.0366
CDC20	4	0.58973	0.68671	1	12801	1	1.0632	0.0016298	0.0058959	0.305388	363	2	1.0632
KMT2C	4	0.99836	0.99836	1	18952	0	0.84301	0.0016435	0.0059378	0.30673	364	4	0.84301
ZNF236	4	0.99834	0.99835	1	18951	0	1.8389	0.0016595	0.005999	0.309052	365	4	1.8389
NUDT18	4	0.99832	0.99833	1	18950	0	0.95063	0.0016786	0.0060601	0.311362	366	4	0.95063
RPS14	3	0.22175	0.34324	0.998217	7226	2	-1.4221	0.0021731	0.0060964	0.312386	418	1	-1.4221
NUP205	4	0.053501	0.1321	0.958345	2626	3	-3.8571	0.0017123	0.0061803	0.315839	370	1	-3.8571
ITGB1	4	0.99828	0.99829	1	18949	0	1.2822	0.0017237	0.0062259	0.317002	371	4	1.2822
ASIC3	4	0.99827	0.99829	1	18948	0	1.0401	0.0017277	0.0062409	0.317002	372	4	1.0401
PNISR	4	0.77657	0.79011	1	14736	1	1.6582	0.001734	0.0062637	0.317002	373	3	1.6582
PIGA	4	0.98589	0.9859	1	18645	0	1.7298	0.0017357	0.0062694	0.317002	374	4	1.7298
BAP1	4	0.25167	0.40848	1	7738	2	0.54222	0.0017544	0.006331	0.319274	375	2	0.54222
PMVK	4	0.92381	0.92368	1	17347	0	2.2396	0.0017729	0.0063989	0.321847	376	3	2.2396
PRRC2A	4	0.99822	0.99824	1	18947	0	1.3214	0.0017769	0.0064186	0.32199	377	4	1.3214
CHERP	4	0.84597	0.84585	1	15818	1	1.8946	0.0017814	0.0064372	0.32208	378	3	1.8946
PKN2	4	0.53879	0.66485	1	12376	1	1.4588	0.0017942	0.0064818	0.323463	379	3	1.4588
TNPO3	4	0.99189	0.99196	1	18774	0	1.8217	0.0018251	0.0065792	0.327414	380	4	1.8217
MYC	2	0.3115	0.35888	0.999149	8731	1	0.89188	0.003437	0.0065952	0.327414	514	1	0.89188
KIF4A	4	0.88989	0.88956	1	16662	0	1.7418	0.001854	0.0066885	0.331183	381	3	1.7418
MVK	4	0.018752	0.060211	0.922389	1237	3	-5.1252	0.0018703	0.0067423	0.332141	382	1	-5.1252
PTAR1	4	0.98894	0.989	1	18706	0	2.4875	0.0018714	0.0067491	0.332141	383	4	2.4875
PDHA1	4	0.99812	0.99814	1	18945	0	1.5176	0.0018761	0.00676	0.332141	384	4	1.5176
MAU2	4	0.62891	0.70502	1	13134	1	1.6886	0.0018862	0.0067957	0.333041	385	3	1.6886
NOP14	4	0.1913	0.35106	0.998387	6693	2	1.0989	0.0018916	0.0068169	0.333228	386	2	1.0989
EWSR1	4	0.98598	0.98598	1	18646	0	1.8394	0.0019109	0.0068864	0.334686	387	4	1.8394
SKIV2L2	3	0.32385	0.46501	1	8957	2	-0.59429	0.0024692	0.0068915	0.334686	442	1	-0.59429
SPECC1L	4	0.86195	0.86154	1	16100	0	1.2992	0.0019136	0.0068993	0.334686	388	3	1.2992
ELAVL1	4	0.99765	0.99765	1	18927	0	1.497	0.0019219	0.0069304	0.335343	389	4	1.497
MOGS	4	0.47422	0.62219	1	11576	1	1.4273	0.001933	0.0069666	0.3358	390	2	1.4273
TFF2	4	0.93613	0.93604	1	17586	0	1.0505	0.0019379	0.006978	0.3358	391	3	1.0505
MBOAT1	4	0.99806	0.99807	1	18943	0	0.9607	0.0019411	0.0069925	0.3358	392	4	0.9607
VPS52	4	0.69534	0.73929	1	13773	1	1.0209	0.0019496	0.0070241	0.335932	393	2	1.0209
FUS	4	0.99804	0.99806	1	18942	0	1.5088	0.0019553	0.0070423	0.335932	394	4	1.5088
NELFCD	4	0.5176	0.65641	1	12209	1	1.9221	0.001958	0.0070547	0.335932	395	3	1.9221
RANBP2	4	0.98023	0.98028	1	18526	0	2.4263	0.0019614	0.0070656	0.335932	396	4	2.4263
CTU1	4	0.64564	0.71312	1	13293	1	2.4101	0.0019775	0.0071272	0.338022	397	3	2.4101
RRAS2	4	0.97882	0.97885	1	18484	0	1.7587	0.0019916	0.0071759	0.339489	399	4	1.7587
WDR1	4	0.18811	0.34798	0.998387	6626	2	-0.59384	0.002	0.007206	0.339523	400	2	-0.59384
PREB	4	0.65711	0.71889	1	13394	1	1.5013	0.0020019	0.0072122	0.339523	401	3	1.5013
ZEB2	4	0.99799	0.998	1	18939	0	0.9013	0.0020138	0.0072604	0.340283	402	4	0.9013
DDX52	4	0.99798	0.998	1	18938	0	1.3874	0.0020198	0.0072821	0.340283	403	4	1.3874
C10orf76	4	0.91939	0.9192	1	17255	0	1.3139	0.0020262	0.0072992	0.340283	404	3	1.3139
CCDC124	4	0.99797	0.99799	1	18937	0	1.0421	0.0020278	0.0073034	0.340283	405	4	1.0421
EIF2AK1	4	0.99797	0.99799	1	18936	0	1.2573	0.0020319	0.0073173	0.340283	407	4	1.2573
FBLIM1	4	0.81066	0.81564	1	15255	1	1.3302	0.0020475	0.007365	0.341668	408	3	1.3302
EIF3F	4	0.97138	0.97136	1	18327	0	1.4466	0.0020998	0.0075634	0.350023	409	3	1.4466
MACROD1	4	0.98235	0.98237	1	18567	0	1.1846	0.0021121	0.0076069	0.351186	410	4	1.1846
MED15	4	0.87025	0.86983	1	16248	0	1.1444	0.0021389	0.0077059	0.353406	411	3	1.1444
SLC16A11	4	0.99786	0.99788	1	18935	0	1.225	0.002142	0.0077147	0.353406	412	4	1.225
YRDC	4	0.33102	0.48416	1	9082	1	1.5159	0.0021462	0.0077287	0.353406	413	2	1.5159
CDV3	4	0.99785	0.99787	1	18934	0	0.8086	0.0021473	0.0077328	0.353406	414	4	0.8086
FICD	4	0.99784	0.99786	1	18933	0	1.2957	0.0021567	0.0077639	0.353406	415	4	1.2957
C8orf82	4	0.99784	0.99786	1	18932	0	0.90312	0.0021573	0.007766	0.353406	416	4	0.90312
DAD1	2	0.18831	0.27175	0.986692	6630	1	-0.19003	0.0040685	0.0078157	0.353592	569	1	-0.19003
API5	4	0.99783	0.99784	1	18931	0	1.1441	0.0021716	0.0078162	0.353592	417	4	1.1441
GPR89B	4	0.35457	0.50684	1	9517	1	1.5356	0.0021754	0.0078255	0.353592	419	3	1.5356
ANAPC11	4	0.61645	0.69905	1	13032	1	1.695	0.0022048	0.0079255	0.357265	420	3	1.695
GNB2L1	3	0.46013	0.54408	1	11322	1	1.9921	0.0028866	0.0080397	0.361561	471	2	1.9921
TFIP11	4	0.99774	0.99775	1	18930	0	1.3002	0.0022642	0.0081338	0.364931	421	4	1.3002
NIP7	4	0.3543	0.5066	1	9513	1	2.0011	0.0022883	0.008212	0.367528	422	3	2.0011
TUBE1	4	0.86366	0.86324	1	16132	0	1.2167	0.0022943	0.0082301	0.367528	423	3	1.2167
PROSER3	4	0.99001	0.99002	1	18729	0	1.4177	0.0023034	0.00827	0.367615	424	4	1.4177
ERP44	4	0.9977	0.9977	1	18929	0	1.0481	0.0023039	0.0082705	0.367615	425	4	1.0481
MMS19	4	0.99769	0.99769	1	18928	0	1.2548	0.0023128	0.0083094	0.368485	426	4	1.2548
EPRS	4	0.051888	0.12898	0.95625	2575	2	-3.3283	0.002344	0.0084166	0.372376	427	1	-3.3283
HDC	4	0.94226	0.94219	1	17715	0	1.3255	0.0023562	0.0084565	0.373276	428	3	1.3255
SLC35B2	4	0.42452	0.57429	1	10713	1	1.1565	0.0023671	0.0084984	0.374092	429	2	1.1565
APOBEC3G	4	0.99763	0.99763	1	18926	0	1.2291	0.0023723	0.0085161	0.374092	430	4	1.2291
RASSF10	4	0.99762	0.99762	1	18925	0	1.0773	0.0023762	0.0085337	0.374092	431	4	1.0773
MAN2C1	4	0.99762	0.99762	1	18924	0	0.73937	0.0023819	0.008558	0.374156	432	4	0.73937
NOC3L	4	0.47537	0.62333	1	11597	2	0.74844	0.0023917	0.0085963	0.374156	433	2	0.74844
ELP3	4	0.080098	0.18134	0.965991	3577	3	-3.5229	0.0023966	0.0086083	0.374156	434	1	-3.5229
PTPRE	4	0.99745	0.99746	1	18918	0	1.1834	0.0023989	0.0086134	0.374156	435	4	1.1834
DLD	4	0.99066	0.99069	1	18750	0	1.4858	0.0024097	0.0086497	0.374412	436	4	1.4858
OR51E1	4	0.99759	0.99759	1	18923	0	0.65738	0.0024116	0.0086585	0.374412	437	4	0.65738
ILF2	4	0.99682	0.99682	1	18900	0	1.4508	0.0024172	0.0086854	0.374729	438	4	1.4508
SEPSECS	4	0.95338	0.95327	1	17935	0	0.55889	0.0024492	0.0087875	0.378095	439	3	0.55889
HNRNPU	4	0.99755	0.99755	1	18922	0	1.7477	0.0024541	0.008803	0.378095	440	4	1.7477
CCND3	4	0.4287	0.57841	1	10787	1	2.0299	0.0024628	0.0088372	0.378663	441	3	2.0299
C9orf62	4	0.99753	0.99753	1	18920	0	0.77283	0.0024695	0.0088559	0.378663	443	4	0.77283
RAB40A	4	0.9975	0.99751	1	18919	0	0.85898	0.0024988	0.0089455	0.381641	444	4	0.85898
DPM1	4	0.98804	0.98806	1	18686	0	1.4001	0.0025509	0.0091144	0.38798	445	4	1.4001
RIOK1	4	0.57812	0.68152	1	12701	1	1.7759	0.0025731	0.0091853	0.387999	446	3	1.7759
HSP90B1	3	0.75514	0.75574	1	14462	1	1.9136	0.0033192	0.0091962	0.387999	503	2	1.9136
SOGA1	4	0.015847	0.051547	0.914905	1071	2	-0.91837	0.0025808	0.0092118	0.387999	447	1	-0.91837
ATF4	3	0.99667	0.99675	1	18896	0	1.2678	0.0033269	0.0092213	0.387999	504	3	1.2678
NSA2	4	0.95064	0.95058	1	17884	0	1.7271	0.0025858	0.0092289	0.387999	448	3	1.7271
KPTN	4	0.93298	0.93277	1	17527	0	1.1733	0.0025895	0.0092366	0.387999	449	3	1.1733
CYP8B1	4	0.99737	0.99737	1	18917	0	1.0617	0.0026261	0.0093594	0.391587	450	4	1.0617
SIGLEC8	4	0.99356	0.99361	1	18819	0	1.0327	0.0026327	0.0093822	0.391587	451	4	1.0327
KMT2D	4	0.99736	0.99736	1	18916	0	1.31	0.002639	0.0094039	0.391587	452	4	1.31
GEMIN2	4	0.047864	0.12126	0.946525	2440	2	0.29347	0.0026501	0.0094433	0.391587	453	2	0.29347
KBTBD4	4	0.98154	0.98157	1	18549	0	1.1554	0.0026579	0.0094589	0.391587	454	4	1.1554
ZNF777	4	0.99734	0.99734	1	18915	0	0.66376	0.0026593	0.0094677	0.391587	455	4	0.66376
NARFL	3	0.60427	0.63411	1	12931	1	2.4885	0.0034411	0.0095184	0.391587	515	2	2.4885
ZSWIM8	4	0.99732	0.99732	1	18913	0	1.6322	0.0026822	0.0095448	0.391587	456	4	1.6322
TBCE	4	0.021227	0.067421	0.931211	1379	3	-4.2756	0.002686	0.0095588	0.391587	458	1	-4.2756
CCDC84	4	0.99664	0.99664	1	18891	0	2.1453	0.002686	0.0095588	0.391587	457	4	2.1453
CAPN11	4	0.99731	0.99731	1	18912	0	1.0223	0.0026872	0.009563	0.391587	459	4	1.0223
RBM4	4	0.99731	0.99731	1	18911	0	1.3073	0.0026884	0.0095679	0.391587	460	4	1.3073
SNRPA	4	0.34407	0.49675	1	9322	1	1.4355	0.0027118	0.0096521	0.394188	461	3	1.4355
RMI1	4	0.40199	0.5526	1	10322	1	1.198	0.002761	0.0098261	0.400441	462	2	1.198
PSMA6	4	0.93216	0.93193	1	17512	0	3.2169	0.0027709	0.009866	0.401211	463	3	3.2169
CDK1	4	0.034847	0.096007	0.939706	1916	3	-5.3125	0.0027913	0.0099328	0.402045	465	1	-5.3125
SRSF4	4	0.99721	0.99721	1	18910	0	0.77669	0.0027932	0.0099417	0.402045	466	4	0.77669
GAK	4	0.9972	0.99721	1	18909	0	1.0295	0.0027958	0.0099546	0.402045	467	4	1.0295
YWHAE	4	0.99665	0.99665	1	18893	0	2.1494	0.0028006	0.0099707	0.402045	468	4	2.1494
FLT3LG	4	0.99719	0.9972	1	18908	0	1.0794	0.0028093	0.010005	0.402595	469	4	1.0794
ALG13	3	0.84092	0.84095	1	15728	0	0.41346	0.0036333	0.010044	0.403309	529	1	0.41346
WDR75	4	0.98715	0.98717	1	18668	0	2.1689	0.0028272	0.010074	0.403647	470	4	2.1689
SPICE1	4	0.21406	0.37287	0.999474	7075	2	0.44972	0.0028875	0.010284	0.411191	472	2	0.44972
MIOS	4	0.96071	0.96063	1	18085	0	1.5321	0.0028976	0.010318	0.411697	473	3	1.5321
PPP1R35	4	0.94447	0.94436	1	17761	0	1.9408	0.0029348	0.01046	0.416512	474	3	1.9408
BTN2A2	4	0.99704	0.99704	1	18907	0	0.72746	0.0029575	0.010538	0.418132	475	4	0.72746
VWA7	4	0.99704	0.99704	1	18906	0	0.80197	0.0029602	0.010545	0.418132	476	4	0.80197
TPI1	4	0.062434	0.14884	0.962678	2945	2	-2.2672	0.0029723	0.01059	0.41907	477	2	-2.2672
TCAIM	4	0.85026	0.84991	1	15888	1	1.0685	0.0029799	0.010615	0.419186	478	3	1.0685
TSR2	4	0.98994	0.98996	1	18728	0	2.4047	0.0030328	0.010798	0.425528	479	4	2.4047
NSMCE1	4	0.70166	0.74276	1	13859	1	1.5517	0.0030711	0.010923	0.428918	480	3	1.5517
SUPT7L	4	0.99692	0.99692	1	18904	0	1.1124	0.003079	0.010947	0.428918	481	4	1.1124
TTC27	4	0.16141	0.31954	0.989125	6137	1	1.2919	0.0030806	0.010951	0.428918	482	3	1.2919
PMPCA	4	0.21256	0.37142	0.999474	7050	1	1.9752	0.0031091	0.011047	0.431766	483	3	1.9752
RBM12	4	0.4983	0.64537	1	12006	1	1.2797	0.0031257	0.011112	0.433375	484	3	1.2797
CLASRP	4	0.69814	0.74081	1	13812	1	1.5637	0.0031346	0.011133	0.433375	485	3	1.5637
TMED10	4	0.57003	0.67798	1	12631	1	1.589	0.00315	0.011188	0.433813	486	3	1.589
ATP6V0D1	4	0.57751	0.68125	1	12693	1	1.4896	0.0031524	0.011194	0.433813	487	2	1.4896
CCR8	4	0.99684	0.99684	1	18902	0	1.0666	0.0031576	0.011217	0.433813	488	4	1.0666
PRSS57	4	0.99684	0.99683	1	18901	0	0.98853	0.0031633	0.011235	0.433813	489	4	0.98853
EXO1	4	0.98904	0.9891	1	18710	0	1.5523	0.003177	0.011281	0.434558	490	4	1.5523
DLAT	4	0.44735	0.59631	1	11121	1	0.95481	0.0031834	0.0113	0.434558	491	3	0.95481
CCDC12	4	0.85802	0.85759	1	16025	1	1.062	0.0031947	0.011342	0.435296	492	2	1.062
SEC24B	4	0.25289	0.40968	1	7755	2	0.37211	0.0032018	0.011368	0.435415	493	2	0.37211
WDR3	4	0.17616	0.33666	0.995147	6437	1	1.9441	0.0032132	0.011411	0.436208	494	3	1.9441
PWP1	4	0.99662	0.99663	1	18889	0	2.1089	0.0032249	0.011456	0.437037	495	4	2.1089
HMCN2	4	0.99677	0.99677	1	18899	0	0.75768	0.0032335	0.011481	0.43713	496	4	0.75768
NUP93	4	0.68693	0.73467	1	13686	1	1.285	0.0032384	0.011504	0.43713	497	3	1.285
FCRL1	4	0.88337	0.88295	1	16526	0	0.98113	0.0032445	0.011535	0.437421	498	3	0.98113
DHX33	4	0.99674	0.99674	1	18898	0	1.9573	0.00326	0.011584	0.438099	499	4	1.9573
PMF1	3	0.23587	0.36032	0.999149	7467	1	2.4392	0.0042118	0.011598	0.438099	578	2	2.4392
CCDC115	3	0.49267	0.56292	1	11908	1	2.2662	0.0042233	0.011631	0.438465	579	2	2.2662
NELFB	4	0.17716	0.3376	0.995612	6448	1	1.761	0.0032944	0.01169	0.439824	500	3	1.761
MTHFD1	4	0.99287	0.99293	1	18805	0	1.4594	0.0033076	0.011739	0.439944	501	4	1.4594
TOR4A	4	0.99669	0.99669	1	18897	0	1.0318	0.0033077	0.011739	0.439944	502	4	1.0318
SCAF8	4	0.99665	0.99666	1	18894	0	1.3301	0.0033464	0.011876	0.444217	505	4	1.3301
YBEY	4	0.99664	0.99665	1	18892	0	1.145	0.0033589	0.011921	0.44456	506	4	1.145
PIGO	4	0.99662	0.99663	1	18890	0	0.76189	0.0033751	0.011987	0.44456	507	4	0.76189
BUD31	4	0.91752	0.91734	1	17220	0	1.6188	0.0033811	0.012004	0.44456	508	2	1.6188
DCTN3	4	0.66047	0.72058	1	13431	1	1.153	0.0033836	0.012009	0.44456	509	3	1.153
TSC2	4	0.99661	0.99662	1	18888	0	0.39272	0.003387	0.012023	0.44456	510	4	0.39272
SNRNP25	4	0.37838	0.52978	1	9936	1	2.4853	0.0033884	0.012026	0.44456	511	3	2.4853
CAAP1	4	0.9966	0.99661	1	18887	0	1.041	0.0033951	0.012048	0.44456	512	4	1.041
LOC102724862	3	0.23365	0.35764	0.999149	7434	2	-0.51425	0.0044023	0.012148	0.446982	591	1	-0.51425
ZFP36	4	0.99657	0.99658	1	18886	0	1.1849	0.0034279	0.012161	0.446982	513	4	1.1849
AP1G2	4	0.86535	0.86493	1	16162	0	1.2244	0.0034676	0.0123	0.450949	516	3	1.2244
TYROBP	4	0.99652	0.99653	1	18884	0	0.78762	0.0034767	0.012329	0.450949	517	4	0.78762
SRPR	4	0.97664	0.97663	1	18435	0	1.8905	0.0034799	0.01234	0.450949	518	4	1.8905
MCTS1	4	0.21808	0.37663	0.999474	7159	2	0.68409	0.0034947	0.012395	0.452023	519	2	0.68409
TKTL2	4	0.22097	0.37936	0.999876	7215	2	-0.12823	0.0035013	0.012416	0.452023	520	1	-0.12823
CCDC6	4	0.99648	0.99649	1	18883	0	0.95002	0.0035161	0.012468	0.453046	521	4	0.95002
TBCD	4	0.55469	0.67147	1	12509	1	1.5183	0.0035404	0.01254	0.454797	522	3	1.5183
RPL17-C18orf32	3	0.40496	0.51395	1	10368	1	1.0923	0.0045797	0.01267	0.45745	605	2	1.0923
RRAGA	4	0.99642	0.99643	1	18882	0	0.62416	0.0035843	0.012678	0.45745	523	4	0.62416
ARID2	4	0.96553	0.96547	1	18191	0	1.2079	0.0035913	0.012703	0.45745	524	3	1.2079
C6orf165	4	0.99641	0.99642	1	18881	0	0.93826	0.0035936	0.012709	0.45745	525	4	0.93826
FXN	4	0.46395	0.61233	1	11399	1	0.17056	0.0036065	0.012769	0.45873	526	1	0.17056
L3MBTL1	4	0.99638	0.99639	1	18880	0	0.78876	0.0036246	0.012833	0.460173	527	4	0.78876
CRABP1	4	0.99637	0.99639	1	18879	0	1.0582	0.0036332	0.012863	0.460387	528	4	1.0582
ACTG1	4	0.97736	0.97739	1	18454	0	1.6741	0.0036424	0.012903	0.460951	530	4	1.6741
EXOC3	4	0.99633	0.99636	1	18878	0	1.1085	0.0036669	0.012993	0.463324	531	4	1.1085
MED23	4	0.93138	0.93116	1	17498	0	1.5364	0.0036854	0.013049	0.464434	532	3	1.5364
ASNA1	4	0.82234	0.82513	1	15423	1	1.2074	0.003693	0.013078	0.464601	533	3	1.2074
SMC5	4	0.70898	0.74693	1	13945	1	1.7608	0.0037082	0.013125	0.465429	534	3	1.7608
LSM5	4	0.20606	0.36513	0.999149	6955	1	-0.13382	0.0037379	0.013227	0.468179	535	1	-0.13382
ICMT	4	0.99624	0.99628	1	18877	0	1.1406	0.0037565	0.01329	0.469528	536	4	1.1406
USP17L22	4	0.25676	0.41338	1	7817	2	0.90996	0.0037769	0.013357	0.470514	537	2	0.90996
POLG2	4	0.98102	0.98104	1	18539	0	1.9252	0.0037865	0.01339	0.470514	538	4	1.9252
SF1	4	0.95423	0.95411	1	17956	0	2.0086	0.0037966	0.013428	0.470514	539	3	2.0086
DHX37	3	0.90585	0.90597	1	16998	0	1.5059	0.0048753	0.013445	0.470514	618	2	1.5059
KCNIP2	4	0.79252	0.80165	1	14968	1	1.4538	0.0038053	0.013459	0.470514	540	3	1.4538
RPL27	4	0.23928	0.39677	1	7533	2	-0.35099	0.0038076	0.013466	0.470514	541	2	-0.35099
KSR1	4	0.99617	0.9962	1	18876	0	1.2849	0.003829	0.013535	0.472046	542	4	1.2849
PSMG1	4	0.088724	0.19684	0.972059	3856	1	1.7647	0.0038346	0.013559	0.472046	543	3	1.7647
CDK4	4	0.39897	0.54968	1	10285	1	2.1521	0.003843	0.013592	0.472322	544	3	2.1521
ARMC7	4	0.40626	0.55666	1	10392	1	1.2174	0.00385	0.013619	0.472399	545	2	1.2174
HFM1	4	0.99613	0.99616	1	18875	0	0.78179	0.0038689	0.013678	0.473606	546	4	0.78179
NOL6	4	0.43634	0.5857	1	10925	1	2.3116	0.0038888	0.013738	0.473761	547	3	2.3116
DCAF13	4	0.37436	0.52594	1	9872	1	1.4667	0.0039106	0.013805	0.473761	548	3	1.4667
CHMP7	4	0.86364	0.86322	1	16130	0	1.4857	0.0039122	0.013808	0.473761	549	3	1.4857
ZNF385C	4	0.27008	0.42596	1	8034	1	1.1876	0.0039239	0.013851	0.473761	550	3	1.1876
TOMM20	4	0.32915	0.48238	1	9050	1	1.5259	0.0039268	0.013858	0.473761	551	3	1.5259
POLR3H	4	0.10646	0.22803	0.98403	4400	2	-3.5093	0.0039482	0.013938	0.473761	553	1	-3.5093
PHACTR1	4	0.12955	0.26738	0.986692	5149	3	-0.50982	0.0039482	0.013938	0.473761	552	1	-0.50982
SHQ1	4	0.47471	0.62269	1	11587	1	1.5447	0.0039506	0.013942	0.473761	554	3	1.5447
MTSS1L	4	0.99605	0.99608	1	18874	0	0.80796	0.0039513	0.013945	0.473761	555	4	0.80796
CHEK1	4	0.98465	0.98466	1	18613	0	1.8826	0.0039543	0.013955	0.473761	556	4	1.8826
TGIF2	4	0.99599	0.99602	1	18870	0	1.4193	0.0039543	0.013955	0.473761	557	4	1.4193
DDX23	4	0.99603	0.99606	1	18873	0	1.478	0.0039663	0.013994	0.473927	558	4	1.478
GNL3L	4	0.90197	0.9016	1	16928	0	0.79634	0.0039787	0.014034	0.473927	559	2	0.79634
TIMM10B	4	0.99602	0.99605	1	18872	0	0.53034	0.0039788	0.014035	0.473927	560	4	0.53034
GAS1	4	0.99601	0.99605	1	18871	0	0.90128	0.003988	0.014065	0.474104	561	4	0.90128
RAC1	4	0.2376	0.39517	1	7504	2	0.58617	0.0040043	0.014122	0.475204	562	2	0.58617
USP17L25	4	0.37319	0.52478	1	9856	1	2.033	0.004034	0.014228	0.476725	563	3	2.033
ATP6V1A	4	0.3123	0.46627	1	8746	1	1.6576	0.0040419	0.014251	0.476725	564	3	1.6576
NMT1	4	0.77954	0.79219	1	14770	1	2.5075	0.0040498	0.014279	0.476725	565	3	2.5075
PFDN6	4	0.2174	0.37599	0.999474	7146	1	-0.089031	0.0040533	0.014292	0.476725	567	1	-0.089031
DHX8	4	0.95064	0.95058	1	17883	0	1.1713	0.0040533	0.014292	0.476725	566	3	1.1713
PIGU	4	0.14228	0.28856	0.988021	5548	1	1.4674	0.004063	0.014321	0.476843	568	3	1.4674
PHF23	4	0.44914	0.59807	1	11147	1	1.5353	0.0040736	0.014357	0.477236	570	3	1.5353
RPS20	3	0.49893	0.56662	1	12021	1	2.3636	0.0052299	0.014412	0.47823	642	2	2.3636
AAGAB	4	0.94691	0.94687	1	17816	0	1.1392	0.0041175	0.014506	0.480524	571	2	1.1392
YPEL3	4	0.79125	0.80071	1	14945	1	1.6145	0.0041253	0.014542	0.480787	572	3	1.6145
ITGB5	4	0.77537	0.78928	1	14718	1	0.95588	0.0041375	0.014588	0.480787	573	3	0.95588
NKX2-8	4	0.99586	0.99589	1	18869	0	1.0112	0.004139	0.01459	0.480787	574	4	1.0112
GJA8	4	0.99582	0.99585	1	18868	0	1.1141	0.0041753	0.014699	0.483439	575	4	1.1141
NDC1	4	0.89404	0.89372	1	16762	0	0.8849	0.0041816	0.014721	0.483439	576	2	0.8849
FOXD2	4	0.27365	0.42942	1	8097	1	1.0517	0.0042067	0.01481	0.485514	577	3	1.0517
NOMO3	4	0.99576	0.99579	1	18866	0	0.79388	0.0042433	0.014932	0.486157	580	4	0.79388
PAK1IP1	4	0.97079	0.97074	1	18322	0	1.8579	0.0042439	0.014933	0.486157	581	3	1.8579
NAIP	4	0.98004	0.9801	1	18520	0	1.0951	0.0042455	0.014937	0.486157	582	4	1.0951
MARK4	4	0.87661	0.87617	1	16393	0	1.2473	0.0042486	0.014946	0.486157	583	3	1.2473
DDX51	4	0.99183	0.99191	1	18771	0	1.5876	0.0042625	0.014992	0.486157	584	4	1.5876
CHMP5	4	0.85029	0.84995	1	15890	1	1.0822	0.0042642	0.014999	0.486157	585	3	1.0822
GRK6	4	0.09459	0.20725	0.972471	4052	2	-0.0017053	0.0042788	0.015045	0.486157	586	2	-0.0017053
PIGK	4	0.99571	0.99575	1	18865	0	1.4613	0.0042864	0.015073	0.486157	587	4	1.4613
STK19	4	0.20269	0.36191	0.999149	6887	1	1.0131	0.0042876	0.015077	0.486157	588	3	1.0131
PIM2	4	0.9787	0.97874	1	18481	0	1.1156	0.0042939	0.015099	0.486157	589	4	1.1156
RPLP2	3	0.5367	0.5897	1	12358	1	1.6184	0.0055025	0.015109	0.486157	662	2	1.6184
TP53BP2	4	0.73475	0.76244	1	14226	1	0.99462	0.0043143	0.015162	0.487037	590	3	0.99462
UBE2M	3	0.91056	0.91067	1	17079	0	1.4078	0.0056239	0.015429	0.494792	669	2	1.4078
NOMO2	4	0.97865	0.97868	1	18479	0	0.91243	0.0044141	0.015497	0.495323	592	4	0.91243
ZNHIT1	4	0.99502	0.99506	1	18849	0	1.8859	0.0044142	0.015497	0.495323	593	4	1.8859
MTRR	4	0.99557	0.9956	1	18863	0	1.0383	0.0044331	0.015564	0.496628	594	4	1.0383
GOLGA6L4	4	0.99556	0.99559	1	18862	0	0.88249	0.0044448	0.015596	0.496823	595	4	0.88249
TOX4	4	0.97956	0.9796	1	18501	0	1.3393	0.0044556	0.015634	0.497183	596	4	1.3393
TRAPPC1	4	0.19534	0.3549	0.999149	6760	2	-0.71075	0.0044639	0.015665	0.49736	597	2	-0.71075
BVES	4	0.99552	0.99556	1	18861	0	0.68762	0.0044776	0.015713	0.498046	598	4	0.68762
PSMB5	3	0.5739	0.61346	1	12659	1	1.8709	0.0057517	0.015774	0.499156	676	2	1.8709
VPS28	4	0.37492	0.52648	1	9885	1	1.5107	0.0045055	0.015812	0.499525	599	3	1.5107
PANX1	4	0.99548	0.99551	1	18860	0	0.93833	0.0045216	0.01587	0.500547	600	4	0.93833
WDR55	4	0.89629	0.89599	1	16814	0	1.2496	0.0045348	0.015911	0.500774	601	2	1.2496
MASTL	4	0.41366	0.56383	1	10519	1	1.4674	0.0045397	0.01593	0.500774	602	3	1.4674
UBA1	4	0.74218	0.76711	1	14310	1	1.1551	0.0045515	0.015968	0.501154	603	2	1.1551
ADSL	4	0.36164	0.51366	1	9644	2	0.066346	0.0045599	0.015996	0.501209	604	2	0.066346
VMA21	4	0.47288	0.6209	1	11554	1	1.635	0.0045809	0.016064	0.502512	606	3	1.635
APITD1	4	0.33371	0.48669	1	9129	1	0.97629	0.0045984	0.016118	0.503373	607	3	0.97629
SCARF2	4	0.95398	0.95387	1	17948	0	1.2895	0.0046082	0.01615	0.503553	608	3	1.2895
HEPN1	4	0.99537	0.99541	1	18858	0	0.91781	0.0046301	0.016227	0.50512	609	4	0.91781
DDX10	4	0.35002	0.50247	1	9427	2	0.065816	0.0046739	0.016372	0.508318	610	2	0.065816
RPA3	3	0.35429	0.48779	1	9512	1	2.7021	0.0059823	0.016383	0.508318	694	2	2.7021
DYNC1I2	4	0.99528	0.99531	1	18857	0	1.1885	0.0047206	0.016551	0.512424	611	4	1.1885
AK6	4	0.88152	0.88107	1	16491	0	1.3713	0.004725	0.016569	0.512424	612	2	1.3713
FLAD1	4	0.99525	0.99528	1	18856	0	1.4474	0.0047463	0.016637	0.513708	613	4	1.4474
MCL1	4	0.13264	0.2726	0.986692	5250	2	-2.3584	0.0047627	0.016691	0.51454	614	2	-2.3584
WDR83	4	0.99516	0.99519	1	18855	0	1.2541	0.0048384	0.016955	0.521449	615	4	1.2541
LRP5	4	0.99516	0.99519	1	18854	0	1.2118	0.0048423	0.01697	0.521449	616	4	1.2118
ZNF292	4	0.41901	0.56898	1	10613	1	0.8914	0.0048636	0.017043	0.522853	617	3	0.8914
SHD	4	0.95868	0.95864	1	18049	0	1.3605	0.0048943	0.017142	0.524479	619	3	1.3605
H1FX	4	0.9951	0.99513	1	18852	0	1.1884	0.0049045	0.017181	0.524479	620	4	1.1884
NME4	4	0.99509	0.99512	1	18851	0	1.0722	0.0049143	0.017211	0.524479	621	4	1.0722
SPDYE2	4	0.051097	0.12747	0.955533	2546	3	-3.4087	0.0049203	0.017234	0.524479	622	1	-3.4087
IFT80	4	0.68843	0.73548	1	13705	1	0.92488	0.0049233	0.017246	0.524479	623	3	0.92488
ORAOV1	4	0.2784	0.43394	1	8187	2	0.58624	0.0049364	0.017288	0.524479	624	2	0.58624
GPN2	1	0.98264	0.9827	1	18577	0	3.4843	0.017365	0.017308	0.524479	1296	1	3.4843
ATXN2L	4	0.42415	0.57394	1	10705	1	1.2573	0.0049539	0.017353	0.524479	625	3	1.2573
UBALD1	4	0.91891	0.91871	1	17246	0	1.023	0.0049583	0.017363	0.524479	626	3	1.023
SLC25A17	4	0.99503	0.99507	1	18850	0	0.92298	0.0049674	0.017382	0.524479	627	4	0.92298
ESRRA	4	0.62294	0.70219	1	13083	1	0.77652	0.0049728	0.017398	0.524479	628	3	0.77652
IGBP1	4	0.38673	0.53778	1	10077	1	0.94548	0.005002	0.017493	0.526538	629	2	0.94548
HSD17B3	4	0.13052	0.26896	0.986692	5181	2	0.22179	0.0050284	0.017586	0.528335	630	2	0.22179
CKMT1B	4	0.99497	0.99501	1	18848	0	0.7734	0.0050348	0.017608	0.528335	631	4	0.7734
HARS	2	0.99071	0.99052	1	18751	0	2.9106	0.0092865	0.017642	0.528516	873	2	2.9106
DTYMK	4	0.54387	0.66692	1	12418	1	0.83729	0.0050516	0.017671	0.528541	632	3	0.83729
MYB	4	0.91302	0.91281	1	17126	0	0.98306	0.0050702	0.017738	0.529456	633	3	0.98306
ATP2A2	4	0.60202	0.69234	1	12906	1	1.6837	0.0050769	0.017757	0.529456	634	3	1.6837
FLII	4	0.99491	0.99495	1	18847	0	1.1062	0.0050898	0.017804	0.53005	635	4	1.1062
NOL8	4	0.35911	0.51123	1	9588	1	1.3076	0.0051087	0.017868	0.531135	636	3	1.3076
USP17L21	4	0.99488	0.99492	1	18846	0	1.0346	0.00512	0.017906	0.531417	637	4	1.0346
TIE1	4	0.76086	0.77935	1	14532	1	0.95982	0.0051523	0.018	0.533372	638	2	0.95982
AGT	4	0.99483	0.99487	1	18845	0	1.0484	0.0051666	0.018048	0.533927	639	4	1.0484
NOL7	4	0.76652	0.7832	1	14607	1	1.4497	0.0051746	0.018074	0.533927	640	2	1.4497
PIGW	4	0.99482	0.99486	1	18844	0	0.816	0.0051849	0.018117	0.534371	641	4	0.816
KLK14	4	0.52049	0.65754	1	12237	1	1.3847	0.0052372	0.018288	0.536932	643	3	1.3847
PRKDC	4	0.99476	0.99481	1	18843	0	0.72426	0.0052422	0.018306	0.536932	644	4	0.72426
ZNHIT2	3	0.29084	0.426	1	8381	1	1.5019	0.0067265	0.018311	0.536932	736	2	1.5019
OR4N5	4	0.94769	0.94765	1	17832	0	1.1993	0.0052466	0.018319	0.536932	645	3	1.1993
PPP1R12A	4	0.67593	0.7287	1	13571	1	1.3736	0.0052596	0.018365	0.536932	646	3	1.3736
SBNO1	4	0.037733	0.10172	0.939706	2052	3	-2.6705	0.0052616	0.018372	0.536932	647	1	-2.6705
RPUSD3	4	0.35947	0.51158	1	9596	1	0.98851	0.0052731	0.018412	0.537276	648	3	0.98851
OR4F16	4	0.99469	0.99475	1	18842	0	1.1353	0.0053062	0.018524	0.539318	649	4	1.1353
ORC3	4	0.98434	0.98434	1	18606	0	1.5054	0.0053111	0.018539	0.539318	650	4	1.5054
DPF1	4	0.88705	0.8867	1	16601	0	1.8451	0.0053227	0.018578	0.539627	651	3	1.8451
RPL8	4	0.13116	0.27008	0.986692	5200	2	-1.1497	0.0053404	0.018641	0.540656	652	2	-1.1497
SLC9A4	4	0.74875	0.77136	1	14390	1	0.9947	0.0053706	0.018736	0.542567	653	3	0.9947
E2F1	4	0.99459	0.99464	1	18841	0	0.95317	0.0054064	0.018851	0.544741	654	4	0.95317
TRAPPC5	4	0.41239	0.56258	1	10493	1	1.4727	0.0054106	0.018868	0.544741	655	3	1.4727
KAT5	4	0.62438	0.70286	1	13094	1	0.39647	0.0054454	0.018986	0.54611	656	2	0.39647
SLC22A8	4	0.99455	0.9946	1	18840	0	0.73774	0.0054475	0.018996	0.54611	657	4	0.73774
ZNRD1	4	0.97686	0.97687	1	18438	0	1.4966	0.0054488	0.019001	0.54611	658	4	1.4966
PSTK	4	0.99451	0.99456	1	18839	0	0.96383	0.0054878	0.019123	0.548253	659	4	0.96383
TOMM40	4	0.94768	0.94764	1	17830	0	1.4089	0.0054912	0.019135	0.548253	660	3	1.4089
PRSS35	4	0.88166	0.88122	1	16493	0	1.3138	0.0054965	0.019161	0.548253	661	3	1.3138
ATP6AP2	4	0.99448	0.99452	1	18838	0	1.2496	0.0055208	0.019234	0.549291	663	4	1.2496
HAUS6	4	0.4059	0.55633	1	10388	2	0.59973	0.005528	0.019255	0.549291	664	2	0.59973
ZNF575	4	0.19619	0.35573	0.999149	6774	1	1.0857	0.0055518	0.019328	0.550064	665	3	1.0857
PRAF2	4	0.99444	0.99448	1	18837	0	0.51902	0.0055615	0.019365	0.550064	666	4	0.51902
UBE3D	4	0.86632	0.86589	1	16177	0	1.1418	0.0055629	0.019369	0.550064	667	3	1.1418
CRX	4	0.82346	0.82606	1	15437	1	1.0278	0.0055982	0.019488	0.552627	668	3	1.0278
SLC2A4RG	4	0.99436	0.99442	1	18835	0	0.81028	0.005637	0.019612	0.554477	670	4	0.81028
NR1I3	4	0.050521	0.12636	0.953734	2528	1	0.96682	0.005641	0.019621	0.554477	671	3	0.96682
TRAF4	4	0.99435	0.99441	1	18834	0	1.1196	0.0056468	0.01964	0.554477	672	4	1.1196
ZBTB8OS	3	0.51774	0.578	1	12210	1	0.59001	0.0072381	0.019678	0.554726	766	2	0.59001
RRP12	2	0.26193	0.32295	0.989125	7902	1	-0.51172	0.010477	0.019857	0.557526	942	1	-0.51172
SLC48A1	4	0.99429	0.99435	1	18833	0	0.58932	0.005709	0.019861	0.557526	673	4	0.58932
APEX1	4	0.87387	0.87344	1	16334	0	1.8254	0.0057161	0.019883	0.557526	674	3	1.8254
IPO13	4	0.34385	0.49653	1	9319	1	1.8646	0.0057199	0.019894	0.557526	675	3	1.8646
CCT2	3	0.8897	0.88977	1	16655	0	0.90045	0.0073562	0.019976	0.558683	777	2	0.90045
SPAG7	4	0.99425	0.9943	1	18832	0	1.1125	0.0057529	0.019999	0.558683	677	4	1.1125
PLA2G10	4	0.23631	0.39396	1	7478	2	-0.0058173	0.0057604	0.020023	0.558683	678	2	-0.0058173
OPRL1	4	0.99422	0.99427	1	18830	0	0.93678	0.0057849	0.020108	0.560236	679	4	0.93678
FBXO5	4	0.47766	0.6255	1	11639	1	1.0983	0.0058013	0.02016	0.560745	680	3	1.0983
METTL14	4	0.70007	0.74186	1	13835	1	1.6746	0.0058216	0.020227	0.560745	681	3	1.6746
AP2M1	4	0.62281	0.70212	1	13080	1	1.7918	0.0058299	0.020256	0.560745	682	3	1.7918
CHTF8	4	0.99123	0.99128	1	18762	0	1.1844	0.0058452	0.020306	0.560745	683	4	1.1844
CTXN1	4	0.94026	0.94021	1	17670	0	1.0306	0.005849	0.020319	0.560745	684	3	1.0306
KPNA4	4	0.99414	0.99419	1	18829	0	1.1911	0.0058649	0.020374	0.560745	685	4	1.1911
DDX11	4	0.21006	0.36895	0.999474	7016	2	0.4618	0.0058654	0.020376	0.560745	686	2	0.4618
LSM3	4	0.64151	0.71113	1	13251	1	1.4055	0.0058689	0.020386	0.560745	687	3	1.4055
DHX36	4	0.99413	0.99418	1	18828	0	1.4008	0.0058705	0.02039	0.560745	688	4	1.4008
CRNKL1	4	0.033657	0.093652	0.939706	1874	2	-2.7727	0.0058973	0.020479	0.562372	689	2	-2.7727
GZMH	4	0.99409	0.99415	1	18827	0	0.92235	0.0059097	0.020521	0.56273	690	4	0.92235
ACTN4	4	0.88934	0.889	1	16644	0	1.1767	0.0059211	0.020558	0.562917	691	3	1.1767
NCAPG2	4	0.87324	0.87284	1	16319	0	1.3008	0.0059354	0.020608	0.563499	692	3	1.3008
CENPA	4	0.89218	0.89186	1	16725	0	1.7549	0.0059592	0.020683	0.564745	693	3	1.7549
DNMT1	4	0.58063	0.68264	1	12724	1	1.4118	0.0059974	0.020809	0.566194	695	3	1.4118
OR1L6	4	0.95917	0.95909	1	18056	0	1.1256	0.0059975	0.020809	0.566194	696	3	1.1256
ZNF699	4	0.97302	0.97296	1	18352	0	0.87442	0.0060022	0.020825	0.566194	697	3	0.87442
TUBA1B	4	0.99384	0.99387	1	18823	0	2.0871	0.0060214	0.020891	0.566568	698	4	2.0871
EXOSC6	4	0.16694	0.32777	0.989778	6296	2	-0.51821	0.0060228	0.020898	0.566568	699	2	-0.51821
IPO4	4	0.07445	0.17104	0.964072	3378	2	0.15692	0.0060358	0.020943	0.566986	700	2	0.15692
MLXIP	4	0.9711	0.97106	1	18323	0	1.5821	0.006056	0.021005	0.567141	701	3	1.5821
SMARCC1	4	0.70056	0.74213	1	13843	1	1.1671	0.0060598	0.021019	0.567141	702	3	1.1671
LSM12	4	0.46891	0.61707	1	11481	2	0.65595	0.006079	0.021088	0.567141	703	2	0.65595
NEU1	4	0.81911	0.82244	1	15380	1	1.0055	0.0060795	0.02109	0.567141	704	3	1.0055
HMGXB3	4	0.99252	0.99258	1	18793	0	1.2933	0.0060887	0.021114	0.567141	705	4	1.2933
TMEM55B	4	0.96361	0.96355	1	18152	0	1.2381	0.0060935	0.021129	0.567141	706	3	1.2381
TAF2	4	0.37589	0.52739	1	9898	2	0.05976	0.0061016	0.021157	0.567141	707	2	0.05976
GUCY2D	4	0.99389	0.99393	1	18824	0	0.59878	0.0061123	0.021191	0.567262	708	4	0.59878
CCDC168	4	0.88242	0.88198	1	16508	0	1.2348	0.0061709	0.021376	0.571412	709	3	1.2348
NEDD8-MDP1	4	0.99378	0.99382	1	18822	0	1.1873	0.006219	0.021541	0.575025	710	4	1.1873
PSMA4	4	0.11886	0.24927	0.985014	4813	3	-1.536	0.0062327	0.021582	0.575105	711	1	-1.536
HEXDC	4	0.97111	0.97107	1	18324	0	1.0588	0.006239	0.021604	0.575105	712	3	1.0588
C18orf21	4	0.45151	0.6003	1	11179	2	0.13364	0.0062852	0.021759	0.577812	713	2	0.13364
CHST12	4	0.85491	0.85446	1	15963	1	0.86698	0.0062876	0.021767	0.577812	714	3	0.86698
DNAJA3	4	0.69927	0.74144	1	13828	1	1.5203	0.0063565	0.021994	0.583039	715	3	1.5203
SULT4A1	4	0.99361	0.99365	1	18821	0	0.57034	0.0063853	0.022087	0.584343	716	4	0.57034
USP17L11	4	0.91714	0.91694	1	17210	0	1.4712	0.0063902	0.022104	0.584343	717	3	1.4712
C20orf194	4	0.99358	0.99362	1	18820	0	0.58584	0.0064151	0.022185	0.585376	718	4	0.58584
CKS1B	4	0.9826	0.98263	1	18576	0	1.4251	0.0064228	0.022215	0.585376	719	4	1.4251
STAT5B	4	0.99356	0.9936	1	18818	0	0.97134	0.0064414	0.022276	0.585376	720	4	0.97134
HACE1	4	0.53467	0.66317	1	12343	1	0.84726	0.0064454	0.022292	0.585376	721	3	0.84726
ASPM	4	0.92947	0.92927	1	17456	0	1.3968	0.0064472	0.022297	0.585376	722	3	1.3968
GPHN	4	0.32492	0.47827	1	8971	1	1.266	0.0064778	0.022399	0.586579	723	3	1.266
MED8	4	0.81956	0.82283	1	15386	1	1.5761	0.0064798	0.022404	0.586579	724	3	1.5761
DRD4	4	0.99184	0.99191	1	18772	0	1.0839	0.0065413	0.022593	0.590734	725	4	1.0839
SMAD6	4	0.75071	0.77268	1	14414	1	1.4694	0.0065619	0.02266	0.591149	726	3	1.4694
MST1L	4	0.89201	0.8917	1	16720	0	0.99004	0.006566	0.022671	0.591149	727	3	0.99004
PPP4R1	4	0.99342	0.99346	1	18817	0	0.62361	0.006578	0.022712	0.591409	728	4	0.62361
PSMC4	4	0.97649	0.97648	1	18430	0	2.1027	0.0066	0.022777	0.591823	729	4	2.1027
RPS28	4	0.71538	0.75065	1	14011	1	1.5267	0.0066048	0.022796	0.591823	730	3	1.5267
CITED2	4	0.99339	0.99343	1	18816	0	0.80216	0.0066146	0.022821	0.591823	731	4	0.80216
FAM180B	4	0.61581	0.69874	1	13024	1	0.96435	0.0066758	0.023018	0.596076	732	3	0.96435
ASH2L	4	0.34117	0.49394	1	9271	2	0.6762	0.0066852	0.023047	0.596076	733	2	0.6762
NCBP1	4	0.70972	0.74736	1	13956	1	1.4597	0.0067104	0.023131	0.597424	734	3	1.4597
CYB5R3	4	0.99327	0.99332	1	18813	0	0.99917	0.0067253	0.023177	0.597821	735	4	0.99917
OIP5	4	0.53169	0.66196	1	12319	1	0.52341	0.0067574	0.023288	0.599871	737	2	0.52341
RNF20	4	0.96059	0.9605	1	18082	0	1.5951	0.006772	0.023336	0.600289	738	3	1.5951
MEF2B	4	0.17294	0.33354	0.992918	6389	1	0.779	0.0067863	0.023375	0.60048	739	3	0.779
NCOA2	4	0.99319	0.99323	1	18812	0	1.0622	0.0068087	0.023435	0.600702	740	4	1.0622
CEP120	4	0.99054	0.99057	1	18744	0	1.2113	0.0068117	0.023446	0.600702	741	4	1.2113
PROK2	4	0.89607	0.89575	1	16807	0	1.2177	0.0069035	0.023735	0.605802	742	3	1.2177
SDHD	4	0.99309	0.99313	1	18810	0	0.92154	0.0069117	0.023758	0.605802	743	4	0.92154
CBWD1	4	0.23064	0.38862	1	7379	2	0.20619	0.0069147	0.023768	0.605802	744	2	0.20619
PLBD2	4	0.99308	0.99313	1	18809	0	0.90421	0.0069168	0.023772	0.605802	745	4	0.90421
DGKB	4	0.40774	0.55812	1	10423	1	1.1924	0.0069415	0.02386	0.607237	746	3	1.1924
RIMKLA	4	0.351	0.50344	1	9442	2	0.80904	0.0069805	0.023985	0.608603	747	2	0.80904
SNRNP27	4	0.21181	0.37069	0.999474	7039	1	1.3429	0.0069821	0.023991	0.608603	748	3	1.3429
SMCO4	4	0.993	0.99305	1	18808	0	0.72024	0.006998	0.024048	0.608603	749	4	0.72024
LRRC8A	4	0.993	0.99305	1	18807	0	0.91034	0.0069993	0.024052	0.608603	750	4	0.91034
ACTL9	4	0.96453	0.96449	1	18166	0	1.3256	0.0070062	0.024073	0.608603	751	3	1.3256
PGAP2	4	0.90932	0.90908	1	17061	0	1.0922	0.0070424	0.024181	0.610533	752	3	1.0922
GALNT6	4	0.93806	0.93802	1	17630	0	1.1266	0.0070617	0.024244	0.611259	753	3	1.1266
ECT2	4	0.55722	0.67254	1	12530	1	0.95079	0.0070721	0.024274	0.611259	754	3	0.95079
RBM17	4	0.92958	0.92938	1	17458	0	1.4768	0.007105	0.024383	0.612814	755	3	1.4768
POLR2D	4	0.99289	0.99295	1	18806	0	1.6285	0.007111	0.0244	0.612814	756	4	1.6285
PDLIM2	4	0.84518	0.8451	1	15806	1	0.8761	0.0071354	0.024479	0.613972	757	3	0.8761
RASIP1	4	0.99286	0.99291	1	18804	0	0.64485	0.0071433	0.02451	0.613972	758	4	0.64485
OR51D1	4	0.98533	0.98533	1	18629	0	0.77362	0.0071658	0.024589	0.614721	759	4	0.77362
NOP9	4	0.99283	0.99289	1	18803	0	1.5876	0.0071718	0.024611	0.614721	760	4	1.5876
TVP23A	4	0.97975	0.97981	1	18509	0	1.3235	0.0071789	0.024636	0.614721	761	4	1.3235
ADAP2	4	0.94028	0.94022	1	17671	0	1.0452	0.0071964	0.02469	0.615262	762	3	1.0452
NCOR2	4	0.99278	0.99284	1	18802	0	1.0835	0.0072226	0.024774	0.615848	763	4	1.0835
CARS	4	0.48578	0.63331	1	11792	1	0.45491	0.0072294	0.024797	0.615848	764	3	0.45491
MED24	4	0.99277	0.99283	1	18801	0	0.84282	0.0072344	0.02481	0.615848	765	4	0.84282
CARHSP1	4	0.32145	0.47491	1	8911	1	0.82985	0.0072511	0.02486	0.615902	767	3	0.82985
TMEM178B	4	0.28867	0.44368	1	8346	1	0.81171	0.0072609	0.024891	0.615902	768	2	0.81171
DPY30	4	0.99273	0.99279	1	18800	0	1.1367	0.0072685	0.024916	0.615902	769	4	1.1367
FAM186B	4	0.78941	0.79936	1	14914	1	0.7769	0.0072753	0.024942	0.615902	770	3	0.7769
SLC27A4	4	0.99269	0.99274	1	18799	0	0.70881	0.0073066	0.025047	0.617164	771	4	0.70881
ZCRB1	4	0.40688	0.55729	1	10403	1	2.1557	0.0073187	0.025091	0.617164	772	3	2.1557
OTUD7B	4	0.99267	0.99272	1	18798	0	0.89129	0.007333	0.025135	0.617164	773	4	0.89129
IGSF5	4	0.29479	0.44942	1	8457	2	0.53799	0.0073397	0.025158	0.617164	774	2	0.53799
IGFALS	4	0.99266	0.99271	1	18797	0	0.64271	0.0073409	0.02516	0.617164	775	4	0.64271
EXTL3	4	0.2573	0.41388	1	7825	1	1.2939	0.0073548	0.025209	0.617164	776	3	1.2939
CD52	4	0.99264	0.9927	1	18796	0	0.47618	0.0073581	0.025219	0.617164	778	4	0.47618
PKMYT1	4	0.37723	0.52868	1	9912	1	0.73427	0.0073867	0.025306	0.618502	779	2	0.73427
KIF11	4	0.58581	0.68494	1	12771	1	2.7597	0.0074031	0.025374	0.619368	780	3	2.7597
JMY	4	0.99259	0.99264	1	18795	0	0.6446	0.0074139	0.025409	0.619437	781	4	0.6446
RPL19	3	0.31739	0.4574	1	8832	1	2.4864	0.0094866	0.025477	0.619655	889	2	2.4864
APLN	4	0.69291	0.73795	1	13752	1	0.86335	0.0074401	0.0255	0.619655	782	3	0.86335
IPO11	4	0.99256	0.99262	1	18794	0	1.428	0.0074446	0.025515	0.619655	783	4	1.428
SDHA	4	0.34834	0.50084	1	9403	1	1.384	0.0074661	0.025585	0.620565	784	3	1.384
C3AR1	4	0.88528	0.88489	1	16572	0	0.89415	0.0074933	0.025669	0.621036	786	2	0.89415
FLOT2	4	0.98516	0.98518	1	18627	0	1.1952	0.007493	0.025669	0.621036	785	4	1.1952
CDK11B	4	0.85771	0.85727	1	16018	1	1.1955	0.007565	0.025911	0.626084	787	3	1.1955
SH3GL3	4	0.99242	0.99248	1	18790	0	0.79423	0.0075818	0.025963	0.626544	788	4	0.79423
ELL	4	0.36852	0.52026	1	9776	1	1.6131	0.0076107	0.026056	0.62726	789	3	1.6131
BCL11B	4	0.99239	0.99245	1	18788	0	0.57895	0.0076117	0.026058	0.62726	790	4	0.57895
HBS1L	4	0.99237	0.99243	1	18787	0	1.0601	0.0076266	0.026098	0.62743	791	4	1.0601
CEP97	4	0.95476	0.95462	1	17965	0	1.1262	0.0076429	0.026145	0.627774	792	3	1.1262
RPS16	4	0.22229	0.38065	1	7232	2	0.53567	0.0076752	0.02624	0.628508	793	2	0.53567
POLE	2	0.77344	0.77283	1	14701	0	1.6511	0.013961	0.026241	0.628508	1115	1	1.6511
FHL1	4	0.9923	0.99236	1	18786	0	0.5024	0.0076963	0.026301	0.628756	794	4	0.5024
PDE4C	4	0.20329	0.36245	0.999149	6898	2	-0.30321	0.0077012	0.026317	0.628756	795	1	-0.30321
NFS1	3	0.18347	0.29663	0.989125	6547	2	-1.6123	0.0098329	0.026375	0.629059	902	1	-1.6123
APOA5	4	0.93327	0.93308	1	17534	0	0.95619	0.007724	0.026396	0.629059	796	3	0.95619
COG8	4	0.95555	0.95545	1	17980	0	1.757	0.0077859	0.026594	0.632844	797	3	1.757
APOL4	4	0.9922	0.99227	1	18784	0	0.87007	0.0077954	0.026621	0.632844	798	4	0.87007
LEUTX	4	0.99217	0.99223	1	18783	0	0.78936	0.0078286	0.026722	0.634457	799	4	0.78936
PHF21A	4	0.95514	0.95504	1	17972	0	1.3459	0.0078428	0.026769	0.634775	800	3	1.3459
PPAT	4	0.99214	0.9922	1	18782	0	0.80642	0.0078606	0.026827	0.634782	801	4	0.80642
VIPR1	4	0.99213	0.99219	1	18781	0	0.8479	0.007871	0.026857	0.634782	802	4	0.8479
PTH2R	4	0.99212	0.99218	1	18780	0	0.56198	0.0078815	0.026891	0.634782	803	4	0.56198
TTC30B	4	0.99212	0.99218	1	18779	0	0.69045	0.0078843	0.026902	0.634782	804	4	0.69045
NGB	4	0.99209	0.99216	1	18778	0	0.34788	0.0079066	0.026975	0.63572	805	4	0.34788
CDK10	4	0.94102	0.94095	1	17685	0	1.7594	0.0079828	0.027218	0.640656	806	3	1.7594
ZNF763	4	0.90324	0.9029	1	16952	0	0.83024	0.0080015	0.027277	0.640804	807	3	0.83024
RPE	4	0.21715	0.37576	0.999474	7137	2	-0.72029	0.0080156	0.02732	0.640804	808	2	-0.72029
EPOR	4	0.94246	0.94237	1	17721	0	0.85426	0.0080232	0.027336	0.640804	809	2	0.85426
SPI1	4	0.99197	0.99203	1	18777	0	0.74215	0.0080303	0.027358	0.640804	810	4	0.74215
C10orf91	4	0.99193	0.992	1	18776	0	0.53196	0.0080657	0.027467	0.641168	811	4	0.53196
THOC3	4	0.49019	0.63756	1	11875	2	-0.25573	0.0080681	0.027476	0.641168	812	1	-0.25573
RAD50	4	0.87941	0.87894	1	16453	0	1.4815	0.0080742	0.027492	0.641168	813	3	1.4815
POP1	4	0.17812	0.33851	0.995612	6466	1	1.8613	0.0080782	0.027508	0.641168	814	3	1.8613
CCDC102A	4	0.99191	0.99197	1	18775	0	0.86139	0.0080927	0.027562	0.641641	815	4	0.86139
LCE2C	4	0.76526	0.78232	1	14588	1	0.96491	0.008152	0.027751	0.645167	816	3	0.96491
RPL4	3	0.43288	0.52902	1	10861	1	1.5557	0.010396	0.027837	0.645167	932	2	1.5557
PIKFYVE	4	0.98244	0.98247	1	18570	0	1.3177	0.0081805	0.02784	0.645167	817	4	1.3177
ARID1A	4	0.9754	0.97534	1	18412	0	0.93988	0.0081828	0.027848	0.645167	818	4	0.93988
CD248	4	0.99179	0.99186	1	18770	0	0.6817	0.00821	0.02794	0.645983	819	4	0.6817
NACC1	4	0.97448	0.97442	1	18383	0	1.0724	0.0082256	0.027985	0.645983	820	3	1.0724
SSU72	2	0.98507	0.98494	1	18625	0	2.0101	0.014929	0.02799	0.645983	1168	2	2.0101
MYO19	4	0.99177	0.99183	1	18769	0	0.98285	0.0082331	0.028019	0.645983	821	4	0.98285
TRIM24	4	0.98054	0.98058	1	18533	0	0.86265	0.0083284	0.028324	0.651106	822	4	0.86265
DHX16	4	0.12046	0.25199	0.985014	4862	1	1.3246	0.0083337	0.028343	0.651106	823	3	1.3246
GANAB	4	0.98426	0.98426	1	18605	0	1.28	0.008338	0.028356	0.651106	824	4	1.28
PATL1	4	0.49344	0.64069	1	11919	2	0.6073	0.0083449	0.028377	0.651106	825	2	0.6073
WBP11	4	0.98798	0.98801	1	18683	0	1.8507	0.0083885	0.028513	0.653068	826	4	1.8507
SLX1A	4	0.9916	0.99166	1	18768	0	0.94787	0.0083956	0.028531	0.653068	827	4	0.94787
LILRB4	4	0.66002	0.72036	1	13426	1	1.1319	0.008495	0.028848	0.659547	828	3	1.1319
AKIRIN2	4	0.035551	0.097411	0.939706	1955	2	-2.4092	0.0085306	0.028953	0.660974	829	2	-2.4092
DMAP1	4	0.46392	0.61229	1	11398	1	0.27591	0.0085396	0.02898	0.660974	830	2	0.27591
MFSD7	4	0.98103	0.98105	1	18540	0	0.81813	0.0085632	0.029061	0.661463	831	4	0.81813
ALOX12B	4	0.98777	0.9878	1	18678	0	1.0392	0.0085656	0.029071	0.661463	832	4	1.0392
ASIC1	4	0.92191	0.92171	1	17302	0	0.77429	0.0086214	0.029241	0.66455	833	2	0.77429
DCAF7	4	0.99135	0.9914	1	18766	0	1.1062	0.0086455	0.029322	0.664698	834	4	1.1062
SPINK9	4	0.78183	0.79385	1	14804	1	0.92568	0.0086538	0.029349	0.664698	835	3	0.92568
PLEKHA7	4	0.99134	0.99139	1	18765	0	0.96491	0.008656	0.029352	0.664698	836	4	0.96491
ARHGEF40	4	0.99132	0.99137	1	18764	0	0.78052	0.0086844	0.029435	0.665289	837	4	0.78052
PI4K2A	4	0.88756	0.88721	1	16610	0	0.35356	0.0086967	0.029468	0.665289	838	2	0.35356
RAB35	4	0.96864	0.96859	1	18256	0	1.0551	0.0087006	0.029483	0.665289	839	3	1.0551
OTUD5	4	0.99128	0.99133	1	18763	0	0.58074	0.008722	0.029561	0.665748	840	4	0.58074
TAF8	4	0.93381	0.93365	1	17543	0	1.5327	0.0087328	0.029597	0.665748	841	3	1.5327
GFM1	4	0.94549	0.94539	1	17787	0	1.489	0.0087354	0.029607	0.665748	842	3	1.489
TRMT61A	4	0.1736	0.33416	0.993446	6400	2	0.28798	0.0088015	0.029801	0.669317	843	2	0.28798
PDGFC	4	0.99116	0.99121	1	18761	0	0.43742	0.0088369	0.029913	0.670395	844	4	0.43742
TTC37	4	0.45114	0.59995	1	11174	2	0.77726	0.0088387	0.029919	0.670395	845	2	0.77726
DLGAP3	4	0.94538	0.94526	1	17785	0	1.0596	0.0088617	0.029997	0.671358	846	3	1.0596
PET117	4	0.99112	0.99117	1	18760	0	1.1676	0.0088841	0.03007	0.671358	847	4	1.1676
SLC7A4	4	0.99111	0.99117	1	18759	0	0.72982	0.0088856	0.030077	0.671358	848	4	0.72982
PTRH1	4	0.88089	0.88041	1	16481	0	1.4431	0.008902	0.030123	0.671358	849	3	1.4431
MIS18BP1	4	0.62821	0.70468	1	13125	1	0.086265	0.0089062	0.030138	0.671358	850	2	0.086265
KAT8	4	0.56958	0.67779	1	12625	1	2.0248	0.0089367	0.030226	0.67161	851	3	2.0248
PACS1	4	0.99106	0.99111	1	18758	0	0.9691	0.0089407	0.030241	0.67161	852	4	0.9691
WDR5	4	0.99105	0.99111	1	18757	0	1.8159	0.0089483	0.030267	0.67161	853	4	1.8159
PPA2	4	0.88403	0.88361	1	16537	0	1.1152	0.0089598	0.030306	0.67161	854	2	1.1152
PTPN11	4	0.48065	0.62837	1	11699	1	1.5926	0.0089656	0.030325	0.67161	855	3	1.5926
RBM14-RBM4	4	0.06017	0.14461	0.962678	2865	1	0.47029	0.0089946	0.030412	0.672188	856	2	0.47029
RPS23	4	0.34491	0.49755	1	9338	1	1.7526	0.009005	0.030446	0.672188	857	3	1.7526
INTS4	4	0.76723	0.78369	1	14620	1	0.72393	0.0090109	0.030463	0.672188	858	3	0.72393
AGAP2	4	0.75104	0.7729	1	14417	1	1.1494	0.0090201	0.030492	0.672188	859	3	1.1494
ICAM4	4	0.99097	0.99103	1	18756	0	0.55777	0.009033	0.030543	0.672554	860	4	0.55777
ABCC8	4	0.98087	0.9809	1	18537	0	1.2361	0.0090859	0.030706	0.675358	861	4	1.2361
WASL	4	0.98552	0.98552	1	18633	0	1.1491	0.0091113	0.030784	0.676289	862	4	1.1491
JMJD4	4	0.24481	0.40198	1	7627	2	0.23442	0.0091402	0.030872	0.677456	863	2	0.23442
ARCN1	4	0.87973	0.87927	1	16462	0	0.95164	0.0091694	0.030969	0.678791	864	2	0.95164
GAPDH	4	0.39442	0.54525	1	10209	1	2.1502	0.0091811	0.031005	0.678796	865	3	2.1502
ACO1	4	0.54495	0.66738	1	12424	1	1.1567	0.0092133	0.031109	0.67932	866	3	1.1567
AIMP2	4	0.10942	0.23316	0.985014	4497	2	-0.32694	0.0092204	0.031131	0.67932	867	1	-0.32694
H2AFB1	4	0.14026	0.28526	0.988021	5487	1	1.0115	0.0092221	0.031135	0.67932	868	2	1.0115
FAM193A	4	0.99075	0.9908	1	18754	0	0.45326	0.0092481	0.031226	0.679639	869	4	0.45326
CFAP58	4	0.99074	0.99079	1	18753	0	0.73545	0.0092575	0.031251	0.679639	870	4	0.73545
NBPF11	4	0.99074	0.99078	1	18752	0	0.86516	0.0092638	0.031272	0.679639	871	4	0.86516
FCF1	4	0.90649	0.9062	1	17013	0	0.25283	0.0092727	0.031296	0.679639	872	1	0.25283
SRRD	4	0.21805	0.37661	0.999474	7158	1	1.3671	0.0092986	0.03138	0.679639	874	3	1.3671
SI	4	0.95965	0.95955	1	18065	0	0.99436	0.0093057	0.031399	0.679639	875	3	0.99436
ASCL2	4	0.57917	0.68198	1	12712	1	0.74796	0.0093222	0.031449	0.679639	876	2	0.74796
SNRPD3	4	0.058386	0.14125	0.959214	2810	3	-4.2552	0.0093251	0.031457	0.679639	877	1	-4.2552
EXT2	4	0.54349	0.66676	1	12415	1	1.3889	0.0093281	0.03147	0.679639	878	3	1.3889
POMT2	4	0.88855	0.88821	1	16629	0	1.0744	0.0093522	0.031547	0.679666	879	3	1.0744
ATP6V1E2	4	0.99063	0.99067	1	18749	0	0.56875	0.0093665	0.031593	0.679666	880	4	0.56875
TBC1D3L	3	0.65843	0.67325	1	13408	1	1.1771	0.011914	0.031632	0.679666	1012	2	1.1771
MMRN1	4	0.99061	0.99064	1	18748	0	0.57114	0.0093904	0.031668	0.679666	881	4	0.57114
RIPK3	4	0.77295	0.78763	1	14694	1	1.3784	0.0093931	0.031679	0.679666	882	3	1.3784
NHLRC2	4	0.9906	0.99063	1	18747	0	0.65636	0.0093983	0.031692	0.679666	883	4	0.65636
COMT	4	0.99059	0.99062	1	18746	0	0.91365	0.0094079	0.03172	0.679666	884	4	0.91365
KRTAP11-1	4	0.99056	0.99059	1	18745	0	0.68462	0.0094414	0.031815	0.680945	885	4	0.68462
RPS10	4	0.43033	0.57998	1	10818	1	1.2485	0.0094583	0.031863	0.681112	886	2	1.2485
ZZZ3	4	0.090484	0.20001	0.972471	3910	2	-0.20546	0.0094821	0.03193	0.681112	887	2	-0.20546
P2RY1	4	0.99052	0.99055	1	18743	0	0.53758	0.009483	0.031933	0.681112	888	4	0.53758
SLC27A3	4	0.46475	0.61306	1	11419	1	0.89483	0.0094976	0.031979	0.681112	890	3	0.89483
INF2	4	0.99049	0.99053	1	18742	0	0.84012	0.0095054	0.032001	0.681112	891	4	0.84012
TMEM82	4	0.99047	0.99049	1	18741	0	0.75374	0.0095343	0.032091	0.68226	892	4	0.75374
TIMM10	4	0.21478	0.37354	0.999474	7086	2	-0.69105	0.0095476	0.032136	0.682459	893	2	-0.69105
OR1S2	4	0.99042	0.99045	1	18740	0	0.50443	0.0095843	0.032255	0.684183	894	4	0.50443
GRB2	4	0.9904	0.99043	1	18739	0	1.4606	0.0096005	0.032295	0.684183	895	4	1.4606
MURC	4	0.99039	0.99042	1	18738	0	0.85886	0.0096085	0.032324	0.684183	896	4	0.85886
ZFAT	4	0.9773	0.97734	1	18450	0	0.76116	0.009782	0.032905	0.694709	897	4	0.76116
BPY2	4	0.99021	0.99022	1	18737	0	0.45992	0.0097861	0.032918	0.694709	898	4	0.45992
RBM39	4	0.53057	0.66153	1	12311	1	1.1708	0.0098033	0.032967	0.694709	899	3	1.1708
ATP6V1G1	4	0.10218	0.22057	0.981878	4266	2	-1.9784	0.0098178	0.033018	0.694709	900	2	-1.9784
ALPK1	4	0.94339	0.9433	1	17738	0	0.84211	0.0098246	0.033039	0.694709	901	3	0.84211
ARMC10	4	0.99016	0.99017	1	18735	0	0.76057	0.0098387	0.033083	0.694709	903	4	0.76057
ARRDC3	4	0.99015	0.99016	1	18734	0	0.44662	0.0098502	0.033118	0.694709	904	4	0.44662
KRTAP9-9	4	0.40367	0.55418	1	10349	2	0.64827	0.0098662	0.033175	0.694709	905	2	0.64827
BOLA1	4	0.99012	0.99013	1	18733	0	0.82346	0.0098766	0.033203	0.694709	906	4	0.82346
NKTR	4	0.97828	0.97832	1	18473	0	1.4262	0.0098861	0.033227	0.694709	907	4	1.4262
CCNB1IP1	4	0.9412	0.94114	1	17688	0	0.89579	0.0098968	0.033258	0.694709	909	3	0.89579
DNAJC30	4	0.9901	0.99012	1	18731	0	0.57908	0.0098965	0.033258	0.694709	908	4	0.57908
NBEAL2	4	0.41662	0.56667	1	10574	1	0.92128	0.0099451	0.033401	0.696465	910	3	0.92128
ABL1	4	0.99005	0.99007	1	18730	0	0.52384	0.0099495	0.033415	0.696465	911	4	0.52384
MGC57346-CRHR1	4	0.92893	0.92873	1	17442	0	1.0839	0.0099854	0.033535	0.698052	912	3	1.0839
RFC3	3	0.015544	0.040648	0.900239	1050	2	-6.1325	0.012698	0.033564	0.698052	1050	1	-6.1325
TIPIN	4	0.70909	0.74699	1	13947	1	2.114	0.010061	0.033744	0.699704	913	3	2.114
SLC39A9	4	0.7461	0.76966	1	14355	1	1.0568	0.010061	0.033745	0.699704	914	3	1.0568
ZWILCH	4	0.65295	0.71672	1	13352	1	0.75605	0.010073	0.033781	0.699704	915	2	0.75605
SLC6A16	4	0.6549	0.71771	1	13371	1	1.0657	0.010077	0.03379	0.699704	916	3	1.0657
STH	4	0.35225	0.50464	1	9468	1	1.0185	0.010092	0.03383	0.699732	917	3	1.0185
IFT20	4	0.9899	0.98992	1	18727	0	0.7676	0.0101	0.033865	0.699732	918	4	0.7676
PIK3CB	4	0.96807	0.96802	1	18244	0	1.2038	0.010123	0.033934	0.70041	919	3	1.2038
MBNL3	4	0.98985	0.98986	1	18726	0	0.91134	0.010154	0.034046	0.701972	920	4	0.91134
RBM28	4	0.11496	0.24264	0.985014	4686	2	-0.021744	0.010184	0.034132	0.702976	921	2	-0.021744
LIM2	4	0.57726	0.68114	1	12690	1	0.96985	0.010222	0.034247	0.704573	922	3	0.96985
AURKB	4	0.33751	0.49035	1	9205	2	0.69852	0.010233	0.034283	0.704573	923	2	0.69852
SNX12	4	0.98974	0.98975	1	18725	0	1.0085	0.010264	0.034385	0.704928	924	4	1.0085
PPWD1	4	0.96312	0.96305	1	18138	0	1.3162	0.010271	0.034405	0.704928	925	3	1.3162
ANKRD44	4	0.67801	0.72981	1	13594	1	0.92131	0.010274	0.034411	0.704928	926	3	0.92131
PAX9	4	0.98971	0.98973	1	18724	0	0.94955	0.010288	0.034461	0.705202	927	4	0.94955
ABHD1	4	0.56171	0.67449	1	12561	1	0.90512	0.010307	0.034534	0.705282	928	2	0.90512
MPZL1	4	0.49708	0.6442	1	11985	1	1.0553	0.010309	0.034539	0.705282	929	3	1.0553
URB2	4	0.9893	0.98935	1	18718	0	1.285	0.010372	0.034725	0.706269	930	4	1.285
AACS	4	0.48913	0.63656	1	11849	1	0.88292	0.010392	0.03479	0.706269	931	3	0.88292
ZSCAN16	4	0.28335	0.43864	1	8258	1	0.95462	0.0104	0.034816	0.706269	933	3	0.95462
EIF1AD	4	0.97829	0.97833	1	18474	0	1.2836	0.010403	0.034822	0.706269	934	4	1.2836
TSC1	4	0.96882	0.96876	1	18259	0	0.62342	0.010406	0.034834	0.706269	935	3	0.62342
MST1	4	0.70429	0.74427	1	13897	1	1.0841	0.010418	0.034871	0.706269	936	2	1.0841
SLC11A2	4	0.90172	0.90135	1	16923	0	1.2948	0.01042	0.034876	0.706269	937	3	1.2948
TBC1D3	4	0.90938	0.90915	1	17063	0	1.4467	0.010431	0.034909	0.706269	938	3	1.4467
LRCOL1	4	0.98956	0.98959	1	18723	0	0.94636	0.010437	0.034929	0.706269	939	4	0.94636
RICTOR	4	0.44725	0.59621	1	11118	1	1.6115	0.010456	0.034994	0.706269	941	3	1.6115
APTX	4	0.98954	0.98958	1	18722	0	0.72566	0.010455	0.034994	0.706269	940	4	0.72566
FAM129B	4	0.89043	0.89008	1	16676	0	1.1202	0.010499	0.035128	0.707618	943	3	1.1202
POLRMT	3	0.22869	0.35165	0.998387	7343	1	1.2669	0.013325	0.035135	0.707618	1091	2	1.2669
RASA4	4	0.96306	0.96299	1	18136	0	0.84912	0.010542	0.035258	0.709354	944	3	0.84912
ZNF706	4	0.98943	0.98946	1	18721	0	0.65018	0.010566	0.035332	0.710097	945	4	0.65018
SMC6	4	0.93478	0.93465	1	17565	0	1.4068	0.010581	0.035377	0.710245	946	3	1.4068
AARSD1	4	0.042611	0.11123	0.943906	2238	1	1.0855	0.010659	0.03564	0.713579	948	3	1.0855
UTP23	4	0.45968	0.60821	1	11316	1	1.2358	0.010686	0.035713	0.713579	949	3	1.2358
SDAD1	4	0.68159	0.73176	1	13634	1	1.977	0.010688	0.035716	0.713579	950	3	1.977
TMPO	4	0.98931	0.98935	1	18719	0	0.66989	0.01069	0.035722	0.713579	951	4	0.66989
VKORC1	4	0.9893	0.98934	1	18717	0	0.63805	0.010699	0.035752	0.713579	952	4	0.63805
MTG1	4	0.26341	0.41968	1	7925	1	0.80897	0.010712	0.035794	0.713579	953	2	0.80897
CD177	4	0.023799	0.073956	0.939638	1489	1	0.82237	0.010716	0.035804	0.713579	954	3	0.82237
CABP7	4	0.98926	0.9893	1	18716	0	1.1277	0.010736	0.035873	0.713915	955	4	1.1277
KLHL17	4	0.98924	0.98927	1	18715	0	0.80029	0.010764	0.035953	0.713915	956	4	0.80029
TACSTD2	4	0.98923	0.98927	1	18714	0	0.8259	0.010767	0.035967	0.713915	957	4	0.8259
CDC23	4	0.32613	0.47945	1	8999	1	1.7613	0.010769	0.03597	0.713915	958	3	1.7613
WDR61	4	0.79836	0.80615	1	15051	1	0.59325	0.010842	0.036209	0.717899	959	2	0.59325
EMC6	4	0.82448	0.82689	1	15451	1	1.1072	0.010858	0.036258	0.71814	960	3	1.1072
FAM69B	4	0.98911	0.98916	1	18713	0	0.91165	0.01089	0.036359	0.718948	961	4	0.91165
GTF3A	4	0.89016	0.88985	1	16667	0	1.0306	0.010895	0.036374	0.718948	962	2	1.0306
MIOX	4	0.98909	0.98914	1	18712	0	0.65791	0.010907	0.036415	0.719003	963	4	0.65791
SNUPN	4	0.66901	0.72503	1	13499	1	0.97284	0.010931	0.036493	0.719246	964	3	0.97284
DPEP3	4	0.98906	0.98911	1	18711	0	0.66703	0.010936	0.036502	0.719246	965	4	0.66703
ZBTB2	4	0.98901	0.98906	1	18709	0	0.63151	0.010995	0.036685	0.721636	966	4	0.63151
GTF2E2	4	0.98899	0.98904	1	18708	0	0.84405	0.011011	0.036735	0.721636	967	4	0.84405
RPRD1B	4	0.26834	0.42433	1	8009	2	-0.80592	0.011023	0.036772	0.721636	968	2	-0.80592
OR10AG1	4	0.98897	0.98903	1	18707	0	0.46846	0.011027	0.036786	0.721636	969	4	0.46846
NUTF2	3	0.10603	0.19953	0.972471	4385	2	-0.97025	0.013991	0.036813	0.721636	1118	1	-0.97025
DOLK	4	0.3729	0.52449	1	9848	2	0.62962	0.011052	0.036868	0.721636	970	2	0.62962
RASSF7	4	0.87275	0.87236	1	16311	0	0.89588	0.011077	0.036953	0.721636	971	3	0.89588
CDH24	4	0.98892	0.98897	1	18705	0	0.68198	0.011079	0.036958	0.721636	972	4	0.68198
SERPINI1	4	0.98891	0.98896	1	18704	0	0.49832	0.011088	0.036986	0.721636	973	4	0.49832
LIG1	4	0.96918	0.96911	1	18267	0	1.3301	0.011093	0.037001	0.721636	974	3	1.3301
RSL1D1	4	0.77955	0.79221	1	14771	1	1.1837	0.011141	0.037167	0.7237	975	3	1.1837
NOVA2	4	0.93671	0.93664	1	17597	0	0.80984	0.011177	0.037267	0.7237	976	3	0.80984
AGFG2	4	0.98882	0.98887	1	18703	0	0.40942	0.011179	0.037276	0.7237	977	4	0.40942
ENPEP	4	0.47432	0.62228	1	11579	1	0.97462	0.011196	0.037325	0.7237	978	3	0.97462
GPI	4	0.44042	0.58965	1	11006	1	2.0656	0.011202	0.037346	0.7237	979	3	2.0656
C4orf33	4	0.27919	0.4347	1	8204	2	-0.063137	0.011208	0.037371	0.7237	980	2	-0.063137
MYO9A	4	0.87739	0.87697	1	16414	0	0.75678	0.011209	0.037372	0.7237	981	2	0.75678
ZNF622	4	0.98048	0.98052	1	18530	0	1.0348	0.011236	0.037435	0.72418	982	4	1.0348
POU3F1	4	0.98356	0.98357	1	18591	0	1.1731	0.011309	0.037673	0.728043	983	4	1.1731
FTHL17	4	0.73343	0.76163	1	14211	1	0.77743	0.011365	0.037832	0.729681	984	3	0.77743
GDF10	3	0.98558	0.98572	1	18637	0	0.60549	0.014416	0.037871	0.729681	1136	3	0.60549
TMEM132E	4	0.98861	0.98867	1	18702	0	0.69023	0.011388	0.037905	0.729681	985	4	0.69023
FAM166A	4	0.98861	0.98866	1	18701	0	0.65643	0.011394	0.037918	0.729681	986	4	0.65643
NUP214	4	0.84349	0.84353	1	15774	1	1.4338	0.011403	0.037949	0.729681	987	3	1.4338
CRISPLD1	4	0.98858	0.98863	1	18700	0	0.4724	0.011418	0.037993	0.729681	988	4	0.4724
DHRS7C	4	0.012939	0.042662	0.903289	892	2	0.13012	0.011428	0.038025	0.729681	989	2	0.13012
NOP16	4	0.9211	0.9209	1	17288	0	1.3064	0.011444	0.038072	0.729868	990	3	1.3064
CCT6A	3	0.46511	0.54694	1	11421	1	1.7191	0.014515	0.038128	0.730208	1143	2	1.7191
CYTH3	4	0.98851	0.98856	1	18699	0	0.72706	0.011488	0.038205	0.730609	991	4	0.72706
ARHGAP26	4	0.9885	0.98855	1	18698	0	1.065	0.011495	0.038226	0.730609	992	4	1.065
CWC15	4	0.072663	0.16781	0.964072	3321	2	0.72685	0.011507	0.038266	0.730625	993	2	0.72685
HSPA9	4	0.29947	0.45393	1	8543	2	0.16826	0.011522	0.038319	0.730625	994	2	0.16826
CCDC96	4	0.98847	0.98851	1	18697	0	0.90878	0.011529	0.038341	0.730625	995	4	0.90878
BCL6B	4	0.98493	0.98494	1	18621	0	1.1764	0.011559	0.038428	0.730749	996	4	1.1764
GTF2A1	4	0.90605	0.90574	1	17001	0	1.0842	0.011568	0.038455	0.730749	997	3	1.0842
FGFR1OP	4	0.98843	0.98847	1	18696	0	0.5776	0.01157	0.038462	0.730749	998	4	0.5776
AKT1	4	0.98841	0.98845	1	18695	0	0.77234	0.011592	0.038524	0.730763	999	4	0.77234
REL	4	0.9884	0.98844	1	18694	0	0.55506	0.011596	0.03854	0.730763	1000	4	0.55506
NOL3	4	0.98838	0.98841	1	18693	0	0.50425	0.011622	0.038613	0.731422	1001	4	0.50425
PIGY	4	0.3543	0.5066	1	9514	1	1.5436	0.011648	0.038688	0.732053	1002	3	1.5436
FOXM1	4	0.98833	0.98835	1	18692	0	0.93136	0.011669	0.038744	0.732053	1003	4	0.93136
RPF2	4	0.44298	0.59209	1	11050	1	1.8768	0.011676	0.038767	0.732053	1004	3	1.8768
SCRN2	4	0.97706	0.9771	1	18444	0	1.0521	0.011686	0.038799	0.732053	1005	4	1.0521
ARR3	4	0.45825	0.60683	1	11286	1	0.87211	0.011722	0.038906	0.732795	1006	3	0.87211
VPREB3	3	0.85007	0.85011	1	15887	0	1.1567	0.01483	0.038921	0.732795	1158	2	1.1567
MYBPC3	4	0.79697	0.80506	1	15031	1	0.82772	0.011746	0.03898	0.732795	1007	3	0.82772
CMTM1	4	0.98825	0.98828	1	18691	0	0.45698	0.011749	0.038992	0.732795	1008	4	0.45698
EFS	4	0.98817	0.9882	1	18690	0	0.55166	0.01183	0.039249	0.736899	1009	4	0.55166
CD82	4	0.98815	0.98817	1	18689	0	0.90093	0.011855	0.039323	0.737483	1010	4	0.90093
UGP2	4	0.9773	0.97733	1	18449	0	1.2533	0.011867	0.039357	0.737483	1011	4	1.2533
RASAL1	4	0.98807	0.9881	1	18688	0	0.72211	0.011929	0.039547	0.74031	1013	4	0.72211
ACY3	4	0.98503	0.98504	1	18624	0	1.3294	0.011953	0.039617	0.740537	1014	4	1.3294
PCNXL3	4	0.98804	0.98807	1	18687	0	0.7992	0.011958	0.039636	0.740537	1015	4	0.7992
RYR1	4	0.98802	0.98805	1	18685	0	0.6302	0.011977	0.039693	0.740868	1016	4	0.6302
OR4Q3	4	0.98798	0.98801	1	18684	0	0.74262	0.012017	0.039818	0.742473	1017	4	0.74262
MAMSTR	4	0.70124	0.7425	1	13852	1	0.95283	0.012053	0.039921	0.742974	1018	3	0.95283
KCTD2	4	0.98794	0.98797	1	18682	0	0.57208	0.012061	0.039944	0.742974	1019	4	0.57208
ZNF644	4	0.98793	0.98796	1	18681	0	0.8132	0.012067	0.039961	0.742974	1020	4	0.8132
ZNF320	4	0.98791	0.98794	1	18680	0	0.73563	0.012088	0.040026	0.743464	1021	4	0.73563
RPL38	4	0.73322	0.7615	1	14209	1	1.5149	0.012113	0.040107	0.744232	1022	3	1.5149
CLCNKB	4	0.94077	0.9407	1	17682	0	1.116	0.012129	0.040162	0.744529	1023	3	1.116
HIST1H2BE	4	0.20435	0.36345	0.999149	6919	1	0.89833	0.012175	0.040303	0.74626	1024	3	0.89833
AHR	4	0.96588	0.96583	1	18200	0	0.69905	0.012186	0.040333	0.74626	1025	3	0.69905
SURF6	4	0.027625	0.081653	0.939706	1641	1	1.1254	0.012206	0.040404	0.74684	1026	2	1.1254
MYLK2	4	0.98777	0.9878	1	18679	0	0.54486	0.012227	0.040464	0.747238	1027	4	0.54486
HEATR5A	4	0.63084	0.70593	1	13150	1	0.84851	0.012258	0.04056	0.748285	1028	3	0.84851
ARHGAP36	4	0.98768	0.98769	1	18677	0	0.59503	0.012324	0.040747	0.750944	1029	4	0.59503
SLC25A47	4	0.98767	0.98769	1	18676	0	0.68196	0.012334	0.040783	0.750944	1030	4	0.68196
PPIL2	4	0.046827	0.11928	0.944792	2403	3	-2.0616	0.012358	0.040866	0.751746	1031	1	-2.0616
MED14	4	0.039856	0.10588	0.940151	2144	3	-5.3885	0.01241	0.041013	0.753727	1032	1	-5.3885
PTGIR	4	0.98317	0.98319	1	18586	0	0.93434	0.012446	0.041118	0.754934	1033	4	0.93434
WDR46	4	0.2321	0.39	1	7405	2	0.47401	0.012482	0.041224	0.755479	1034	2	0.47401
HDAC10	4	0.65892	0.71981	1	13410	1	0.97657	0.012489	0.041246	0.755479	1035	3	0.97657
NSMCE4A	4	0.076921	0.17559	0.965727	3464	3	-1.4279	0.012515	0.041336	0.755479	1036	1	-1.4279
NUDCD3	4	0.89033	0.89002	1	16673	0	2.2298	0.012519	0.04135	0.755479	1037	3	2.2298
PPP1R16A	4	0.98746	0.98749	1	18674	0	0.77998	0.012538	0.041396	0.755479	1038	4	0.77998
MSH5	4	0.2464	0.4035	1	7646	1	0.75942	0.012554	0.041454	0.755479	1039	3	0.75942
POU5F2	4	0.98744	0.98747	1	18673	0	0.63984	0.01256	0.041468	0.755479	1040	4	0.63984
PCDHA2	4	0.98743	0.98747	1	18672	0	0.77717	0.012567	0.04149	0.755479	1041	4	0.77717
AGXT	4	0.5201	0.65738	1	12234	1	1.0563	0.01257	0.041503	0.755479	1042	3	1.0563
SUMO4	4	0.87638	0.87595	1	16387	0	0.82199	0.012592	0.041568	0.755928	1043	3	0.82199
FNTB	4	0.11638	0.24503	0.985014	4724	2	-1.9986	0.012619	0.041659	0.756215	1044	2	-1.9986
TCIRG1	4	0.62136	0.70142	1	13068	1	1.1936	0.012624	0.041673	0.756215	1045	3	1.1936
NXF1	4	0.58139	0.68297	1	12731	1	0.88243	0.012645	0.041742	0.756215	1047	2	0.88243
SLC36A3	4	0.98736	0.98739	1	18671	0	0.44682	0.012645	0.041742	0.756215	1046	4	0.44682
ARF1	4	0.94855	0.94851	1	17847	0	1.3907	0.012665	0.041804	0.756302	1048	3	1.3907
PA2G4	4	0.75899	0.77807	1	14506	1	0.93573	0.012689	0.041879	0.756302	1049	3	0.93573
OR4F17	4	0.21707	0.37569	0.999474	7134	1	1.2378	0.012699	0.041916	0.756302	1051	3	1.2378
2020-09-07	4	0.81377	0.81819	1	15298	1	1.1598	0.012713	0.041954	0.756302	1052	3	1.1598
COL8A2	4	0.90174	0.90137	1	16924	0	1.0958	0.01273	0.042011	0.756302	1053	3	1.0958
OR5H15	4	0.83141	0.8328	1	15560	1	0.74313	0.012733	0.042018	0.756302	1054	3	0.74313
TBC1D3H	4	0.19449	0.35408	0.999149	6748	1	2.0568	0.012777	0.042147	0.756302	1055	3	2.0568
CT47A7	4	0.98719	0.98721	1	18670	0	0.83843	0.012815	0.042267	0.756302	1056	4	0.83843
SLC35E1	4	0.72333	0.75546	1	14094	1	1.172	0.012827	0.04231	0.756302	1057	3	1.172
COLEC11	4	0.73268	0.76117	1	14200	1	0.58274	0.012829	0.042317	0.756302	1058	2	0.58274
AP3B2	4	0.5548	0.67152	1	12511	1	0.85241	0.012837	0.042348	0.756302	1059	3	0.85241
TMEM11	4	0.92676	0.92656	1	17408	0	0.79455	0.012846	0.042376	0.756302	1060	3	0.79455
FAM189B	4	0.86423	0.86381	1	16143	0	1.2397	0.012856	0.042402	0.756302	1061	3	1.2397
C11orf87	4	0.98714	0.98717	1	18667	0	0.44368	0.012859	0.042415	0.756302	1062	4	0.44368
EXOSC9	4	0.058415	0.1413	0.959214	2811	2	-3.2352	0.01288	0.042474	0.756302	1063	2	-3.2352
LMBR1L	4	0.23983	0.39725	1	7545	1	0.96927	0.012881	0.042476	0.756302	1064	3	0.96927
PARVB	4	0.042618	0.11124	0.943906	2239	2	-2.9836	0.012884	0.042484	0.756302	1065	2	-2.9836
CPT1C	4	0.98711	0.98714	1	18666	0	0.57667	0.012885	0.042487	0.756302	1066	4	0.57667
LSM6	4	0.15809	0.31424	0.989125	6028	2	-1.3009	0.012891	0.042506	0.756302	1067	2	-1.3009
OR5AU1	4	0.9871	0.98713	1	18665	0	0.78621	0.012901	0.042538	0.756302	1068	4	0.78621
COX15	4	0.49541	0.64259	1	11955	2	0.67536	0.012925	0.042607	0.756823	1069	2	0.67536
SMPDL3A	4	0.60631	0.69428	1	12950	1	0.74564	0.012957	0.042718	0.757129	1070	3	0.74564
PRAM1	4	0.1153	0.24324	0.985014	4695	1	1.0734	0.012986	0.042804	0.757129	1071	3	1.0734
MED30	3	0.98358	0.98372	1	18592	0	0.98939	0.016423	0.042855	0.757129	1250	3	0.98939
BTBD2	4	0.987	0.98701	1	18664	0	0.48176	0.013004	0.042859	0.757129	1072	4	0.48176
ZNF484	4	0.89172	0.89144	1	16711	0	0.91062	0.013008	0.042866	0.757129	1073	3	0.91062
S1PR4	4	0.98697	0.98699	1	18663	0	0.97828	0.013029	0.042939	0.757129	1074	4	0.97828
USP22	4	0.29299	0.44778	1	8420	1	1.1682	0.013034	0.042948	0.757129	1075	3	1.1682
CCNK	4	0.98646	0.98647	1	18655	0	1.2747	0.013042	0.042976	0.757129	1076	4	1.2747
ASCC3	4	0.16284	0.32183	0.989125	6182	2	0.80298	0.013049	0.042997	0.757129	1077	2	0.80298
CD226	3	0.98352	0.98366	1	18590	0	0.55449	0.016484	0.04302	0.757129	1255	3	0.55449
POGLUT1	4	0.11981	0.2509	0.985014	4843	1	0.97592	0.013082	0.043088	0.757626	1078	3	0.97592
MLLT3	4	0.9869	0.98691	1	18662	0	0.67792	0.013102	0.043156	0.757689	1079	4	0.67792
TMEM114	4	0.98689	0.98691	1	18661	0	0.53197	0.013106	0.043171	0.757689	1080	4	0.53197
SASS6	4	0.68757	0.73503	1	13697	1	0.76932	0.013141	0.043265	0.758643	1081	3	0.76932
NEDD9	4	0.1115	0.23677	0.985014	4563	1	1.2926	0.013168	0.043339	0.759241	1082	3	1.2926
SOWAHB	4	0.98681	0.98682	1	18660	0	0.3866	0.013192	0.043419	0.7596	1083	4	0.3866
KPNB1	2	0.33564	0.37677	0.999474	9171	1	-0.89519	0.023492	0.043439	0.7596	1593	1	-0.89519
FAM161A	4	0.36288	0.51483	1	9672	1	0.70604	0.01322	0.043498	0.759946	1084	3	0.70604
DOCK1	4	0.81388	0.81826	1	15301	1	0.93488	0.013265	0.043648	0.761122	1085	3	0.93488
CEBPG	4	0.98672	0.98673	1	18659	0	1.055	0.013277	0.043686	0.761122	1086	4	1.055
B4GALT7	4	0.39504	0.54584	1	10220	1	1.3543	0.013292	0.043739	0.761122	1087	3	1.3543
PCDHGA2	4	0.70577	0.7451	1	13913	1	1.1259	0.013307	0.043785	0.761122	1088	3	1.1259
KCTD20	4	0.98669	0.98669	1	18658	0	0.44013	0.013308	0.043787	0.761122	1089	4	0.44013
ALX3	4	0.97052	0.97046	1	18311	0	1.1532	0.013316	0.043818	0.761122	1090	3	1.1532
LIMS1	4	0.90821	0.90794	1	17047	0	1.3796	0.013326	0.043844	0.761122	1092	3	1.3796
IL19	4	0.98665	0.98664	1	18657	0	0.9028	0.013353	0.043935	0.762003	1093	4	0.9028
DMRT1	4	0.82	0.82319	1	15393	1	0.87298	0.013445	0.044219	0.765407	1094	3	0.87298
CTR9	4	0.90758	0.90734	1	17036	0	0.65899	0.013454	0.044242	0.765407	1095	3	0.65899
WNT3	4	0.21	0.3689	0.999474	7015	1	1.0758	0.013466	0.04427	0.765407	1096	3	1.0758
NVL	4	0.89182	0.89153	1	16712	0	1.4101	0.013473	0.044291	0.765407	1097	3	1.4101
RNF152	4	0.9865	0.98651	1	18656	0	0.60746	0.013499	0.044381	0.766271	1098	4	0.60746
COMMD4	4	0.41775	0.5678	1	10590	1	0.68039	0.013516	0.04443	0.766411	1099	2	0.68039
SLC2A1	4	0.98645	0.98645	1	18654	0	1.0044	0.013553	0.044541	0.767224	1100	4	1.0044
ACTR5	4	0.3998	0.55047	1	10293	1	0.96168	0.013559	0.044557	0.767224	1101	3	0.96168
KANSL3	4	0.98641	0.9864	1	18652	0	1.2025	0.013595	0.044659	0.767848	1102	4	1.2025
CDC5L	4	0.50615	0.65199	1	12125	1	1.2201	0.0136	0.044674	0.767848	1103	3	1.2201
LRRN3	4	0.045822	0.1174	0.943906	2365	1	0.98563	0.013636	0.044796	0.768602	1104	3	0.98563
B3GALT5	4	0.98636	0.98636	1	18651	0	0.94252	0.013637	0.044798	0.768602	1105	4	0.94252
HOXD11	4	0.98634	0.98633	1	18649	0	0.7884	0.013664	0.044876	0.769254	1106	4	0.7884
NR4A2	4	0.87701	0.87658	1	16405	0	0.86112	0.013698	0.044982	0.770298	1107	3	0.86112
FKBPL	4	0.90504	0.90471	1	16983	0	0.44129	0.013715	0.045031	0.770298	1108	2	0.44129
FCRL3	4	0.64407	0.71235	1	13278	1	0.75462	0.013725	0.045058	0.770298	1109	3	0.75462
LOC653602	4	0.7022	0.74307	1	13869	1	0.92502	0.013751	0.045138	0.770981	1110	3	0.92502
SLC16A2	4	0.65672	0.71868	1	13391	1	0.86901	0.01393	0.045707	0.778785	1111	3	0.86901
ATRX	4	0.98607	0.98607	1	18647	0	1.1111	0.013932	0.045707	0.778785	1112	4	1.1111
HMX3	4	0.9112	0.91099	1	17091	0	0.97047	0.013947	0.04575	0.778785	1113	3	0.97047
LTV1	4	0.10453	0.22464	0.98403	4330	2	-1.2812	0.013954	0.045772	0.778785	1114	2	-1.2812
DOK7	4	0.81436	0.81863	1	15310	1	1.0837	0.013968	0.045813	0.778785	1116	3	1.0837
SETD2	4	0.75848	0.77772	1	14497	1	1.2234	0.013977	0.04584	0.778785	1117	3	1.2234
TIMELESS	2	0.9751	0.97501	1	18399	0	2.0268	0.024905	0.045914	0.77936	1649	2	2.0268
C7orf69	4	0.95823	0.95817	1	18034	0	1.2103	0.014053	0.046067	0.781251	1119	3	1.2103
THRSP	4	0.80927	0.81456	1	15228	1	0.93916	0.014147	0.046355	0.78428	1120	3	0.93916
TMEM199	4	0.48578	0.63331	1	11791	1	1.205	0.014161	0.046398	0.78428	1121	3	1.205
BRF2	4	0.25808	0.41461	1	7839	2	0.41367	0.014185	0.04647	0.78428	1122	2	0.41367
PRPF18	4	0.23073	0.38871	1	7381	1	1.2266	0.014188	0.046482	0.78428	1123	3	1.2266
KDM6B	4	0.98581	0.98581	1	18644	0	0.66701	0.014188	0.046482	0.78428	1124	4	0.66701
DMRTC2	4	0.98581	0.9858	1	18643	0	0.71429	0.014192	0.046491	0.78428	1125	4	0.71429
CCDC85C	4	0.057172	0.13898	0.958345	2765	1	0.71866	0.014219	0.046574	0.784721	1126	2	0.71866
XRCC1	4	0.19613	0.35566	0.999149	6772	1	1.1154	0.014228	0.0466	0.784721	1127	3	1.1154
PRKRIR	4	0.45862	0.60717	1	11294	2	0.062942	0.014289	0.046808	0.786451	1128	2	0.062942
SLC25A14	4	0.9857	0.9857	1	18642	0	0.91001	0.014301	0.046845	0.786451	1129	4	0.91001
CCDC134	4	0.98569	0.9857	1	18641	0	0.55813	0.014305	0.046856	0.786451	1130	4	0.55813
PPP1CC	4	0.98569	0.98569	1	18640	0	0.78869	0.01431	0.046867	0.786451	1131	4	0.78869
SLIT1	4	0.29664	0.4512	1	8496	1	0.79693	0.014348	0.046997	0.787892	1132	2	0.79693
RTF1	4	0.28971	0.4447	1	8364	1	0.90793	0.014363	0.047035	0.787892	1133	3	0.90793
APCDD1	4	0.9856	0.9856	1	18639	0	0.36745	0.014399	0.047157	0.788631	1134	4	0.36745
ZNF546	4	0.98559	0.98559	1	18638	0	0.58173	0.014415	0.047209	0.788631	1135	4	0.58173
CRMP1	4	0.98557	0.98557	1	18635	0	0.5051	0.014434	0.047272	0.788631	1137	4	0.5051
DGCR14	4	0.92872	0.92852	1	17439	0	1.4656	0.014435	0.047273	0.788631	1138	3	1.4656
TSR1	4	0.27149	0.42733	1	8057	1	1.0751	0.014447	0.047312	0.788631	1139	3	1.0751
GPRC5B	4	0.98555	0.98556	1	18634	0	0.76706	0.014452	0.047327	0.788631	1140	4	0.76706
RPS12	4	0.43877	0.58803	1	10964	1	0.79628	0.014493	0.047454	0.789774	1141	2	0.79628
IL23R	4	0.042918	0.11184	0.943906	2253	2	-0.18871	0.014514	0.047518	0.789774	1142	2	-0.18871
HTR3B	4	0.98547	0.98547	1	18632	0	1.1088	0.014529	0.047571	0.789774	1144	4	1.1088
TMEM189	4	0.98546	0.98546	1	18631	0	0.72802	0.01454	0.047607	0.789774	1145	4	0.72802
MS4A4A	4	0.93195	0.93172	1	17507	0	1.1253	0.014551	0.047643	0.789774	1147	3	1.1253
TMEM87A	4	0.95818	0.95812	1	18032	0	0.94587	0.014551	0.047643	0.789774	1146	3	0.94587
BEND3	4	0.98542	0.98542	1	18630	0	0.85971	0.01458	0.047727	0.789846	1148	4	0.85971
UGGT1	4	0.48833	0.63578	1	11830	1	1.1071	0.014582	0.04773	0.789846	1149	3	1.1071
FAM222A	4	0.74132	0.76655	1	14299	1	0.88505	0.014616	0.047833	0.790859	1150	3	0.88505
ZNF683	4	0.97429	0.97422	1	18376	0	0.96788	0.014653	0.047942	0.791972	1151	3	0.96788
GIGYF2	4	0.7598	0.77864	1	14517	1	0.7205	0.014711	0.048117	0.792713	1152	2	0.7205
DHRS4L1	4	0.98525	0.98526	1	18628	0	0.63587	0.014751	0.048255	0.792713	1153	4	0.63587
LSM11	3	0.19593	0.31195	0.989125	6769	1	1.129	0.018655	0.048296	0.792713	1366	2	1.129
TRERF1	4	0.97209	0.97205	1	18334	0	0.96358	0.014777	0.048324	0.792713	1154	3	0.96358
ENTPD3	4	0.94308	0.94298	1	17733	0	1.1572	0.014778	0.048326	0.792713	1155	3	1.1572
ARC	4	0.91773	0.91753	1	17224	0	0.84137	0.014784	0.048346	0.792713	1156	3	0.84137
TDRKH	4	0.84993	0.8496	1	15883	1	0.99658	0.014785	0.048348	0.792713	1157	3	0.99658
SLC30A7	4	0.7702	0.78573	1	14663	1	0.72635	0.01484	0.048527	0.792713	1159	3	0.72635
C9orf9	4	0.9684	0.96835	1	18251	0	1.0437	0.01485	0.048567	0.792713	1160	3	1.0437
H3F3A	4	0.79875	0.80644	1	15059	1	1.5472	0.014865	0.048619	0.792713	1161	2	1.5472
FAM120AOS	4	0.82202	0.82486	1	15416	1	1.0042	0.014868	0.04863	0.792713	1162	3	1.0042
NUP85	4	0.48241	0.63008	1	11731	1	1.0395	0.014872	0.048643	0.792713	1163	2	1.0395
C3orf58	4	0.81834	0.82181	1	15369	1	1.419	0.014882	0.048668	0.792713	1164	3	1.419
AFAP1L1	4	0.98511	0.98513	1	18626	0	0.60383	0.014892	0.048705	0.792713	1165	4	0.60383
FITM1	4	0.88028	0.87981	1	16472	0	1.0331	0.014913	0.048763	0.792713	1166	3	1.0331
LMNA	4	0.68159	0.73176	1	13637	1	1.143	0.014923	0.048794	0.792713	1167	3	1.143
2020-03-02	8	0.82075	0.90765	1	15397	2	0.59469	0.01061	0.048807	0.792713	947	6	0.59469
NRCAM	4	0.47024	0.61834	1	11501	1	0.78902	0.014953	0.048884	0.792713	1169	3	0.78902
CSNK1D	4	0.62398	0.70265	1	13092	1	1.051	0.014996	0.049021	0.792713	1170	3	1.051
PIGC	4	0.94392	0.94382	1	17746	0	1.0415	0.014997	0.049022	0.792713	1171	3	1.0415
EFEMP2	4	0.98499	0.98501	1	18623	0	0.49622	0.015009	0.049056	0.792713	1172	4	0.49622
RPS3A	3	0.34686	0.48402	1	9376	1	1.9143	0.018962	0.049077	0.792713	1381	2	1.9143
ARPC4	4	0.42082	0.57072	1	10652	1	2.0574	0.015026	0.049108	0.792713	1173	3	2.0574
GLCE	4	0.93928	0.93925	1	17652	0	1.174	0.015034	0.049126	0.792713	1174	3	1.174
CDIPT	4	0.40893	0.5593	1	10438	1	1.5675	0.015071	0.049243	0.792713	1175	3	1.5675
COPRS	4	0.11809	0.24794	0.985014	4785	1	0.9786	0.01508	0.049272	0.792713	1176	3	0.9786
ABCA7	4	0.87568	0.87524	1	16376	0	0.86759	0.015101	0.04933	0.792713	1177	3	0.86759
DPPA5	4	0.73867	0.76488	1	14269	1	0.98577	0.015115	0.049374	0.792713	1178	3	0.98577
CABIN1	4	0.98488	0.98489	1	18620	0	0.79896	0.015116	0.049375	0.792713	1179	4	0.79896
CYB561D1	4	0.83305	0.83419	1	15596	1	0.77777	0.015122	0.0494	0.792713	1180	3	0.77777
ZFP62	4	0.98487	0.98488	1	18619	0	0.58963	0.015132	0.04943	0.792713	1181	4	0.58963
TEX40	4	0.94494	0.94481	1	17774	0	1.0322	0.015136	0.049444	0.792713	1182	3	1.0322
SLC25A19	4	0.95092	0.95084	1	17892	0	0.94033	0.01514	0.049454	0.792713	1183	3	0.94033
TUBB4B	4	0.14181	0.28779	0.988021	5534	1	1.205	0.015168	0.049527	0.792713	1184	3	1.205
CRACR2A	4	0.74434	0.76851	1	14339	1	1.0127	0.015171	0.049534	0.792713	1185	3	1.0127
TAF11	4	0.4624	0.61081	1	11371	1	0.92727	0.015174	0.049541	0.792713	1186	3	0.92727
TBCA	4	0.82535	0.82759	1	15458	1	0.68052	0.015175	0.049546	0.792713	1187	2	0.68052
PDGFA	4	0.89391	0.89359	1	16760	0	0.92301	0.015182	0.049563	0.792713	1188	3	0.92301
PSMA1	4	0.9613	0.96123	1	18101	0	0.83838	0.015228	0.049692	0.793605	1189	3	0.83838
COG7	4	0.98477	0.98476	1	18617	0	0.97511	0.015232	0.049702	0.793605	1190	4	0.97511
TAPT1	4	0.98474	0.98473	1	18616	0	0.89609	0.015259	0.049797	0.793754	1191	4	0.89609
DNAL4	4	0.96914	0.96907	1	18265	0	1.096	0.015298	0.049915	0.793754	1192	3	1.096
MMP14	4	0.21426	0.37306	0.999474	7077	1	0.70635	0.0153	0.049921	0.793754	1193	2	0.70635
NBN	4	0.9847	0.9847	1	18615	0	0.71165	0.015302	0.049927	0.793754	1194	4	0.71165
NPAS1	4	0.98469	0.98469	1	18614	0	0.57135	0.015305	0.049938	0.793754	1195	4	0.57135
HOXD4	4	0.38	0.53134	1	9963	1	1.1151	0.015312	0.04996	0.793754	1196	3	1.1151
APOH	4	0.98464	0.98465	1	18612	0	0.63008	0.015363	0.050109	0.795463	1197	4	0.63008
NUP43	4	0.30533	0.45951	1	8620	1	0.7785	0.015419	0.050265	0.796083	1198	2	0.7785
CMKLR1	4	0.98455	0.98456	1	18611	0	0.78975	0.015455	0.050382	0.796083	1199	4	0.78975
VWA9	4	0.92184	0.92165	1	17300	0	1.3431	0.015457	0.050386	0.796083	1200	3	1.3431
C1orf177	4	0.98454	0.98455	1	18610	0	0.53051	0.015457	0.050387	0.796083	1201	4	0.53051
ARL2	4	0.55862	0.67311	1	12542	1	0.79377	0.015486	0.050487	0.796083	1203	2	0.79377
C9orf139	4	0.93405	0.9339	1	17548	0	0.82219	0.015486	0.050487	0.796083	1202	3	0.82219
PTPRF	4	0.9845	0.98451	1	18609	0	0.33503	0.015497	0.050509	0.796083	1204	4	0.33503
TRAF2	4	0.45381	0.60253	1	11215	1	0.69739	0.015501	0.050523	0.796083	1206	2	0.69739
CERS5	4	0.9845	0.9845	1	18608	0	1.1207	0.015501	0.050523	0.796083	1205	4	1.1207
ZNF747	4	0.69029	0.73654	1	13726	1	0.86776	0.015575	0.050752	0.797868	1207	3	0.86776
TNFSF12-TNFSF13	4	0.93107	0.93083	1	17493	0	0.86917	0.015584	0.050774	0.797868	1208	2	0.86917
CDK6	4	0.97527	0.97522	1	18405	0	1.4354	0.015589	0.050796	0.797868	1209	3	1.4354
HK2	4	0.97936	0.9794	1	18497	0	1.4955	0.015591	0.050803	0.797868	1210	4	1.4955
CSNK1A1L	4	0.98438	0.98438	1	18607	0	0.41582	0.01562	0.050886	0.798489	1211	4	0.41582
CD14	4	0.87183	0.87144	1	16286	0	1.0737	0.015636	0.05093	0.798489	1212	3	1.0737
AQP5	4	0.89497	0.89465	1	16786	0	0.76602	0.015659	0.050994	0.798489	1213	2	0.76602
ECD	2	0.97221	0.9721	1	18338	0	1.7365	0.027787	0.05101	0.798489	1733	2	1.7365
PTPN23	4	0.76655	0.78323	1	14608	1	1.0142	0.015704	0.05113	0.799016	1214	2	1.0142
MBNL1	4	0.98012	0.98018	1	18525	0	0.9984	0.015722	0.051182	0.799016	1215	4	0.9984
NMRK2	4	0.92824	0.92803	1	17432	0	0.80355	0.015736	0.051214	0.799016	1216	3	0.80355
FAF2	4	0.97797	0.97802	1	18465	0	0.96527	0.015747	0.051251	0.799016	1217	4	0.96527
TWISTNB	4	0.64844	0.71452	1	13316	1	0.90616	0.015749	0.051254	0.799016	1218	3	0.90616
LRRC43	4	0.17344	0.33403	0.993327	6398	2	0.50851	0.015787	0.051368	0.799016	1219	2	0.50851
CHST8	4	0.10443	0.22447	0.98403	4327	2	0.36794	0.015794	0.051394	0.799016	1220	2	0.36794
NSMAF	4	0.9842	0.98421	1	18604	0	0.79165	0.015795	0.051397	0.799016	1221	4	0.79165
FOCAD	4	0.98419	0.98419	1	18603	0	0.63881	0.015809	0.051439	0.799016	1222	4	0.63881
ARVCF	4	0.97876	0.97879	1	18483	0	0.84087	0.015819	0.051462	0.799016	1223	4	0.84087
C16orf59	4	0.35911	0.51123	1	9589	1	1.0619	0.015853	0.051568	0.800015	1224	3	1.0619
SBK1	4	0.47979	0.62757	1	11686	1	0.79201	0.015899	0.051708	0.800087	1225	3	0.79201
STMN1	4	0.98409	0.98409	1	18602	0	0.66778	0.015906	0.051731	0.800087	1226	4	0.66778
MRPL16	4	0.98409	0.98409	1	18601	0	1.3064	0.015913	0.05175	0.800087	1227	4	1.3064
PRDM4	4	0.76744	0.78384	1	14623	1	1.6504	0.01592	0.051773	0.800087	1228	3	1.6504
CCNO	4	0.75868	0.77785	1	14501	1	1.1632	0.015923	0.051782	0.800087	1229	3	1.1632
TSG101	4	0.42582	0.57556	1	10738	1	0.70554	0.015957	0.051898	0.801232	1230	3	0.70554
CSRP2	4	0.98401	0.98402	1	18600	0	0.78174	0.015989	0.051994	0.801251	1231	4	0.78174
MYO15A	4	0.97567	0.97562	1	18419	0	1.0914	0.016004	0.052036	0.801251	1232	4	1.0914
NHP2	4	0.35614	0.5083	1	9551	2	0.16025	0.016009	0.052055	0.801251	1233	2	0.16025
FBXO22	4	0.93957	0.93955	1	17656	0	1.1532	0.016014	0.052067	0.801251	1234	3	1.1532
HR	4	0.25218	0.40899	1	7745	2	0.6165	0.016074	0.052272	0.803488	1235	2	0.6165
RPL39	3	0.97971	0.97982	1	18507	0	1.0571	0.020289	0.052296	0.803488	1446	3	1.0571
RLIM	4	0.98388	0.98387	1	18599	0	0.60929	0.016122	0.052417	0.804352	1236	4	0.60929
CCDC94	4	0.24955	0.40649	1	7699	1	0.64776	0.016128	0.052437	0.804352	1237	2	0.64776
TRIP10	4	0.95568	0.9556	1	17982	0	1.007	0.016142	0.052486	0.804461	1238	3	1.007
CD38	4	0.98384	0.98383	1	18598	0	0.71284	0.01616	0.052537	0.804594	1239	4	0.71284
C9orf116	4	0.24067	0.39804	1	7557	1	0.50111	0.016217	0.052717	0.806536	1240	2	0.50111
RPL7L1	4	0.076642	0.17508	0.964861	3456	1	1.0882	0.016234	0.05277	0.806536	1241	2	1.0882
DIRAS3	4	0.39684	0.54755	1	10247	2	-0.019354	0.016269	0.052878	0.806536	1242	2	-0.019354
PARP1	4	0.98372	0.98372	1	18596	0	0.6772	0.016282	0.052914	0.806536	1243	4	0.6772
CDC42	4	0.95305	0.95293	1	17928	0	1.0356	0.016285	0.052924	0.806536	1244	3	1.0356
GPER1	4	0.98371	0.98372	1	18595	0	0.42943	0.016287	0.052929	0.806536	1245	4	0.42943
FGFR1	4	0.9837	0.98371	1	18594	0	0.91663	0.016297	0.052959	0.806536	1246	4	0.91663
ELP4	4	0.2631	0.41936	1	7916	1	1.4502	0.016322	0.053024	0.806879	1247	3	1.4502
MPDU1	4	0.98365	0.98366	1	18593	0	1.1631	0.01635	0.053108	0.807514	1248	4	1.1631
RPL34	3	0.23881	0.36385	0.999149	7527	1	1.7316	0.020674	0.053267	0.809125	1464	2	1.7316
MAGOH	4	0.83541	0.83628	1	15628	1	0.87129	0.016418	0.053298	0.809125	1249	3	0.87129
VBP1	4	0.8113	0.81617	1	15263	1	0.89251	0.016457	0.053432	0.809661	1251	2	0.89251
TIMP1	4	0.96388	0.96384	1	18159	0	0.87128	0.016464	0.053459	0.809661	1252	3	0.87128
ECE2	4	0.97373	0.97366	1	18368	0	0.81012	0.016475	0.053488	0.809661	1253	3	0.81012
OR6C4	4	0.19382	0.35344	0.99908	6736	1	0.88607	0.016484	0.053507	0.809661	1254	3	0.88607
RD3	4	0.52702	0.66014	1	12283	1	0.97268	0.016495	0.053545	0.809661	1256	3	0.97268
BNIP2	4	0.98348	0.9835	1	18589	0	0.51559	0.016524	0.053629	0.80986	1257	4	0.51559
CACNA1S	4	0.95309	0.95297	1	17929	0	1.0251	0.016529	0.053643	0.80986	1258	3	1.0251
MAD2L1	4	0.72038	0.75368	1	14063	1	1.0392	0.016595	0.053839	0.812174	1259	3	1.0392
UBE2L3	4	0.018663	0.059967	0.922389	1231	1	1.6829	0.016621	0.05392	0.812298	1260	3	1.6829
ZNHIT6	4	0.40626	0.55666	1	10393	1	0.6691	0.016634	0.053949	0.812298	1261	2	0.6691
FIBCD1	4	0.41638	0.56643	1	10569	2	0.48215	0.016641	0.053975	0.812298	1262	2	0.48215
CD1E	4	0.83892	0.83931	1	15688	1	0.93243	0.016662	0.054035	0.812563	1263	3	0.93243
HSPB8	4	0.98329	0.98331	1	18588	0	0.44554	0.016709	0.054172	0.813533	1264	4	0.44554
CYB5B	4	0.28655	0.44168	1	8316	1	0.96834	0.016737	0.05425	0.813533	1265	3	0.96834
SEC61B	4	0.98324	0.98326	1	18587	0	1.3448	0.016758	0.054326	0.813533	1266	4	1.3448
ZBED1	4	0.38551	0.53663	1	10058	1	0.79632	0.016778	0.054384	0.813533	1267	3	0.79632
CCNDBP1	4	0.95882	0.95877	1	18050	0	0.90653	0.016786	0.054406	0.813533	1268	3	0.90653
SETMAR	4	0.96616	0.9661	1	18207	0	0.62442	0.016789	0.054413	0.813533	1269	3	0.62442
SH2D6	4	0.86167	0.86123	1	16093	0	0.81803	0.01679	0.054417	0.813533	1270	3	0.81803
TMEM139	4	0.96831	0.96826	1	18250	0	0.73986	0.016797	0.054442	0.813533	1271	3	0.73986
OGFR	4	0.96341	0.96335	1	18147	0	0.90823	0.016812	0.054482	0.813533	1272	3	0.90823
LEO1	4	0.97892	0.97896	1	18487	0	1.2165	0.016835	0.054555	0.813894	1273	4	1.2165
ZNF280C	4	0.64787	0.71423	1	13310	1	0.95849	0.016858	0.054623	0.813894	1274	3	0.95849
NFYC	4	0.90887	0.90861	1	17057	0	0.84833	0.016866	0.054646	0.813894	1275	2	0.84833
FAM122A	4	0.97318	0.97312	1	18357	0	0.76028	0.016879	0.054683	0.813894	1276	3	0.76028
TECPR2	4	0.9831	0.98312	1	18585	0	0.49903	0.016904	0.054758	0.813894	1277	4	0.49903
CEBPB	4	0.98309	0.98312	1	18584	0	0.77812	0.016906	0.054762	0.813894	1278	4	0.77812
MAK16	4	0.96257	0.96251	1	18125	0	1.1861	0.016946	0.054898	0.815278	1279	3	1.1861
GTSE1	4	0.98302	0.98306	1	18583	0	0.6715	0.016975	0.054993	0.816051	1280	4	0.6715
MIPEP	4	0.077372	0.17641	0.965879	3477	2	-0.85626	0.01703	0.055164	0.817595	1281	2	-0.85626
SETD4	4	0.98297	0.983	1	18582	0	0.6496	0.017035	0.055182	0.817595	1282	4	0.6496
MRPL36	4	0.98292	0.98296	1	18581	0	1.1605	0.01708	0.055312	0.818024	1283	4	1.1605
CCDC180	4	0.75644	0.7764	1	14477	1	1.0698	0.017084	0.05533	0.818024	1284	3	1.0698
SPATA31A6	4	0.36156	0.51356	1	9640	2	0.40413	0.017102	0.05538	0.818024	1285	2	0.40413
CLIC3	4	0.27012	0.42601	1	8035	1	0.95922	0.017113	0.055417	0.818024	1286	3	0.95922
RCC1	4	0.32509	0.47846	1	8976	2	0.46445	0.017116	0.055425	0.818024	1287	2	0.46445
RPS29	3	0.054094	0.12883	0.956185	2644	2	-2.8978	0.021609	0.055539	0.819066	1501	1	-2.8978
ERCC8	4	0.9828	0.98284	1	18579	0	0.63074	0.017197	0.05566	0.820229	1288	4	0.63074
ARPC2	4	0.21173	0.37062	0.999474	7038	2	0.41584	0.017296	0.055955	0.821295	1289	2	0.41584
ABCB1	4	0.040518	0.10718	0.940151	2170	1	0.78332	0.0173	0.05596	0.821295	1290	3	0.78332
NPR3	4	0.98269	0.98271	1	18578	0	1.0539	0.017313	0.056003	0.821295	1291	4	1.0539
RPL37A	4	0.37074	0.5224	1	9816	1	1.7413	0.017322	0.056032	0.821295	1292	3	1.7413
SGTB	4	0.54475	0.66728	1	12423	1	0.86763	0.017328	0.056056	0.821295	1293	3	0.86763
PASD1	4	0.777	0.79041	1	14741	1	0.77241	0.017338	0.056083	0.821295	1294	3	0.77241
PQBP1	4	0.84083	0.84103	1	15725	1	0.92772	0.017357	0.056144	0.821295	1295	3	0.92772
ROGDI	4	0.34947	0.50191	1	9414	1	1.0562	0.017387	0.05623	0.821295	1297	3	1.0562
NAV3	4	0.029224	0.084809	0.939706	1693	1	0.98119	0.017406	0.056283	0.821295	1298	3	0.98119
ZNF581	4	0.98259	0.98261	1	18575	0	0.85744	0.017408	0.05629	0.821295	1299	4	0.85744
RPS17	4	0.95966	0.95956	1	18066	0	1.9348	0.017415	0.056309	0.821295	1300	3	1.9348
ATP6V1C2	4	0.91951	0.91934	1	17258	0	0.9181	0.017418	0.056319	0.821295	1301	3	0.9181
CLTC	4	0.35195	0.50432	1	9458	1	1.326	0.017422	0.056331	0.821295	1302	3	1.326
C17orf49	4	0.66374	0.72224	1	13453	1	0.80905	0.01743	0.056358	0.821295	1303	2	0.80905
EGFL8	4	0.38543	0.53656	1	10055	1	0.72235	0.017438	0.056377	0.821295	1304	2	0.72235
SIT1	4	0.17303	0.33362	0.992918	6393	1	0.9762	0.017477	0.056486	0.821538	1305	3	0.9762
KIAA1407	4	0.50303	0.64988	1	12090	1	0.84416	0.017522	0.056606	0.821538	1306	3	0.84416
CIB3	4	0.98248	0.9825	1	18574	0	1.0008	0.017522	0.05661	0.821538	1307	4	1.0008
SAMHD1	4	0.98247	0.98249	1	18573	0	0.70581	0.017527	0.056623	0.821538	1308	4	0.70581
SMARCD2	4	0.98246	0.98249	1	18572	0	0.71708	0.017535	0.056647	0.821538	1309	4	0.71708
LAIR1	4	0.13703	0.27994	0.987335	5391	1	0.71999	0.017552	0.056694	0.821538	1310	3	0.71999
AP3D1	4	0.98245	0.98247	1	18571	0	0.63419	0.017553	0.056695	0.821538	1311	4	0.63419
TMEM127	4	0.98243	0.98246	1	18569	0	0.40682	0.017568	0.056746	0.821651	1312	4	0.40682
PIH1D3	4	0.34047	0.49327	1	9255	2	0.4161	0.01762	0.056892	0.821994	1313	2	0.4161
XRCC6	4	0.98236	0.98238	1	18568	0	0.601	0.017645	0.05695	0.821994	1314	4	0.601
ZBTB45	4	0.17942	0.33974	0.99624	6487	1	1.2127	0.017649	0.056962	0.821994	1315	3	1.2127
ZNF513	4	0.88871	0.88836	1	16633	0	0.94022	0.017672	0.057022	0.821994	1316	3	0.94022
PRSS2	4	0.98232	0.98233	1	18566	0	0.82979	0.017683	0.057052	0.821994	1317	4	0.82979
UBAP1	4	0.9823	0.98232	1	18565	0	0.60472	0.017701	0.057108	0.821994	1318	4	0.60472
RPS6KB1	4	0.98229	0.9823	1	18564	0	0.56048	0.017714	0.057142	0.821994	1319	4	0.56048
PRMT3	4	0.94479	0.94467	1	17769	0	0.78065	0.01773	0.057194	0.821994	1320	3	0.78065
SART3	4	0.16948	0.33022	0.989778	6343	1	1.2018	0.017746	0.057236	0.821994	1321	3	1.2018
PLP2	4	0.19713	0.3566	0.999149	6793	1	0.74359	0.017753	0.05726	0.821994	1322	3	0.74359
SKP1	4	0.44189	0.59106	1	11025	1	1.1967	0.017763	0.057295	0.821994	1323	2	1.1967
COMMD10	4	0.98223	0.98226	1	18563	0	0.53796	0.01777	0.057313	0.821994	1324	4	0.53796
CECR2	4	0.98222	0.98225	1	18562	0	0.43	0.017775	0.057328	0.821994	1325	4	0.43
SSBP4	4	0.86975	0.86933	1	16242	0	0.84702	0.017803	0.057409	0.822528	1326	2	0.84702
OPLAH	4	0.2183	0.37685	0.999474	7166	2	0.48627	0.017843	0.05753	0.823655	1327	2	0.48627
PXT1	4	0.98213	0.98216	1	18561	0	0.44286	0.017865	0.057589	0.823883	1328	4	0.44286
SLC15A3	4	0.97072	0.97066	1	18318	0	1.0081	0.017901	0.057705	0.824461	1329	3	1.0081
NTF3	4	0.98208	0.9821	1	18560	0	0.82193	0.017922	0.057761	0.824461	1330	4	0.82193
CAV1	4	0.15891	0.31554	0.989125	6054	1	0.99372	0.017928	0.057783	0.824461	1331	3	0.99372
MCOLN2	4	0.97934	0.97938	1	18496	0	1.1234	0.017936	0.057802	0.824461	1332	4	1.1234
SCGB1D1	4	0.73415	0.76205	1	14218	1	0.7825	0.017954	0.057855	0.824497	1333	2	0.7825
CENPBD1	4	0.055052	0.13504	0.958345	2685	1	0.34414	0.017987	0.05795	0.824497	1334	2	0.34414
OR6C6	4	0.972	0.97197	1	18333	0	0.89951	0.017994	0.057973	0.824497	1335	3	0.89951
CCDC14	4	0.982	0.98203	1	18559	0	0.69544	0.017997	0.057977	0.824497	1336	4	0.69544
PCDH8	4	0.64363	0.71214	1	13275	1	0.97081	0.018057	0.058153	0.825839	1337	3	0.97081
PSMA3	4	0.5427	0.66643	1	12408	1	1.7033	0.018075	0.058206	0.825839	1338	3	1.7033
EIF3A	4	0.56041	0.6739	1	12551	1	1.5084	0.018081	0.058217	0.825839	1339	3	1.5084
LRRC38	4	0.9819	0.98194	1	18558	0	0.51947	0.018103	0.05829	0.825839	1340	4	0.51947
CTCFL	4	0.77328	0.78785	1	14698	1	0.82349	0.018136	0.058388	0.825839	1341	3	0.82349
NKX2-1	4	0.20717	0.36621	0.999474	6968	2	0.14718	0.018139	0.058396	0.825839	1342	2	0.14718
C9orf152	4	0.94799	0.94796	1	17837	0	0.64783	0.018147	0.058422	0.825839	1343	3	0.64783
CDIP1	4	0.83524	0.83614	1	15625	1	0.93579	0.01816	0.05846	0.825839	1344	3	0.93579
GJC1	4	0.036012	0.098305	0.939706	1979	1	0.93469	0.018167	0.058482	0.825839	1345	3	0.93469
MRGBP	4	0.98181	0.98185	1	18555	0	0.80834	0.018192	0.058558	0.825839	1346	4	0.80834
NR1H4	4	0.98178	0.98182	1	18554	0	0.65346	0.018218	0.058628	0.825839	1347	4	0.65346
CRYGS	4	0.67067	0.72591	1	13519	1	0.92831	0.018223	0.058645	0.825839	1348	3	0.92831
CRIPAK	4	0.98175	0.98179	1	18553	0	0.65608	0.018247	0.058721	0.825839	1349	4	0.65608
WDR4	3	0.18798	0.30218	0.989125	6623	2	-1.5855	0.022973	0.058819	0.825839	1572	1	-1.5855
GAGE2A	4	0.98172	0.98175	1	18552	0	0.90014	0.018284	0.058842	0.825839	1350	4	0.90014
ASUN	4	0.86079	0.8603	1	16076	0	1.2747	0.018284	0.058843	0.825839	1351	3	1.2747
ZNF148	4	0.9634	0.96334	1	18146	0	1.0632	0.01829	0.058862	0.825839	1352	3	1.0632
NOL12	4	0.8004	0.80767	1	15091	1	0.86039	0.018299	0.058882	0.825839	1353	3	0.86039
BDKRB2	4	0.9817	0.98173	1	18551	0	0.518	0.018302	0.058893	0.825839	1354	4	0.518
SLC12A9	4	0.98167	0.98171	1	18550	0	0.70687	0.018325	0.058968	0.826294	1355	4	0.70687
DNAH9	4	0.83061	0.83209	1	15542	1	0.763	0.018357	0.059048	0.826497	1356	3	0.763
PGM1	4	0.40349	0.55403	1	10346	1	0.74909	0.018364	0.059069	0.826497	1357	2	0.74909
POLR3C	3	0.97274	0.97289	1	18347	0	2.6852	0.023245	0.059487	0.83069	1584	3	2.6852
ERAS	4	0.53089	0.66164	1	12313	1	1.2446	0.0185	0.059489	0.83069	1358	3	1.2446
OSBPL7	4	0.98149	0.98152	1	18548	0	0.67387	0.018513	0.059525	0.83069	1359	4	0.67387
KDSR	4	0.98147	0.9815	1	18547	0	0.70801	0.018529	0.059567	0.83069	1360	4	0.70801
MOSPD3	4	0.31425	0.4681	1	8777	1	0.72387	0.018535	0.059586	0.83069	1361	2	0.72387
LOC100289561	4	0.11359	0.24035	0.985014	4625	1	0.46252	0.018559	0.05966	0.831102	1362	2	0.46252
LRRC10B	4	0.43043	0.58008	1	10820	1	0.89268	0.018627	0.059864	0.83239	1363	3	0.89268
T	4	0.98136	0.98139	1	18546	0	0.62528	0.01864	0.059897	0.83239	1364	4	0.62528
SLC45A3	4	0.98135	0.98138	1	18545	0	0.27395	0.018651	0.059936	0.83239	1365	4	0.27395
FAU	4	0.60923	0.69563	1	12976	1	1.4416	0.018663	0.059967	0.83239	1367	3	1.4416
AGRN	4	0.39058	0.5415	1	10147	1	0.78636	0.018675	0.059997	0.83239	1368	3	0.78636
HNF4A	4	0.88749	0.88716	1	16608	0	0.89374	0.018695	0.060054	0.83239	1369	3	0.89374
RPAIN	4	0.13342	0.27387	0.986692	5278	2	-1.6695	0.018697	0.060059	0.83239	1370	2	-1.6695
PRIM1	4	0.78904	0.79909	1	14907	1	1.2907	0.018711	0.0601	0.83239	1371	3	1.2907
LDLRAP1	4	0.38625	0.53732	1	10068	2	0.56569	0.018762	0.06024	0.833061	1372	2	0.56569
BANP	4	0.11369	0.24052	0.985014	4630	2	-2.9007	0.018767	0.060251	0.833061	1373	1	-2.9007
PUF60	4	0.24635	0.40345	1	7645	1	1.2979	0.018779	0.06028	0.833061	1374	3	1.2979
TBX20	4	0.98119	0.98122	1	18544	0	0.70442	0.018811	0.060389	0.833969	1375	4	0.70442
LDHAL6A	3	0.97635	0.97652	1	18427	0	0.98615	0.023654	0.06044	0.834067	1598	3	0.98615
METTL4	4	0.98112	0.98115	1	18543	0	0.65845	0.018875	0.060572	0.83408	1376	4	0.65845
KIF15	4	0.94941	0.94936	1	17857	0	0.9593	0.018876	0.060574	0.83408	1377	3	0.9593
CLPTM1L	4	0.76167	0.77992	1	14543	1	0.9358	0.01888	0.060588	0.83408	1378	3	0.9358
LRRC46	4	0.9811	0.98112	1	18542	0	0.33145	0.018902	0.060651	0.83408	1379	4	0.33145
MED16	4	0.9811	0.98112	1	18541	0	0.92759	0.018905	0.060659	0.83408	1380	4	0.92759
MAP7D1	4	0.78309	0.79478	1	14823	1	0.78726	0.018967	0.06085	0.835926	1382	3	0.78726
SNAPC5	4	0.13485	0.27632	0.98696	5324	1	1.0058	0.018977	0.06088	0.835926	1383	3	1.0058
ELANE	4	0.49347	0.64071	1	11920	2	0.53947	0.019024	0.061021	0.83673	1384	2	0.53947
CEP135	4	0.89447	0.89416	1	16772	0	0.52773	0.019027	0.061027	0.83673	1385	2	0.52773
ADCY4	4	0.35514	0.50736	1	9527	1	1.0432	0.019066	0.06114	0.836956	1386	3	1.0432
OR2A1	4	0.98093	0.98096	1	18538	0	0.45549	0.019075	0.061167	0.836956	1387	4	0.45549
HIST1H2AH	4	0.79171	0.80104	1	14954	1	0.097839	0.019079	0.06118	0.836956	1388	1	0.097839
PTCHD1	4	0.74315	0.76774	1	14324	1	0.69188	0.019091	0.061218	0.836956	1389	3	0.69188
CD22	4	0.44535	0.59439	1	11091	1	0.64565	0.019172	0.061459	0.839155	1390	2	0.64565
RRAD	4	0.65821	0.71944	1	13406	1	0.77874	0.019176	0.061467	0.839155	1391	3	0.77874
CPNE1	4	0.70207	0.74299	1	13865	1	0.76644	0.019197	0.061528	0.83939	1392	3	0.76644
FERMT2	4	0.86516	0.86475	1	16159	0	0.82573	0.019225	0.061611	0.839516	1393	3	0.82573
ANKRD20A4	4	0.26486	0.42107	1	7945	2	0.047598	0.019234	0.061643	0.839516	1394	2	0.047598
ZNF816	4	0.29968	0.45414	1	8546	1	0.64324	0.019257	0.061707	0.839516	1395	3	0.64324
TPR	4	0.98074	0.98077	1	18536	0	0.84438	0.019259	0.061713	0.839516	1396	4	0.84438
GNPDA1	4	0.78321	0.79487	1	14825	1	0.50261	0.01928	0.061768	0.839665	1397	2	0.50261
M6PR	4	0.98069	0.98074	1	18535	0	0.64854	0.019306	0.06185	0.83993	1398	4	0.64854
CNOT11	4	0.5269	0.66008	1	12282	1	0.98326	0.019323	0.061914	0.83993	1399	3	0.98326
BBS1	4	0.92202	0.92184	1	17304	0	0.95726	0.019329	0.061937	0.83993	1400	3	0.95726
CBWD3	4	0.65948	0.7201	1	13418	1	0.35656	0.019338	0.061963	0.83993	1401	2	0.35656
LIN9	4	0.98065	0.98068	1	18534	0	0.74791	0.019355	0.062011	0.839981	1402	4	0.74791
MYH7	4	0.97962	0.97968	1	18503	0	0.89883	0.019371	0.062061	0.840059	1403	4	0.89883
PTGES	4	0.054091	0.13326	0.958345	2643	1	0.0098679	0.01939	0.062124	0.840326	1404	1	0.0098679
CRTAM	4	0.86894	0.86851	1	16227	0	0.82363	0.019413	0.062194	0.840677	1405	3	0.82363
AKR1C4	4	0.98053	0.98057	1	18532	0	0.55513	0.019467	0.062338	0.841993	1406	4	0.55513
PALB2	4	0.98052	0.98055	1	18531	0	0.52224	0.019481	0.06238	0.841993	1407	4	0.52224
GGA1	4	0.67364	0.7275	1	13553	1	0.77527	0.019565	0.062599	0.844355	1408	3	0.77527
FOXP4	4	0.98039	0.98043	1	18529	0	0.29013	0.019613	0.062738	0.845637	1409	4	0.29013
CDC73	4	0.22744	0.38554	1	7319	1	1.0876	0.019639	0.062816	0.845782	1410	3	1.0876
OSTC	4	0.98034	0.98038	1	18528	0	1.3727	0.01966	0.06287	0.845782	1411	4	1.3727
PIDD1	4	0.83149	0.83286	1	15562	1	0.91519	0.019668	0.062882	0.845782	1412	3	0.91519
NRBP2	4	0.93221	0.93197	1	17513	0	0.84727	0.019718	0.063029	0.84633	1413	3	0.84727
AIF1L	4	0.98028	0.98033	1	18527	0	0.72849	0.019721	0.06304	0.84633	1414	4	0.72849
LY6H	4	0.97176	0.97172	1	18331	0	0.96128	0.019745	0.0631	0.84633	1415	3	0.96128
HOXB8	4	0.19807	0.35748	0.999149	6807	2	0.47043	0.019753	0.063129	0.84633	1416	2	0.47043
TPO	4	0.85817	0.85773	1	16028	1	0.63786	0.019759	0.063144	0.84633	1417	3	0.63786
CGB1	4	0.88716	0.88681	1	16603	0	1.0763	0.019838	0.063375	0.848622	1418	3	1.0763
MYEF2	4	0.13817	0.28182	0.987335	5430	2	0.01386	0.019858	0.063442	0.848622	1419	2	0.01386
OAS3	4	0.78084	0.79311	1	14790	1	0.76241	0.019888	0.06354	0.848622	1420	3	0.76241
CCR1	4	0.98011	0.98017	1	18523	0	0.64135	0.019891	0.063548	0.848622	1421	4	0.64135
CISD1	4	0.98008	0.98014	1	18522	0	0.88173	0.019922	0.063635	0.848622	1422	4	0.88173
RBMXL3	4	0.98005	0.98011	1	18521	0	0.40106	0.019953	0.063722	0.848622	1423	4	0.40106
ERI2	4	0.98003	0.98009	1	18519	0	0.32144	0.019975	0.063789	0.848622	1424	4	0.32144
UNC13B	4	0.98001	0.98008	1	18518	0	0.8714	0.019986	0.063818	0.848622	1425	4	0.8714
CEBPE	4	0.6429	0.71179	1	13268	1	0.83389	0.019988	0.063823	0.848622	1426	3	0.83389
TREM2	4	0.97999	0.98006	1	18517	0	0.49674	0.020009	0.063869	0.848622	1427	4	0.49674
QPRT	4	0.97998	0.98005	1	18516	0	0.52135	0.020017	0.063899	0.848622	1428	4	0.52135
MBTPS2	4	0.81036	0.81541	1	15246	1	1.4641	0.020022	0.063908	0.848622	1429	3	1.4641
ACSL4	4	0.97996	0.98002	1	18515	0	0.76321	0.020042	0.063969	0.848622	1430	4	0.76321
BEND7	4	0.97994	0.98	1	18514	0	0.736	0.020065	0.064038	0.848622	1431	4	0.736
TDP2	4	0.97562	0.97557	1	18418	0	0.86482	0.020068	0.064045	0.848622	1432	4	0.86482
TAF7	4	0.16859	0.32933	0.989778	6326	1	0.54499	0.020097	0.064147	0.848622	1433	2	0.54499
FOXRED1	4	0.9799	0.97996	1	18513	0	0.69945	0.020098	0.064148	0.848622	1434	4	0.69945
CCDC23	4	0.79523	0.80373	1	15006	1	0.84921	0.020101	0.064159	0.848622	1435	3	0.84921
ZFPL1	4	0.97989	0.97994	1	18512	0	0.56483	0.020113	0.064197	0.848622	1436	4	0.56483
CTU2	4	0.35116	0.50361	1	9444	1	1.393	0.020117	0.064211	0.848622	1437	3	1.393
JAKMIP1	4	0.97987	0.97993	1	18511	0	0.56605	0.020129	0.064247	0.848622	1438	4	0.56605
RPS9	2	0.34552	0.38426	1	9352	1	-0.82319	0.035438	0.064342	0.848819	1943	1	-0.82319
SNRNP35	4	0.86121	0.86073	1	16088	0	1.484	0.020177	0.064375	0.848819	1439	3	1.484
ACSM3	4	0.97908	0.97913	1	18492	0	0.73585	0.020185	0.064395	0.848819	1440	4	0.73585
GSDMB	4	0.97978	0.97985	1	18510	0	0.38267	0.020217	0.064484	0.849407	1441	4	0.38267
TMPRSS11B	4	0.94164	0.94156	1	17698	0	0.72858	0.020253	0.064589	0.849631	1442	3	0.72858
TUBA1A	4	0.17426	0.33482	0.993704	6410	2	-0.29874	0.020273	0.06465	0.849631	1443	2	-0.29874
SARM1	4	0.97973	0.97979	1	18508	0	0.63025	0.020274	0.064651	0.849631	1444	4	0.63025
ARMC6	4	0.88466	0.88424	1	16553	0	0.9173	0.020283	0.064679	0.849631	1445	3	0.9173
ARMCX4	4	0.9797	0.97976	1	18506	0	1.0552	0.020302	0.06473	0.849714	1447	4	1.0552
ZYX	4	0.97965	0.97972	1	18505	0	0.80966	0.020347	0.064865	0.850443	1448	4	0.80966
ST8SIA6	4	0.90171	0.90135	1	16922	0	0.81189	0.02035	0.064874	0.850443	1449	3	0.81189
CACNA1D	4	0.97963	0.97969	1	18504	0	0.55141	0.020367	0.06493	0.850593	1450	4	0.55141
TUBB8	3	0.97442	0.97459	1	18378	0	1.2126	0.025584	0.065049	0.851556	1670	3	1.2126
PRSS55	4	0.97958	0.97963	1	18502	0	0.47142	0.020424	0.065096	0.851597	1451	4	0.47142
RPS19	4	0.60669	0.69446	1	12952	1	1.4937	0.02046	0.065195	0.851623	1452	3	1.4937
REM2	4	0.81099	0.81591	1	15259	1	1.0113	0.020461	0.065199	0.851623	1453	3	1.0113
GOLGA6A	3	0.73582	0.7377	1	14240	1	0.063926	0.025695	0.065301	0.851623	1675	1	0.063926
APOBEC3H	4	0.97949	0.97953	1	18499	0	0.53654	0.02051	0.06534	0.851623	1454	4	0.53654
PDGFB	4	0.94207	0.942	1	17707	0	1.1426	0.020519	0.065368	0.851623	1455	3	1.1426
PPAN-P2RY11	3	0.63778	0.65796	1	13217	1	1.3792	0.02574	0.0654	0.851623	1677	2	1.3792
TMEM213	4	0.87178	0.8714	1	16281	0	1.1396	0.020557	0.065471	0.851623	1456	3	1.1396
ZGLP1	4	0.88182	0.88137	1	16495	0	0.75099	0.020574	0.065531	0.851623	1457	3	0.75099
STX16	4	0.96097	0.96088	1	18090	0	0.8113	0.020578	0.065544	0.851623	1459	3	0.8113
PROZ	4	0.97942	0.97946	1	18498	0	0.65345	0.020578	0.065544	0.851623	1458	4	0.65345
CCDC42	4	0.70959	0.74729	1	13953	1	1.0172	0.020642	0.065722	0.852771	1460	3	1.0172
TET2	4	0.6801	0.73095	1	13618	1	0.87477	0.020651	0.065744	0.852771	1461	3	0.87477
OOEP	4	0.47092	0.61901	1	11519	1	1.0322	0.020668	0.065791	0.852771	1462	3	1.0322
SNX29	4	0.97136	0.97133	1	18325	0	0.95622	0.020674	0.065811	0.852771	1463	3	0.95622
SBDS	4	0.95178	0.95169	1	17907	0	1.0178	0.020711	0.065929	0.853491	1465	3	1.0178
CSNK1A1	4	0.16192	0.32038	0.989125	6149	2	-1.9201	0.02074	0.065997	0.853491	1466	2	-1.9201
AFF1	4	0.97926	0.97929	1	18495	0	0.34303	0.020742	0.066	0.853491	1467	4	0.34303
C19orf57	4	0.97923	0.97927	1	18494	0	0.34605	0.020774	0.066094	0.854126	1468	4	0.34605
UROD	4	0.41662	0.56667	1	10575	1	0.99351	0.020792	0.066143	0.854185	1469	2	0.99351
GDF3	4	0.20915	0.36808	0.999474	7001	2	-0.036149	0.020819	0.066211	0.854484	1470	2	-0.036149
LMBRD1	4	0.97252	0.97247	1	18342	0	0.86192	0.020843	0.066292	0.854793	1471	3	0.86192
KRTAP5-3	4	0.37827	0.52967	1	9934	1	0.77477	0.020886	0.066407	0.854793	1472	3	0.77477
SF3A3	4	0.057071	0.1388	0.958345	2760	2	-2.4303	0.020896	0.066432	0.854793	1474	1	-2.4303
LPIN2	4	0.76442	0.78176	1	14575	1	0.57932	0.020896	0.066432	0.854793	1473	2	0.57932
EFCAB6	4	0.9791	0.97914	1	18493	0	0.49884	0.020904	0.066459	0.854793	1475	4	0.49884
TRAF1	4	0.97907	0.97912	1	18491	0	0.66504	0.020927	0.066524	0.855064	1476	4	0.66504
HAND1	4	0.97902	0.97907	1	18490	0	0.54554	0.020982	0.066681	0.855616	1477	4	0.54554
KRTAP6-1	4	0.97901	0.97906	1	18489	0	0.42655	0.020985	0.066691	0.855616	1478	4	0.42655
MSGN1	4	0.54958	0.66931	1	12463	1	1.2423	0.021007	0.066763	0.855616	1479	3	1.2423
MON2	4	0.97899	0.97904	1	18488	0	0.53248	0.021011	0.066775	0.855616	1480	4	0.53248
DIMT1	4	0.46253	0.61093	1	11374	1	1.0772	0.021016	0.066791	0.855616	1481	2	1.0772
CYP4Z1	4	0.32503	0.47839	1	8975	1	0.54241	0.021059	0.066919	0.856674	1482	2	0.54241
CD46	4	0.9789	0.97894	1	18486	0	0.66413	0.021099	0.067041	0.857665	1483	4	0.66413
SNCB	4	0.97885	0.97889	1	18485	0	0.54432	0.021148	0.067204	0.859177	1484	4	0.54432
TCTN2	4	0.36749	0.5193	1	9755	1	0.7519	0.021188	0.067324	0.859791	1485	3	0.7519
TRANK1	4	0.62469	0.703	1	13096	1	1.0027	0.02121	0.067382	0.859791	1486	3	1.0027
FLOT1	4	0.65644	0.71852	1	13387	1	0.88536	0.021214	0.06739	0.859791	1487	3	0.88536
SAYSD1	4	0.075276	0.17254	0.964072	3410	1	0.90557	0.021231	0.067432	0.859791	1488	3	0.90557
IL17F	4	0.97873	0.97877	1	18482	0	0.53529	0.021269	0.067538	0.860242	1489	4	0.53529
RPS6KA3	4	0.6089	0.69547	1	12975	1	0.67106	0.021275	0.067557	0.860242	1490	3	0.67106
LEPR	4	0.96877	0.96872	1	18258	0	1.1406	0.02131	0.06765	0.860757	1491	3	1.1406
ITK	4	0.97868	0.97871	1	18480	0	0.55323	0.021321	0.067688	0.860757	1492	4	0.55323
HYAL1	4	0.97432	0.97425	1	18377	0	0.82797	0.021366	0.067813	0.861705	1493	3	0.82797
SLC4A1	4	0.79953	0.80701	1	15072	1	0.7717	0.021384	0.067853	0.861705	1494	3	0.7717
MCOLN1	4	0.97855	0.97859	1	18478	0	0.8099	0.021445	0.068029	0.862887	1495	4	0.8099
TAX1BP3	4	0.46998	0.61809	1	11498	2	0.40761	0.021448	0.068036	0.862887	1496	2	0.40761
TRA2B	4	0.9785	0.97854	1	18477	0	0.54801	0.021501	0.068192	0.863994	1497	4	0.54801
GPBP1L1	4	0.82092	0.82395	1	15400	1	1.0833	0.021508	0.068214	0.863994	1498	3	1.0833
SLC9A3	4	0.47818	0.62599	1	11651	1	0.83883	0.021585	0.068447	0.86502	1499	3	0.83883
RRP15	4	0.087174	0.19401	0.972059	3803	1	0.95689	0.021595	0.068479	0.86502	1500	2	0.95689
MRPS12	4	0.21976	0.37825	0.999876	7196	1	1.3968	0.021646	0.068626	0.86502	1502	3	1.3968
ZNF579	4	0.97834	0.97837	1	18476	0	0.28917	0.021665	0.068675	0.86502	1503	4	0.28917
RNMT	4	0.011362	0.037826	0.892632	785	3	-2.7952	0.021674	0.068702	0.86502	1504	1	-2.7952
CLINT1	4	0.97832	0.97836	1	18475	0	0.68784	0.021677	0.068709	0.86502	1505	4	0.68784
NEU2	4	0.63087	0.70595	1	13151	1	0.7381	0.021681	0.068729	0.86502	1506	3	0.7381
RAD51C	4	0.38248	0.53377	1	10001	1	0.55987	0.021717	0.06884	0.86502	1507	2	0.55987
HTR4	4	0.56849	0.67732	1	12618	1	0.94437	0.021726	0.06886	0.86502	1508	3	0.94437
L3MBTL2	4	0.97827	0.97831	1	18472	0	0.35205	0.021733	0.068879	0.86502	1509	4	0.35205
RNASEH2B	4	0.37319	0.52478	1	9855	1	0.84629	0.021735	0.068884	0.86502	1510	2	0.84629
KRTAP29-1	4	0.97826	0.9783	1	18471	0	0.46028	0.021739	0.068902	0.86502	1511	4	0.46028
RPS6KA4	4	0.54116	0.66579	1	12396	1	1.0231	0.021756	0.068951	0.86502	1512	3	1.0231
FDPS	4	0.47734	0.6252	1	11631	1	0.81493	0.021778	0.069017	0.86502	1513	2	0.81493
DLX6	4	0.40763	0.55802	1	10421	1	0.84534	0.021778	0.069019	0.86502	1514	3	0.84534
EGF	4	0.23727	0.39487	1	7496	1	0.95574	0.021787	0.069038	0.86502	1515	3	0.95574
MAP4K1	4	0.56652	0.67653	1	12605	1	0.71704	0.021809	0.069097	0.86502	1516	3	0.71704
C1QTNF9B-AS1	4	0.8465	0.84635	1	15823	1	1.0068	0.021813	0.069109	0.86502	1517	3	1.0068
PIGS	4	0.90207	0.9017	1	16930	0	0.20633	0.02183	0.069155	0.865031	1518	1	0.20633
CSMD3	4	0.87441	0.87398	1	16351	0	0.74092	0.021853	0.069217	0.865229	1519	3	0.74092
MED22	4	0.94234	0.94227	1	17717	0	0.80852	0.021882	0.069283	0.865499	1520	3	0.80852
OR2T1	4	0.46768	0.61589	1	11465	2	0.31648	0.021936	0.069439	0.866401	1521	2	0.31648
PTBP1	4	0.97805	0.97809	1	18468	0	0.3151	0.021952	0.069489	0.866401	1522	4	0.3151
C3orf80	4	0.97805	0.97809	1	18467	0	0.39075	0.021955	0.069493	0.866401	1523	4	0.39075
NBAS	3	0.96914	0.96933	1	18266	0	1.509	0.027521	0.069554	0.866401	1726	3	1.509
COPS6	4	0.0044485	0.01561	0.861117	339	3	-7.4996	0.021985	0.069582	0.866401	1524	1	-7.4996
DAG1	4	0.97798	0.97803	1	18466	0	0.39549	0.022015	0.069671	0.866745	1525	4	0.39549
PSMB4	4	0.3398	0.49261	1	9246	2	-1.2718	0.022037	0.069736	0.866745	1526	1	-1.2718
MED25	4	0.97374	0.97367	1	18369	0	1.2229	0.022041	0.069746	0.866745	1527	3	1.2229
TANC2	4	0.89131	0.89099	1	16699	0	1.0163	0.022129	0.070008	0.868589	1528	3	1.0163
PCDHB9	4	0.46094	0.6094	1	11344	1	0.74791	0.022138	0.070034	0.868589	1529	3	0.74791
HSPH1	4	0.97785	0.97789	1	18464	0	0.38599	0.022151	0.070068	0.868589	1530	4	0.38599
SMAD4	4	0.94489	0.94476	1	17772	0	1.3368	0.022164	0.070109	0.868589	1531	3	1.3368
TMEM9	4	0.56914	0.6776	1	12622	1	0.80613	0.022168	0.070122	0.868589	1532	3	0.80613
PARN	4	0.13457	0.27584	0.986936	5315	1	1.1165	0.022193	0.070194	0.868682	1533	3	1.1165
ZFP28	4	0.9778	0.97785	1	18463	0	0.55048	0.0222	0.07022	0.868682	1534	4	0.55048
CORO1A	4	0.97777	0.97782	1	18462	0	0.75768	0.022233	0.07032	0.869356	1535	4	0.75768
MPC1	4	0.59446	0.68889	1	12847	1	0.89275	0.022293	0.070493	0.870938	1536	3	0.89275
DNAAF5	4	0.95998	0.95989	1	18072	0	0.84181	0.022332	0.070611	0.871565	1537	3	0.84181
ORAI1	4	0.97766	0.97769	1	18461	0	0.36523	0.022342	0.070635	0.871565	1538	4	0.36523
MGLL	4	0.97762	0.97766	1	18460	0	0.75271	0.022376	0.070734	0.872223	1539	4	0.75271
NCOA3	4	0.92127	0.92107	1	17291	0	0.72457	0.022405	0.070815	0.872522	1540	3	0.72457
MVB12A	4	0.67498	0.7282	1	13563	1	0.55499	0.02242	0.07085	0.872522	1541	2	0.55499
SERPINA1	4	0.8275	0.82945	1	15493	1	1.0382	0.022468	0.070997	0.872943	1542	3	1.0382
ZC2HC1C	4	0.96951	0.96946	1	18281	0	0.71582	0.022472	0.071009	0.872943	1543	3	0.71582
ADAT2	4	0.96195	0.96185	1	18115	0	0.75757	0.022482	0.071034	0.872943	1544	3	0.75757
MYH3	4	0.97748	0.97751	1	18459	0	0.80533	0.02252	0.071143	0.872943	1545	4	0.80533
SUOX	4	0.76283	0.78073	1	14564	1	0.90593	0.022544	0.071208	0.872943	1546	3	0.90593
STAG2	4	0.97745	0.97747	1	18458	0	0.92591	0.022553	0.071236	0.872943	1547	4	0.92591
LRRC49	4	0.97744	0.97747	1	18457	0	0.89867	0.022559	0.071252	0.872943	1548	4	0.89867
NECAB2	4	0.97743	0.97745	1	18456	0	0.48699	0.022575	0.071297	0.872943	1549	4	0.48699
CCDC69	4	0.83788	0.83843	1	15672	1	0.79807	0.022597	0.071379	0.872943	1550	3	0.79807
THBS4	4	0.9774	0.97743	1	18455	0	0.57158	0.022602	0.071394	0.872943	1551	4	0.57158
RCOR2	4	0.25332	0.41013	1	7760	1	0.60737	0.022615	0.071423	0.872943	1552	2	0.60737
AFTPH	4	0.12677	0.26265	0.985014	5070	2	0.15031	0.022642	0.071501	0.872943	1553	2	0.15031
TGM2	4	0.97735	0.97739	1	18453	0	0.56958	0.022646	0.07151	0.872943	1554	4	0.56958
RBKS	4	0.97734	0.97737	1	18452	0	0.73364	0.022661	0.071545	0.872943	1555	4	0.73364
IFNL2	4	0.35407	0.50637	1	9510	2	0.54552	0.022677	0.071592	0.872943	1556	2	0.54552
SRSF1	4	0.080674	0.18238	0.967688	3588	2	-3.3367	0.022711	0.071681	0.872943	1557	1	-3.3367
CNBD1	4	0.94991	0.94984	1	17866	0	0.97904	0.022716	0.071691	0.872943	1558	3	0.97904
KANSL1	4	0.95918	0.9591	1	18057	0	1.6645	0.02272	0.071706	0.872943	1559	3	1.6645
AGRP	4	0.97725	0.97728	1	18448	0	0.43285	0.022753	0.071803	0.873136	1560	4	0.43285
NUDT11	4	0.97724	0.97728	1	18447	0	0.66949	0.022757	0.071813	0.873136	1561	4	0.66949
YIF1B	4	0.92106	0.92086	1	17287	0	0.91364	0.022784	0.071892	0.873173	1562	3	0.91364
TRPV3	4	0.0040379	0.014237	0.86003	313	3	-1.8047	0.022815	0.071991	0.873173	1563	1	-1.8047
PPDPF	4	0.97718	0.97722	1	18446	0	0.28904	0.022825	0.07202	0.873173	1564	4	0.28904
IFT43	4	0.7262	0.75719	1	14128	1	0.78129	0.022829	0.072037	0.873173	1565	3	0.78129
GPR160	4	0.66973	0.7254	1	13510	1	0.76011	0.022838	0.072056	0.873173	1566	3	0.76011
C6orf99	4	0.81238	0.81706	1	15275	1	0.70699	0.022852	0.072091	0.873173	1567	3	0.70699
GNAT3	4	0.6208	0.70114	1	13062	1	0.85139	0.022893	0.072204	0.873999	1568	3	0.85139
DCP2	4	0.97709	0.97713	1	18445	0	0.34142	0.022908	0.072254	0.874047	1569	4	0.34142
USP49	4	0.56613	0.67636	1	12601	1	1.1312	0.022945	0.072353	0.874464	1570	3	1.1312
LRRC56	4	0.97704	0.97707	1	18442	0	0.4222	0.022961	0.0724	0.874464	1571	4	0.4222
GEMIN4	4	0.47565	0.6236	1	11602	1	1.1946	0.022988	0.072481	0.874464	1573	3	1.1946
PDPR	4	0.97701	0.97704	1	18441	0	0.34229	0.022992	0.07249	0.874464	1574	4	0.34229
CD81	4	0.79831	0.80611	1	15050	1	0.91603	0.023002	0.072517	0.874464	1575	3	0.91603
CLEC6A	4	0.32645	0.47975	1	9004	2	0.43765	0.02307	0.072705	0.875273	1576	2	0.43765
TGM1	4	0.63365	0.70729	1	13188	1	0.47231	0.023088	0.072754	0.875273	1577	2	0.47231
PRM3	4	0.26845	0.42444	1	8011	1	0.70286	0.023102	0.072795	0.875273	1578	3	0.70286
MTRNR2L6	4	0.97689	0.9769	1	18440	0	0.4625	0.023111	0.07282	0.875273	1579	4	0.4625
NR2F6	4	0.56647	0.67651	1	12604	1	0.89805	0.023112	0.072824	0.875273	1580	3	0.89805
ABHD6	4	0.97688	0.97688	1	18439	0	0.35724	0.023123	0.072859	0.875273	1581	4	0.35724
POLD2	3	0.11682	0.21319	0.975268	4742	2	-4.3187	0.028995	0.073005	0.876219	1764	1	-4.3187
RNF113A	4	0.086386	0.19264	0.972059	3771	2	0.20837	0.023177	0.07303	0.876219	1582	2	0.20837
FAM131C	4	0.11217	0.23794	0.985014	4588	1	0.98441	0.023212	0.073142	0.877017	1583	3	0.98441
SERPINB7	4	0.97667	0.97667	1	18437	0	0.67093	0.02333	0.073462	0.87995	1585	4	0.67093
ABCG4	4	0.97666	0.97666	1	18436	0	0.38474	0.023337	0.073479	0.87995	1586	4	0.38474
RAB26	4	0.97661	0.97661	1	18434	0	0.35499	0.023387	0.073635	0.880469	1587	4	0.35499
IFNA1	4	0.60239	0.69252	1	12910	1	0.62195	0.023403	0.07368	0.880469	1588	2	0.62195
BRD1	4	0.97658	0.97658	1	18433	0	0.43469	0.023418	0.073715	0.880469	1589	4	0.43469
NOP56	4	0.30856	0.46262	1	8676	2	-1.2191	0.023436	0.073766	0.880469	1590	2	-1.2191
OR10A3	4	0.97655	0.97654	1	18432	0	0.55974	0.023453	0.073809	0.880469	1591	4	0.55974
TRIML2	4	0.97654	0.97654	1	18431	0	0.36397	0.023456	0.073817	0.880469	1592	4	0.36397
ORC5	3	0.97065	0.9708	1	18315	0	0.67769	0.029349	0.073845	0.880469	1773	3	0.67769
WIF1	4	0.97645	0.97643	1	18429	0	0.61213	0.023554	0.074114	0.883136	1594	4	0.61213
RPA2	4	0.20515	0.36422	0.999149	6933	1	-0.26829	0.023592	0.074221	0.883856	1595	1	-0.26829
CCDC59	4	0.82247	0.82524	1	15426	1	1.374	0.023641	0.074368	0.884586	1596	3	1.374
VPS54	4	0.44508	0.59413	1	11082	1	-0.13832	0.023643	0.074375	0.884586	1597	1	-0.13832
GPR78	4	0.88946	0.88912	1	16648	0	0.24812	0.023695	0.074531	0.885431	1599	1	0.24812
ALG11	3	0.29417	0.4299	1	8444	1	1.0888	0.029654	0.074539	0.885431	1781	2	1.0888
POC5	4	0.70917	0.74705	1	13948	1	0.91109	0.023776	0.074752	0.887409	1600	3	0.91109
SYMPK	4	0.51961	0.65718	1	12229	1	1.0805	0.023811	0.074841	0.887915	1601	2	1.0805
DYNAP	4	0.96022	0.96012	1	18076	0	0.97787	0.023838	0.074918	0.888142	1602	3	0.97787
ATP9A	4	0.97614	0.97612	1	18426	0	0.73399	0.023857	0.074976	0.888142	1603	4	0.73399
NME8	4	0.97613	0.97611	1	18425	0	0.46929	0.023867	0.074999	0.888142	1604	4	0.46929
RAET1G	4	0.74749	0.77058	1	14373	1	0.80414	0.023907	0.075115	0.888965	1605	3	0.80414
CCDC120	4	0.97604	0.97603	1	18424	0	0.3677	0.023956	0.075263	0.890161	1606	4	0.3677
TBCB	4	0.81264	0.81726	1	15280	1	0.86719	0.024029	0.075466	0.891141	1607	2	0.86719
EHMT2	4	0.91141	0.9112	1	17095	0	0.53289	0.024038	0.075492	0.891141	1608	2	0.53289
MMGT1	4	0.9	0.89965	1	16883	0	1.0444	0.024047	0.07552	0.891141	1609	3	1.0444
POU5F1	4	0.11842	0.24849	0.985014	4794	2	0.34625	0.024058	0.075554	0.891141	1610	2	0.34625
GAL3ST1	4	0.97593	0.97591	1	18423	0	0.86473	0.024066	0.075579	0.891141	1611	4	0.86473
SNRNP200	4	0.094189	0.20655	0.972471	4034	3	-2.0612	0.024109	0.075694	0.891542	1612	1	-2.0612
DAP3	4	0.83924	0.83963	1	15695	1	1.2361	0.024121	0.075728	0.891542	1613	3	1.2361
TENM4	4	0.55947	0.67347	1	12548	1	0.39573	0.024157	0.075835	0.891542	1614	2	0.39573
CNTNAP3B	4	0.68935	0.73599	1	13718	1	0.17309	0.024161	0.075848	0.891542	1615	2	0.17309
VPS26B	4	0.97583	0.9758	1	18422	0	0.35089	0.024166	0.075861	0.891542	1616	4	0.35089
TMEM86B	4	0.82747	0.82943	1	15492	1	0.92324	0.024174	0.075893	0.891542	1617	3	0.92324
UTP15	3	0.027591	0.069722	0.933175	1638	2	-7.1877	0.030274	0.07595	0.891664	1798	1	-7.1877
SLC20A1	4	0.97579	0.97575	1	18421	0	0.85184	0.024214	0.076005	0.891767	1618	4	0.85184
CD99	4	0.45118	0.59999	1	11175	2	0.34096	0.024285	0.076197	0.892388	1619	2	0.34096
PSMC1	4	0.84929	0.84898	1	15873	1	1.0904	0.024304	0.076244	0.892388	1620	3	1.0904
TAS2R30	4	0.97568	0.97563	1	18420	0	0.49996	0.024318	0.076275	0.892388	1621	4	0.49996
DSCC1	4	0.062993	0.14987	0.962678	2962	2	-0.10313	0.024368	0.076416	0.892388	1622	2	-0.10313
ZNF8	4	0.9756	0.97555	1	18417	0	0.62872	0.024399	0.076505	0.892388	1623	4	0.62872
HDAC7	4	0.50191	0.64881	1	12066	1	0.88278	0.0244	0.076508	0.892388	1624	3	0.88278
MED29	4	0.8092	0.81451	1	15226	1	0.69706	0.024405	0.07652	0.892388	1625	2	0.69706
FNDC7	4	0.75843	0.77769	1	14496	1	0.81889	0.024414	0.07655	0.892388	1626	2	0.81889
CRYZL1	4	0.97558	0.97554	1	18416	0	0.38513	0.024416	0.076552	0.892388	1627	4	0.38513
CLTB	4	0.97558	0.97553	1	18415	0	0.81844	0.024419	0.076559	0.892388	1628	4	0.81844
HIST3H3	4	0.36175	0.51376	1	9646	1	0.72817	0.024423	0.076575	0.892388	1629	2	0.72817
HOXA4	4	0.91701	0.91681	1	17209	0	0.7108	0.024451	0.076647	0.892388	1630	2	0.7108
BDP1	4	0.067971	0.15912	0.962678	3155	2	-0.26753	0.024472	0.076698	0.892388	1631	2	-0.26753
LOC100506422	4	0.97552	0.97547	1	18414	0	0.40673	0.024477	0.076712	0.892388	1632	4	0.40673
SLC15A5	4	0.97549	0.97543	1	18413	0	0.4947	0.02451	0.076806	0.892747	1633	4	0.4947
RHBDF1	4	0.2663	0.42244	1	7968	1	1.1688	0.024519	0.076836	0.892747	1634	3	1.1688
ZNF609	4	0.92936	0.92916	1	17453	0	0.84172	0.024552	0.076923	0.892842	1635	3	0.84172
STAT6	4	0.97539	0.97533	1	18411	0	0.50613	0.024608	0.077087	0.892842	1636	4	0.50613
PGLYRP2	4	0.97539	0.97533	1	18410	0	0.37682	0.024612	0.077093	0.892842	1637	4	0.37682
TMX2	4	0.87062	0.87021	1	16256	0	0.45101	0.024627	0.077144	0.892842	1638	3	0.45101
FAM189A2	4	0.52234	0.65828	1	12251	1	0.85221	0.024628	0.077146	0.892842	1640	3	0.85221
UST	4	0.97537	0.97531	1	18409	0	0.2695	0.024628	0.077146	0.892842	1639	4	0.2695
SIGMAR1	4	0.88018	0.87971	1	16470	0	0.68807	0.024638	0.077171	0.892842	1641	3	0.68807
WASF1	4	0.83761	0.83819	1	15669	1	0.85694	0.024681	0.077266	0.893392	1642	3	0.85694
ZBTB7B	4	0.14751	0.29711	0.989125	5710	2	0.20916	0.024709	0.077325	0.89354	1643	2	0.20916
TERF1	4	0.25877	0.41529	1	7853	2	0.68108	0.024746	0.077404	0.893673	1644	2	0.68108
NPM1	4	0.45682	0.60544	1	11260	1	0.99711	0.024776	0.077466	0.893673	1645	3	0.99711
SLC35B1	4	0.15234	0.30499	0.989125	5843	2	-0.94166	0.024782	0.077477	0.893673	1646	2	-0.94166
ERICH4	4	0.73547	0.76289	1	14234	1	0.83536	0.024871	0.077647	0.894977	1647	3	0.83536
PDLIM7	4	0.86398	0.86356	1	16137	0	1.231	0.024888	0.077684	0.894977	1648	3	1.231
PMEPA1	4	0.75754	0.77712	1	14488	1	0.93443	0.024941	0.077798	0.895	1650	3	0.93443
DHRSX	4	0.61812	0.69984	1	13043	1	0.82855	0.024953	0.077831	0.895	1651	3	0.82855
CENPN	4	0.32218	0.47561	1	8927	1	0.37342	0.024989	0.077893	0.895	1652	2	0.37342
KRAS	4	0.59366	0.68852	1	12840	1	0.9087	0.025015	0.077946	0.895	1653	3	0.9087
RP1	4	0.16728	0.3281	0.989778	6301	2	0.46643	0.025024	0.077965	0.895	1654	2	0.46643
SYP	4	0.61506	0.6984	1	13017	1	0.54515	0.025035	0.077988	0.895	1655	3	0.54515
CCDC86	4	0.95791	0.95787	1	18022	0	1.2173	0.025071	0.078052	0.895	1656	3	1.2173
C16orf71	4	0.90914	0.9089	1	17059	0	0.63643	0.025073	0.07806	0.895	1657	3	0.63643
IKBKAP	3	0.91131	0.91141	1	17093	0	0.35717	0.031242	0.078158	0.895231	1824	1	0.35717
RNF14	4	0.73708	0.76387	1	14260	1	0.71488	0.02515	0.078226	0.895231	1658	3	0.71488
CD2BP2	4	0.41619	0.56624	1	10563	2	0.46966	0.025173	0.078268	0.895231	1659	2	0.46966
TNFRSF12A	4	0.77972	0.79233	1	14775	1	0.82066	0.025183	0.078288	0.895231	1660	3	0.82066
NAA50	4	0.20766	0.36667	0.999474	6974	2	-1.6671	0.025196	0.078315	0.895231	1661	2	-1.6671
DACT1	4	0.89255	0.89221	1	16727	0	0.78702	0.025227	0.078372	0.895347	1662	3	0.78702
MRPL55	4	0.81316	0.81768	1	15291	1	0.86769	0.025305	0.078531	0.896294	1663	3	0.86769
ASCC2	4	0.95866	0.95861	1	18048	0	1.0505	0.025314	0.078548	0.896294	1664	3	1.0505
RPL35A	4	0.43501	0.58445	1	10896	2	0.74875	0.025351	0.078622	0.896604	1665	2	0.74875
SYT12	4	0.97069	0.97063	1	18317	0	1.1337	0.025411	0.078739	0.897398	1666	3	1.1337
MUM1	4	0.97509	0.97504	1	18398	0	0.8185	0.025436	0.078787	0.897406	1668	3	0.8185
ARPC5	4	0.21	0.3689	0.999474	7014	1	1.1426	0.0255	0.078914	0.898322	1669	3	1.1426
MRPS7	4	0.21965	0.37816	0.999876	7193	1	0.88173	0.025591	0.079089	0.899346	1671	3	0.88173
SARDH	4	0.95351	0.9534	1	17938	0	1.107	0.025604	0.079112	0.899346	1672	3	1.107
UQCRQ	4	0.21676	0.37541	0.999474	7123	1	0.58253	0.025623	0.079147	0.899346	1673	2	0.58253
IQCJ-SCHIP1	4	0.94627	0.94621	1	17802	0	0.72844	0.02564	0.079192	0.899346	1674	3	0.72844
WRB	4	0.29145	0.44634	1	8393	1	1.1447	0.025713	0.079335	0.900434	1676	2	1.1447
WDR7	4	0.80919	0.81449	1	15225	1	0.85338	0.025773	0.079456	0.900753	1678	3	0.85338
SLC9A7	4	0.9524	0.95228	1	17919	0	0.68931	0.025791	0.079493	0.900753	1679	3	0.68931
DENND1A	4	0.95096	0.95087	1	17893	0	0.82255	0.025806	0.079528	0.900753	1680	3	0.82255
SLC16A10	4	0.34176	0.49453	1	9283	2	-0.45745	0.025816	0.079552	0.900753	1681	1	-0.45745
ENSA	4	0.098104	0.21346	0.975733	4157	2	0.3122	0.025886	0.079688	0.901432	1682	2	0.3122
ATHL1	4	0.29705	0.4516	1	8502	1	0.84166	0.025914	0.079748	0.901432	1683	3	0.84166
TBCC	4	0.16907	0.32981	0.989778	6337	1	1.8163	0.02592	0.07976	0.901432	1684	3	1.8163
2020-03-04	4	0.46422	0.61257	1	11404	1	0.70771	0.025939	0.0798	0.901432	1685	3	0.70771
SIRT6	4	0.90222	0.90186	1	16934	0	0.87261	0.025998	0.079912	0.901887	1686	3	0.87261
TPM4	4	0.12328	0.25679	0.985014	4954	3	-0.48065	0.026023	0.07996	0.901887	1687	1	-0.48065
C14orf119	4	0.50459	0.65139	1	12113	1	0.92948	0.026037	0.079982	0.901887	1688	3	0.92948
SYNGR4	4	0.87788	0.87744	1	16422	0	0.5749	0.026155	0.080206	0.903235	1689	3	0.5749
TNFSF13	4	0.037702	0.10166	0.939706	2047	2	-0.47973	0.026199	0.080287	0.903235	1690	2	-0.47973
NUTM2G	4	0.96095	0.96086	1	18089	0	0.69791	0.0262	0.080291	0.903235	1691	3	0.69791
GAN	4	0.27605	0.43172	1	8148	1	0.84109	0.026249	0.080398	0.903235	1692	3	0.84109
SAP30BP	4	0.13426	0.27533	0.986692	5304	1	1.0716	0.026259	0.080414	0.903235	1693	3	1.0716
RPP30	4	0.54549	0.66761	1	12428	1	1.0764	0.026269	0.080429	0.903235	1694	3	1.0764
TREX2	4	0.8758	0.87536	1	16379	0	0.28776	0.026282	0.080458	0.903235	1695	2	0.28776
TPPP	4	0.60712	0.69467	1	12955	1	0.66966	0.026294	0.08048	0.903235	1696	3	0.66966
HEATR1	4	0.2854	0.44059	1	8298	1	1.1683	0.026341	0.080576	0.903235	1697	3	1.1683
PCDHGA7	4	0.29884	0.45332	1	8530	2	0.4684	0.026351	0.080596	0.903235	1698	2	0.4684
MEGF6	4	0.44015	0.58938	1	10998	1	0.78134	0.026373	0.080641	0.903235	1699	3	0.78134
RABGEF1	4	0.39281	0.54365	1	10177	2	0.60965	0.026427	0.080746	0.903235	1700	2	0.60965
FAM98C	4	0.10752	0.22987	0.98403	4439	3	-1.0314	0.026437	0.080761	0.903235	1701	1	-1.0314
CD99L2	4	0.91633	0.91612	1	17192	0	0.84708	0.026438	0.080763	0.903235	1702	3	0.84708
WNT10B	4	0.62355	0.70246	1	13088	1	0.10876	0.026488	0.080862	0.903535	1703	2	0.10876
CACNG3	4	0.40435	0.55481	1	10358	1	0.86014	0.026508	0.080889	0.903535	1704	3	0.86014
PPARGC1B	4	0.90479	0.90446	1	16980	0	0.70035	0.026552	0.080988	0.903535	1705	3	0.70035
P4HA2	4	0.94784	0.94779	1	17835	0	0.52938	0.026562	0.081007	0.903535	1706	3	0.52938
RAD51	4	0.59735	0.6902	1	12873	1	1.5617	0.026572	0.081027	0.903535	1707	3	1.5617
METTL7B	4	0.96496	0.96492	1	18177	0	0.90496	0.026599	0.081077	0.903535	1708	3	0.90496
LEMD2	4	0.81303	0.81757	1	15287	1	0.92366	0.026642	0.081171	0.903535	1709	3	0.92366
C19orf24	4	0.13809	0.28168	0.987335	5424	2	-0.15379	0.026646	0.081181	0.903535	1710	2	-0.15379
DNMT3A	4	0.3972	0.54792	1	10253	1	0.91132	0.026667	0.081216	0.903535	1711	3	0.91132
TMEM258	4	0.40464	0.55508	1	10362	1	1.2265	0.026723	0.081334	0.904322	1712	3	1.2265
MED9	4	0.81766	0.82126	1	15356	1	0.72165	0.026838	0.08155	0.905906	1713	3	0.72165
TOP2A	4	0.14267	0.28921	0.988021	5562	2	-1.8236	0.02685	0.081571	0.905906	1714	2	-1.8236
TLN1	4	0.43877	0.58803	1	10963	1	1.2026	0.026888	0.08165	0.90626	1715	3	1.2026
SARNP	4	0.85711	0.85666	1	16006	1	1.0395	0.026972	0.081812	0.907532	1716	3	1.0395
APOBEC3B	4	0.97262	0.97257	1	18346	0	0.77609	0.027019	0.081898	0.907959	1717	3	0.77609
PHAX	4	0.12977	0.26774	0.986692	5157	2	-2.5703	0.027057	0.081972	0.908248	1718	1	-2.5703
TMEM43	4	0.85617	0.85569	1	15986	1	0.68144	0.027117	0.082085	0.908972	1719	3	0.68144
UPF3A	4	0.94452	0.94442	1	17762	0	0.87538	0.027146	0.082155	0.909043	1720	3	0.87538
SNIP1	4	0.86418	0.86376	1	16141	0	0.29729	0.02716	0.082186	0.909043	1721	2	0.29729
HMGA2	4	0.2298	0.38781	1	7364	1	0.78738	0.027204	0.082275	0.909502	1722	2	0.78738
EPGN	4	0.018722	0.060127	0.922389	1235	2	-0.4636	0.027281	0.082438	0.910774	1723	2	-0.4636
CCT8	4	0.80821	0.81371	1	15203	1	0.13384	0.027366	0.082606	0.911614	1724	1	0.13384
TNFAIP8L2-SCNM1	4	0.18552	0.34557	0.998217	6588	2	0.1796	0.027368	0.08261	0.911614	1725	2	0.1796
SMARCE1	4	0.46978	0.6179	1	11496	1	0.46475	0.027573	0.083014	0.915319	1727	3	0.46475
AKT2	3	0.96659	0.96681	1	18215	0	0.8451	0.03341	0.083041	0.915319	1886	3	0.8451
NUP37	4	0.5022	0.64908	1	12071	2	-0.032358	0.027676	0.083226	0.916723	1728	1	-0.032358
C10orf131	4	0.35402	0.50633	1	9509	2	0.45267	0.027698	0.083264	0.916723	1729	2	0.45267
GDF5	4	0.97173	0.97169	1	18330	0	1.0734	0.027771	0.083398	0.91694	1730	3	1.0734
CXXC1	4	0.89022	0.8899	1	16669	0	0.52897	0.027776	0.08341	0.91694	1731	3	0.52897
SAXO1	4	0.73559	0.76296	1	14236	1	0.87609	0.027785	0.083428	0.91694	1732	3	0.87609
NUBP1	4	0.54736	0.66837	1	12443	1	1.0309	0.027824	0.083507	0.917137	1734	2	1.0309
DNAJC9	4	0.0060478	0.020975	0.877516	455	2	-3.3735	0.027863	0.083591	0.917137	1735	2	-3.3735
RPL31	4	0.52178	0.65805	1	12246	1	1.9183	0.027863	0.083591	0.917137	1736	3	1.9183
BABAM1	4	0.32605	0.47937	1	8996	1	1.061	0.027893	0.083638	0.917137	1737	2	1.061
USP17L28	4	0.42794	0.57764	1	10772	2	-0.1471	0.027934	0.083718	0.917485	1738	2	-0.1471
SCGB1C2	4	0.24105	0.39841	1	7563	1	0.65659	0.028029	0.083906	0.917578	1739	2	0.65659
MYL4	4	0.03714	0.10055	0.939706	2029	1	0.69817	0.028033	0.083911	0.917578	1740	3	0.69817
SUV420H1	4	0.057929	0.1404	0.958389	2795	2	-0.53761	0.028037	0.083915	0.917578	1741	1	-0.53761
RHBDD3	4	0.78796	0.79829	1	14891	1	0.7541	0.028039	0.083918	0.917578	1742	3	0.7541
TADA2A	4	0.93672	0.93664	1	17598	0	0.91265	0.02809	0.084013	0.918089	1743	3	0.91265
TIAL1	4	0.9451	0.94498	1	17777	0	0.63063	0.028157	0.084131	0.918561	1744	2	0.63063
SMIM1	4	0.15863	0.3151	0.989125	6042	2	0.56733	0.028166	0.084152	0.918561	1745	2	0.56733
NUP155	4	0.30191	0.45629	1	8583	2	-1.0302	0.028192	0.084202	0.91858	1746	2	-1.0302
FBXO27	4	0.50349	0.65032	1	12099	2	0.32674	0.028255	0.084316	0.919058	1747	2	0.32674
PAF1	3	0.18083	0.29339	0.989101	6503	1	0.35638	0.033988	0.084361	0.919058	1902	2	0.35638
RPL9	4	0.52178	0.65805	1	12247	1	-0.1088	0.028296	0.084392	0.919058	1748	2	-0.1088
TUBA3C	4	0.6031	0.69285	1	12916	1	0.89636	0.028318	0.084438	0.919058	1749	3	0.89636
PGM5	4	0.94671	0.94667	1	17811	0	0.83999	0.028422	0.08467	0.920232	1750	3	0.83999
HAPLN1	4	0.68394	0.73306	1	13661	1	0.92119	0.028437	0.084698	0.920232	1751	3	0.92119
ITPKA	4	0.96931	0.96925	1	18272	0	0.67935	0.028458	0.084733	0.920232	1752	3	0.67935
CCDC9	4	0.92324	0.9231	1	17334	0	0.85205	0.028461	0.084739	0.920232	1753	3	0.85205
CTSC	4	0.95647	0.9564	1	18003	0	0.85586	0.028502	0.084809	0.920474	1754	3	0.85586
SCO2	4	0.63484	0.70783	1	13200	1	0.91318	0.02855	0.084907	0.92102	1755	3	0.91318
MAGOHB	4	0.33512	0.48806	1	9158	1	1.2926	0.028649	0.085123	0.922799	1756	3	1.2926
BSND	4	0.16558	0.32619	0.989778	6261	1	1.0617	0.028668	0.085168	0.922799	1757	3	1.0617
GPX5	4	0.87697	0.87654	1	16403	0	0.66036	0.028698	0.085226	0.922904	1758	3	0.66036
RSPH10B	4	0.92353	0.92339	1	17343	0	0.13604	0.02876	0.085352	0.923744	1759	1	0.13604
SRRM5	4	0.9679	0.96786	1	18239	0	0.64448	0.028855	0.08554	0.925255	1760	3	0.64448
ARMC12	4	0.16131	0.3194	0.989125	6133	1	0.67279	0.028945	0.085713	0.926008	1761	3	0.67279
EIF3B	4	0.67475	0.72808	1	13560	1	0.44108	0.028966	0.085755	0.926008	1762	2	0.44108
MAGEA2	4	0.97517	0.97512	1	18403	0	0.76302	0.028971	0.085763	0.926008	1763	3	0.76302
PLTP	4	0.75803	0.77744	1	14491	1	0.85518	0.029005	0.08583	0.926008	1765	3	0.85518
ECHDC2	4	0.45081	0.59964	1	11167	2	0.37317	0.029015	0.085852	0.926008	1766	2	0.37317
EXOSC4	4	0.39045	0.54138	1	10142	1	0.83634	0.029069	0.085954	0.926153	1767	3	0.83634
GRIP2	4	0.097177	0.21187	0.974784	4131	2	0.38554	0.029075	0.085962	0.926153	1768	2	0.38554
BYSL	4	0.95841	0.95836	1	18040	0	1.2814	0.029171	0.086158	0.926901	1769	3	1.2814
CCDC130	4	0.016608	0.053878	0.918603	1116	1	0.15428	0.029172	0.086159	0.926901	1770	2	0.15428
RAC3	4	0.6153	0.69851	1	13018	1	0.77686	0.029182	0.086177	0.926901	1771	3	0.77686
AATF	4	0.14059	0.28581	0.988021	5496	1	0.63361	0.029224	0.086265	0.927321	1772	3	0.63361
XAB2	4	0.9166	0.91641	1	17197	0	1.1804	0.029423	0.08664	0.930384	1774	3	1.1804
TADA3	4	0.81184	0.81661	1	15266	1	0.081928	0.02943	0.086647	0.930384	1775	1	0.081928
C7orf65	4	0.67536	0.7284	1	13567	1	0.70096	0.02949	0.086762	0.931096	1776	3	0.70096
PP2D1	4	0.88966	0.88932	1	16653	0	0.76629	0.029544	0.086879	0.931639	1777	2	0.76629
TRIM47	4	0.77869	0.79159	1	14757	1	0.71572	0.029569	0.086928	0.931639	1778	3	0.71572
P2RY6	4	0.59527	0.68925	1	12858	1	0.55737	0.029594	0.086974	0.931639	1779	2	0.55737
HIST1H2BK	4	0.93545	0.93533	1	17575	0	1.1618	0.029612	0.087008	0.931639	1780	3	1.1618
MCMBP	4	0.96934	0.96928	1	18274	0	1.4185	0.029714	0.087225	0.932921	1782	3	1.4185
RQCD1	4	0.88076	0.88027	1	16479	0	0.67993	0.029719	0.08724	0.932921	1783	3	0.67993
BCCIP	4	0.56203	0.67462	1	12564	1	1.056	0.029739	0.087274	0.932921	1784	2	1.056
SPATC1L	4	0.93282	0.93261	1	17522	0	0.89279	0.02981	0.087419	0.932921	1785	3	0.89279
LSM2	3	0.49703	0.56548	1	11982	1	1.5424	0.035334	0.087427	0.932921	1941	2	1.5424
SSPO	4	0.08471	0.18966	0.972059	3715	1	0.54527	0.029842	0.087473	0.932921	1786	3	0.54527
C19orf71	4	0.96161	0.96152	1	18110	0	0.75863	0.029858	0.087504	0.932921	1787	3	0.75863
NMNAT1	4	0.58506	0.68459	1	12765	1	0.83966	0.029865	0.087518	0.932921	1788	3	0.83966
SLBP	4	0.7478	0.77077	1	14378	1	1.0624	0.029912	0.087619	0.933477	1789	3	1.0624
SLC22A17	4	0.92552	0.92531	1	17380	0	0.77508	0.029945	0.087675	0.933553	1790	2	0.77508
FADS2	4	0.85414	0.8537	1	15948	1	0.67784	0.029985	0.087757	0.933745	1791	3	0.67784
STEAP3	4	0.54943	0.66925	1	12460	1	0.82657	0.030014	0.087804	0.933745	1792	3	0.82657
POLR1A	4	0.061383	0.14687	0.962678	2904	2	-3.4439	0.030049	0.087881	0.933745	1793	1	-3.4439
PHF5A	1	0.91208	0.91249	1	17111	0	0.9652	0.087918	0.087888	0.933745	3519	1	0.9652
RHOBTB1	4	0.87797	0.87753	1	16426	0	0.65277	0.030116	0.08801	0.934524	1794	3	0.65277
TMEM61	4	0.71538	0.75065	1	14012	1	0.66274	0.030181	0.088139	0.935366	1795	3	0.66274
NSUN2	4	0.97508	0.97504	1	18397	0	0.94102	0.030203	0.088188	0.935366	1796	3	0.94102
UNC79	4	0.85893	0.85847	1	16040	1	0.69484	0.030229	0.088243	0.935435	1797	3	0.69484
VRTN	4	0.86601	0.86558	1	16170	0	0.86462	0.030386	0.088542	0.936935	1799	3	0.86462
OR2T12	4	0.86346	0.86304	1	16126	0	0.6084	0.030397	0.088564	0.936935	1800	3	0.6084
INTS10	4	0.21667	0.37534	0.999474	7120	2	-0.70663	0.030409	0.088586	0.936935	1801	1	-0.70663
PAPOLB	4	0.93112	0.93088	1	17495	0	0.60228	0.030419	0.088607	0.936935	1802	3	0.60228
CD3D	4	0.95133	0.95124	1	17901	0	1.1226	0.030441	0.088645	0.936935	1803	3	1.1226
SPDYE6	4	0.0057823	0.020098	0.874997	437	3	-6.6646	0.030461	0.088679	0.936935	1804	1	-6.6646
NAA60	4	0.87657	0.87613	1	16392	0	0.44196	0.030542	0.088837	0.937673	1805	2	0.44196
WDR35	4	0.87507	0.87463	1	16364	0	0.71731	0.030552	0.088861	0.937673	1806	2	0.71731
IQSEC3	4	0.3691	0.5208	1	9792	1	0.57106	0.030576	0.088896	0.937673	1807	3	0.57106
PLAT	4	0.92733	0.92711	1	17418	0	0.89638	0.030647	0.089048	0.938071	1808	3	0.89638
PROCR	4	0.82787	0.82975	1	15498	1	0.9195	0.030654	0.089062	0.938071	1809	3	0.9195
MYO5C	4	0.94607	0.946	1	17800	0	0.66822	0.030664	0.089081	0.938071	1810	3	0.66822
VPS36	4	0.25373	0.41052	1	7770	1	0.99932	0.030725	0.089208	0.938766	1811	3	0.99932
TEDDM1	4	0.18847	0.34831	0.998387	6634	1	0.48143	0.030746	0.089245	0.938766	1812	2	0.48143
DBR1	3	0.2985	0.43509	1	8525	1	1.1752	0.036189	0.089357	0.939426	1969	2	1.1752
COL17A1	4	0.97195	0.97192	1	18332	0	0.78937	0.03092	0.089618	0.941653	1813	3	0.78937
GS1-259H13.2	4	0.348	0.50051	1	9395	2	0.39458	0.030991	0.089757	0.942439	1814	2	0.39458
ABLIM2	4	0.80492	0.81118	1	15158	1	0.94839	0.031025	0.089832	0.942439	1815	3	0.94839
COPS5	4	0.058386	0.14125	0.959214	2809	3	-2.3368	0.031027	0.089841	0.942439	1816	1	-2.3368
COA4	4	0.13377	0.27446	0.986692	5288	2	0.42158	0.031072	0.089926	0.942698	1817	2	0.42158
COL19A1	4	0.1113	0.23644	0.985014	4553	1	0.81809	0.031107	0.090004	0.942698	1818	3	0.81809
METTL1	4	0.32509	0.47846	1	8977	1	0.12453	0.03113	0.090046	0.942698	1819	1	0.12453
GOLGA8B	4	0.36712	0.51893	1	9750	1	0.79692	0.031144	0.090088	0.942698	1820	2	0.79692
TMEM141	4	0.65693	0.71879	1	13392	1	0.63835	0.031173	0.090155	0.942698	1821	3	0.63835
OMD	4	0.62131	0.7014	1	13067	1	0.78724	0.031179	0.090161	0.942698	1822	3	0.78724
ANKRD32	4	0.93073	0.93048	1	17489	0	0.89161	0.031234	0.09026	0.943158	1823	3	0.89161
SOST	4	0.1539	0.3075	0.989125	5895	1	0.78555	0.031285	0.090364	0.943158	1825	3	0.78555
GRB7	4	0.18128	0.34152	0.997591	6513	1	0.53332	0.0313	0.090394	0.943158	1826	3	0.53332
STAMBP	4	0.94566	0.94557	1	17794	0	0.99463	0.031305	0.090403	0.943158	1827	3	0.99463
ZNF548	4	0.041143	0.10838	0.940401	2193	2	0.23822	0.031411	0.090617	0.944465	1828	2	0.23822
KRT73	4	0.62479	0.70305	1	13097	1	0.86815	0.031416	0.090627	0.944465	1829	3	0.86815
MED21	4	0.35929	0.51141	1	9592	2	0.25922	0.031439	0.090676	0.944465	1830	2	0.25922
SUPT6H	4	0.091975	0.20265	0.972471	3954	3	-3.3563	0.031491	0.09079	0.944671	1831	1	-3.3563
TMEM167A	4	0.39825	0.54895	1	10269	1	1.3112	0.031493	0.090795	0.944671	1832	2	1.3112
KRT4	3	0.96308	0.96331	1	18137	0	0.47533	0.036918	0.090992	0.94621	1988	3	0.47533
BUD13	4	0.053282	0.13168	0.958345	2617	1	0.75327	0.031645	0.091074	0.946541	1833	3	0.75327
LONP1	3	0.16794	0.27729	0.98696	6315	1	0.85721	0.037144	0.091489	0.948962	1993	2	0.85721
TMEM165	4	0.10677	0.22853	0.98403	4410	2	-0.198	0.031865	0.091496	0.948962	1834	2	-0.198
B4GALT3	4	0.063462	0.15074	0.962678	2975	1	0.027606	0.031902	0.091565	0.948962	1835	1	0.027606
RNF220	4	0.71245	0.7489	1	13985	1	0.83104	0.031905	0.091569	0.948962	1836	3	0.83104
VRK1	4	0.37697	0.52842	1	9909	1	0.51418	0.031927	0.091616	0.948962	1837	2	0.51418
ARHGAP21	4	0.68998	0.73635	1	13723	1	0.26534	0.031954	0.091665	0.948962	1838	2	0.26534
TSHZ3	4	0.94509	0.94497	1	17776	0	0.46799	0.031958	0.091672	0.948962	1839	2	0.46799
PABPC1L2B	4	0.11677	0.24571	0.985014	4739	1	0.79711	0.031979	0.09171	0.948962	1840	3	0.79711
TMEM231	4	0.97443	0.97437	1	18380	0	0.93631	0.03201	0.091767	0.948962	1841	3	0.93631
KRTAP10-6	4	0.090174	0.19942	0.972471	3896	2	0.17296	0.032031	0.091805	0.948962	1842	2	0.17296
HAND2	4	0.14456	0.29234	0.988213	5628	1	0.66091	0.032057	0.091853	0.948962	1843	2	0.66091
OR8B3	4	0.95726	0.95722	1	18015	0	0.75529	0.032124	0.091975	0.949717	1844	3	0.75529
PLXDC1	4	0.78408	0.7955	1	14841	1	0.72383	0.03218	0.092091	0.950166	1845	3	0.72383
FBXO38	4	0.95226	0.95215	1	17917	0	0.57946	0.032191	0.092118	0.950166	1846	3	0.57946
ARL4A	4	0.9474	0.94737	1	17826	0	0.99304	0.03226	0.092252	0.950402	1847	3	0.99304
ALG1L	4	0.97329	0.97323	1	18358	0	0.90355	0.032269	0.092274	0.950402	1848	3	0.90355
TFPI2	4	0.61535	0.69853	1	13019	1	1.1328	0.032292	0.092336	0.950402	1849	3	1.1328
ZC3H7A	4	0.88176	0.88131	1	16494	0	0.55995	0.032332	0.092422	0.950402	1850	2	0.55995
LACRT	4	0.19642	0.35593	0.999149	6780	1	0.67102	0.032337	0.092428	0.950402	1851	3	0.67102
GPR135	4	0.83089	0.83234	1	15549	1	0.7031	0.032343	0.09244	0.950402	1852	3	0.7031
THAP11	4	0.83074	0.8322	1	15543	1	1.3111	0.032489	0.092734	0.952527	1853	3	1.3111
SELK	4	0.92957	0.92936	1	17457	0	0.898	0.032499	0.092752	0.952527	1854	3	0.898
GJA4	4	0.72411	0.75593	1	14106	1	0.72282	0.032551	0.092856	0.952527	1855	3	0.72282
TAF5L	4	0.91053	0.9103	1	17078	0	0.64245	0.032562	0.092876	0.952527	1856	2	0.64245
SNAPC3	4	0.08714	0.19395	0.972059	3799	2	-0.37881	0.032571	0.092895	0.952527	1857	1	-0.37881
GLS	4	0.71125	0.74823	1	13973	1	0.90445	0.032659	0.093062	0.953445	1858	3	0.90445
UBL5	4	0.036507	0.09931	0.939706	1999	2	-2.8045	0.032725	0.093188	0.953445	1859	2	-2.8045
NUDT16L1	4	0.81288	0.81745	1	15284	1	0.72083	0.032733	0.093199	0.953445	1860	3	0.72083
HSPB6	4	0.75997	0.77875	1	14519	1	1.0025	0.032761	0.093255	0.953445	1861	3	1.0025
PECAM1	4	0.22297	0.38131	1	7244	2	0.37234	0.032771	0.093274	0.953445	1862	2	0.37234
PRAC1	4	0.42975	0.57944	1	10809	2	0.11312	0.032777	0.093287	0.953445	1863	2	0.11312
HIC1	4	0.9344	0.93425	1	17558	0	0.92578	0.032803	0.093341	0.953445	1864	3	0.92578
GALNT2	4	0.91638	0.91617	1	17194	0	0.84969	0.032829	0.093389	0.953445	1865	3	0.84969
DND1	4	0.83239	0.83361	1	15584	1	0.86388	0.032918	0.093574	0.953445	1866	3	0.86388
SYT1	4	0.61212	0.69701	1	12999	1	0.70382	0.03292	0.093581	0.953445	1867	3	0.70382
RBPMS	4	0.19058	0.35034	0.998387	6671	1	0.7222	0.032937	0.093616	0.953445	1868	3	0.7222
ACAP3	4	0.078726	0.17888	0.965879	3528	1	0.59271	0.032943	0.093626	0.953445	1869	3	0.59271
ATCAY	4	0.8316	0.83294	1	15565	1	0.77296	0.03295	0.093642	0.953445	1870	2	0.77296
NOS1	4	0.95201	0.95191	1	17914	0	0.70122	0.032972	0.093683	0.953445	1871	3	0.70122
LRRC58	4	0.22702	0.38513	1	7310	1	0.98931	0.033046	0.093827	0.953843	1872	3	0.98931
RNF4	4	0.82228	0.82507	1	15421	1	0.8933	0.03308	0.093892	0.953843	1873	3	0.8933
CHST13	4	0.93879	0.93875	1	17642	0	0.6231	0.033086	0.093906	0.953843	1874	3	0.6231
KIF1BP	4	0.32568	0.47901	1	8989	1	0.849	0.033137	0.094013	0.953843	1875	3	0.849
B4GALNT4	4	0.84332	0.84337	1	15769	1	0.917	0.03315	0.094031	0.953843	1876	3	0.917
CFC1	4	0.21271	0.37157	0.999474	7056	1	0.91398	0.033213	0.09416	0.953843	1877	2	0.91398
BIRC5	4	0.039161	0.10452	0.939706	2115	3	-5.2993	0.033239	0.094205	0.953843	1878	1	-5.2993
MEGF10	4	0.50153	0.64844	1	12062	1	0.82082	0.033297	0.094344	0.953843	1879	3	0.82082
FXYD7	4	0.57266	0.6791	1	12650	1	0.74988	0.033329	0.094403	0.953843	1880	2	0.74988
LINC01272	4	0.33973	0.49254	1	9245	1	1.1681	0.033339	0.094424	0.953843	1881	3	1.1681
RNF146	4	0.80154	0.80854	1	15112	1	0.74208	0.033343	0.094431	0.953843	1882	3	0.74208
NUP88	3	0.21088	0.33022	0.989778	7027	1	1.4627	0.038444	0.094441	0.953843	2037	2	1.4627
PHLDB2	4	0.041029	0.10816	0.940401	2186	1	0.74507	0.033355	0.094456	0.953843	1883	3	0.74507
PDCD6IP	4	0.78121	0.7934	1	14796	1	0.90374	0.03336	0.094473	0.953843	1884	3	0.90374
2020-03-01	7	0.18649	0.40169	1	6601	2	0.50987	0.025427	0.094508	0.953843	1667	5	0.50987
IGLON5	4	0.79967	0.80712	1	15076	1	0.82676	0.033382	0.094521	0.953843	1885	3	0.82676
DYNLL1	4	0.97467	0.97462	1	18390	0	0.58443	0.033413	0.094572	0.953852	1887	3	0.58443
MRPS17	4	0.94669	0.94664	1	17810	0	1.2019	0.033496	0.094755	0.955192	1888	3	1.2019
SEH1L	3	0.10477	0.19796	0.972471	4336	2	-4.5842	0.038656	0.094919	0.955396	2043	1	-4.5842
ATP6V1G3	4	0.76437	0.78172	1	14574	1	0.67472	0.033591	0.094928	0.955396	1889	3	0.67472
MYH6	4	0.01065	0.035611	0.892632	741	2	-2.7829	0.033599	0.094941	0.955396	1890	1	-2.7829
CDC40	4	0.23499	0.3927	1	7454	1	0.93076	0.033614	0.094975	0.955396	1891	3	0.93076
VPS45	4	0.94337	0.94327	1	17736	0	0.46864	0.033651	0.095043	0.955581	1892	3	0.46864
LARP6	4	0.81781	0.82137	1	15360	1	0.51296	0.033699	0.095139	0.955581	1893	2	0.51296
ACIN1	4	0.82079	0.82385	1	15398	1	0.71043	0.033702	0.095143	0.955581	1894	2	0.71043
SLC18A2	4	0.5894	0.68656	1	12798	1	0.72568	0.033753	0.095239	0.955768	1895	3	0.72568
TFAP2C	4	0.95704	0.95699	1	18009	0	1.0409	0.033763	0.095262	0.955768	1896	3	1.0409
NR1H3	4	0.29486	0.44948	1	8458	1	0.56078	0.033859	0.095447	0.956782	1897	3	0.56078
BMP8B	4	0.54147	0.66591	1	12397	1	0.81243	0.033874	0.095471	0.956782	1898	3	0.81243
KCNN2	4	0.23159	0.38953	1	7396	2	-0.16707	0.033912	0.095548	0.956782	1899	2	-0.16707
TBL1X	4	0.863	0.86257	1	16118	0	0.47741	0.033933	0.095598	0.956782	1900	2	0.47741
ANXA8L1	4	0.13414	0.27512	0.986692	5299	2	-0.10215	0.033959	0.09564	0.956782	1901	2	-0.10215
DEFB106B	2	0.42949	0.44997	1	10804	1	0.46533	0.05386	0.095663	0.956782	2490	1	0.46533
KAT7	3	0.96094	0.96123	1	18088	0	0.85028	0.039058	0.095842	0.957945	2049	3	0.85028
RTTN	4	0.96761	0.96755	1	18235	0	0.84861	0.034124	0.096003	0.957945	1903	3	0.84861
NR1H2	4	0.46524	0.61355	1	11425	2	0.31667	0.034157	0.096073	0.957945	1904	2	0.31667
CDX1	4	0.5954	0.68931	1	12859	1	0.84551	0.03417	0.096104	0.957945	1905	3	0.84551
DNALI1	4	0.35311	0.50545	1	9492	2	0.25046	0.034178	0.096119	0.957945	1906	2	0.25046
WDR70	4	0.78813	0.7984	1	14892	1	1.0635	0.034182	0.096129	0.957945	1907	3	1.0635
PHPT1	4	0.97482	0.97478	1	18393	0	0.89151	0.034194	0.096147	0.957945	1908	3	0.89151
FLYWCH1	4	0.91928	0.91909	1	17253	0	0.52002	0.034232	0.096223	0.957945	1909	2	0.52002
PTGER1	4	0.91571	0.91551	1	17174	0	0.57843	0.034253	0.096264	0.957945	1910	2	0.57843
KCNE5	4	0.83174	0.83307	1	15567	1	0.85029	0.034264	0.096281	0.957945	1911	3	0.85029
VAMP7	4	0.9224	0.92224	1	17317	0	0.61701	0.034357	0.096464	0.959265	1912	3	0.61701
DYSF	4	0.96845	0.9684	1	18253	0	0.83306	0.034421	0.096592	0.95938	1913	3	0.83306
FUT7	4	0.88327	0.88284	1	16523	0	0.6389	0.034424	0.096596	0.95938	1914	2	0.6389
AP4M1	4	0.47324	0.62124	1	11560	1	1.0983	0.034439	0.096626	0.95938	1915	3	1.0983
GAGE2B	4	0.33894	0.49177	1	9228	1	0.79844	0.034486	0.096709	0.95971	1916	3	0.79844
FAM217B	4	0.22044	0.37888	0.999876	7206	1	0.47488	0.034626	0.09696	0.961704	1917	3	0.47488
CHCHD2	4	0.30993	0.46397	1	8699	2	-0.21048	0.034678	0.09706	0.961928	1918	1	-0.21048
MYO9B	4	0.69555	0.73941	1	13776	1	0.66972	0.034691	0.097084	0.961928	1919	3	0.66972
CKS2	4	0.95102	0.95094	1	17894	0	0.86218	0.034725	0.097161	0.962199	1920	2	0.86218
ELFN2	4	0.80896	0.8143	1	15218	1	0.65472	0.034768	0.09723	0.962383	1921	2	0.65472
ZNF648	4	0.95857	0.95852	1	18046	0	0.91591	0.034803	0.097303	0.962602	1922	3	0.91591
SMAD3	4	0.9154	0.9152	1	17166	0	0.88048	0.034864	0.097434	0.962732	1923	3	0.88048
SOHLH2	4	0.66224	0.72148	1	13441	1	0.71391	0.034874	0.097454	0.962732	1924	3	0.71391
CNST	4	0.49459	0.64178	1	11943	1	0.79282	0.03488	0.097467	0.962732	1925	3	0.79282
SH3BP5L	4	0.84104	0.84122	1	15730	1	0.54483	0.034961	0.097617	0.962819	1926	2	0.54483
PRRX1	4	0.85477	0.85432	1	15959	1	0.60332	0.034986	0.097659	0.962819	1927	2	0.60332
SNRPD2	3	0.9289	0.92904	1	17441	0	1.0684	0.039888	0.097733	0.962819	2076	2	1.0684
ARRB1	4	0.24533	0.40247	1	7633	1	0.90869	0.035048	0.097789	0.962819	1928	3	0.90869
C5orf51	4	0.74046	0.76601	1	14285	1	0.74551	0.03508	0.097856	0.962819	1929	2	0.74551
SKI	4	0.94015	0.94011	1	17667	0	0.43044	0.035089	0.097867	0.962819	1930	3	0.43044
GGT1	4	0.91161	0.91143	1	17103	0	0.76729	0.035116	0.097921	0.962819	1931	3	0.76729
ADAMTS10	4	0.087666	0.19489	0.972059	3817	2	-0.23409	0.03514	0.097969	0.962819	1932	2	-0.23409
RGS20	4	0.82866	0.8304	1	15505	1	0.70951	0.035175	0.098035	0.962819	1933	3	0.70951
BLVRA	4	0.93165	0.93143	1	17503	0	0.57944	0.035188	0.098064	0.962819	1934	2	0.57944
CCDC144NL	4	0.20421	0.36331	0.999149	6915	2	-0.48421	0.035221	0.098141	0.962819	1935	2	-0.48421
CCDC74A	4	0.90624	0.90594	1	17004	0	0.99395	0.035241	0.098181	0.962819	1936	3	0.99395
ST6GALNAC6	4	0.93968	0.93965	1	17659	0	0.47695	0.035242	0.098183	0.962819	1937	2	0.47695
GNG3	4	0.1923	0.352	0.998387	6707	2	0.081001	0.035285	0.098265	0.962819	1938	2	0.081001
KRT32	4	0.71876	0.75268	1	14041	1	0.74764	0.035288	0.09827	0.962819	1939	3	0.74764
SS18L2	4	0.019227	0.061616	0.92261	1270	3	-5.6632	0.035294	0.098282	0.962819	1940	1	-5.6632
TCOF1	4	0.85863	0.85819	1	16037	1	0.99194	0.035394	0.098481	0.963328	1942	3	0.99194
MTRNR2L2	4	0.1764	0.3369	0.995374	6441	2	0.39225	0.035448	0.098585	0.963328	1944	2	0.39225
CCDC149	4	0.88791	0.88758	1	16618	0	0.57598	0.035461	0.098614	0.963328	1945	3	0.57598
CHORDC1	4	0.35605	0.5082	1	9548	2	-0.29504	0.035499	0.09867	0.963328	1946	1	-0.29504
MEGF11	4	0.62942	0.70525	1	13138	1	0.38927	0.03555	0.098782	0.963328	1947	3	0.38927
SEC63	4	0.39637	0.54711	1	10242	1	1.0089	0.035562	0.098805	0.963328	1948	3	1.0089
KLF2	4	0.76408	0.78154	1	14572	1	0.82044	0.03558	0.098838	0.963328	1949	3	0.82044
C19orf54	4	0.31744	0.47114	1	8835	1	0.907	0.035592	0.098858	0.963328	1950	3	0.907
PIK3CA	4	0.24122	0.39858	1	7568	1	0.13704	0.035602	0.098877	0.963328	1951	2	0.13704
SLC3A1	4	0.15692	0.31237	0.989125	5986	1	0.7682	0.035628	0.098923	0.963328	1952	3	0.7682
PYCR2	4	0.54094	0.6657	1	12394	1	0.61825	0.035634	0.098936	0.963328	1953	3	0.61825
RPRD1A	4	0.81964	0.82289	1	15387	1	0.71819	0.035653	0.098968	0.963328	1954	3	0.71819
C12orf56	4	0.88603	0.88567	1	16586	0	1.0492	0.035664	0.098989	0.963328	1955	3	1.0492
YEATS4	4	0.43033	0.57998	1	10817	1	0.39725	0.035704	0.099068	0.963603	1956	2	0.39725
CDH15	4	0.26452	0.42075	1	7942	1	0.097703	0.035807	0.099272	0.965102	1957	2	0.097703
HPCAL1	4	0.86541	0.86498	1	16163	0	0.077534	0.035858	0.099364	0.965503	1958	1	0.077534
H2AFZ	4	0.49151	0.63886	1	11889	1	1.021	0.035909	0.099472	0.965907	1959	3	1.021
CDKN2D	4	0.9225	0.92234	1	17322	0	0.51608	0.035927	0.09951	0.965907	1960	2	0.51608
FOXG1	4	0.67963	0.73071	1	13611	1	0.62012	0.035961	0.099577	0.965907	1961	2	0.62012
HMHA1	4	0.29059	0.44554	1	8375	1	0.53202	0.036012	0.099673	0.965907	1963	2	0.53202
DNASE2B	4	0.87451	0.87407	1	16353	0	0.55167	0.036012	0.099673	0.965907	1962	3	0.55167
KCNJ2	4	0.92426	0.9241	1	17351	0	0.74572	0.036047	0.099744	0.965907	1964	3	0.74572
METTL17	4	0.79801	0.80587	1	15044	1	0.35337	0.036063	0.099772	0.965907	1965	2	0.35337
NUP62	4	0.20708	0.36613	0.999474	6966	1	0.73634	0.036091	0.099827	0.965907	1966	2	0.73634
MFSD12	4	0.010295	0.034484	0.892632	719	2	-3.7694	0.036112	0.099865	0.965907	1967	2	-3.7694
GC	4	0.53162	0.66194	1	12317	1	0.52912	0.036138	0.099911	0.965907	1968	3	0.52912
TNFSF11	4	0.82283	0.82554	1	15429	1	0.76533	0.036229	0.10011	0.967311	1970	3	0.76533
AMT	4	0.18507	0.34514	0.998217	6575	2	0.49008	0.036266	0.10018	0.967533	1971	2	0.49008
CENPC	4	0.47633	0.62427	1	11613	1	1.0037	0.036353	0.10035	0.968639	1972	2	1.0037
TSN	4	0.74038	0.76596	1	14284	1	0.70292	0.036422	0.10049	0.969525	1973	3	0.70292
TUBGCP3	4	0.25006	0.40697	1	7706	1	1.1021	0.036463	0.10058	0.96992	1974	3	1.1021
MMP21	4	0.93798	0.93792	1	17629	0	0.92357	0.036525	0.10071	0.970653	1975	3	0.92357
CD6	4	0.57466	0.67999	1	12667	1	0.54599	0.036606	0.10088	0.970653	1976	2	0.54599
GPN1	4	0.60202	0.69234	1	12907	1	1.042	0.036617	0.10089	0.970653	1978	3	1.042
EML6	4	0.76489	0.78207	1	14580	1	0.83618	0.036617	0.10089	0.970653	1977	3	0.83618
C10orf12	4	0.94881	0.94876	1	17854	0	0.74607	0.036641	0.10095	0.970653	1979	3	0.74607
SIPA1	4	0.91556	0.91536	1	17169	0	0.58248	0.036659	0.10098	0.970653	1980	3	0.58248
OR4C45	4	0.44203	0.59118	1	11028	1	0.50825	0.036677	0.10101	0.970653	1981	3	0.50825
ZNF577	4	0.056062	0.13692	0.958345	2721	1	0.51764	0.036775	0.10119	0.971435	1982	3	0.51764
MYH2	4	0.39572	0.54649	1	10236	1	0.72325	0.036866	0.10136	0.971435	1983	3	0.72325
MAD2L1BP	4	0.40001	0.55068	1	10297	1	0.91989	0.036881	0.10139	0.971435	1984	3	0.91989
METTL5	4	0.97259	0.97255	1	18345	0	0.63962	0.036884	0.1014	0.971435	1985	3	0.63962
FGD5	4	0.37492	0.52648	1	9884	1	0.44577	0.036897	0.10142	0.971435	1986	3	0.44577
MKS1	3	0.49493	0.56425	1	11947	1	0.89638	0.041548	0.10144	0.971435	2125	2	0.89638
SPATA24	4	0.59143	0.6875	1	12822	1	0.93413	0.036909	0.10145	0.971435	1987	3	0.93413
PAM16	4	0.81713	0.82085	1	15351	1	0.36655	0.036986	0.10159	0.972088	1989	2	0.36655
PSMD10	4	0.87679	0.87635	1	16398	0	0.72521	0.037001	0.10162	0.972088	1990	3	0.72521
EMC4	4	0.87362	0.8732	1	16329	0	0.88518	0.037031	0.10168	0.972167	1991	3	0.88518
[truncated: 17,114 more rows]

## Sheet: eS6-P_bottom
id	num	neg|score	neg|p-value	neg|fdr	neg|rank	neg|goodsgrna	neg|lfc	pos|score	pos|p-value	pos|fdr	pos|rank	pos|goodsgrna	pos|lfc
FDXR	4	1	1	1	19112	0	6.2848	4.1997e-10	2.5903e-07	0.000619	1	4	6.2848
TPI1	4	1	1	1	19111	0	4.2509	6.8575e-09	2.5903e-07	0.000619	2	4	4.2509
ARPC4	4	1	1	1	19110	0	4.1585	1.4629e-08	2.5903e-07	0.000619	3	4	4.1585
PDCL	4	1	1	1	19109	0	3.1844	1.9055e-08	2.5903e-07	0.000619	4	4	3.1844
DPH3	4	1	1	1	19108	0	5.029	2.8338e-08	2.5903e-07	0.000619	5	4	5.029
G6PD	4	1	1	1	19107	0	2.7927	3.1954e-08	2.5903e-07	0.000619	6	4	2.7927
PTPMT1	4	0.99986	0.99987	1	19059	0	5.4625	5.861e-08	2.5903e-07	0.000619	7	4	5.4625
VHL	4	0.55886	0.67496	1	12602	1	6.7461	1.0337e-07	2.5903e-07	0.000619	8	3	6.7461
DCAF7	4	1	1	1	19106	0	2.9235	1.4493e-07	7.7708e-07	0.001485	9	4	2.9235
FAU	4	1	1	1	19099	0	4.9212	2.1246e-07	1.2951e-06	0.001904	10	4	4.9212
TAZ	4	1	1	1	19105	0	3.4447	2.5047e-07	1.2951e-06	0.001904	11	4	3.4447
SS18L2	4	1	1	1	19104	0	3.138	2.8131e-07	1.2951e-06	0.001904	12	4	3.138
SUPT4H1	3	1	1	1	19103	0	5.7473	3.0632e-07	7.7708e-07	0.001485	13	3	5.7473
RANBP1	4	1	1	1	19102	0	2.9832	3.6144e-07	1.8132e-06	0.002475	14	4	2.9832
H2AFZ	4	1	1	1	19101	0	2.6438	7.0601e-07	2.8493e-06	0.003025	15	4	2.6438
DNLZ	4	0.99892	0.99891	1	18976	0	6.5336	7.3147e-07	2.8493e-06	0.003025	16	4	6.5336
GLRX3	4	0.82802	0.83064	1	15534	1	3.2916	7.3755e-07	2.8493e-06	0.003025	17	3	3.2916
PSMG3	4	0.55963	0.67527	1	12610	1	4.6911	8.5011e-07	2.8493e-06	0.003025	18	3	4.6911
CMTR1	4	0.99993	0.99993	1	19071	0	4.8364	1.2479e-06	4.4034e-06	0.004429	19	4	4.8364
GPAA1	4	1	1	1	19100	0	2.79	1.4553e-06	4.9215e-06	0.004479	20	4	2.79
SLC35B2	4	0.99978	0.99979	1	19050	0	3.6849	1.5357e-06	4.9215e-06	0.004479	21	4	3.6849
SRP14	4	0.98906	0.98905	1	18715	0	5.5669	1.6119e-06	5.4395e-06	0.00452	22	4	5.5669
YRDC	4	0.9999	0.9999	1	19062	0	4.2165	1.6994e-06	5.4395e-06	0.00452	23	4	4.2165
WBSCR16	4	0.99999	0.99999	1	19092	0	4.0968	1.9807e-06	6.4756e-06	0.005157	24	4	4.0968
RPE	4	0.99967	0.99967	1	19038	0	5.1869	2.0204e-06	6.9937e-06	0.005347	25	4	5.1869
SFPQ	4	0.55387	0.67288	1	12561	1	4.1074	2.4492e-06	8.0298e-06	0.005903	26	2	4.1074
RPP25	4	0.87863	0.87859	1	16480	0	4.0164	2.8658e-06	1.0102e-05	0.007151	27	3	4.0164
SLC25A1	4	1	1	1	19098	0	3.4242	3.2369e-06	1.1656e-05	0.007956	28	4	3.4242
EMC3	4	0.98873	0.98873	1	18701	0	4.325	3.3719e-06	1.2174e-05	0.008023	29	4	4.325
PSTK	4	0.99997	0.99996	1	19084	0	3.1879	3.6756e-06	1.2692e-05	0.008086	30	4	3.1879
PELO	4	1	1	1	19097	0	2.5404	4.2562e-06	1.5283e-05	0.009422	31	4	2.5404
ASNS	4	1	1	1	19096	0	3.1968	4.3258e-06	1.5801e-05	0.009437	32	4	3.1968
RPIA	4	0.67385	0.72913	1	13623	1	4.1622	4.5385e-06	1.7355e-05	0.010047	33	3	4.1622
ALG13	4	0.71067	0.74927	1	14007	1	4.7174	4.603e-06	1.7873e-05	0.010047	34	3	4.7174
ACTB	4	0.99935	0.99936	1	19003	0	3.5203	4.9618e-06	1.9427e-05	0.010314	35	4	3.5203
NUP93	4	0.96773	0.96778	1	18261	0	2.7728	5.0899e-06	1.9427e-05	0.010314	36	3	2.7728
SYS1	4	0.54958	0.67109	1	12527	1	5.046	6.7435e-06	2.668e-05	0.013328	37	3	5.046
NUDCD3	4	0.99999	0.99999	1	19095	0	2.5492	6.7769e-06	2.668e-05	0.013328	38	4	2.5492
HSPD1	4	0.059145	0.14278	0.987333	2756	2	0.57857	6.997e-06	2.7198e-05	0.013328	39	2	0.57857
PTK2	4	0.9631	0.96313	1	18168	0	2.8173	8.2889e-06	3.3414e-05	0.015965	40	3	2.8173
PGM3	3	0.99999	0.99999	1	19094	0	3.9306	9.3316e-06	3.445e-05	0.016059	41	3	3.9306
DDX49	4	0.99999	0.99999	1	19093	0	2.7922	9.535e-06	3.6523e-05	0.01662	42	4	2.7922
GPI	4	0.99992	0.99991	1	19066	0	3.5335	1.0033e-05	3.8077e-05	0.016924	43	4	3.5335
VPS52	4	0.99997	0.99997	1	19085	0	2.5174	1.0745e-05	4.0667e-05	0.017664	44	4	2.5174
PNKP	4	0.98028	0.98036	1	18508	0	3.1359	1.1082e-05	4.1703e-05	0.017712	45	4	3.1359
RPL17-C18orf32	4	0.99998	0.99998	1	19088	0	5.4431	1.2815e-05	5.2064e-05	0.02073	46	4	5.4431
MRPL57	4	0.99999	0.99998	1	19091	0	3.5229	1.2855e-05	5.2064e-05	0.02073	47	4	3.5229
IER3IP1	4	0.99999	0.99998	1	19090	0	1.5248	1.3892e-05	5.5431e-05	0.021287	48	4	1.5248
CRKL	4	0.97415	0.9743	1	18396	0	4.9772	1.4236e-05	5.569e-05	0.021287	49	3	4.9772
RPTOR	3	0.99927	0.99928	1	18995	0	5.532	1.5481e-05	5.051e-05	0.02073	50	3	5.532
NOL6	4	0.4098	0.56035	1	10460	1	3.2558	1.6526e-05	6.657e-05	0.024657	51	3	3.2558
GNA13	4	0.99998	0.99998	1	19089	0	1.1253	1.667e-05	6.7088e-05	0.024657	52	4	1.1253
HSCB	4	0.20804	0.36816	1	6934	2	1.8467	1.7979e-05	7.2786e-05	0.026013	53	2	1.8467
HSD17B10	4	0.96084	0.96086	1	18118	0	3.4516	1.8194e-05	7.3822e-05	0.026013	54	3	3.4516
WDR1	4	0.42987	0.57964	1	10797	1	3.9103	1.8672e-05	7.4858e-05	0.026013	55	3	3.9103
TOP3A	4	0.9992	0.9992	1	18991	0	2.4959	2.0479e-05	8.2111e-05	0.028023	56	4	2.4959
TKT	4	0.99943	0.99944	1	19010	0	3.2873	2.2103e-05	8.9882e-05	0.030137	57	4	3.2873
NUBP2	4	0.99998	0.99998	1	19087	0	2.5998	2.4704e-05	9.9725e-05	0.032861	58	4	2.5998
DOLK	4	0.55574	0.67364	1	12578	1	3.697	2.5779e-05	0.00010283	0.033311	59	3	3.697
SLC2A1	4	0.99992	0.99992	1	19068	0	3.4212	2.6866e-05	0.00010698	0.034004	60	4	3.4212
EXOSC4	4	0.98504	0.98502	1	18620	0	2.5561	2.7202e-05	0.00010853	0.034004	61	4	2.5561
GART	4	0.99997	0.99997	1	19086	0	2.7024	2.9529e-05	0.00011578	0.035691	62	4	2.7024
VWA9	4	0.99994	0.99994	1	19075	0	3.4025	3.1083e-05	0.00011941	0.035814	63	4	3.4025
KIAA0391	4	0.86762	0.86748	1	16255	0	3.266	3.2265e-05	0.00012511	0.036786	64	3	3.266
CDK4	4	0.15565	0.31047	1	5874	2	0.75378	3.6516e-05	0.00014013	0.039819	65	2	0.75378
RAPGEF1	4	0.98477	0.98477	1	18606	0	1.9474	3.6806e-05	0.00014169	0.039819	66	4	1.9474
HSD17B12	4	0.99996	0.99996	1	19083	0	2.2871	3.6864e-05	0.00014169	0.039819	67	4	2.2871
VEZT	4	0.84848	0.84875	1	15898	1	2.729	3.7916e-05	0.00014376	0.039819	68	3	2.729
NR2C2AP	3	0.99979	0.99979	1	19052	0	4.9936	3.8035e-05	0.00011993	0.035814	69	3	4.9936
CAPZB	4	0.99996	0.99996	1	19082	0	3.1178	3.9448e-05	0.00015153	0.041372	70	4	3.1178
RPL10A	4	0.58084	0.68443	1	12794	1	3.5067	4.3647e-05	0.00016863	0.044283	71	3	3.5067
CKS1B	4	0.99979	0.99979	1	19053	0	2.663	4.3801e-05	0.00016914	0.044283	72	4	2.663
SEC63	4	0.99992	0.99992	1	19069	0	3.3134	4.3849e-05	0.00016914	0.044283	73	4	3.3134
OXSM	4	0.98738	0.98734	1	18673	0	2.2462	4.4577e-05	0.00017173	0.044354	74	4	2.2462
EMC6	4	0.99995	0.99995	1	19081	0	2.0528	4.5254e-05	0.00017484	0.044554	75	4	2.0528
PAGR1	4	0.90225	0.90224	1	16930	0	2.0013	4.7282e-05	0.00018572	0.046704	76	3	2.0013
CLP1	4	0.99995	0.99995	1	19080	0	2.0522	4.8692e-05	0.00019038	0.04703	77	4	2.0522
YES1	4	0.99995	0.99995	1	19079	0	1.6183	4.9186e-05	0.00019194	0.04703	78	4	1.6183
EXTL3	4	0.99995	0.99995	1	19078	0	1.9874	5.0943e-05	0.00019971	0.048314	79	4	1.9874
REXO2	4	0.99995	0.99994	1	19077	0	1.4291	5.1838e-05	0.00020385	0.0487	80	4	1.4291
RAD50	4	0.99995	0.99994	1	19076	0	2.0409	5.3931e-05	0.00021318	0.049445	81	4	2.0409
PDCD2	4	0.99936	0.99938	1	19004	0	4.0571	5.4192e-05	0.00021318	0.049445	82	4	4.0571
LIMS1	4	0.9881	0.9881	1	18689	0	2.3687	5.4604e-05	0.00021473	0.049445	83	4	2.3687
ZCRB1	4	0.99928	0.99929	1	18996	0	4.3562	5.9524e-05	0.00023753	0.053873	84	4	4.3562
ACTR2	4	0.5739	0.68132	1	12730	1	2.97	6.0021e-05	0.0002396	0.053873	85	3	2.97
TADA1	4	0.99994	0.99993	1	19074	0	1.6679	6.1169e-05	0.00024582	0.053949	86	4	1.6679
KMT2D	4	0.8644	0.86428	1	16190	0	2.2975	6.1572e-05	0.00024737	0.053949	87	3	2.2975
RRAS2	4	0.84035	0.84134	1	15745	1	2.569	6.1862e-05	0.00024841	0.053949	88	3	2.569
SEC61B	4	0.96415	0.9642	1	18191	0	2.4381	6.2836e-05	0.00025359	0.054455	89	3	2.4381
WDR24	4	0.80973	0.81567	1	15242	1	2.3967	6.4071e-05	0.00025877	0.05495	90	3	2.3967
POP4	4	0.71425	0.75136	1	14048	1	3.6155	6.4815e-05	0.00026239	0.055108	91	3	3.6155
AKT1	4	0.99993	0.99993	1	19073	0	1.4509	6.6942e-05	0.00026913	0.055908	92	4	1.4509
MECR	4	0.99993	0.99993	1	19072	0	1.5649	6.8041e-05	0.00027534	0.056585	93	4	1.5649
SKP2	4	0.35551	0.50846	1	9516	2	1.697	6.9319e-05	0.00027897	0.05672	94	2	1.697
CHMP4A	4	0.99993	0.99992	1	19070	0	1.7133	7.2201e-05	0.00028778	0.057292	95	4	1.7133
YBX1	4	0.98621	0.98619	1	18648	0	2.8307	8.0294e-05	0.00032404	0.063296	96	4	2.8307
B3GAT3	4	0.99964	0.99964	1	19032	0	2.4844	8.3326e-05	0.00033285	0.063628	97	4	2.4844
NUP155	4	0.99992	0.99991	1	19067	0	2.7178	8.4289e-05	0.00033596	0.063628	98	4	2.7178
TMEM208	4	0.99992	0.99991	1	19065	0	2.201	8.4987e-05	0.00033855	0.063628	99	4	2.201
PIGO	4	0.99991	0.99991	1	19064	0	1.3777	8.5127e-05	0.00033958	0.063628	100	4	1.3777
NDST1	3	0.99991	0.9999	1	19063	0	1.7935	9.4443e-05	0.00028363	0.057061	101	3	1.7935
NUP133	4	0.99867	0.99864	1	18968	0	2.3222	9.8173e-05	0.00039242	0.072115	102	4	2.3222
PMVK	4	0.52037	0.65941	1	12282	1	2.9513	0.00010056	0.00039968	0.072749	103	3	2.9513
RPL34	3	0.9999	0.99989	1	19061	0	2.9323	0.00010454	0.00032456	0.063296	104	3	2.9323
WDR18	4	0.95889	0.95892	1	18078	0	2.2016	0.00010795	0.00042506	0.076639	105	3	2.2016
DNAJC11	4	0.99177	0.99179	1	18775	0	3.014	0.00011121	0.00043749	0.078144	106	4	3.014
COMMD4	4	0.89438	0.89432	1	16767	0	1.8384	0.00011336	0.00044578	0.078254	107	3	1.8384
TGIF2	4	0.97082	0.9709	1	18324	0	1.9856	0.00011351	0.0004463	0.078254	108	3	1.9856
NBPF15	3	0.32262	0.46353	1	8994	1	3.8514	0.00011633	0.00035771	0.066375	109	2	3.8514
N6AMT1	4	0.97912	0.97925	1	18487	0	3.6292	0.0001173	0.00046081	0.080063	110	4	3.6292
GMPS	4	0.98109	0.98111	1	18521	0	2.792	0.00011836	0.00046599	0.080234	111	4	2.792
NMT1	4	0.73743	0.76519	1	14297	1	2.8153	0.0001194	0.00047324	0.080654	112	3	2.8153
XYLT2	4	0.99979	0.99979	1	19051	0	2.5995	0.00012075	0.00047687	0.080654	113	4	2.5995
MRPS14	4	0.95216	0.95222	1	17924	0	2.462	0.00012364	0.00048826	0.081857	114	3	2.462
OST4	4	0.99841	0.99839	1	18956	0	2.0453	0.00012814	0.00050536	0.083986	115	4	2.0453
ELP3	4	0.28186	0.43833	1	8251	2	0.89624	0.00013235	0.00052297	0.086164	116	2	0.89624
MRGBP	4	0.99987	0.99987	1	19060	0	2.5905	0.00013365	0.00053178	0.086866	117	4	2.5905
WDR4	4	0.61012	0.69772	1	13038	1	2.4992	0.00013607	0.00054059	0.087557	118	3	2.4992
LARS2	4	0.99986	0.99987	1	19058	0	1.9152	0.00013762	0.0005468	0.087819	119	4	1.9152
CTU1	4	0.93878	0.93883	1	17679	0	2.6269	0.00014288	0.00056908	0.090214	120	3	2.6269
PELP1	4	0.47599	0.62407	1	11620	1	2.6529	0.00014312	0.00057115	0.090214	121	3	2.6529
PAPSS1	4	0.69599	0.74108	1	13854	1	2.3235	0.00014567	0.00058151	0.091097	122	3	2.3235
EMC7	4	0.039178	0.10454	0.957453	2076	2	-0.65194	0.00015541	0.00061052	0.094658	123	2	-0.65194
RPLP2	4	0.59252	0.68968	1	12889	1	2.8165	0.00015621	0.00061415	0.094658	124	3	2.8165
SLC20A1	4	0.99984	0.99985	1	19057	0	1.8516	0.00015765	0.00061933	0.094693	125	4	1.8516
ATIC	4	0.86083	0.86064	1	16122	1	2.3234	0.00016658	0.00064989	0.097802	126	3	2.3234
WDR59	4	0.81736	0.82178	1	15359	1	2.2002	0.00017166	0.0006644	0.098522	127	3	2.2002
MVD	4	0.99774	0.99774	1	18932	0	2.8532	0.00017265	0.00066699	0.098522	128	4	2.8532
DDX18	4	0.70967	0.74871	1	13995	1	3.1976	0.00017415	0.00067165	0.098522	129	3	3.1976
PIK3CB	4	0.99959	0.99959	1	19023	0	1.693	0.00017531	0.00067839	0.098522	130	4	1.693
GATB	4	0.99915	0.99915	1	18990	0	2.3141	0.00017569	0.00068046	0.098522	131	4	2.3141
RIC8A	4	0.99703	0.99705	1	18915	0	1.4687	0.00017802	0.00068564	0.098526	132	4	1.4687
CCDC22	4	0.99981	0.99982	1	19056	0	1.3693	0.00018509	0.00070377	0.100377	133	4	1.3693
ZNHIT3	4	0.78587	0.7977	1	14896	1	3.35	0.00018814	0.00071362	0.101027	134	3	3.35
GNB2	4	0.9998	0.9998	1	19055	0	1.238	0.00019516	0.00074107	0.102963	135	4	1.238
DNAJC2	4	0.99781	0.99781	1	18936	0	2.2205	0.00019614	0.00074314	0.102963	136	4	2.2205
MRPL12	4	0.089093	0.19775	0.996855	3753	2	-0.3782	0.00019703	0.00074729	0.102963	137	2	-0.3782
PAXIP1	4	0.9998	0.9998	1	19054	0	1.7483	0.00019787	0.00074884	0.102963	138	4	1.7483
MRPL50	4	0.31206	0.46708	1	8815	1	1.9804	0.00020976	0.00079443	0.108451	139	3	1.9804
POP5	3	0.52478	0.58318	1	12326	1	3.7432	0.00021123	0.00062503	0.094806	140	2	3.7432
IGF2BP3	4	0.99933	0.99935	1	19001	0	1.3112	0.00021347	0.0008079	0.109508	141	4	1.3112
SCAP	4	0.95192	0.95198	1	17916	0	2.2687	0.00021826	0.000825	0.111038	142	3	2.2687
EMC2	4	0.77395	0.78917	1	14744	1	2.0208	0.00022307	0.00084157	0.112009	143	3	2.0208
MED16	4	0.98566	0.98563	1	18633	0	2.0815	0.00022397	0.0008452	0.112009	144	4	2.0815
CYB5B	4	0.99977	0.99978	1	19049	0	1.9332	0.00022697	0.00085401	0.112009	145	4	1.9332
LONP1	4	0.9887	0.9887	1	18699	0	1.9015	0.00022879	0.00086074	0.112009	146	4	1.9015
ASUN	4	0.98674	0.98668	1	18658	0	2.0791	0.00023268	0.00087473	0.112009	148	4	2.0791
UROD	4	0.99977	0.99977	1	19048	0	2.7391	0.00023268	0.00087473	0.112009	147	4	2.7391
NEDD9	4	0.99976	0.99977	1	19047	0	1.2347	0.00023677	0.00088613	0.112009	149	4	1.2347
WDR5	4	0.9546	0.95462	1	17990	0	2.7743	0.00023759	0.0008882	0.112009	150	3	2.7743
OGT	4	0.28971	0.44578	1	8391	1	2.0892	0.00024055	0.00090011	0.112009	151	2	2.0892
SEPSECS	4	0.99121	0.99123	1	18763	0	2.2581	0.00024166	0.00090426	0.112009	152	4	2.2581
MTHFD1	4	0.93543	0.93551	1	17615	0	2.0179	0.00024214	0.00090581	0.112009	153	3	2.0179
DCTN5	4	0.89532	0.89527	1	16786	0	3.3518	0.00024262	0.00090737	0.112009	154	3	3.3518
MARS2	4	0.95913	0.95915	1	18085	0	2.4958	0.0002431	0.0009084	0.112009	155	3	2.4958
FERMT2	4	0.90995	0.90995	1	17087	0	1.6814	0.00024792	0.00092343	0.1126	156	3	1.6814
PAXBP1	4	0.99975	0.99976	1	19046	0	1.8057	0.00024835	0.00092498	0.1126	157	4	1.8057
TUFM	4	0.22863	0.38777	1	7296	1	3.094	0.00025058	0.0009343	0.113015	158	3	3.094
MBTPS1	4	0.99044	0.99043	1	18745	0	2.0505	0.00025262	0.00094518	0.113274	159	4	2.0505
ARMC7	4	0.38247	0.53416	1	9979	1	1.9139	0.00025363	0.00094829	0.113274	160	2	1.9139
PFN1	4	0.99874	0.99872	1	18971	0	3.0095	0.00025675	0.00096073	0.114046	161	4	3.0095
AP2M1	4	0.99379	0.99382	1	18829	0	2.1421	0.00026289	0.00097886	0.114073	162	4	2.1421
NCBP1	4	0.75599	0.77711	1	14512	1	2.5155	0.00026915	0.0010006	0.115902	163	3	2.5155
SARS2	4	0.99972	0.99972	1	19045	0	2.3143	0.00027784	0.0010312	0.118722	164	4	2.3143
GTF2H4	4	0.99972	0.99972	1	19044	0	2.1238	0.00028252	0.0010467	0.119195	165	4	2.1238
ENO1	4	0.99941	0.99942	1	19009	0	2.4256	0.00028297	0.0010478	0.119195	166	4	2.4256
NELFA	4	0.81087	0.81656	1	15256	1	2.4429	0.00028531	0.0010545	0.119251	167	3	2.4429
PITRM1	4	0.99971	0.99971	1	19043	0	2.0034	0.00028854	0.0010685	0.120122	168	4	2.0034
PRDM4	4	0.96501	0.96505	1	18212	0	2.2288	0.00029603	0.0010965	0.122064	169	3	2.2288
RPL11	4	0.53085	0.6635	1	12369	1	3.4458	0.00029934	0.0011063	0.122217	170	3	3.4458
PIGC	4	0.99727	0.99726	1	18924	0	1.9327	0.00030351	0.0011244	0.122857	171	4	1.9327
NSMCE4A	4	0.85363	0.85366	1	15995	1	2.9457	0.00030378	0.0011249	0.122857	172	3	2.9457
MALSU1	4	0.99969	0.99969	1	19042	0	2.3887	0.00030694	0.0011338	0.122923	173	4	2.3887
PSMB2	4	0.99756	0.99755	1	18930	0	3.6201	0.00030713	0.0011384	0.122923	174	4	3.6201
MAU2	4	0.66854	0.72632	1	13570	1	1.5118	0.00030938	0.0011462	0.123067	175	2	1.5118
LSM11	4	0.99941	0.99942	1	19008	0	2.2198	0.00031163	0.001155	0.12332	176	4	2.2198
LRR1	4	0.032002	0.090332	0.946167	1817	1	2.6886	0.00031616	0.00117	0.123762	177	3	2.6886
STT3A	4	0.99968	0.99968	1	19041	0	1.5154	0.00031671	0.0011721	0.123762	178	4	1.5154
CAMLG	4	0.99968	0.99967	1	19040	0	1.5873	0.00032112	0.0011856	0.124087	179	4	1.5873
RFT1	4	0.99968	0.99967	1	19039	0	2.3916	0.00032162	0.0011881	0.124087	180	4	2.3916
TAF6L	4	0.99967	0.99967	1	19037	0	2.0299	0.00033045	0.0012208	0.126078	181	4	2.0299
DOHH	4	0.93371	0.9338	1	17582	0	2.0105	0.00033267	0.001227	0.126078	182	3	2.0105
COMMD2	4	0.91176	0.91173	1	17129	0	2.213	0.00033651	0.0012379	0.126186	183	3	2.213
PIGP	4	0.99966	0.99966	1	19036	0	1.4772	0.00034038	0.0012534	0.126186	184	4	1.4772
COA5	4	0.99966	0.99966	1	19035	0	1.4667	0.00034051	0.0012534	0.126186	185	4	1.4667
MMD	4	0.99966	0.99966	1	19034	0	1.0256	0.00034104	0.0012545	0.126186	186	4	1.0256
TAPT1	4	0.99923	0.99923	1	18992	0	1.5121	0.00035004	0.0012804	0.128117	187	4	1.5121
PET117	4	0.99602	0.99601	1	18891	0	2.0413	0.00035188	0.0012892	0.128326	188	4	2.0413
PMPCB	4	0.99964	0.99965	1	19033	0	1.3258	0.00035541	0.0013021	0.128637	189	4	1.3258
HSPA8	4	0.99932	0.99934	1	19000	0	2.5594	0.00035648	0.0013083	0.128637	190	4	2.5594
OSTC	4	0.87654	0.8765	1	16435	0	2.2649	0.0003584	0.0013125	0.128637	191	3	2.2649
PGD	4	0.99964	0.99964	1	19031	0	2.2868	0.00036423	0.0013389	0.130557	192	4	2.2868
C10orf2	4	0.89226	0.89218	1	16727	0	2.775	0.00036706	0.0013529	0.131088	193	3	2.775
MTG2	4	0.13301	0.27317	0.998949	5197	2	-0.85442	0.00036814	0.0013581	0.131088	194	2	-0.85442
FEN1	3	0.99963	0.99962	1	19030	0	3.0604	0.00037206	0.0010985	0.122064	195	3	3.0604
ALDH18A1	4	0.99962	0.99962	1	19029	0	1.4976	0.00037804	0.0013923	0.132834	196	4	1.4976
CCDC93	4	0.99962	0.99962	1	19028	0	1.3488	0.00038033	0.0014006	0.132834	197	4	1.3488
UBALD1	4	0.99962	0.99962	1	19027	0	1.0645	0.00038191	0.0014062	0.132834	198	4	1.0645
AHCY	4	0.9832	0.9832	1	18559	0	2.1387	0.000383	0.0014083	0.132834	199	4	2.1387
YARS2	4	0.26745	0.4246	1	7991	1	2.453	0.00038397	0.0014109	0.132834	200	3	2.453
PIK3C3	4	0.026073	0.078436	0.93171	1593	1	1.6105	0.00039972	0.0014638	0.135529	201	3	1.6105
ADAT2	4	0.27929	0.4359	1	8201	2	1.0909	0.00040069	0.0014674	0.135529	202	2	1.0909
ARPC3	4	0.94634	0.94639	1	17825	0	2.4328	0.00040105	0.0014679	0.135529	203	3	2.4328
ZNHIT6	4	0.99959	0.99959	1	19026	0	1.7624	0.0004082	0.0014985	0.136728	204	4	1.7624
PRMT5	4	0.99959	0.99959	1	19025	0	2.8393	0.00040972	0.0015023	0.136728	205	4	2.8393
SEH1L	3	0.99959	0.99959	1	19024	0	3.1931	0.00041076	0.0011995	0.124596	206	3	3.1931
ELP4	4	0.26862	0.42566	1	8015	1	2.5531	0.00041228	0.0015124	0.136769	207	3	2.5531
FNTA	4	0.57369	0.68123	1	12728	1	2.2099	0.00041316	0.0015171	0.136769	208	3	2.2099
MAPKAP1	4	0.9868	0.98674	1	18663	0	1.6718	0.00041618	0.001527	0.13701	209	4	1.6718
NDNL2	4	0.65327	0.71853	1	13425	1	2.6679	0.00041965	0.0015373	0.137295	210	3	2.6679
ATL2	4	0.99958	0.99958	1	19022	0	2.8038	0.0004234	0.0015466	0.137486	211	4	2.8038
ACACA	4	0.99957	0.99957	1	19021	0	1.5956	0.00042793	0.0015668	0.138637	212	4	1.5956
MPDU1	4	0.45912	0.60772	1	11314	1	2.0685	0.00043108	0.0015751	0.138728	213	3	2.0685
SP1	4	0.99957	0.99957	1	19020	0	1.2849	0.00043455	0.0015912	0.138998	214	4	1.2849
FUS	4	0.99956	0.99957	1	19019	0	1.2602	0.00043582	0.0015927	0.138998	215	4	1.2602
GNAS	4	0.85903	0.85886	1	16093	1	1.3349	0.00045671	0.0016813	0.146062	216	3	1.3349
MESDC2	4	0.99791	0.9979	1	18940	0	1.4144	0.00046035	0.0016922	0.146342	217	4	1.4144
PIGS	4	0.99898	0.99898	1	18981	0	2.1943	0.00047127	0.0017373	0.147921	218	4	2.1943
EIF4G1	4	0.19828	0.35877	1	6762	1	3.0599	0.00047138	0.0017373	0.147921	219	3	3.0599
VPS29	4	0.95483	0.95486	1	17995	0	1.8391	0.00047175	0.0017383	0.147921	220	3	1.8391
TFB1M	4	0.042593	0.11125	0.960765	2203	2	1.0363	0.00047265	0.0017414	0.147921	221	2	1.0363
JMJD6	4	0.18608	0.34725	1	6544	1	1.6395	0.00047696	0.0017533	0.148274	222	3	1.6395
RAD1	4	0.24277	0.40111	1	7555	1	2.2247	0.00048522	0.0017824	0.149405	223	3	2.2247
TBC1D3L	3	0.99951	0.99952	1	19018	0	2.578	0.00048544	0.0014213	0.133154	224	3	2.578
POLR2I	2	0.99951	0.99951	1	19017	0	3.1198	0.00048816	0.00096798	0.114073	225	2	3.1198
SOD1	4	0.91198	0.91196	1	17137	0	2.361	0.00048939	0.0017943	0.149747	226	3	2.361
DAD1	2	0.99951	0.99951	1	19016	0	5.4343	0.00049108	0.00097419	0.114073	227	2	5.4343
TFAM	4	0.87657	0.87653	1	16436	0	2.2484	0.00049205	0.0018062	0.150086	228	3	2.2484
TMED10	4	0.9995	0.99951	1	19015	0	2.27	0.00049577	0.0018186	0.150465	229	4	2.27
ATP6V1D	4	0.9212	0.92133	1	17324	0	1.1963	0.0005007	0.0018383	0.151438	230	3	1.1963
PGS1	3	0.99949	0.99949	1	19014	0	2.4512	0.00051053	0.0014845	0.1364	231	3	2.4512
SERF2	4	0.38438	0.53599	1	10016	1	1.8294	0.00051253	0.0018766	0.153933	232	3	1.8294
GRB2	4	0.99696	0.99698	1	18912	0	2.7937	0.00051763	0.0018984	0.154519	233	4	2.7937
SRD5A3	4	0.95347	0.95351	1	17953	0	1.777	0.00051806	0.0019	0.154519	234	3	1.777
PTPN11	4	0.26308	0.42056	1	7914	1	2.4778	0.00052356	0.0019207	0.155542	235	3	2.4778
ADSL	4	0.048319	0.12226	0.974083	2392	2	-1.1719	0.00053415	0.0019575	0.157852	236	2	-1.1719
PARP1	4	0.99946	0.99947	1	19013	0	1.2607	0.00054047	0.0019787	0.158437	237	4	1.2607
LAMTOR2	4	0.99946	0.99947	1	19012	0	1.1232	0.00054197	0.0019813	0.158437	238	4	1.1232
ARPC5	4	0.99945	0.99946	1	19011	0	1.3942	0.00054874	0.0020051	0.159674	239	4	1.3942
TRIT1	4	0.91499	0.91503	1	17199	0	1.9032	0.00055197	0.0020181	0.160039	240	3	1.9032
MBTPS2	4	0.99339	0.99343	1	18817	0	2.1789	0.00055798	0.0020445	0.161166	241	4	2.1789
IMPDH2	4	0.98017	0.98026	1	18507	0	2.1568	0.00055948	0.0020492	0.161166	242	4	2.1568
UBE3D	4	0.62237	0.70345	1	13159	1	1.503	0.00059137	0.0021642	0.169514	243	3	1.503
GADD45GIP1	4	0.95181	0.95186	1	17914	0	2.6661	0.00060248	0.002203	0.171464	244	3	2.6661
NELFE	4	0.97676	0.97697	1	18441	0	1.9998	0.00060404	0.0022077	0.171464	245	4	1.9998
DHPS	4	0.99915	0.99914	1	18989	0	2.3489	0.00060609	0.002216	0.171464	246	4	2.3489
PKN2	4	0.99939	0.99941	1	19007	0	1.1352	0.0006087	0.0022279	0.171545	247	4	1.1352
ACTR3	4	0.86069	0.8605	1	16120	1	1.6926	0.00061189	0.0022382	0.171545	248	3	1.6926
RFC5	3	0.94885	0.94908	1	17856	0	2.6423	0.00061269	0.0017746	0.149405	249	3	2.6423
OR11H2	4	0.99939	0.9994	1	19006	0	1.688	0.000613	0.0022439	0.171545	250	4	1.688
TOMM40	4	0.22648	0.38573	1	7258	1	2.0595	0.00061663	0.0022559	0.171676	251	3	2.0595
PGAM1	4	0.77658	0.791	1	14776	1	1.7667	0.00061843	0.0022636	0.171676	252	3	1.7667
PFDN5	4	0.99937	0.99938	1	19005	0	1.7473	0.00063127	0.0023056	0.174167	253	4	1.7473
SMU1	4	0.99786	0.99785	1	18938	0	2.8045	0.00063414	0.0023165	0.1743	254	4	2.8045
KRT86	4	0.74742	0.77151	1	14402	1	1.2964	0.00063948	0.0023341	0.174937	255	3	1.2964
IKBKAP	4	0.039589	0.10537	0.957453	2092	3	-1.7596	0.00065878	0.0024009	0.179243	256	1	-1.7596
TBC1D20	4	0.99934	0.99935	1	19002	0	1.3757	0.00066314	0.0024159	0.179663	257	4	1.3757
EEFSEC	4	0.99924	0.99924	1	18993	0	1.9727	0.0006699	0.0024429	0.180722	258	4	1.9727
CFL1	4	0.99932	0.99934	1	18999	0	1.7539	0.00067215	0.0024491	0.180722	259	4	1.7539
MRPS7	4	0.99932	0.99933	1	18998	0	0.92684	0.0006843	0.0024967	0.18353	260	4	0.92684
NOA1	4	0.99929	0.99931	1	18997	0	1.8041	0.00070551	0.002575	0.187835	261	4	1.8041
GTF3C5	4	0.98489	0.98488	1	18611	0	1.4855	0.0007093	0.002591	0.188288	262	4	1.4855
CRCP	4	0.356	0.5089	1	9526	1	2.1873	0.00071171	0.0026019	0.188363	263	3	2.1873
AGTRAP	4	0.99925	0.99926	1	18994	0	1.5365	0.0007463	0.0027154	0.195834	264	4	1.5365
ERAL1	4	0.7262	0.7585	1	14165	1	2.2851	0.00076177	0.0027723	0.199192	265	3	2.2851
CAP1	4	0.93469	0.93481	1	17599	0	2.1211	0.00077057	0.002804	0.200708	266	3	2.1211
MRPS12	4	0.91179	0.91177	1	17130	0	2.3846	0.00077466	0.0028179	0.200762	267	3	2.3846
MSTO1	4	0.38146	0.5332	1	9958	1	1.9993	0.00077764	0.0028257	0.200762	268	2	1.9993
GEMIN4	4	0.70497	0.74607	1	13949	1	2.1078	0.00080176	0.0029127	0.205973	269	3	2.1078
PAICS	4	0.081633	0.18434	0.996855	3511	2	-1.491	0.00080626	0.0029226	0.205973	270	2	-1.491
ORAOV1	4	0.11776	0.24751	0.998949	4679	2	-0.60424	0.00080988	0.0029314	0.205973	271	2	-0.60424
DPM1	4	0.99662	0.99666	1	18901	0	1.8629	0.00082339	0.0029775	0.208083	272	4	1.8629
MFN2	4	0.3542	0.50726	1	9499	1	1.8299	0.00082499	0.0029832	0.208083	273	3	1.8299
NBPF9	4	0.32955	0.48373	1	9111	1	1.7423	0.00083172	0.0030091	0.209003	274	3	1.7423
BCS1L	4	0.94925	0.9493	1	17867	0	2.3144	0.00083628	0.0030275	0.209003	275	3	2.3144
DAZAP1	4	0.72089	0.75534	1	14107	1	1.6986	0.00084006	0.0030417	0.209003	276	3	1.6986
PFDN2	4	0.32245	0.47686	1	8988	2	1.4687	0.00084091	0.0030464	0.209003	277	2	1.4687
ATP6V1G1	4	0.38581	0.53731	1	10043	1	2.8279	0.00084276	0.0030511	0.209003	278	3	2.8279
METTL1	4	0.99862	0.99859	1	18965	0	1.8838	0.00085258	0.0030899	0.210158	279	4	1.8838
FNTB	4	0.45727	0.60587	1	11285	1	2.6297	0.0008613	0.0031226	0.211625	280	3	2.6297
CIAO1	4	0.22864	0.38777	1	7297	2	0.3739	0.0008669	0.0031443	0.212346	281	2	0.3739
PDCD5	4	0.36272	0.51538	1	9628	1	1.8139	0.0008744	0.0031728	0.213516	282	3	1.8139
RPL23A	3	0.45609	0.54294	1	11261	1	2.4081	0.00088321	0.0025175	0.184344	283	2	2.4081
SSB	4	0.99911	0.99911	1	18988	0	2.0971	0.00089286	0.0032391	0.217214	284	4	2.0971
RHOG	4	0.46356	0.61195	1	11390	1	1.8789	0.00089876	0.0032547	0.217493	285	3	1.8789
POLR3D	4	0.99477	0.99478	1	18853	0	2.2592	0.00092101	0.0033313	0.221449	286	4	2.2592
CIT	4	0.27236	0.42925	1	8076	2	-0.2779	0.0009222	0.003337	0.221449	287	1	-0.2779
WDR7	4	0.99906	0.99906	1	18987	0	1.4433	0.00093836	0.0033961	0.223814	288	4	1.4433
WARS2	4	0.95508	0.9551	1	18001	0	1.4618	0.00093837	0.0033961	0.223814	289	3	1.4618
MLH3	4	0.99905	0.99905	1	18986	0	0.99258	0.00094659	0.0034215	0.224654	290	4	0.99258
SMAD4	4	0.99905	0.99905	1	18985	0	2.099	0.00094944	0.0034323	0.224654	291	4	2.099
PSMG4	4	0.16929	0.33131	1	6272	2	1.162	0.00096289	0.0034805	0.22703	292	2	1.162
LILRB5	4	0.99903	0.99903	1	18984	0	1.1337	0.00096724	0.0035002	0.227472	293	4	1.1337
RMI1	4	0.89994	0.89989	1	16886	0	1.4856	0.00097474	0.0035225	0.227472	294	2	1.4856
DDX20	4	0.29569	0.45144	1	8499	1	1.0784	0.00097488	0.003523	0.227472	295	3	1.0784
EMG1	4	0.99902	0.99902	1	18983	0	1.9219	0.00098061	0.003538	0.227673	296	4	1.9219
SPPL3	4	0.94851	0.94856	1	17849	0	1.4398	0.00098932	0.0035753	0.229301	297	3	1.4398
RIC1	4	0.999	0.999	1	18982	0	1.0674	0.00099559	0.003595	0.229792	298	4	1.0674
RFK	4	0.99814	0.99814	1	18947	0	1.4672	0.0010045	0.0036302	0.231271	299	4	1.4672
SLC39A9	4	0.99897	0.99897	1	18980	0	1.4401	0.0010267	0.0037054	0.233882	300	4	1.4401
ELF3	4	0.99897	0.99896	1	18979	0	1.0667	0.001027	0.0037064	0.233882	301	4	1.0667
USP17L11	4	0.44436	0.59339	1	11065	1	0.68392	0.0010276	0.0037079	0.233882	302	2	0.68392
SERPINI2	4	0.99895	0.99894	1	18978	0	1.0927	0.0010489	0.003796	0.237867	303	4	1.0927
BRAT1	4	0.9818	0.98182	1	18528	0	2.0551	0.0010527	0.0038142	0.238222	304	4	2.0551
EIF4A1	4	0.99893	0.99892	1	18977	0	2.3167	0.001075	0.003897	0.242044	305	4	2.3167
XRCC1	4	0.45481	0.60347	1	11240	1	1.8131	0.0010763	0.0039007	0.242044	306	3	1.8131
PRPF6	3	0.51188	0.57529	1	12228	1	2.9182	0.0010778	0.0030744	0.209848	307	2	2.9182
POTEM	4	0.9522	0.95226	1	17926	0	1.8805	0.0010804	0.0039147	0.242126	308	3	1.8805
SHMT2	4	0.75125	0.77399	1	14447	1	1.368	0.0010985	0.0039841	0.245624	309	3	1.368
POLD1	4	0.41699	0.56723	1	10573	1	1.0832	0.0011183	0.0040509	0.248363	310	2	1.0832
MTIF2	4	0.99888	0.99886	1	18975	0	1.6274	0.0011233	0.0040654	0.248363	311	4	1.6274
RNASEH2B	4	0.99021	0.9902	1	18742	0	1.826	0.0011246	0.0040675	0.248363	312	4	1.826
TTI2	4	0.48321	0.63106	1	11760	1	1.1699	0.0011329	0.004096	0.249175	313	3	1.1699
POLG2	4	0.27164	0.42854	1	8061	1	1.9648	0.001145	0.00414	0.24962	314	3	1.9648
EPRS	4	0.23964	0.39818	1	7505	1	1.8512	0.0011503	0.0041597	0.24962	315	3	1.8512
TIGD3	4	0.98901	0.989	1	18712	0	1.4727	0.001151	0.0041628	0.24962	316	4	1.4727
NMD3	4	0.58423	0.68597	1	12819	1	1.7786	0.0011516	0.0041664	0.24962	317	3	1.7786
NOL12	4	0.35454	0.50758	1	9504	2	0.58875	0.0011567	0.0041846	0.249923	318	2	0.58875
SLC25A26	4	0.99883	0.99881	1	18974	0	1.8263	0.00117	0.0042291	0.251586	319	4	1.8263
TADA2B	4	0.99883	0.99881	1	18973	0	1.2439	0.0011726	0.0042395	0.251586	320	4	1.2439
ATP6V1C1	4	0.9908	0.99079	1	18755	0	2.3137	0.0011775	0.0042519	0.251586	321	4	2.3137
CELF1	4	0.80524	0.81215	1	15176	1	1.9226	0.0012112	0.0043736	0.255776	322	3	1.9226
NCOR2	4	0.97747	0.97767	1	18454	0	1.6697	0.0012126	0.0043762	0.255776	323	4	1.6697
GTPBP6	4	0.99877	0.99875	1	18972	0	1.3806	0.0012284	0.0044301	0.256781	324	4	1.3806
TRMT5	4	0.52337	0.6606	1	12318	1	2.449	0.0012285	0.0044306	0.256781	325	3	2.449
POLR3H	4	0.44169	0.59092	1	11019	2	0.74325	0.00123	0.0044337	0.256781	326	2	0.74325
FXN	4	0.99708	0.9971	1	18917	0	1.1993	0.0012382	0.0044664	0.257889	327	4	1.1993
VPS35	4	0.88841	0.88837	1	16644	0	1.4791	0.0012535	0.0045104	0.259648	328	2	1.4791
SNN	4	0.99872	0.9987	1	18970	0	1.4309	0.0012808	0.0046068	0.264398	329	4	1.4309
NAA25	4	0.08197	0.18495	0.996855	3523	2	0.37963	0.0012909	0.0046399	0.265504	330	2	0.37963
POU5F2	4	0.9987	0.99868	1	18969	0	1.1359	0.0012994	0.0046679	0.266307	331	4	1.1359
INTS10	4	0.99361	0.99364	1	18823	0	2.0508	0.0013124	0.004713	0.267195	332	4	2.0508
NOP10	4	0.99841	0.99839	1	18957	0	2.2991	0.0013166	0.0047254	0.267195	333	4	2.2991
SARS	3	0.86856	0.86864	1	16276	0	0.61148	0.0013239	0.0037515	0.235849	334	2	0.61148
ITGB1	4	0.87989	0.87987	1	16503	0	1.3278	0.0013285	0.0047663	0.267951	335	3	1.3278
PIGV	4	0.99867	0.99863	1	18967	0	1.4272	0.0013307	0.0047731	0.267951	336	4	1.4272
PIH1D1	4	0.76985	0.78636	1	14698	1	1.6826	0.0013331	0.0047808	0.267951	337	3	1.6826
AAGAB	4	0.99294	0.99297	1	18804	0	1.8206	0.001347	0.0048249	0.269628	338	4	1.8206
AASDHPPT	4	0.96817	0.96823	1	18270	0	1.9552	0.0013633	0.0048855	0.270517	339	3	1.9552
CHMP3	4	0.99863	0.9986	1	18966	0	1.1586	0.0013671	0.0048948	0.270517	340	4	1.1586
DCPS	4	0.38074	0.53253	1	9948	1	1.963	0.0013681	0.0048974	0.270517	341	3	1.963
FBXO11	4	0.89234	0.89226	1	16729	0	1.8392	0.001375	0.0049238	0.271193	342	3	1.8392
GM2A	4	0.96388	0.96394	1	18184	0	1.4061	0.0013891	0.0049699	0.272164	343	3	1.4061
HBS1L	4	0.99125	0.99127	1	18765	0	1.8042	0.0013891	0.0049699	0.272164	344	4	1.8042
PSENEN	4	0.98868	0.98868	1	18698	0	1.6289	0.0013962	0.0049948	0.272744	345	4	1.6289
EXT2	4	0.98782	0.98782	1	18684	0	2.0486	0.0014042	0.0050264	0.273688	346	4	2.0486
AGMO	4	0.99858	0.99855	1	18964	0	0.93648	0.0014172	0.0050725	0.275413	347	4	0.93648
APEX1	4	0.38621	0.5377	1	10053	1	2.0169	0.0014559	0.0051984	0.281449	348	3	2.0169
FAM150A	4	0.99854	0.99851	1	18963	0	0.77988	0.0014605	0.0052155	0.281577	349	4	0.77988
NFS1	4	0.24928	0.40737	1	7662	2	-1.5194	0.0014752	0.0052647	0.282607	350	1	-1.5194
ADAT3	4	0.9959	0.99589	1	18888	0	1.7134	0.0014777	0.0052725	0.282607	351	4	1.7134
MRPS17	4	0.95523	0.95527	1	18003	0	1.746	0.0014801	0.0052813	0.282607	352	3	1.746
SNPH	4	0.99852	0.99848	1	18962	0	0.91323	0.0014842	0.0052937	0.282607	353	4	0.91323
COMMD7	4	0.99849	0.99846	1	18961	0	1.5416	0.0015083	0.0053802	0.286425	354	4	1.5416
LYRM4	3	0.99848	0.99852	1	18960	0	1.4821	0.0015237	0.0043006	0.253682	355	3	1.4821
CTDNEP1	4	0.99847	0.99845	1	18959	0	1.9687	0.0015257	0.0054533	0.289508	356	4	1.9687
PSMB5	3	0.99847	0.99851	1	18958	0	2.4201	0.0015295	0.0043177	0.253907	357	3	2.4201
SRP19	4	0.97896	0.97909	1	18484	0	1.6966	0.001534	0.005475	0.289858	358	4	1.6966
CCDC115	4	0.66618	0.72511	1	13557	1	1.2761	0.0015542	0.0055434	0.292667	359	3	1.2761
NOP2	4	0.93103	0.93116	1	17520	0	2.3186	0.0015639	0.0055781	0.293181	360	3	2.3186
RHOD	4	0.26885	0.42588	1	8019	2	0.81235	0.0015664	0.0055838	0.293181	361	2	0.81235
ILK	4	0.2202	0.37971	1	7150	1	2.4674	0.0016016	0.0057154	0.296828	362	3	2.4674
TMEM199	4	0.45306	0.60178	1	11208	1	2.0574	0.0016046	0.005732	0.296882	363	3	2.0574
WDR83OS	4	0.97275	0.9729	1	18364	0	1.4906	0.0016337	0.0058418	0.300939	364	3	1.4906
PTCD3	4	0.9833	0.98331	1	18564	0	1.6448	0.0016505	0.0058895	0.302579	365	4	1.6448
PRPF31	4	0.011095	0.036856	0.883353	794	3	-1.1883	0.0016595	0.005918	0.303228	366	1	-1.1883
POLRMT	3	0.99834	0.99838	1	18955	0	2.6761	0.0016628	0.0047093	0.267195	367	3	2.6761
TFRC	4	0.9636	0.96364	1	18178	0	1.9258	0.0016649	0.0059382	0.303449	368	3	1.9258
KANSL3	4	0.9918	0.99182	1	18776	0	1.8664	0.0016808	0.0059941	0.304995	369	4	1.8664
RSU1	4	0.81951	0.82354	1	15383	1	2.2229	0.0016834	0.0060003	0.304995	370	3	2.2229
PGP	4	0.75906	0.77907	1	14548	1	1.6343	0.0016981	0.0060542	0.306315	371	3	1.6343
MDC1	4	0.9292	0.92933	1	17479	0	1.272	0.001699	0.0060583	0.306315	372	3	1.272
DNPEP	4	0.087609	0.19508	0.996855	3698	1	0.45324	0.0017122	0.0061052	0.307411	373	3	0.45324
PSMD4	4	0.99828	0.99827	1	18954	0	1.5615	0.0017177	0.00612	0.307411	374	4	1.5615
SETD2	4	0.6948	0.74045	1	13839	1	1.2351	0.0017199	0.0061283	0.307411	375	3	1.2351
PRIM1	4	0.84572	0.84619	1	15849	1	2.0572	0.0017277	0.0061635	0.30766	376	2	2.0572
ISCA2	4	0.99826	0.99825	1	18953	0	1.3439	0.0017382	0.0061961	0.30766	377	4	1.3439
VGF	4	0.50134	0.64877	1	12084	1	1.3867	0.0017435	0.0062138	0.30766	378	3	1.3867
TPRKB	4	0.99826	0.99825	1	18952	0	1.1643	0.0017436	0.0062138	0.30766	379	4	1.1643
XRN2	4	0.2864	0.44262	1	8337	2	0.99457	0.0017488	0.0062298	0.30766	380	2	0.99457
ERP44	4	0.99824	0.99823	1	18951	0	1.1327	0.0017554	0.0062547	0.308035	381	4	1.1327
SEPHS2	4	0.99824	0.99823	1	18950	0	1.6274	0.0017599	0.0062702	0.308035	382	4	1.6274
RARS	4	0.3566	0.5095	1	9534	2	1.295	0.0017646	0.0062858	0.308035	383	2	1.295
NPLOC4	4	0.99821	0.9982	1	18949	0	1.441	0.00179	0.0063738	0.311552	384	4	1.441
SRSF6	4	0.75102	0.77384	1	14443	1	2.6113	0.001813	0.0064402	0.313342	385	3	2.6113
SRPRB	4	0.23618	0.39493	1	7437	1	1.4044	0.0018139	0.0064433	0.313342	386	3	1.4044
WRB	4	0.98319	0.98319	1	18558	0	2.3618	0.0018315	0.0065122	0.315889	387	4	2.3618
TTYH2	4	0.9236	0.92378	1	17377	0	1.098	0.0018517	0.006593	0.318038	388	3	1.098
COASY	4	0.99815	0.99814	1	18948	0	1.6332	0.0018522	0.006594	0.318038	389	4	1.6332
COA3	4	0.42342	0.57344	1	10692	1	1.4087	0.001859	0.0066194	0.318038	390	3	1.4087
TTC14	4	0.73652	0.76461	1	14281	1	1.5287	0.0018745	0.0066707	0.319524	391	3	1.5287
VCL	4	0.99812	0.99811	1	18946	0	1.4166	0.0018845	0.0067064	0.320433	392	4	1.4166
PRG2	4	0.99811	0.9981	1	18945	0	1.1241	0.001894	0.0067499	0.321708	393	4	1.1241
TRMT6	4	0.99808	0.99808	1	18944	0	1.2812	0.0019156	0.0068292	0.324214	394	4	1.2812
UQCRFS1	4	0.95452	0.95454	1	17986	0	1.3776	0.0019188	0.0068365	0.324214	395	3	1.3776
ALG1	4	0.99807	0.99806	1	18943	0	1.9505	0.0019316	0.0068857	0.32574	396	4	1.9505
NACC1	4	0.9311	0.93124	1	17521	0	1.4509	0.0019675	0.007009	0.330135	397	3	1.4509
RPS6KB1	4	0.7898	0.80053	1	14951	1	1.0275	0.0019688	0.0070131	0.330135	398	2	1.0275
RPS2	3	0.11739	0.21434	0.996855	4670	2	-0.94856	0.0019953	0.0056196	0.293445	400	1	-0.94856
PRPF8	3	0.77728	0.77749	1	14783	0	-0.56418	0.0019953	0.0056196	0.293445	399	1	-0.56418
NBN	4	0.67483	0.72963	1	13634	1	1.3056	0.0020017	0.0071338	0.334491	401	3	1.3056
GNB1L	4	0.41423	0.56462	1	10527	1	2.0615	0.0020053	0.0071447	0.334491	402	3	2.0615
POLR1B	3	0.08245	0.16988	0.996423	3542	1	2.2323	0.0020062	0.0056465	0.294049	403	2	2.2323
SRP68	4	0.75282	0.77505	1	14466	1	1.6485	0.0020081	0.0071582	0.334491	404	2	1.6485
TAGLN3	4	0.99795	0.99795	1	18942	0	1.4166	0.0020453	0.0073012	0.34034	405	4	1.4166
MED12	3	0.23216	0.35598	1	7363	1	1.9212	0.0020547	0.005775	0.298301	406	2	1.9212
MIER2	4	0.99794	0.99794	1	18941	0	0.72726	0.002057	0.0073441	0.341512	407	4	0.72726
MED11	4	0.25486	0.41261	1	7757	2	-0.5196	0.0020793	0.0074198	0.344192	408	2	-0.5196
EARS2	4	0.99547	0.99546	1	18872	0	2.3806	0.0020879	0.007454	0.34494	409	4	2.3806
EIF4A3	2	0.99196	0.99194	1	18778	0	5.2467	0.0020943	0.0041068	0.249175	410	2	5.2467
PAM16	4	0.2149	0.3747	1	7064	2	0.39053	0.002108	0.0075265	0.347455	411	2	0.39053
PIK3CD	4	0.98336	0.98335	1	18566	0	1.95	0.0021353	0.007628	0.349918	412	4	1.95
MOCS3	4	0.6709	0.72756	1	13596	1	2.6801	0.0021363	0.0076332	0.349918	413	3	2.6801
SNX9	4	0.99786	0.99786	1	18939	0	1.0036	0.002137	0.0076348	0.349918	414	4	1.0036
PFDN1	4	0.98361	0.98359	1	18574	0	1.398	0.0021545	0.0077032	0.352208	415	4	1.398
RASGRF2	4	0.97948	0.9796	1	18492	0	1.1893	0.0021654	0.0077462	0.352355	416	4	1.1893
HMHA1	4	0.36559	0.51812	1	9684	1	1.105	0.0021674	0.0077539	0.352355	417	3	1.105
SMARCA2	4	0.19129	0.35223	1	6630	1	1.1567	0.0021704	0.0077617	0.352355	418	3	1.1567
KBTBD13	4	0.99782	0.99783	1	18937	0	1.1588	0.0021782	0.0077855	0.3526	419	4	1.1588
MYOZ2	4	0.9978	0.99781	1	18935	0	0.74	0.0021979	0.0078617	0.35514	420	4	0.74
IGSF6	4	0.9978	0.9978	1	18934	0	1.2429	0.0022033	0.0078788	0.35514	421	4	1.2429
MRPL52	3	0.99244	0.99254	1	18786	0	1.6407	0.0022141	0.0062107	0.30766	422	3	1.6407
RPS6KB2	4	0.90086	0.90081	1	16904	0	1.0484	0.0022221	0.0079539	0.356146	423	3	1.0484
MRPL4	4	0.99588	0.99587	1	18887	0	1.7213	0.0022283	0.0079757	0.356146	424	4	1.7213
MRPL30	4	0.99047	0.99046	1	18747	0	1.1051	0.002237	0.0080104	0.356263	425	4	1.1051
LSM5	4	0.49758	0.64506	1	12025	2	-0.38377	0.0022385	0.0080155	0.356263	426	1	-0.38377
EIF1	4	0.99775	0.99776	1	18933	0	1.3051	0.0022486	0.0080503	0.356975	427	4	1.3051
WDR75	4	0.63699	0.71047	1	13282	1	1.8265	0.0022609	0.0080969	0.358212	428	3	1.8265
PHAX	4	0.024391	0.075109	0.93171	1525	2	-2.4177	0.0022699	0.0081243	0.358596	429	2	-2.4177
UMODL1	4	0.47359	0.62175	1	11577	2	0.6466	0.0022939	0.0082057	0.361352	430	2	0.6466
CCNC	4	0.64706	0.71549	1	13379	1	0.80513	0.0023175	0.0082896	0.364208	431	2	0.80513
MED25	4	0.62331	0.70391	1	13165	1	1.941	0.0023249	0.0083238	0.364607	432	3	1.941
FAM136A	4	0.99653	0.99656	1	18897	0	1.7988	0.0023302	0.0083378	0.364607	433	4	1.7988
RPL4	3	0.39933	0.51221	1	10292	1	1.9146	0.002362	0.006623	0.318038	434	2	1.9146
RAC1	4	0.35329	0.50636	1	9479	1	1.5265	0.0023698	0.0084678	0.368648	435	3	1.5265
ATP6V0D1	4	0.088224	0.19617	0.996855	3724	2	-1.0489	0.0023851	0.0085279	0.370421	436	2	-1.0489
ZNF781	4	0.26417	0.42157	1	7932	2	0.30285	0.0023964	0.0085616	0.37104	437	2	0.30285
KCNA4	4	0.94705	0.94711	1	17832	0	0.91975	0.002409	0.0085978	0.371769	438	3	0.91975
NLRP6	4	0.99758	0.99757	1	18931	0	0.99215	0.0024182	0.0086346	0.372302	439	4	0.99215
ATM	4	0.64108	0.71248	1	13320	1	1.0644	0.002422	0.0086491	0.372302	440	3	1.0644
SBNO1	4	0.1802	0.34162	1	6445	2	-2.2651	0.002449	0.0087419	0.375448	441	1	-2.2651
SAFB	4	0.99544	0.99543	1	18869	0	1.3371	0.0024622	0.0087885	0.376604	442	4	1.3371
STRIP1	4	0.25801	0.41566	1	7819	1	2.0866	0.0024717	0.008819	0.377068	443	3	2.0866
MYC	2	0.28508	0.34027	1	8309	1	1.1889	0.0025024	0.0048958	0.270517	444	1	1.1889
PKM	4	0.30224	0.45764	1	8632	2	0.90974	0.0025093	0.0089423	0.381453	445	2	0.90974
ARID3B	4	0.99748	0.99747	1	18929	0	0.93242	0.0025168	0.0089615	0.381453	446	4	0.93242
DUS2	4	0.99252	0.99255	1	18787	0	1.4087	0.0025377	0.0090345	0.383707	447	4	1.4087
TOE1	4	0.99741	0.99741	1	18928	0	1.6401	0.0025862	0.0091848	0.389223	448	4	1.6401
FASN	4	0.9678	0.96786	1	18263	0	1.5292	0.0025982	0.0092356	0.389953	449	3	1.5292
NUP43	4	0.9974	0.99739	1	18927	0	1.6103	0.0026002	0.0092428	0.389953	450	4	1.6103
VPS72	4	0.4181	0.56833	1	10592	1	1.3321	0.0026142	0.009292	0.391165	451	2	1.3321
XPO5	4	0.91784	0.91786	1	17260	0	1.5815	0.0026302	0.0093454	0.391262	452	3	1.5815
MRPS25	4	0.89605	0.89599	1	16799	0	2.1238	0.0026331	0.0093526	0.391262	453	3	2.1238
GDPD2	4	0.99737	0.99736	1	18926	0	0.83239	0.0026343	0.0093557	0.391262	454	4	0.83239
FDX1L	4	0.55601	0.67375	1	12579	1	1.176	0.0026595	0.0094334	0.393651	455	2	1.176
MRPL15	4	0.8874	0.88736	1	16631	0	1.8078	0.0026722	0.0094692	0.394282	456	3	1.8078
HIRA	4	0.99377	0.9938	1	18828	0	1.1922	0.002695	0.0095479	0.39559	457	4	1.1922
ACTR5	4	0.13252	0.27236	0.998949	5183	1	1.996	0.0026987	0.0095627	0.39559	458	3	1.996
GEMIN7	4	0.99728	0.99727	1	18925	0	1.1398	0.0027193	0.009635	0.397718	459	4	1.1398
SUPT5H	4	0.03749	0.10127	0.94832	2031	2	-2.636	0.0027605	0.009779	0.400432	460	2	-2.636
EXOSC6	4	0.43483	0.58433	1	10894	1	0.36951	0.0027647	0.009793	0.400432	461	2	0.36951
RAVER1	4	0.99723	0.99723	1	18923	0	0.98779	0.0027667	0.0098028	0.400432	462	4	0.98779
MRFAP1	4	0.99723	0.99723	1	18922	0	1.194	0.0027692	0.0098163	0.400432	463	4	1.194
BATF3	4	0.99664	0.99667	1	18902	0	1.3572	0.0027737	0.0098298	0.400432	464	4	1.3572
TMEM209	4	0.95977	0.95979	1	18093	0	1.3618	0.0028201	0.009994	0.405531	465	3	1.3618
DCTN6	3	0.99716	0.9972	1	18921	0	2.1389	0.0028384	0.0078995	0.355236	466	3	2.1389
GOLGA6L1	4	0.12598	0.26146	0.998949	4971	2	-1.3239	0.0028501	0.010092	0.407449	467	2	-1.3239
NCAPD3	4	0.99715	0.99715	1	18920	0	0.80373	0.0028535	0.010106	0.407449	468	4	0.80373
FTSJ1	4	0.99352	0.99355	1	18819	0	1.3023	0.0028546	0.010113	0.407449	469	4	1.3023
LSM7	4	0.99714	0.99714	1	18919	0	1.6477	0.0028607	0.01014	0.407449	470	4	1.6477
SNAPC1	4	0.15351	0.30695	1	5822	1	0.91972	0.0028635	0.010148	0.407449	471	2	0.91972
VARS	3	0.55049	0.59919	1	12534	1	1.4636	0.0028637	0.0079705	0.356146	472	2	1.4636
NDUFA4L2	4	0.9971	0.99711	1	18918	0	1.1527	0.0028994	0.010265	0.411306	473	4	1.1527
CPSF4	4	0.98794	0.98794	1	18686	0	1.3752	0.0029225	0.010346	0.413677	474	4	1.3752
DUS1L	4	0.96821	0.96827	1	18271	0	1.3556	0.0029309	0.010378	0.414074	475	3	1.3556
SNRNP40	4	0.87111	0.87103	1	16324	0	1.8009	0.0029421	0.010426	0.414332	476	3	1.8009
DKC1	4	0.43311	0.58273	1	10861	1	1.7661	0.002947	0.010438	0.414332	477	3	1.7661
WASL	4	0.99705	0.99707	1	18916	0	1.1699	0.0029504	0.010449	0.414332	478	4	1.1699
TPT1	4	0.96106	0.96106	1	18124	0	1.5889	0.0029927	0.010595	0.417975	479	3	1.5889
NAIP	4	0.14745	0.29705	1	5630	1	1.0227	0.0029952	0.010605	0.417975	480	3	1.0227
PPAT	4	0.9893	0.98928	1	18719	0	1.4904	0.0029964	0.010607	0.417975	481	4	1.4904
TCEB2	3	0.69081	0.69914	1	13796	1	2.2699	0.0030018	0.0083559	0.364607	482	2	2.2699
LMBR1L	4	0.997	0.99702	1	18914	0	1.4186	0.0030021	0.01063	0.418011	483	4	1.4186
CADM4	4	0.99699	0.99701	1	18913	0	1.0137	0.0030089	0.010652	0.418027	484	4	1.0137
COA6	4	0.099119	0.21534	0.996855	4109	1	1.7896	0.0030804	0.010877	0.425976	485	3	1.7896
UTP6	4	0.1199	0.25121	0.998949	4763	2	-1.1551	0.0030924	0.010924	0.426968	486	2	-1.1551
PHPT1	4	0.99688	0.99691	1	18911	0	0.86324	0.0031174	0.01101	0.42945	487	4	0.86324
KTI12	4	0.39582	0.54697	1	10217	1	1.8846	0.0031378	0.011084	0.431459	488	3	1.8846
SLC3A1	4	0.99684	0.99688	1	18910	0	0.8916	0.0031558	0.011159	0.43348	489	4	0.8916
PIGT	4	0.93793	0.938	1	17663	0	1.2103	0.00318	0.011248	0.435793	490	3	1.2103
TBCE	4	0.19232	0.35319	1	6648	1	0.055351	0.0031855	0.01127	0.435793	491	1	0.055351
SLC27A3	4	0.9941	0.99414	1	18837	0	1.0429	0.0031942	0.011297	0.435793	492	4	1.0429
GRWD1	4	0.16789	0.32996	1	6253	1	1.5269	0.0031976	0.01131	0.435793	493	3	1.5269
ATXN7	4	0.70246	0.74469	1	13923	1	1.2441	0.0032097	0.011346	0.43619	494	3	1.2441
RPP30	4	0.50624	0.65343	1	12183	1	1.3967	0.0032162	0.011366	0.43619	495	3	1.3967
HAPLN1	4	0.99676	0.9968	1	18909	0	0.98099	0.0032358	0.011426	0.437638	496	4	0.98099
GANAB	4	0.99598	0.99597	1	18890	0	1.4621	0.0032502	0.01149	0.438559	497	4	1.4621
TACC3	4	0.7067	0.74705	1	13971	1	1.444	0.0032528	0.011496	0.438559	498	3	1.444
IDI1	4	0.8618	0.86165	1	16138	0	1.6408	0.0032751	0.011579	0.440821	499	3	1.6408
DLD	4	0.99671	0.99674	1	18908	0	1.4857	0.0032949	0.011638	0.441881	500	4	1.4857
RPUSD3	4	0.9967	0.99673	1	18907	0	1.3205	0.0032992	0.011653	0.441881	501	4	1.3205
KIAA1524	4	0.99669	0.99673	1	18906	0	0.75077	0.003308	0.011681	0.442065	502	4	0.75077
TUBA1B	4	0.96259	0.96261	1	18154	0	0.96334	0.0033432	0.011798	0.443524	503	3	0.96334
PPARA	4	0.99665	0.99669	1	18905	0	0.94402	0.0033503	0.011821	0.443524	504	4	0.94402
RAPSN	4	0.99665	0.99669	1	18904	0	0.59528	0.0033511	0.011826	0.443524	505	4	0.59528
DHX33	4	0.99664	0.99668	1	18903	0	1.4402	0.0033577	0.011847	0.443524	506	4	1.4402
TBC1D26	4	0.55517	0.6734	1	12573	1	0.98894	0.003366	0.011873	0.443524	507	2	0.98894
GTF3C3	4	0.8224	0.82592	1	15430	1	1.6589	0.0033693	0.011882	0.443524	508	3	1.6589
MRPL43	4	0.71729	0.75316	1	14070	1	2.0739	0.0033958	0.011971	0.445979	509	3	2.0739
PKN1	4	0.99659	0.99663	1	18900	0	0.86838	0.0034087	0.012019	0.446883	510	4	0.86838
MTHFD2	4	0.99658	0.99662	1	18899	0	0.98569	0.0034221	0.012067	0.447166	511	4	0.98569
CHD6	4	0.9887	0.9887	1	18700	0	1.2959	0.0034242	0.012073	0.447166	512	4	1.2959
ACTR8	4	0.99155	0.99158	1	18771	0	1.6601	0.0034352	0.01211	0.447614	513	4	1.6601
MAEA	4	0.99422	0.99426	1	18842	0	1.2201	0.0034462	0.012144	0.447614	514	4	1.2201
URI1	4	0.074703	0.1716	0.996423	3277	2	-0.53707	0.0034484	0.012155	0.447614	515	1	-0.53707
AKT2	3	0.99655	0.99663	1	18898	0	0.89215	0.0034518	0.0095516	0.39559	516	3	0.89215
PA2G4	4	0.96424	0.9643	1	18193	0	1.1582	0.0034831	0.012278	0.451266	517	3	1.1582
ZBTB8OS	3	0.47241	0.55223	1	11554	1	0.021676	0.0034949	0.0096661	0.398141	518	1	0.021676
NHP2L1	4	0.24734	0.40549	1	7628	2	0.85564	0.0034977	0.012327	0.452092	519	2	0.85564
DSCC1	4	0.80235	0.8099	1	15134	1	2.1386	0.0035051	0.012351	0.452092	520	3	2.1386
AFG3L2	4	0.57476	0.68171	1	12742	1	1.4134	0.0035162	0.012393	0.452092	521	3	1.4134
THOC6	4	0.99479	0.9948	1	18855	0	1.3522	0.0035174	0.012395	0.452092	522	4	1.3522
TRNAU1AP	4	0.64439	0.71413	1	13347	1	1.514	0.0035422	0.012471	0.453723	523	3	1.514
TNPO2	4	0.87475	0.87468	1	16395	0	1.1543	0.0035459	0.012487	0.453723	524	3	1.1543
NCBP2	4	0.20695	0.36714	1	6914	1	0.27305	0.0035798	0.012592	0.456657	525	2	0.27305
SLC37A4	4	0.99608	0.99608	1	18893	0	0.97573	0.0035923	0.012631	0.457218	526	4	0.97573
SLA2	4	0.99637	0.99639	1	18896	0	0.66527	0.0036272	0.012759	0.45865	527	4	0.66527
BCL2L2-PABPN1	4	0.29028	0.44634	1	8401	1	1.571	0.0036319	0.012779	0.45865	528	3	1.571
SETD1A	4	0.40278	0.55366	1	10343	1	1.8152	0.0036357	0.012791	0.45865	529	3	1.8152
PSMG2	4	0.65393	0.71887	1	13433	1	2.0857	0.0036432	0.012817	0.458737	530	3	2.0857
YEATS2	4	0.89908	0.89903	1	16866	0	1.019	0.0036658	0.012892	0.460119	531	2	1.019
TCP11L1	4	0.90207	0.90207	1	16924	0	1.4549	0.0036696	0.012906	0.460119	532	3	1.4549
TMEM212	4	0.99632	0.99634	1	18895	0	0.84719	0.0036765	0.012928	0.460119	533	4	0.84719
IRX4	4	0.59688	0.69164	1	12930	1	1.0312	0.003708	0.013033	0.462982	534	3	1.0312
METTL14	4	0.28234	0.4388	1	8260	1	0.91372	0.0037189	0.013075	0.463629	535	2	0.91372
PSMC5	4	0.20025	0.3607	1	6805	2	-0.55845	0.0037376	0.013132	0.464787	536	2	-0.55845
NPDC1	4	0.99624	0.99626	1	18894	0	0.81366	0.0037559	0.013195	0.466143	537	4	0.81366
NRBP1	4	0.78829	0.79942	1	14930	1	1.1539	0.0037685	0.013233	0.466634	538	3	1.1539
ANAPC10	4	0.9837	0.9837	1	18582	0	1.3669	0.0037915	0.01331	0.468474	539	4	1.3669
API5	4	0.61213	0.69866	1	13062	1	1.3867	0.0038348	0.013451	0.471714	540	3	1.3867
PSMA6	4	0.039554	0.10529	0.957453	2087	3	-4.6051	0.003869	0.013552	0.474386	541	1	-4.6051
SPECC1L	4	0.15267	0.30559	1	5793	1	1.3934	0.0038904	0.013625	0.476053	542	3	1.3934
CLEC18C	4	0.40421	0.55497	1	10370	1	1.7631	0.0039332	0.013763	0.479837	543	3	1.7631
CHMP7	4	0.5324	0.66409	1	12383	1	1.5595	0.0039388	0.013784	0.479837	544	3	1.5595
STRA6	4	0.99605	0.99604	1	18892	0	0.62813	0.0039482	0.013811	0.479919	545	4	0.62813
ALDOA	4	0.46066	0.60921	1	11346	2	0.74681	0.0039702	0.013893	0.481887	546	2	0.74681
ARHGAP1	4	0.98495	0.98494	1	18615	0	1.3607	0.0039987	0.013998	0.484137	547	4	1.3607
PDHA1	4	0.98216	0.98217	1	18538	0	1.0802	0.0040016	0.014008	0.484137	548	4	1.0802
TBX20	4	0.99595	0.99594	1	18889	0	0.6973	0.0040505	0.01418	0.489064	549	4	0.6973
PSMG1	4	0.75761	0.77816	1	14535	1	1.7416	0.004057	0.014202	0.489064	550	3	1.7416
CRK	4	0.98103	0.98105	1	18519	0	1.9041	0.0040907	0.01432	0.492245	551	4	1.9041
MPP2	4	0.96742	0.96746	1	18250	0	1.0713	0.0041047	0.014364	0.492734	552	3	1.0713
TOMM20	4	0.87625	0.87621	1	16429	0	1.4067	0.0041127	0.014386	0.492734	553	3	1.4067
POP1	4	0.23082	0.38983	1	7343	1	1.7296	0.0041207	0.014417	0.492915	554	3	1.7296
FANCE	4	0.99585	0.99584	1	18886	0	0.96305	0.0041453	0.0145	0.494335	555	4	0.96305
C9orf66	4	0.99585	0.99584	1	18885	0	0.68887	0.0041487	0.01451	0.494335	556	4	0.68887
TAF1B	4	0.43838	0.58772	1	10959	1	1.4613	0.0041794	0.014602	0.496573	557	3	1.4613
SUB1	4	0.51884	0.65881	1	12274	1	0.86972	0.004193	0.014653	0.497432	558	2	0.86972
ARFRP1	4	0.99576	0.99575	1	18884	0	2.0783	0.0042364	0.014801	0.500258	559	4	2.0783
HOXB8	4	0.81016	0.816	1	15249	1	1.2325	0.0042537	0.014855	0.500258	560	3	1.2325
RAPGEF2	4	0.99575	0.99573	1	18883	0	0.72294	0.0042548	0.014861	0.500258	561	4	0.72294
UBAP2	4	0.99573	0.99572	1	18882	0	1.3204	0.004268	0.014905	0.500258	562	4	1.3204
GMPPB	4	0.092055	0.20304	0.996855	3857	2	0.61203	0.0042699	0.014909	0.500258	563	2	0.61203
TAF9B	4	0.99573	0.99572	1	18881	0	0.59597	0.0042724	0.014915	0.500258	564	4	0.59597
TUBB3	4	0.95644	0.95645	1	18031	0	1.1787	0.0042849	0.014959	0.500258	565	3	1.1787
HAUS5	4	0.37696	0.52895	1	9894	1	1.9027	0.0042902	0.014975	0.500258	566	3	1.9027
GUK1	3	0.21672	0.33745	1	7098	1	2.0104	0.0043033	0.011871	0.443524	567	2	2.0104
ABCB10	4	0.99569	0.99568	1	18880	0	0.82529	0.0043051	0.015024	0.500258	568	4	0.82529
MRPS34	4	0.98077	0.98081	1	18516	0	1.7531	0.0043069	0.01503	0.500258	569	4	1.7531
NMNAT1	4	0.99569	0.99568	1	18879	0	0.85539	0.0043096	0.015038	0.500258	570	4	0.85539
GATSL3	4	0.99569	0.99567	1	18878	0	0.61483	0.004314	0.015051	0.500258	571	4	0.61483
SRM	4	0.99567	0.99566	1	18877	0	0.94765	0.00433	0.015107	0.501263	572	4	0.94765
MGC57346-CRHR1	4	0.99566	0.99564	1	18876	0	0.97816	0.0043433	0.015152	0.501888	573	4	0.97816
POLDIP2	4	0.99479	0.9948	1	18856	0	1.1939	0.004351	0.015182	0.501996	574	4	1.1939
NCAPG2	4	0.74493	0.76992	1	14373	1	1.4004	0.0043636	0.015217	0.502309	575	3	1.4004
OR2V2	4	0.55683	0.67409	1	12586	1	1.0623	0.0043845	0.01528	0.503493	576	3	1.0623
GADD45G	4	0.98459	0.98458	1	18601	0	1.5731	0.0043922	0.015306	0.503493	577	4	1.5731
FAM111A	4	0.99558	0.99557	1	18875	0	0.86142	0.0044188	0.015377	0.50384	578	4	0.86142
GTF2A1	4	0.82813	0.83073	1	15536	1	1.3306	0.0044225	0.015387	0.50384	579	3	1.3306
C11orf96	4	0.27193	0.42881	1	8069	1	1.2094	0.0044257	0.015396	0.50384	580	3	1.2094
WT1	4	0.99556	0.99555	1	18874	0	0.6869	0.0044396	0.015448	0.504131	581	4	0.6869
DBX1	4	0.69885	0.74266	1	13890	1	1.0492	0.0044423	0.015457	0.504131	582	3	1.0492
TAF11	4	0.99554	0.99553	1	18873	0	1.0517	0.0044632	0.015524	0.505448	583	4	1.0517
TTYH3	4	0.71396	0.75118	1	14045	1	1.5269	0.0044714	0.015558	0.5057	584	3	1.5269
ZMYM4	4	0.39894	0.54992	1	10286	1	1.0525	0.0044839	0.0156	0.506186	585	3	1.0525
PFDN6	4	0.2347	0.39354	1	7411	2	0.47484	0.0044996	0.015654	0.507073	586	2	0.47484
ZNFX1	4	0.99546	0.99546	1	18871	0	0.81871	0.0045383	0.015793	0.508121	587	4	0.81871
CHMP2A	4	0.42099	0.57106	1	10650	1	0.75421	0.0045521	0.015838	0.508121	588	2	0.75421
PARN	4	0.52243	0.66023	1	12309	1	1.4389	0.0045547	0.015845	0.508121	589	3	1.4389
MRPS18C	4	0.99476	0.99478	1	18852	0	1.3377	0.004558	0.015853	0.508121	590	4	1.3377
NUP54	4	0.99544	0.99544	1	18870	0	1.3548	0.0045595	0.015859	0.508121	591	4	1.3548
ZNF658	4	0.99543	0.99543	1	18868	0	1.11	0.0045725	0.015899	0.508121	592	4	1.11
RPS3A	3	0.32488	0.46619	1	9030	1	2.3977	0.0045854	0.012689	0.45845	593	2	2.3977
IL1RN	4	0.93051	0.93064	1	17511	0	0.52535	0.0046046	0.016007	0.510272	594	3	0.52535
CLCN7	4	0.99539	0.99539	1	18867	0	0.82954	0.0046088	0.016019	0.510272	595	4	0.82954
ZNHIT2	3	0.27358	0.40562	1	8100	1	1.1283	0.0046187	0.012769	0.45865	596	2	1.1283
TRIM28	4	0.98708	0.98704	1	18668	0	1.7142	0.0046514	0.016158	0.513051	597	4	1.7142
GPN1	4	0.94541	0.94542	1	17810	0	1.6719	0.0046519	0.01616	0.513051	598	3	1.6719
POLG	4	0.65609	0.71997	1	13456	1	1.4314	0.0046688	0.016212	0.513825	599	3	1.4314
WDR20	4	0.96447	0.96452	1	18198	0	0.84227	0.0046858	0.016273	0.514909	600	2	0.84227
NARS2	4	0.96096	0.96096	1	18120	0	1.6454	0.0046944	0.016302	0.514991	601	3	1.6454
TSTD1	4	0.43809	0.58745	1	10955	2	0.0063576	0.0047097	0.016361	0.515153	602	2	0.0063576
LAS1L	4	0.38617	0.53766	1	10051	1	0.95246	0.0047622	0.016543	0.519867	603	2	0.95246
BMP8A	4	0.46494	0.61326	1	11414	1	0.71803	0.0047669	0.016565	0.519867	604	2	0.71803
NDOR1	4	0.85794	0.85782	1	16072	1	1.7313	0.0047755	0.016606	0.520281	605	3	1.7313
PARVB	4	0.99517	0.99517	1	18866	0	1.0664	0.0048309	0.016781	0.524469	606	4	1.0664
CCT5	3	0.95645	0.95675	1	18032	0	2.5782	0.0048354	0.013348	0.468959	607	3	2.5782
AURKAIP1	4	0.91485	0.9149	1	17193	0	1.5362	0.0048358	0.016794	0.524469	608	3	1.5362
RPL9	4	0.012635	0.041628	0.889618	881	3	-4.1148	0.0048673	0.016899	0.52686	609	1	-4.1148
BRF2	4	0.98747	0.98746	1	18676	0	1.9881	0.0048879	0.016969	0.527503	610	4	1.9881
C16orf62	4	0.97874	0.97888	1	18478	0	1.2902	0.0049152	0.017059	0.527503	611	4	1.2902
YWHAQ	4	0.99508	0.9951	1	18865	0	1.0349	0.0049174	0.017064	0.527503	612	4	1.0349
LSG1	4	0.96033	0.96035	1	18107	0	1.8776	0.0049198	0.017075	0.527503	613	3	1.8776
PPCDC	4	0.96406	0.96411	1	18188	0	0.98334	0.0049268	0.017102	0.527503	614	2	0.98334
ZNF644	4	0.99507	0.99508	1	18864	0	1.4282	0.0049341	0.017125	0.527503	615	4	1.4282
TECR	4	0.59279	0.6898	1	12891	1	0.98821	0.0049357	0.017129	0.527503	616	3	0.98821
USP17L22	4	0.16858	0.33063	1	6261	2	-1.3412	0.0049399	0.01714	0.527503	617	2	-1.3412
CPLX1	4	0.99501	0.99503	1	18863	0	0.866	0.0049873	0.017295	0.530011	618	4	0.866
NUP85	4	0.25205	0.40994	1	7705	1	1.4337	0.0049986	0.017324	0.530011	619	3	1.4337
USE1	4	0.995	0.99501	1	18862	0	1.4572	0.0049992	0.017325	0.530011	620	4	1.4572
VPS26A	4	0.995	0.99501	1	18861	0	0.91412	0.0050021	0.017333	0.530011	621	4	0.91412
LIPT1	4	0.86523	0.86514	1	16203	0	1.0719	0.0050098	0.01736	0.530011	622	3	1.0719
USF1	4	0.9837	0.98369	1	18581	0	1.0524	0.0050567	0.017521	0.532484	623	4	1.0524
MAFG	4	0.97951	0.97964	1	18494	0	1.2502	0.0050636	0.017542	0.532484	624	4	1.2502
RRP12	2	0.24286	0.31019	1	7556	1	-0.16521	0.0050674	0.0098474	0.400432	625	1	-0.16521
ATP5F1	4	0.99492	0.99494	1	18860	0	1.0399	0.0050769	0.01759	0.532484	626	4	1.0399
ID1	4	0.99492	0.99494	1	18859	0	0.99916	0.0050779	0.017595	0.532484	627	4	0.99916
CCNL1	4	0.96872	0.96879	1	18285	0	1.3508	0.0050828	0.017608	0.532484	628	3	1.3508
GGT5	4	0.93306	0.93315	1	17567	0	0.79043	0.0051299	0.017762	0.534319	629	3	0.79043
SERINC2	4	0.99487	0.99487	1	18858	0	0.81617	0.0051303	0.017762	0.534319	630	4	0.81617
C5orf64	4	0.99487	0.99487	1	18857	0	0.56307	0.0051333	0.01777	0.534319	631	4	0.56307
NIFK	4	0.98366	0.98365	1	18579	0	1.4113	0.005138	0.017781	0.534319	632	4	1.4113
ZNF616	4	0.98185	0.98187	1	18530	0	0.94446	0.005176	0.017903	0.534862	633	4	0.94446
NIPAL3	4	0.76471	0.78282	1	14630	1	1.2651	0.0051781	0.017908	0.534862	634	3	1.2651
DR1	4	0.19855	0.35905	1	6768	1	1.1749	0.0051813	0.017923	0.534862	635	3	1.1749
PPP1R11	4	0.23639	0.39513	1	7442	1	-0.012616	0.0051824	0.017926	0.534862	636	1	-0.012616
VPS28	4	0.35329	0.50636	1	9478	1	1.4218	0.0051866	0.017939	0.534862	637	3	1.4218
PCBP1	4	0.18448	0.34572	1	6517	2	-0.60819	0.0052049	0.018004	0.535831	638	2	-0.60819
TRIM47	4	0.99479	0.9948	1	18854	0	0.78001	0.0052106	0.018027	0.535831	639	4	0.78001
NICN1	4	0.76941	0.78607	1	14692	1	1.1937	0.0052434	0.018138	0.538274	640	3	1.1937
MAD2L1	4	0.99473	0.99476	1	18851	0	1.0962	0.005267	0.018216	0.53965	641	4	1.0962
BRCA2	4	0.99472	0.99474	1	18850	0	0.79955	0.0052784	0.018254	0.53965	642	4	0.79955
HYPK	4	0.99472	0.99474	1	18849	0	1.7731	0.0052825	0.018269	0.53965	643	4	1.7731
CCNF	4	0.97308	0.97322	1	18371	0	1.6375	0.0053169	0.01838	0.542102	644	3	1.6375
SMC5	4	0.030852	0.088107	0.945528	1774	2	-3.1612	0.0053399	0.018456	0.542588	645	2	-3.1612
ZNF704	4	0.985	0.98498	1	18618	0	1.2289	0.0053493	0.018486	0.542588	646	4	1.2289
DCUN1D5	4	0.86546	0.86536	1	16208	0	1.1224	0.0053547	0.018505	0.542588	647	3	1.1224
CRB2	4	0.91356	0.91357	1	17163	0	1.0189	0.0053565	0.01851	0.542588	648	3	1.0189
TOMM6	4	0.99463	0.99465	1	18848	0	0.78908	0.0053708	0.018551	0.542955	649	4	0.78908
ADAM30	4	0.9946	0.99463	1	18847	0	0.66736	0.005396	0.018628	0.54438	650	4	0.66736
DNASE1	4	0.99448	0.99451	1	18846	0	1.0506	0.0055188	0.019057	0.55567	651	4	1.0506
POLR2K	4	0.19557	0.35624	1	6712	1	0.16844	0.0055236	0.019073	0.55567	652	1	0.16844
MRPS5	4	0.99445	0.99448	1	18845	0	1.1261	0.0055455	0.019141	0.556799	653	4	1.1261
MROH7	4	0.54084	0.66752	1	12450	1	0.88276	0.0056024	0.019316	0.560202	654	3	0.88276
CHPF	4	0.71042	0.74913	1	14005	1	1.312	0.0056283	0.019411	0.562099	655	3	1.312
TRIM73	4	0.341	0.49466	1	9288	1	1.2741	0.005647	0.019468	0.562139	656	3	1.2741
METAP2	4	0.98888	0.98886	1	18707	0	1.4393	0.0056526	0.019488	0.562139	657	4	1.4393
PHF23	4	0.97367	0.97381	1	18384	0	1.6902	0.0056566	0.019501	0.562139	658	3	1.6902
AARS2	4	0.53766	0.66621	1	12418	1	1.5898	0.0056705	0.019547	0.562167	659	3	1.5898
POLR2D	4	0.37779	0.52974	1	9908	1	1.6093	0.0056892	0.019605	0.562167	660	3	1.6093
TMEM98	4	0.99431	0.99434	1	18844	0	0.66103	0.0056904	0.019607	0.562167	661	4	0.66103
CSRP2BP	4	0.88698	0.88694	1	16620	0	0.92369	0.0056939	0.019619	0.562167	662	2	0.92369
RBM8A	4	0.96332	0.96335	1	18172	0	1.9159	0.0057089	0.019665	0.56263	663	3	1.9159
HJURP	4	0.29586	0.45161	1	8504	2	0.078599	0.0057336	0.019753	0.564172	664	2	0.078599
XKR8	4	0.99425	0.99428	1	18843	0	0.9419	0.0057497	0.0198	0.564172	665	4	0.9419
AFF4	4	0.73493	0.76365	1	14266	1	1.1872	0.0057523	0.019807	0.564172	666	3	1.1872
ATP6V0C	4	0.19134	0.35229	1	6631	2	-0.84585	0.0057782	0.019881	0.564761	667	2	-0.84585
TBX2	4	0.99422	0.99426	1	18841	0	0.80215	0.0057805	0.019887	0.564761	668	4	0.80215
PREB	3	0.99421	0.99432	1	18840	0	1.3401	0.0057851	0.015867	0.508121	669	3	1.3401
RPS27A	3	0.84242	0.84248	1	15791	0	2.0643	0.0057877	0.015874	0.508121	670	2	2.0643
TRPM6	4	0.99421	0.99425	1	18839	0	0.58281	0.0057916	0.019929	0.565112	671	4	0.58281
LAD1	4	0.20158	0.36194	1	6831	1	0.90664	0.0058017	0.019959	0.565112	672	3	0.90664
C9orf114	4	0.93132	0.93147	1	17527	0	0.49383	0.0058386	0.020079	0.566737	673	2	0.49383
SCGB1A1	4	0.99416	0.9942	1	18838	0	0.53971	0.0058393	0.020081	0.566737	674	4	0.53971
JARID2	4	0.55321	0.6726	1	12556	1	1.0443	0.0058583	0.020145	0.566737	675	3	1.0443
LYPD5	4	0.81378	0.81892	1	15300	1	0.98219	0.0058589	0.020146	0.566737	676	3	0.98219
SLC16A10	4	0.94858	0.94862	1	17850	0	1.508	0.0058839	0.020235	0.567267	677	3	1.508
TBC1D10B	4	0.91555	0.9156	1	17209	0	0.9453	0.0058858	0.020243	0.567267	678	3	0.9453
GRB14	4	0.95567	0.95571	1	18011	0	0.36572	0.0059173	0.020352	0.568396	679	2	0.36572
KDM2A	4	0.99408	0.99412	1	18836	0	1.0753	0.0059233	0.020372	0.568396	680	4	1.0753
LTBP2	4	0.9664	0.96645	1	18231	0	1.3425	0.0059416	0.020444	0.569574	681	3	1.3425
TRMT112	3	0.64509	0.66383	1	13356	1	1.9914	0.0059641	0.016334	0.515153	682	2	1.9914
TRIAP1	4	0.47506	0.62316	1	11601	1	1.519	0.0059698	0.020533	0.570509	683	2	1.519
HDAC5	4	0.99403	0.99408	1	18835	0	0.58145	0.0059707	0.020537	0.570509	684	4	0.58145
CASP3	4	0.99402	0.99407	1	18834	0	0.86697	0.0059843	0.020593	0.571218	685	4	0.86697
RAP1A	4	0.994	0.99405	1	18833	0	0.73871	0.0059968	0.020636	0.571596	686	4	0.73871
EIF4B	4	0.98977	0.98974	1	18729	0	1.2492	0.0060329	0.020774	0.573835	687	4	1.2492
EXOSC10	4	0.52509	0.66128	1	12327	1	1.9241	0.0060347	0.020777	0.573835	688	3	1.9241
DCAF4	4	0.99394	0.99398	1	18832	0	0.67261	0.0060561	0.020844	0.574836	689	4	0.67261
DAP3	4	0.2774	0.43404	1	8173	1	1.0953	0.0060972	0.020966	0.575993	690	2	1.0953
PDSS2	4	0.3542	0.50726	1	9501	1	0.99585	0.0061069	0.021	0.575993	691	2	0.99585
PICK1	4	0.99387	0.99391	1	18831	0	0.72734	0.006125	0.021051	0.575993	692	4	0.72734
FAHD2A	4	0.90348	0.90349	1	16960	0	1.4219	0.0061262	0.021056	0.575993	693	3	1.4219
CCL26	4	0.99387	0.9939	1	18830	0	0.49374	0.0061297	0.021066	0.575993	694	4	0.49374
FAM58A	4	0.66193	0.72292	1	13517	1	1.2171	0.0061408	0.021105	0.576216	695	3	1.2171
IFIH1	4	0.013453	0.044099	0.889618	938	1	0.68605	0.0061698	0.021205	0.578134	696	2	0.68605
PYROXD1	4	0.87369	0.87363	1	16378	0	1.2932	0.006194	0.021277	0.579271	697	2	1.2932
RPEL1	4	0.087166	0.19427	0.996855	3686	1	1.182	0.0062135	0.021339	0.580137	698	2	1.182
ELP6	4	0.9141	0.91411	1	17175	0	1.5168	0.0062427	0.021442	0.582112	699	3	1.5168
LANCL2	4	0.99373	0.99376	1	18827	0	1.1645	0.0062694	0.021521	0.582319	700	4	1.1645
TRMT61A	4	0.63699	0.71047	1	13279	1	1.8212	0.0062739	0.02154	0.582319	701	3	1.8212
DNAJC6	4	0.73407	0.76313	1	14257	1	1.1613	0.0062867	0.021569	0.582319	702	3	1.1613
CHD1L	4	0.92268	0.92282	1	17359	0	1.2902	0.006288	0.021572	0.582319	703	3	1.2902
MAT2A	4	0.98717	0.98713	1	18671	0	1.873	0.006314	0.021655	0.583259	704	4	1.873
BICD2	4	0.99368	0.99372	1	18826	0	0.82522	0.0063177	0.021668	0.583259	705	4	0.82522
SLC38A1	4	0.76195	0.781	1	14589	1	1.3308	0.0063362	0.021726	0.583583	706	3	1.3308
CXCL10	4	0.99365	0.99368	1	18825	0	0.60327	0.0063473	0.021763	0.583583	707	4	0.60327
MRPL41	4	0.34803	0.50135	1	9405	1	1.8435	0.0063523	0.021781	0.583583	708	3	1.8435
[truncated: 18,404 more rows]

## Sheet: eS6-P_topE
id	num	neg|score	neg|p-value	neg|fdr	neg|rank	neg|goodsgrna	neg|lfc	pos|score	pos|p-value	pos|fdr	pos|rank	pos|goodsgrna	pos|lfc
[truncated: 19,004 more rows]

[truncated: 5 more sheets: eS6-P_bottomE, eS6-P_annotations, eS6-P_ontology, eS6-P_RPs, eS6-P_mTOR]
