# Supplementary material for: A memory of eS25 loss drives resistance phenotypes
Source: Nucleic Acids Res. 2020 May 28;48(13):7279–97. doi: 10.1093/nar/gkaa444 (PMC7367175; doi:10.1093/nar/gkaa444)
Supplement: gkaa444_Supplemental_Files [file gkaa444_supplemental_files.zip › SupplementaryTable6_RNA-seq.xlsx]

## Sheet: READ ME
"A memory of RPS25 loss drives resistance phenotypes"
Data from RNA-seq analysis of WT and mutant HAP1 cells. Results are based on 6 biological replicates of each cell line.
Fold-change analysis performed with DESEQ2, and results are curated into Excel sheets as indicated.
All FC values are for a condition X versus WT, where positive values represent an increase in the condition X.
Condition
KO1	RPS25 KO1
KO2	RPS25 KO2
AB1	RPS25 KO1 expressing RPS25-HA
AB2	RPS25 KO2 expressing RPS25-HA
Sheet 1 (FCs_Ps) column names are as follows:
Gene:	gene symbol
log2FC_X	log2 mRNA-seq fold-change ratio
pvalue_X	uncorrected P-value from mRNA-seq
negLog10p_X	-log10(pvalue_X)
padj_X	FDR-adjusted P-value
Sheet 2 (UP_genes) contains gene lists from each condition with padj < 0.01 and log2FC > 0.5
Sheet 3 (DOWN_genes) contains gene lists from each condition with padj < 0.01 and log2FC < -0.5
For both sheet 2 and 3, columns are labeled for X condition, and the "Match" column represents overlapping genes.
The "Description" column represents gene annotations from the String Database

## Sheet: FCs_Ps
Gene	log2FC_KO1	pvalue_KO1	negLog10p_KO1	padj_KO1	log2FC_KO2	pvalue_KO2	negLog10p_KO2	padj_KO2	log2FC_AB1	pvalue_AB1	negLog10p_AB1	padj_AB1	log2FC_AB2	pvalue_AB2	negLog10p_AB2	padj_AB2
ANXA1	3.54463	1e-300	300	1e-300	3.69373	1e-300	300	1e-300	4.10256	1e-300	300	1e-300	2.5219	1.72608e-118	117.763	3.65239e-115
THBS2	-6.40687	2.18098e-269	268.661	1.72417e-265	-5.59651	1e-300	300	1e-300	-6.39366	7.87256e-237	236.104	3.09864e-233	-5.36914	1e-300	300	0
UTP14A	1.43736	7.07368e-214	213.15	3.72807e-210	0.589312	6.3215e-52	51.1992	8.48451e-50	1.41381	2.50532e-248	247.601	1.97219e-244	0.345613	1.93913e-10	9.71239	5.76754e-09
PTGER3	-5.05523	7.85552e-198	197.105	3.10509e-194	-5.39645	3.44362e-286	285.463	1.38657e-282	-5.46228	4.87551e-163	162.312	6.97818e-160	-4.43142	6.65942e-241	240.177	4.93196e-237
COL2A1	-1.45236	1.37198e-194	193.863	4.33847e-191	-0.595036	8.58532e-47	46.0662	9.53621e-45	-1.86396	1.76125e-222	221.754	5.54584e-219	-0.495475	5.25448e-27	26.2795	7.41232e-25
SPCS3	0.905182	2.43918e-191	190.613	6.42764e-188	0.467991	3.54809e-54	53.45	5.19505e-52	0.746331	1.19109e-93	92.9241	5.35786e-91	0.428565	2.04684e-11	10.6889	6.87479e-10
CTSC	1.96621	4.50479e-185	184.346	1.0175e-181	0.779662	2.65999e-40	39.5751	2.0797e-38	1.69769	9.211e-181	180.036	1.81273e-177	0.676481	1.36118e-13	12.8661	5.89526e-12
SLC7A5	-0.935477	2.05692e-178	177.687	4.06524e-175	-0.731511	9.31286e-108	107.031	4.54524e-105	-0.540261	6.74896e-44	43.1708	7.53586e-42	-0.407765	1.06302e-42	41.9735	3.42291e-40
ARMT1	1.087	3.79111e-171	170.421	6.66014e-168	0.646783	8.71532e-68	67.0597	1.84696e-65	0.822511	3.22721e-77	76.4912	9.77101e-75	0.359584	5.20598e-09	8.2835	1.25588e-07
AIFM1	1.39525	5.79685e-169	168.237	9.16539e-166	0.260615	3.30316e-09	8.48107	2.79856e-08	1.35484	1.6331e-180	179.787	2.85684e-177	0.144321	0.00112132	2.95027	0.00742801
ALDH1A2	2.51056	8.21708e-161	160.085	1.18109e-157	1.22953	2.23046e-52	51.6516	3.0188e-50	2.81907	8.26747e-240	239.083	4.33877e-236	0.872121	2.25558e-15	14.6467	1.21933e-13
TMEM47	2.73033	3.95069e-156	155.403	5.20536e-153	1.15696	6.2293e-16	15.2056	1.05944e-14	2.72345	2.62997e-156	155.58	3.1851e-153	1.75809	3.28698e-34	33.4832	6.76206e-32
TIMP2	-2.08964	1.46383e-152	151.835	1.78036e-149	-0.962017	8.98243e-58	57.0466	1.46132e-55	-2.22721	7.01579e-158	157.154	9.20471e-155	-0.838697	6.95412e-42	41.1578	2.19158e-39
WBP5	4.95113	6.49395e-148	147.187	7.33399e-145	-0.562241	0.0593815	1.22635	0.117957	4.7316	8.94018e-194	193.049	2.01077e-190	-1.00208	0.00347464	2.45909	0.0187082
CHRDL1	-2.70045	1.3248e-142	141.878	1.39642e-139	-0.757595	4.34025e-29	28.3625	1.88421e-27	-2.78915	2.76641e-145	144.558	2.72215e-142	-0.538155	3.70919e-05	4.43072	0.000400733
GPD2	-2.51313	2.67556e-134	133.573	2.64396e-131	0.0382661	0.723623	0.140487	0.814785	-2.53199	5.69614e-134	133.244	4.72e-131	0.169111	0.322502	0.491467	0.507183
FUCA2	3.66497	3.99091e-131	130.399	3.71178e-128	3.98657	2.08627e-203	202.681	5.60026e-200	3.55371	8.87642e-121	120.052	5.82293e-118	3.65495	1.88266e-149	148.725	9.2953e-146
SERPINB9	-5.74112	5.26764e-131	130.278	4.62704e-128	-7.09039	2.09718e-131	130.678	1.53533e-128	-5.81544	1.82481e-113	112.739	1.10499e-110	-7.10722	1.02678e-97	96.9885	1.1699e-94
SESN3	-3.18846	9.0578e-128	127.043	7.53752e-125	-1.66842	1.72777e-27	26.7625	6.75424e-26	-3.5846	2.39297e-110	109.621	1.34553e-107	-1.40533	2.62087e-12	11.5816	9.87796e-11
TMSB4X	-2.98446	2.91648e-125	124.535	2.30562e-122	-1.17731	1.60395e-22	21.7948	4.50057e-21	-3.68156	1.27853e-123	122.893	8.75184e-121	-1.61035	1.20138e-14	13.9203	5.96253e-13
FXYD6	-1.81254	7.59004e-112	111.12	5.71458e-109	-0.102533	0.217155	0.663229	0.336234	-2.79454	1.27655e-154	153.894	1.43557e-151	-0.375998	0.00999173	2.00036	0.0428727
GABRB3	-2.32901	1.1688e-108	107.932	8.39992e-106	-0.775168	2.80087e-17	16.5527	5.20308e-16	-1.92891	5.67155e-102	101.246	2.88042e-99	-0.354782	0.0113169	1.94627	0.0472187
RPS6KA6	-4.00638	2.28983e-103	102.64	1.57411e-100	-3.579	1.42775e-154	153.845	1.91628e-151	-3.37483	1.35133e-93	92.8692	5.90983e-91	-2.65184	3.08102e-60	59.5113	1.62986e-57
PI15	-3.95153	2.60748e-103	102.584	1.71778e-100	-2.10462	3.78822e-29	28.4216	1.649e-27	-4.92853	7.1782e-87	86.144	2.62822e-84	-2.10649	5.13661e-53	52.2893	2.11343e-50
GRIK2	-3.01907	9.48519e-100	99.023	5.99881e-97	-4.26168	1.73468e-136	135.761	1.47046e-133	-2.69617	6.58136e-76	75.1817	1.88394e-73	-3.30738	1.59994e-112	111.796	2.36984e-109
SDC2	-1.60368	5.60302e-99	98.2516	3.29511e-96	0.251681	1.84618e-07	6.73373	1.23125e-06	-3.1268	3.12376e-203	202.505	8.19674e-200	0.150772	0.0132933	1.87637	0.0532883
CTSF	4.56501	5.62697e-99	98.2497	3.29511e-96	5.01788	1.42392e-118	117.847	8.49394e-116	4.08013	4.54844e-53	52.3421	7.30721e-51	4.92558	1.07983e-79	78.9666	9.4085e-77
CSRP1	-4.00853	8.10963e-98	97.091	4.57933e-95	0.627368	3.28907e-10	9.48293	3.15695e-09	-3.97278	4.12193e-86	85.3849	1.44213e-83	0.551471	0.00122558	2.91166	0.00800761
IARS2	0.715308	6.7663e-96	95.1696	3.68903e-93	0.590465	9.55028e-52	51.02	1.27121e-49	0.583641	6.74761e-45	44.1709	7.92794e-43	0.23878	1.1061e-10	9.95621	3.39204e-09
SLC7A3	-6.31613	8.61605e-96	95.0647	4.54094e-93	-6.7839	1.48346e-127	126.829	1.03881e-124	-7.52962	5.40296e-54	53.2674	9.14668e-52	-7.15508	8.98514e-84	83.0465	8.318e-81
RELN	-3.49205	1.6403e-95	94.7851	8.36608e-93	0.178928	0.369038	0.432929	0.500946	-3.83824	9.64447e-104	103.016	5.06142e-101	0.486227	0.0601095	1.22106	0.161792
NSUN2	0.789372	4.43002e-95	94.3536	2.18885e-92	0.749476	1.94866e-118	117.71	1.1209e-115	0.555822	4.37773e-51	50.3588	6.56409e-49	0.312396	4.72692e-07	6.32542	8.00173e-06
SULF2	-3.65767	3.69952e-94	93.4319	1.77252e-91	-2.89682	2.97098e-125	124.527	1.99377e-122	-2.91661	4.4487e-77	76.3518	1.32152e-74	-1.98068	6.5515e-60	59.1837	3.34623e-57
APLP2	-0.573166	2.86481e-93	92.5429	1.33222e-90	-0.34338	3.63923e-30	29.439	1.66515e-28	-0.475471	2.98247e-33	32.5254	2.0777e-31	-0.259206	5.54415e-08	7.25616	1.12033e-06
C5orf38	4.70313	1.34317e-92	91.8719	6.06767e-90	0.628939	0.00210163	2.67744	0.00650688	4.37115	2.55985e-113	112.592	1.49268e-110	0.627946	0.0654385	1.18417	0.171644
DNAJA2	0.721172	1.57871e-92	91.8017	6.93362e-90	0.324423	2.77062e-13	12.5574	3.69401e-12	0.738221	1.18049e-85	84.9279	3.95437e-83	0.292745	5.24391e-14	13.2803	2.36808e-12
CADM1	4.75745	3.79591e-89	88.4207	1.62208e-86	4.54566	2.03257e-122	121.692	1.30947e-119	5.00672	5.34204e-145	144.272	4.94736e-142	4.70961	3.50952e-73	72.4548	2.26013e-70
NELL2	1.30854	3.74522e-86	85.4265	1.55831e-83	0.727873	1.26906e-26	25.8965	4.66655e-25	1.42965	1.85885e-100	99.7308	8.86842e-98	0.679158	1.65609e-15	14.7809	8.98537e-14
SYT11	-4.5883	3.06806e-84	83.5131	1.24382e-81	-5.21724	1.04622e-112	111.98	5.61683e-110	-4.87794	2.44214e-70	69.6122	6.51679e-68	-4.72158	3.49173e-95	94.457	3.69426e-92
CLIC4	-1.91116	1.44239e-83	82.8409	5.7014e-81	-1.64466	1.54164e-121	120.812	9.54985e-119	-1.31453	2.76324e-59	58.5586	5.64993e-57	-1.01034	1.20362e-14	13.9195	5.96253e-13
ZNF100	-2.98664	7.4103e-82	81.1302	2.85766e-79	-1.3121	1.86584e-42	41.7291	1.60702e-40	-2.74862	7.23098e-83	82.1408	2.32336e-80	-0.967544	8.8784e-19	18.0517	6.60839e-17
GNG4	-1.65984	1.29033e-81	80.8893	4.85746e-79	0.115099	0.0752324	1.12359	0.143907	-1.94556	2.65965e-96	95.5752	1.23157e-93	0.0532041	0.492271	0.307796	0.665831
FBN1	-2.90894	1.35562e-80	79.8679	4.98457e-78	-0.738679	0.000553036	3.25725	0.00196627	-2.53278	8.86958e-56	55.0521	1.56902e-53	-0.606596	0.00671987	2.17264	0.0313792
DMKN	3.40318	4.62822e-80	79.3346	1.66311e-77	3.86946	1.72121e-99	98.7642	7.70051e-97	3.07265	1.86738e-75	74.7288	5.06898e-73	3.52605	3.81421e-44	43.4186	1.25547e-41
WWC3	-5.60485	5.05853e-80	79.296	1.77734e-77	-3.7359	8.3872e-153	152.076	1.03911e-149	-4.60857	3.33458e-89	88.477	1.28048e-86	-2.54822	6.83406e-79	78.1653	5.62367e-76
TPM1	-1.20524	1.28603e-79	78.8908	4.4203e-77	0.00555869	0.922875	0.0348569	0.954278	-1.67374	7.78951e-152	151.108	8.17587e-149	-0.0906643	0.199042	0.701055	0.36651
DHRS2	3.26879	5.90962e-79	78.2284	1.98802e-76	1.29498	4.93536e-14	13.3067	7.09722e-13	2.62801	7.70518e-50	49.1132	1.10282e-47	0.659165	0.00182787	2.73806	0.0111143
ZNF22	-1.96006	7.29288e-79	78.1371	2.40224e-76	-0.438595	2.31837e-11	10.6348	2.52808e-10	-1.68264	7.93323e-56	55.1005	1.43564e-53	-0.356876	8.61905e-07	6.06454	1.37868e-05
MYB	1.57552	1.02117e-77	76.9909	3.29505e-75	0.534653	4.88316e-07	6.3113	3.07941e-06	1.89156	1.9861e-86	85.702	7.10661e-84	0.426853	0.000109634	3.96005	0.00101558
UGP2	1.14544	3.97218e-77	76.401	1.25608e-74	0.358652	4.37957e-13	12.3586	5.73474e-12	1.00742	1.61861e-84	83.7909	5.30904e-82	0.283949	5.0015e-07	6.3009	8.38034e-06
GJA1	4.35963	4.21531e-77	76.3752	1.30683e-74	3.8805	1.67955e-64	63.7748	3.38135e-62	4.26647	8.30165e-79	78.0808	2.56277e-76	2.96743	3.81989e-31	30.4179	6.73573e-29
SHROOM3	-2.16136	4.92091e-77	76.308	1.49624e-74	0.294839	0.0503813	1.29773	0.102831	-2.66232	5.79907e-91	90.2366	2.40265e-88	-0.114334	0.50901	0.293273	0.67902
LRRN3	2.08892	5.73853e-77	76.2412	1.71192e-74	0.595632	4.41379e-07	6.35519	2.79986e-06	1.67915	6.18411e-51	50.2087	9.18515e-49	-0.0190625	0.881629	0.0547139	0.936309
METTL7A	-1.05119	1.73778e-76	75.76	5.08815e-74	0.285922	0.000655248	3.18359	0.00228974	-1.72558	4.97823e-130	129.303	3.5626e-127	-0.300067	0.000499713	3.30128	0.00375914
LPCAT1	-0.792064	3.62142e-75	74.4411	1.04106e-72	-0.582753	1.50401e-43	42.8227	1.40021e-41	-0.60492	1.96054e-37	36.7076	1.66847e-35	-0.365293	2.77218e-17	16.5572	1.73255e-15
KIAA1217	-3.00853	6.63716e-75	74.178	1.87393e-72	0.657957	1.19409e-07	6.92296	8.20132e-07	-3.68022	1.5956e-75	74.7971	4.40721e-73	-0.233448	0.139617	0.855062	0.289191
HNRNPF	0.718598	2.13727e-74	73.6701	5.92848e-72	0.576505	1.1049e-49	48.9567	1.39028e-47	0.483828	1.51482e-34	33.8196	1.11445e-32	0.312594	8.38075e-21	20.0767	7.85669e-19
SLC16A14	-1.84681	3.05207e-74	73.5154	8.32005e-72	-5.9236	4.62181e-140	139.335	4.37876e-137	-0.957559	3.96082e-27	26.4022	2.03124e-25	-5.64005	3.71567e-115	114.43	6.11517e-112
ST8SIA4	2.8026	2.14945e-73	72.6677	5.76016e-71	1.84218	1.86497e-35	34.7293	1.11662e-33	2.40078	1.68735e-46	45.7728	2.07543e-44	1.41673	4.545e-15	14.3425	2.36212e-13
TPM4	-0.627678	2.94635e-73	72.5307	7.76412e-71	-0.162109	6.1884e-08	7.20842	4.3927e-07	-0.447796	2.75669e-38	37.5596	2.46598e-36	-0.149927	0.000972568	3.01208	0.00660205
TMBIM6	-0.605364	5.94245e-73	72.226	1.54026e-70	-0.593915	1.14653e-82	81.9406	3.62078e-80	-0.356538	6.95177e-30	29.1579	4.2422e-28	-0.346513	1.32635e-34	33.8773	2.88909e-32
H2AFY2	3.02475	6.96745e-73	72.1569	1.77681e-70	2.57271	3.00389e-69	68.5223	6.71953e-67	3.11611	5.99772e-92	91.222	2.55211e-89	2.73255	7.54592e-61	60.1223	4.13964e-58
CELF2	-2.92398	7.49976e-72	71.125	1.8822e-69	0.542606	2.19426e-06	5.65871	1.24134e-05	-2.98427	3.97564e-143	142.401	3.47736e-140	0.267502	0.122382	0.912281	0.264241
MMD	-1.59136	1.3721e-71	70.8626	3.38973e-69	-1.62732	3.16337e-97	96.4999	1.24266e-94	-1.51415	2.41984e-67	66.6162	5.86122e-65	-1.06194	3.4589e-18	17.4611	2.42812e-16
CDCA7L	0.939307	1.76861e-71	70.7524	4.30207e-69	0.466516	4.32527e-19	18.364	9.36329e-18	0.803989	7.17119e-56	55.1444	1.32827e-53	0.182608	0.00156374	2.80584	0.00976891
LOX	-4.19141	2.75075e-71	70.5605	6.58972e-69	0.609721	8.38189e-10	9.07666	7.68348e-09	-3.90238	4.87194e-64	63.3123	1.14483e-61	-0.136511	0.335666	0.474093	0.520452
VARS	0.624462	1.11376e-70	69.9532	2.62831e-68	0.50957	2.72311e-43	42.5649	2.46396e-41	0.612535	8.44651e-35	34.0733	6.36277e-33	0.362325	8.38149e-22	21.0767	8.67732e-20
ZNF91	-1.9232	3.4823e-69	68.4581	8.09686e-67	-0.622763	7.66009e-13	12.1158	9.76828e-12	-1.71717	4.69047e-35	34.3288	3.56747e-33	-0.427554	0.00774647	2.1109	0.0352073
NQO1	-1.5367	8.11172e-69	68.0909	1.85876e-66	-0.8913	1.39379e-45	44.8558	1.46721e-43	-1.43547	8.79236e-68	67.0559	2.16292e-65	-0.675332	1.54249e-10	9.81178	4.66273e-09
SERBP1	0.545132	1.90309e-68	67.7205	4.29853e-66	0.357096	1.35874e-37	36.8669	9.43268e-36	0.445574	6.39053e-43	42.1945	6.97395e-41	0.176652	5.18291e-08	7.28543	1.05452e-06
HCLS1	-1.68649	8.2148e-68	67.0854	1.82936e-65	-5.15817	4.05866e-175	174.392	7.2632e-172	-1.14371	5.68184e-37	36.2455	4.6835e-35	-4.79224	1.06087e-141	140.974	2.61894e-138
FRMD4A	-4.10113	1.11525e-67	66.9526	2.44905e-65	-3.80664	1.13578e-98	97.9447	4.8139e-96	-3.84695	6.10199e-62	61.2145	1.37242e-59	-4.37829	4.48033e-73	72.3487	2.76511e-70
BMP7	2.63154	1.51895e-67	66.8185	3.28987e-65	-2.96342	1.31598e-20	19.8808	3.21139e-19	2.10926	3.51109e-47	46.4546	4.49419e-45	-4.16762	1.11356e-16	15.9533	6.62413e-15
DPP4	3.07303	1.83222e-67	66.737	3.91477e-65	2.35764	4.10878e-36	35.3863	2.61565e-34	2.76168	7.34092e-54	53.1342	1.21658e-51	1.33596	1.91127e-07	6.71868	3.49503e-06
RPS25	-2.75348	2.66201e-66	65.5748	5.61187e-64	-4.37863	1e-300	300	0	-2.17216	4.24019e-168	167.373	6.67576e-165	-2.44232	8.53515e-116	115.069	1.58028e-112
ARL4C	-1.28821	9.23334e-66	65.0346	1.9209e-63	-1.06903	2.20966e-70	69.6557	5.31176e-68	-1.65388	2.98558e-105	104.525	1.62086e-102	-0.777515	1.50219e-24	23.8233	1.86978e-22
TNFRSF1A	-2.86934	1.8067e-65	64.7431	3.70984e-63	-0.617509	1.54326e-11	10.8116	1.71065e-10	-2.67747	1.30546e-58	57.8842	2.56914e-56	-0.581017	2.18101e-08	7.66134	4.72297e-07
SEMA6D	2.71524	2.42449e-65	64.6154	4.91457e-63	2.67292	2.47256e-53	52.6069	3.52416e-51	2.17263	3.48496e-33	32.4578	2.40646e-31	2.15547	1.66399e-29	28.7788	2.73856e-27
METAP2	0.606284	4.59492e-65	64.3377	9.1639e-63	0.574738	1.71507e-45	44.7657	1.78213e-43	0.467806	2.24166e-27	26.6494	1.17642e-25	0.302374	5.64492e-10	9.24834	1.5776e-08
MAP1A	-4.21542	4.63672e-65	64.3338	9.1639e-63	-4.0661	1.07737e-108	107.968	5.42256e-106	-4.76304	5.16415e-60	59.287	1.14513e-57	-4.70515	4.40716e-77	76.3558	3.10851e-74
NGLY1	1.1196	5.97208e-65	64.2239	1.16574e-62	0.718795	2.25522e-32	31.6468	1.15677e-30	0.912218	4.12471e-37	36.3846	3.41787e-35	0.489806	1.64878e-10	9.78284	4.95371e-09
MCMBP	0.556636	1.8342e-64	63.7366	3.53666e-62	0.50262	2.263e-46	45.6453	2.4627e-44	0.459022	1.25758e-23	22.9005	5.18308e-22	0.314647	1.06942e-11	10.9709	3.72712e-10
TARS	0.633995	1.01327e-63	62.9943	1.93023e-61	0.492069	1.18402e-49	48.9266	1.47828e-47	0.574146	9.15137e-59	58.0385	1.82379e-56	0.292856	1.1176e-19	18.9517	9.40565e-18
PLEKHG4	1.32032	9.46826e-63	62.0237	1.78217e-60	0.790389	4.11912e-20	19.3852	9.6428e-19	1.20959	8.11812e-44	43.0905	9.00082e-42	0.532589	6.13174e-08	7.21242	1.23234e-06
IFRD1	1.44314	1.63347e-62	61.7869	3.03845e-60	1.46701	2.27046e-133	132.644	1.8284e-130	1.48995	4.62973e-118	117.334	2.91562e-115	1.34026	1.19676e-38	37.922	3.28266e-36
LRRC1	1.0057	4.43959e-62	61.3527	8.16213e-60	0.75904	1.0383e-32	31.9837	5.42951e-31	0.799719	8.53708e-36	35.0687	6.78827e-34	0.591758	1.58641e-17	16.7996	1.02165e-15
RIMS2	2.5377	5.16876e-62	61.2866	9.39347e-60	0.407747	0.00921522	2.03549	0.023812	2.52233	4.76347e-89	88.3221	1.78562e-86	0.597325	0.00022481	3.64819	0.00188662
PLCL2	-1.18294	1.58028e-61	60.8013	2.8393e-59	-1.0483	6.8685e-75	74.1631	1.81351e-72	-1.02094	5.90179e-60	59.229	1.29052e-57	-0.871451	8.11836e-20	19.0905	7.07348e-18
FZD7	-2.04502	1.89102e-61	60.7233	3.35942e-59	-0.624365	2.02387e-12	11.6938	2.48071e-11	-1.85269	5.04311e-43	42.2973	5.55236e-41	-0.738326	1.91172e-13	12.7186	8.13689e-12
PGM2	1.11862	5.60212e-61	60.2516	9.84168e-59	0.63002	4.88546e-27	26.3111	1.86017e-25	1.12958	2.8482e-82	81.5454	8.96841e-80	0.373668	4.60567e-09	8.33671	1.12946e-07
ELAC2	0.588942	6.26283e-61	60.2032	1.08815e-58	0.484972	7.75128e-36	35.1106	4.80162e-34	0.540808	1.00217e-27	26.9991	5.38503e-26	0.263178	2.06257e-10	9.68559	6.09796e-09
ZFAND5	-0.976931	9.88068e-61	60.0052	1.69808e-58	-1.14796	1.0778e-165	164.967	1.73591e-162	-1.11056	6.30592e-132	131.2	4.72764e-129	-0.9267	1.34076e-66	65.8726	7.63822e-64
FLRT2	-2.07466	1.68052e-60	59.7746	2.85707e-58	-1.56373	8.17494e-72	71.0875	2.02562e-69	-2.44284	2.47434e-89	88.6065	9.73899e-87	-0.975493	2.08806e-10	9.68026	6.14878e-09
THRB	-2.1361	5.78493e-60	59.2377	9.73038e-58	-0.483025	7.88393e-05	4.10326	0.000333189	-2.34398	3.59364e-51	50.4445	5.44022e-49	-0.469616	0.00822659	2.08478	0.0369016
DYNC1I2	0.835615	8.23896e-59	58.0841	1.37122e-56	0.325489	9.72846e-12	11.012	1.10187e-10	0.612133	2.01289e-26	25.6962	9.87255e-25	0.202917	0.00261566	2.58242	0.0149935
TMEM200A	1.77564	1.31615e-58	57.8807	2.16768e-56	0.00691811	0.951875	0.0214202	0.970884	1.85482	4.29551e-68	67.367	1.07347e-65	0.0276103	0.834046	0.0788102	0.90704
MEGF9	-1.72704	1.47585e-58	57.831	2.40564e-56	-0.926893	9.88291e-18	17.0051	1.92007e-16	-1.57145	8.30292e-27	26.0808	4.16309e-25	-0.716943	3.17142e-06	5.49875	4.46532e-05
CPNE8	-2.64548	3.52524e-58	57.4528	5.68751e-56	-0.555581	6.35869e-07	6.19663	3.93896e-06	-2.65643	6.91867e-52	51.16	1.07849e-49	-0.273805	0.0696476	1.15709	0.179213
OSGIN1	-1.83786	2.71593e-57	56.5661	4.33754e-55	-0.888044	1.07692e-14	13.9678	1.63477e-13	-1.77571	6.45497e-49	48.1901	8.91465e-47	-0.805956	4.04993e-09	8.39255	9.99792e-08
SFPQ	0.389365	4.17114e-57	56.3797	6.59499e-55	0.363981	8.03968e-48	47.0948	9.52111e-46	0.43304	7.62741e-60	59.1176	1.64501e-57	0.311097	4.20265e-34	33.3765	8.52736e-32
ZNF28	-3.68552	7.3607e-57	56.1331	1.15228e-54	-1.20129	3.9557e-25	24.4028	1.31906e-23	-3.95968	5.52693e-49	48.2575	7.70053e-47	-0.961626	9.23025e-11	10.0348	2.8745e-09
SARM1	-1.73791	1.27698e-56	55.8938	1.97944e-54	-1.11896	4.54989e-21	20.342	1.1486e-19	-1.96312	3.2261e-49	48.4913	4.53498e-47	-0.853823	1.6495e-06	5.78265	2.49056e-05
MTURN	-1.20291	1.54048e-56	55.8123	2.36471e-54	-0.468926	2.74133e-15	14.562	4.38449e-14	-1.05848	6.11498e-46	45.2136	7.34918e-44	-0.445951	6.8931e-12	11.1616	2.44132e-10
TUNAR	1.31976	2.69491e-55	54.5695	4.09704e-53	0.936055	2.15077e-37	36.6674	1.47406e-35	0.0867197	0.362914	0.440196	0.511066	0.657961	9.31874e-14	13.0306	4.08371e-12
CSMD1	4.42933	1.50246e-54	53.8232	2.26242e-52	3.9689	6.45531e-48	47.1901	7.70142e-46	4.63264	2.79132e-69	68.5542	7.32442e-67	3.8829	2.42926e-39	38.6145	6.91964e-37
LITAF	-1.21904	1.78625e-54	53.7481	2.66437e-52	-1.7844	7.08566e-98	97.1496	2.9262e-95	-1.44654	8.28321e-60	59.0818	1.76231e-57	-1.3355	5.85532e-56	55.2324	2.71028e-53
SYNM	-2.13254	4.73589e-54	53.3246	6.99805e-52	-0.13692	0.327732	0.484481	0.459261	-2.84247	9.3444e-69	68.0294	2.37287e-66	-0.53999	0.000286945	3.5422	0.00233017
NLGN4X	5.06601	5.11183e-54	53.2914	7.48362e-52	-0.730566	0.146126	0.835273	0.246156	5.14497	1.45411e-64	63.8374	3.46872e-62	-0.791109	0.197243	0.704998	0.363877
LGALSL	-0.741147	1.01493e-53	52.9936	1.47221e-51	-0.526159	1.28822e-30	29.89	6.10238e-29	-0.770527	1.50573e-62	61.8223	3.4862e-60	-0.313818	2.53781e-10	9.59554	7.39962e-09
KIAA0020	0.873615	1.33337e-53	52.8751	1.91653e-51	0.917579	2.23315e-82	81.6511	6.91674e-80	0.699603	3.76284e-38	37.4245	3.34701e-36	0.556199	1.96477e-24	23.7067	2.42519e-22
MLF1	5.99385	1.4144e-53	52.8494	2.01469e-51	0.506635	0.437264	0.359256	0.568087	5.96674	7.59095e-56	55.1197	1.38967e-53	0.533682	0.464228	0.333269	0.641984
GNAI2	-0.855905	1.98818e-53	52.7015	2.8067e-51	-0.446841	9.01647e-11	10.045	9.24428e-10	-0.83906	1.51504e-26	25.8196	7.47736e-25	-0.3735	2.72183e-06	5.56514	3.89525e-05
CCNG2	-1.63758	2.87524e-53	52.5413	4.02305e-51	-1.53269	4.01158e-73	72.3967	1.02556e-70	-1.49721	2.63686e-48	47.5789	3.5182e-46	-1.19622	2.03966e-40	39.6904	6.1656e-38
DDN	1.4588	6.04042e-53	52.2189	8.37764e-51	1.53563	1.02628e-90	89.9887	3.84401e-88	1.27531	2.23366e-44	43.651	2.54832e-42	1.17145	1.63973e-22	21.7852	1.79908e-20
PNPT1	0.743465	8.8386e-53	52.0536	1.21519e-50	0.736058	1.15115e-74	73.9389	2.99038e-72	0.730682	2.8621e-59	58.5433	5.77704e-57	0.478623	2.91974e-14	13.5347	1.37292e-12
AARS	-0.791856	1.56694e-52	51.8049	2.13577e-50	-0.842533	5.96396e-79	78.2245	1.71528e-76	-0.447549	4.06669e-19	18.3908	1.2035e-17	-0.391129	1.15862e-15	14.9361	6.37973e-14
EDIL3	4.72421	1.97581e-52	51.7043	2.67004e-50	4.40888	1.58399e-46	45.8002	1.74738e-44	4.90733	8.20219e-56	55.0861	1.46745e-53	3.91159	4.04242e-41	40.3934	1.24742e-38
SCFD2	1.05829	2.05933e-52	51.6863	2.75933e-50	0.677709	2.70347e-23	22.5681	8.10839e-22	0.78152	3.19606e-27	26.4954	1.6498e-25	0.327966	0.000585214	3.23269	0.00428694
ZC3H4	1.2337	3.01709e-52	51.5204	4.00868e-50	0.828913	7.56807e-21	20.121	1.88979e-19	0.868042	1.15146e-48	47.9387	1.56282e-46	0.413169	0.00068135	3.16663	0.00486838
INTS8	1.0464	8.93469e-52	51.0489	1.17722e-49	0.925092	1.41255e-56	55.85	2.23044e-54	0.961616	1.63701e-56	55.7859	3.06823e-54	0.682372	3.37772e-17	16.4714	2.09334e-15
FSTL1	-1.03987	1.02059e-51	50.9912	1.33359e-49	-0.672535	7.27148e-27	26.1384	2.71727e-25	-0.904353	2.5035e-48	47.6015	3.36881e-46	-0.540449	7.53815e-11	10.1227	2.36674e-09
LOC100506548	-0.881506	1.34311e-51	50.8719	1.74065e-49	-0.354732	6.23165e-14	13.2054	8.87418e-13	-0.531873	1.71362e-23	22.7661	7.02584e-22	-0.185799	0.000441405	3.35516	0.0033806
KLF9	-1.06095	1.37054e-51	50.8631	1.76176e-49	-0.491582	1.03767e-10	9.98394	1.05776e-09	-1.23287	4.25983e-57	56.3706	8.17886e-55	-0.365085	0.00214837	2.66789	0.0127593
SLC17A9	2.86016	1.61131e-51	50.7928	2.05454e-49	3.1686	1.55884e-69	68.8072	3.53615e-67	2.65746	8.27889e-51	50.082	1.21816e-48	2.53557	9.11242e-40	39.0404	2.64653e-37
SHISA3	-1.16088	1.83232e-51	50.737	2.31767e-49	-0.686857	3.08338e-23	22.511	9.19648e-22	-0.692287	1.34437e-18	17.8715	3.82053e-17	-0.807444	5.77713e-25	24.2383	7.3768e-23
PLXNC1	-2.77844	4.43575e-51	50.353	5.56616e-49	-0.782335	6.01683e-12	11.2206	7.01209e-11	-3.14039	1.38098e-53	52.8598	2.26481e-51	-0.663713	0.000190182	3.72083	0.00163114
ATIC	0.807343	5.42054e-51	50.266	6.74836e-49	0.519002	3.58022e-43	42.4461	3.1858e-41	0.701887	1.78746e-33	32.7478	1.26196e-31	0.386581	2.66338e-10	9.57457	7.7353e-09
LINC01224	-2.76275	6.02586e-51	50.22	7.44336e-49	-0.738856	1.05085e-09	8.97846	9.51372e-09	-2.87458	5.79259e-47	46.2371	7.35472e-45	-0.427308	7.36395e-05	4.13289	0.000725152
OGDH	0.758165	9.95239e-51	50.0021	1.21982e-48	0.743803	7.30058e-61	60.1366	1.29212e-58	0.445959	6.94889e-12	11.1581	1.03113e-10	0.310577	2.4324e-07	6.61397	4.34604e-06
SLC1A5	-0.765447	1.45816e-50	49.8362	1.77346e-48	-0.587645	3.12034e-25	24.5058	1.047e-23	-0.382083	1.08151e-07	6.96597	9.15446e-07	-0.204136	0.0103295	1.98592	0.0440004
HUNK	-1.47936	2.9653e-50	49.5279	3.57896e-48	-1.23998	8.84233e-48	47.0534	1.03199e-45	-1.11076	2.41081e-24	23.6178	1.05141e-22	-0.518097	0.00305025	2.51566	0.0169025
H2AFV	-0.606011	1.05839e-49	48.9754	1.26775e-47	-0.724086	2.84479e-77	76.546	7.63636e-75	-0.417302	4.95121e-24	23.3053	2.10113e-22	-0.384759	7.42725e-17	16.1292	4.50871e-15
HOOK1	2.5773	1.1917e-49	48.9238	1.41668e-47	3.03101	6.36372e-70	69.1963	1.48542e-67	2.04709	7.55213e-23	22.1219	2.99498e-21	2.17311	2.80039e-24	23.5528	3.42805e-22
FADS2	-0.724923	5.5728e-49	48.2539	6.54002e-47	-0.728819	2.10793e-99	98.6761	9.17574e-97	-0.672072	8.79352e-47	46.0558	1.10756e-44	-0.402228	6.66475e-28	27.1762	1.01771e-25
PRMT3	0.698286	5.5841e-49	48.253	6.54002e-47	0.490334	4.72375e-30	29.3257	2.14312e-28	0.744485	1.08554e-41	40.9644	1.11216e-39	0.312423	5.47114e-05	4.26192	0.00056242
MYO5C	-3.89068	5.98734e-49	48.2228	6.96073e-47	-4.05331	5.31862e-73	72.2742	1.33846e-70	-4.68796	2.11165e-39	38.6754	1.96721e-37	-4.46029	2.01285e-52	51.6962	7.84588e-50
SLITRK5	2.02767	9.16556e-49	48.0378	1.05779e-46	1.12029	2.37599e-15	14.6242	3.82295e-14	2.255	5.30985e-42	41.2749	5.57321e-40	1.15755	2.91426e-11	10.5355	9.63526e-10
DAZL	2.27638	9.70603e-49	48.013	1.11204e-46	2.27772	8.00549e-68	67.0966	1.71915e-65	1.58174	2.18987e-25	24.6596	1.03226e-23	2.24756	3.82539e-55	54.4173	1.6189e-52
PAICS	0.417093	1.1548e-48	47.9375	1.31356e-46	0.279949	2.05316e-28	27.6876	8.52272e-27	0.396898	1.85522e-40	39.7316	1.8142e-38	0.206156	1.6517e-12	11.7821	6.42124e-11
SLC16A9	-1.02625	1.16397e-48	47.9341	1.31454e-46	-0.30685	7.24365e-09	8.14004	5.86557e-08	-0.779296	2.04105e-14	13.6901	4.00676e-13	0.00790809	0.909704	0.0411	0.953242
KCNK2	-1.41648	1.59453e-48	47.7974	1.78803e-46	-1.04826	5.52103e-36	35.258	3.48712e-34	-0.873488	5.23645e-23	22.281	2.09245e-21	-0.514874	6.47781e-09	8.18857	1.54259e-07
LGALS8	-1.24706	2.05721e-47	46.6867	2.2906e-45	-3.12398	3.69644e-186	185.432	7.44185e-183	-1.38117	7.08348e-49	48.1498	9.69759e-47	-2.77919	2.6103e-55	54.5833	1.13717e-52
ADGRE5	-1.35795	3.74789e-47	46.4262	4.14391e-45	-0.715747	1.60621e-21	20.7942	4.1591e-20	-1.30421	2.54245e-37	36.5947	2.15206e-35	-0.470447	7.3455e-08	7.13398	1.46042e-06
ATP1A3	1.0324	4.39106e-47	46.3574	4.82132e-45	1.10993	1.24567e-78	77.9046	3.45909e-76	0.992188	3.40564e-51	50.4678	5.20568e-49	0.874027	1.03829e-19	18.9837	8.88972e-18
ZFP90	-2.50094	5.52805e-47	46.2574	6.02787e-45	-1.72363	4.41199e-59	58.3554	7.55952e-57	-2.40708	2.66863e-58	57.5737	5.18702e-56	-1.35199	1.07422e-22	21.9689	1.18741e-20
STAC	2.21147	5.65418e-47	46.2476	6.12317e-45	1.70108	1.94371e-28	27.7114	8.08924e-27	2.25827	2.64509e-52	51.5776	4.16442e-50	1.83859	3.55534e-21	20.4491	3.53434e-19
ACIN1	0.44508	5.827e-47	46.2346	6.2674e-45	0.391915	2.02455e-30	29.6937	9.53434e-29	0.419323	1.71182e-33	32.7665	1.214e-31	0.309085	1.92018e-16	15.7167	1.11136e-14
GPX8	-0.981221	9.1458e-47	46.0388	9.77056e-45	-1.35748	1.11951e-79	78.951	3.27834e-77	-0.556921	7.03072e-16	15.153	1.58357e-14	-0.682867	5.41248e-29	28.2666	8.7141e-27
MCM5	0.73414	1.06498e-46	45.9727	1.1301e-44	0.67073	8.0783e-43	42.0927	7.10979e-41	0.663152	1.50467e-31	30.8226	9.66917e-30	0.416076	1.35665e-24	23.8675	1.70293e-22
PALLD	-0.806548	2.83389e-46	45.5476	2.98711e-44	-0.550029	1.09768e-26	25.9595	4.05485e-25	-0.944333	4.35877e-54	53.3606	7.45918e-52	-0.662945	1.2738e-08	7.8949	2.8544e-07
ARHGEF17	-1.85517	2.99788e-46	45.5232	3.13904e-44	-0.314658	0.00332959	2.47761	0.00976801	-2.35933	5.92288e-62	61.2275	1.35145e-59	-0.341382	0.0104543	1.98071	0.0443185
ASNS	-0.855654	3.6141e-46	45.442	3.75937e-44	-0.931337	2.27894e-46	45.6423	2.46339e-44	-0.333358	3.03543e-06	5.51778	1.99707e-05	-0.409913	1.45623e-06	5.83677	2.22828e-05
ZC3H18	0.593645	5.90586e-46	45.2287	6.10311e-44	0.544991	6.97786e-29	28.1563	2.99694e-27	0.337389	1.07675e-13	12.9679	1.95529e-12	0.281464	1.33671e-06	5.87396	2.056e-05
ZNF304	-1.70548	7.90356e-46	45.1022	8.11449e-44	-1.39914	3.01624e-31	30.5205	1.47658e-29	-1.23365	5.68444e-28	27.2453	3.12922e-26	-1.07368	2.58199e-19	18.588	2.02351e-17
GALNT14	4.59492	1.9503e-45	44.7099	1.98944e-43	1.19267	0.00690945	2.16056	0.0184795	4.25953	3.4604e-37	36.4609	2.88257e-35	1.25114	0.00619041	2.20828	0.0294357
PIK3R1	2.46794	2.37604e-45	44.6241	2.40817e-43	0.315629	0.0399207	1.3988	0.0844671	2.8644	7.16013e-90	89.1451	2.89049e-87	0.163412	0.351772	0.453738	0.536441
HK1	0.512256	3.85682e-45	44.4138	3.88409e-43	0.449705	1.3218e-32	31.8788	6.86739e-31	0.234318	3.75294e-09	8.42563	3.93384e-08	0.219682	5.30161e-06	5.27559	7.08732e-05
TBC1D1	0.835868	4.6283e-45	44.3346	4.63153e-43	1.3609	9.20153e-192	191.036	2.11714e-188	0.42469	2.95261e-12	11.5298	4.5844e-11	0.804346	1.633e-31	30.787	2.91422e-29
CD24	-0.944812	5.05735e-45	44.2961	5.02904e-43	-0.254673	1.48765e-05	4.8275	7.27167e-05	-1.87788	1.41804e-133	132.848	1.11628e-130	-0.683414	8.2737e-23	22.0823	9.21429e-21
DIMT1	0.815886	5.9887e-45	44.2227	5.91796e-43	0.756941	2.94575e-45	44.5308	3.0413e-43	0.728625	8.26793e-32	31.0826	5.40126e-30	0.589072	4.95786e-20	19.3047	4.37118e-18
TTC27	0.926843	8.182e-45	44.0871	8.03513e-43	0.712237	7.01705e-27	26.1538	2.62829e-25	0.892203	4.99104e-38	37.3018	4.41455e-36	0.456405	9.86656e-11	10.0058	3.05101e-09
ACTG2	-2.61037	1.09644e-44	43.96	1.07011e-42	-1.03438	1.5738e-31	30.803	7.82335e-30	-2.34473	4.91466e-86	85.3085	1.6821e-83	-0.709064	8.28794e-07	6.08155	1.32858e-05
CLDN1	-2.8865	2.00557e-44	43.6978	1.9454e-42	0.465836	2.23562e-05	4.6506	0.000105038	-2.39768	5.20959e-34	33.2832	3.76237e-32	0.686778	1.1008e-10	9.95829	3.3828e-09
AMD1	0.584228	5.09749e-44	43.2926	4.91442e-42	0.462257	4.76318e-34	33.3221	2.65453e-32	-0.110879	0.0668033	1.1752	0.139121	-0.21251	0.000876662	3.05717	0.00604521
CALD1	-1.67197	5.13393e-44	43.2895	4.91955e-42	0.0378279	0.716455	0.144811	0.809827	-1.90365	1.39209e-75	74.8563	3.91376e-73	-0.00547165	0.973962	0.011458	0.986751
ARRDC3	-1.02195	1.01263e-43	42.9945	9.64504e-42	-1.02147	5.10643e-62	61.2919	9.34593e-60	-0.63092	1.45593e-14	13.8369	2.91631e-13	-0.656711	1.84611e-13	12.7337	7.88029e-12
PELI2	-1.61241	1.3168e-43	42.8805	1.2467e-41	-0.244091	0.00547209	2.26185	0.0151095	-1.6736	1.89749e-32	31.7218	1.26585e-30	-0.38877	0.00103036	2.98701	0.00693395
STK39	0.876664	1.53722e-43	42.8133	1.44673e-41	0.76684	2.64654e-53	52.5773	3.73905e-51	0.534301	7.00253e-20	19.1547	2.20938e-18	0.383137	0.000758535	3.12002	0.00534003
MRC2	-1.33863	2.51593e-43	42.5993	2.35381e-41	-1.46802	2.02614e-48	47.6933	2.45361e-46	-1.25293	2.49465e-34	33.603	1.81832e-32	-1.09601	1.75956e-33	32.7546	3.52197e-31
GINS1	0.571169	2.69223e-43	42.5699	2.50393e-41	0.277718	3.27215e-09	8.48517	2.77521e-08	0.456124	2.76185e-22	21.5588	1.05285e-20	0.210491	3.1659e-06	5.4995	4.46179e-05
MCM4	0.560296	2.9663e-43	42.5278	2.7427e-41	0.438012	4.49433e-24	23.3473	1.40282e-22	0.571	1.23691e-46	45.9077	1.53338e-44	0.397199	2.06621e-13	12.6848	8.76926e-12
ZNF493	-3.51835	4.76968e-43	42.3215	4.3845e-41	-1.26299	5.54896e-18	17.2558	1.10335e-16	-3.23632	1.7642e-37	36.7535	1.51779e-35	-1.04233	1.41129e-11	10.8504	4.8389e-10
ISL1	1.87786	6.03612e-43	42.2192	5.5166e-41	1.34012	1.44237e-18	17.8409	3.00528e-17	1.99879	9.66291e-42	41.0149	1.00087e-39	1.38683	6.77939e-21	20.1688	6.47847e-19
TAL1	-1.26771	6.40784e-43	42.1933	5.82266e-41	-0.294544	9.77445e-06	5.00991	4.93294e-05	-1.22712	1.5677e-41	40.8047	1.59238e-39	-0.0486368	0.630645	0.200215	0.7726
EPDR1	4.27623	7.20765e-43	42.1422	6.51201e-41	3.5073	2.86851e-33	32.5423	1.55034e-31	4.32778	1.03078e-49	48.9868	1.46204e-47	3.69859	3.34508e-27	26.4756	4.81042e-25
TLE1	3.79769	1.53766e-42	41.8131	1.38136e-40	1.26019	0.00202738	2.69306	0.00630611	3.83743	1.18821e-34	33.9251	8.82413e-33	0.687083	0.14742	0.831444	0.299875
RNA45S5	1.39404	1.80053e-42	41.7446	1.60838e-40	1.10887	1.50809e-21	20.8216	3.91131e-20	1.11942	2.05726e-16	15.6867	4.87061e-15	0.656818	0.00124386	2.90523	0.00811989
ZNF385D	2.83666	2.03815e-42	41.6908	1.8104e-40	2.29383	2.61968e-33	32.5818	1.42063e-31	2.71271	1.32009e-39	38.8794	1.23711e-37	2.01777	1.97566e-16	15.7043	1.13865e-14
CDC16	0.726017	2.5981e-42	41.5853	2.29489e-40	0.625388	3.51458e-28	27.4541	1.44403e-26	0.572871	1.02258e-16	15.9903	2.46926e-15	0.422056	1.34517e-14	13.8712	6.59756e-13
ZNF649	-2.93741	2.82965e-42	41.5483	2.48553e-40	-1.55647	1.55696e-16	15.8077	2.73759e-15	-2.27238	1.82087e-32	31.7397	1.21991e-30	-1.14663	1.85023e-07	6.73277	3.40021e-06
UQCRC2	0.621136	2.86005e-42	41.5436	2.49836e-40	0.453972	3.44003e-22	21.4634	9.37761e-21	0.545385	9.19072e-40	39.0367	8.66459e-38	0.211466	0.000266808	3.5738	0.00219188
RYR2	1.21811	2.91636e-42	41.5352	2.53355e-40	0.829372	1.44377e-20	19.8405	3.50202e-19	1.16585	3.8855e-28	27.4106	2.15399e-26	0.234263	0.0303542	1.51778	0.0988799
SYT1	-2.03956	4.59861e-42	41.3374	3.97315e-40	-3.5467	5.31445e-103	102.275	2.51748e-100	-1.73967	3.14697e-27	26.5021	1.6298e-25	-2.8137	3.06826e-69	68.5131	1.81788e-66
MYO5B	-1.40261	1.09087e-41	40.9622	9.37379e-40	-0.823708	1.75072e-13	12.7568	2.3795e-12	-1.66603	8.38324e-40	39.0766	7.95095e-38	-0.910768	5.5635e-07	6.25465	9.24219e-06
ME2	0.593738	1.73691e-41	40.7602	1.48445e-39	0.206741	4.6998e-07	6.32792	2.97076e-06	0.507032	8.94875e-30	29.0482	5.39805e-28	0.240527	7.14473e-06	5.14601	9.28314e-05
IRX4	3.51262	2.60432e-41	40.5843	2.21381e-39	-3.21771	1.26744e-05	4.89707	6.26563e-05	3.62841	5.65085e-38	37.2479	4.97022e-36	-2.28959	0.000376615	3.4241	0.00294999
RAB39B	5.20101	3.24784e-41	40.4884	2.74608e-39	-0.951336	0.273927	0.562364	0.402323	5.2275	8.97291e-42	41.0471	9.35559e-40	-0.213544	0.78496	0.105153	0.877603
IGFBP5	-2.2881	3.61628e-41	40.4417	3.04133e-39	-1.20395	3.85366e-15	14.4141	6.05532e-14	-2.37284	2.83808e-39	38.547	2.62839e-37	-1.281	6.03717e-22	21.2192	6.29737e-20
CCND2	-1.64977	9.48214e-41	40.0231	7.93239e-39	-2.12946	3.67685e-70	69.4345	8.70872e-68	-1.49549	1.59529e-33	32.7972	1.13648e-31	-1.94114	3.77183e-49	48.4234	1.36264e-46
CDCA7	0.568204	2.25233e-40	39.6474	1.87429e-38	0.572023	9.26035e-39	38.0334	6.77942e-37	0.594877	3.34106e-34	33.4761	2.42404e-32	0.460109	6.20067e-15	14.2076	3.16166e-13
TCEA1	0.443078	2.69431e-40	39.5696	2.23035e-38	0.328946	8.38084e-24	23.0767	2.57108e-22	0.308361	7.4583e-16	15.1274	1.67748e-14	0.113028	0.0166224	1.77931	0.0632313
GTPBP4	0.894086	3.42107e-40	39.4658	2.81721e-38	0.865154	1.74836e-42	41.7574	1.51393e-40	0.798354	2.67036e-41	40.5734	2.67784e-39	0.582062	1.43801e-21	20.8422	1.44897e-19
ZNF83	-1.46726	5.41197e-40	39.2666	4.43361e-38	-0.763185	6.69369e-20	19.1743	1.53793e-18	-0.933701	7.77642e-17	16.1092	1.89817e-15	-0.612426	6.44218e-12	11.191	2.30487e-10
NOP14	0.690564	7.61533e-40	39.1183	6.20649e-38	0.634397	1.63383e-36	35.7868	1.06107e-34	0.634394	3.94512e-31	30.4039	2.49445e-29	0.469663	9.65382e-18	17.0153	6.47024e-16
SLITRK3	3.43763	8.87374e-40	39.0519	7.19501e-38	2.23808	1.8484e-15	14.7332	3.0132e-14	3.74249	1.58492e-41	40.8	1.59955e-39	3.05442	4.51223e-30	29.3456	7.6822e-28
LAS1L	0.638036	8.99309e-40	39.0461	7.25458e-38	0.538623	4.01323e-28	27.3965	1.64054e-26	0.579739	1.31244e-31	30.8819	8.46847e-30	0.381301	1.68685e-13	12.7729	7.24221e-12
WNT3	1.38488	2.11847e-39	38.674	1.69748e-37	0.508963	1.21797e-06	5.91436	7.17769e-06	1.31291	3.55149e-35	34.4496	2.72754e-33	0.553985	1.55165e-06	5.80921	2.36209e-05
PWP1	0.680408	2.12575e-39	38.6725	1.69748e-37	0.622498	1.02587e-39	38.9889	7.79369e-38	0.624302	1.78256e-37	36.749	1.52525e-35	0.41821	3.00236e-12	11.5225	1.11736e-10
PIP5K1B	3.98598	2.22472e-39	38.6527	1.76759e-37	4.0695	2.3577e-41	40.6275	1.92757e-39	3.42192	5.93886e-28	27.2263	3.25789e-26	2.90703	3.49172e-17	16.457	2.15497e-15
MMS19	0.656191	2.50658e-39	38.6009	1.98158e-37	0.524672	9.23789e-25	24.0344	3.01185e-23	0.433585	7.53953e-12	11.1227	1.11041e-10	0.263782	0.000784098	3.10563	0.00550429
LAMB1	-1.80304	8.23748e-39	38.0842	6.47974e-37	1.87	4.35555e-84	83.361	1.52501e-81	-2.11857	1.88158e-55	54.7255	3.29151e-53	1.03914	2.80591e-11	10.5519	9.29779e-10
EFHD1	-1.33937	2.02005e-38	37.6946	1.58114e-36	-1.16825	6.48579e-44	43.188	6.21786e-42	-1.52107	3.82812e-46	45.417	4.67209e-44	-0.752126	9.84459e-15	14.0068	4.9598e-13
MID2	-4.4906	2.86702e-38	37.5426	2.23303e-36	-0.625595	2.68974e-07	6.57029	1.75105e-06	-4.94882	9.87741e-31	30.0054	6.14664e-29	-0.865768	2.02242e-07	6.69413	3.6801e-06
SHISA2	-1.80308	3.34032e-38	37.4762	2.58891e-36	-2.81191	3.42531e-83	82.4653	1.10336e-80	-1.88953	2.00232e-38	37.6985	1.8014e-36	-1.89473	4.73597e-39	38.3246	1.32357e-36
PDPN	-0.669598	4.19623e-38	37.3771	3.23642e-36	-0.324717	2.25672e-08	7.64652	1.71609e-07	-0.85475	8.99161e-51	50.0462	1.31078e-48	-0.530191	1.64042e-12	11.785	6.39418e-11
BMF	-2.63548	4.51498e-38	37.3453	3.46536e-36	0.21451	0.0266509	1.57429	0.059716	-2.82995	2.57171e-37	36.5898	2.15367e-35	-0.224028	0.054067	1.26707	0.150139
MFAP2	3.29141	7.41568e-38	37.1298	5.66422e-36	4.08235	7.15374e-54	53.1455	1.02873e-51	2.90431	3.88373e-31	30.4108	2.46554e-29	4.11936	1.96854e-38	37.7059	5.20678e-36
PGRMC1	-0.709931	9.59827e-38	37.0178	7.29607e-36	-0.768998	1.07369e-44	43.9691	1.08761e-42	-0.380513	4.57286e-10	9.33981	5.42541e-09	-0.318368	5.18091e-09	8.28559	1.25391e-07
CNKSR2	2.40123	1.30107e-37	36.8857	9.84268e-36	2.33337	2.17891e-41	40.6618	1.79049e-39	2.64499	6.21323e-54	53.2067	1.04065e-51	2.047	1.54859e-17	16.8101	1.00164e-15
ELL2	1.10336	1.53777e-37	36.8131	1.1578e-35	1.09232	3.62508e-53	52.4407	5.077e-51	1.2538	7.204e-45	44.1424	8.40147e-43	0.731921	4.38981e-15	14.3576	2.2895e-13
GYG1	0.73952	1.65098e-37	36.7823	1.23714e-35	0.740967	4.49598e-31	30.3472	2.18109e-29	0.575753	1.57081e-20	19.8039	5.32991e-19	0.514851	1.34544e-15	14.8711	7.35377e-14
PCDHGC3	-2.85719	1.80873e-37	36.7426	1.34896e-35	-1.25832	3.19801e-17	16.4951	5.90002e-16	-2.53291	2.04765e-28	27.6887	1.15136e-26	-1.18677	4.85479e-14	13.3138	2.2058e-12
CTSB	-0.665347	2.01911e-37	36.6948	1.49879e-35	-0.621009	1.40125e-36	35.8535	9.13705e-35	-0.450612	5.85614e-14	13.2324	1.10023e-12	-0.3791	5.73258e-11	10.2416	1.8379e-09
ZNF736	-2.47785	2.2245e-37	36.6528	1.64353e-35	-1.68843	9.37948e-36	35.0278	5.76587e-34	-2.67681	8.95832e-41	40.0478	8.87043e-39	-1.37294	9.70651e-16	15.0129	5.38475e-14
VARS2	0.791098	2.4266e-37	36.615	1.78451e-35	0.672066	5.48913e-31	30.2605	2.65489e-29	0.559172	1.6574e-12	11.7806	2.63576e-11	0.293773	7.65642e-06	5.11597	9.8529e-05
GARS	-0.403745	2.4491e-37	36.611	1.79272e-35	-0.439772	1.03685e-43	42.9843	9.82322e-42	-0.171789	1.20478e-07	6.91909	1.01163e-06	-0.323564	5.06329e-29	28.2956	8.24149e-27
TMEM97	-0.614324	3.34093e-37	36.4761	2.43426e-35	-0.547421	1.43251e-62	61.8439	2.74332e-60	-0.606149	3.33081e-42	41.4775	3.51948e-40	-0.30332	3.6588e-15	14.4367	1.92178e-13
STX18	1.21715	4.18966e-37	36.3778	3.03866e-35	1.72736	8.21708e-109	108.085	4.26917e-106	1.0835	4.29204e-44	43.3673	4.86143e-42	1.26696	1.13194e-57	56.9462	5.58877e-55
KIAA1143	-0.668117	4.37459e-37	36.3591	3.1583e-35	-0.549591	7.38514e-24	23.1316	2.27428e-22	-0.490201	1.27003e-13	12.8962	2.29568e-12	-0.296577	2.28204e-09	8.64168	5.78554e-08
SHROOM2	-2.1681	5.94112e-37	36.2261	4.26977e-35	-0.769588	4.65761e-07	6.33184	2.94756e-06	-2.34267	1.64645e-44	43.7835	1.8921e-42	-0.859764	7.60587e-07	6.11885	1.22588e-05
WDR76	0.921353	1.2254e-36	35.9117	8.7669e-35	0.687831	5.88471e-26	25.2303	2.06491e-24	0.723101	3.22283e-22	21.4918	1.22266e-20	0.467372	1.88582e-08	7.7245	4.13819e-07
TFDP2	-1.01357	1.33472e-36	35.8746	9.50596e-35	-0.679407	2.22196e-26	25.6533	7.97035e-25	-0.986696	1.33453e-35	34.8747	1.04532e-33	-0.519339	2.39315e-15	14.621	1.27969e-13
SLC1A4	-1.61736	1.57685e-36	35.8022	1.11801e-34	-1.43094	4.17597e-41	40.3792	3.37981e-39	-1.20001	8.38549e-24	23.0765	3.50189e-22	-0.954116	7.78276e-17	16.1089	4.70523e-15
PLS3	0.795795	2.38673e-36	35.6222	1.68467e-34	0.47467	5.92325e-16	15.2274	1.00952e-14	0.701647	1.40297e-35	34.853	1.09349e-33	0.191098	0.0494325	1.30599	0.140996
SRSF4	0.772946	3.11034e-36	35.5072	2.18567e-34	0.672118	4.99876e-36	35.3011	3.16969e-34	0.464861	7.10629e-22	21.1484	2.6325e-20	0.317974	1.50225e-07	6.82326	2.81663e-06
PITPNA	-0.649343	3.85207e-36	35.4143	2.69491e-34	-0.534011	1.06439e-31	30.9729	5.35718e-30	-0.495115	1.21588e-19	18.9151	3.76829e-18	-0.389093	3.699e-13	12.4319	1.54337e-11
PABPC4	0.473866	4.23545e-36	35.3731	2.95007e-34	0.524846	2.73215e-40	39.5635	2.1258e-38	0.443443	5.90116e-22	21.2291	2.20161e-20	0.287692	7.49355e-09	8.12531	1.75902e-07
LRRC41	0.665641	6.34282e-36	35.1977	4.39853e-34	0.496022	4.37656e-23	22.3589	1.27929e-21	0.4396	1.49112e-15	14.8265	3.24257e-14	0.164762	0.00607331	2.21657	0.0290187
POLA2	0.710405	8.45326e-36	35.073	5.83644e-34	0.568961	6.0179e-26	25.2206	2.10705e-24	0.375755	4.72662e-07	6.32545	3.58804e-06	0.21822	4.13031e-05	4.38402	0.000440765
FGFRL1	-1.00481	1.68433e-35	34.7736	1.15786e-33	-0.832459	1.17954e-33	32.9283	6.48385e-32	-0.587717	1.58354e-15	14.8004	3.43879e-14	-0.377786	2.49696e-07	6.60259	4.44531e-06
STON1	-1.80675	2.1703e-35	34.6635	1.48548e-33	-1.20542	6.75453e-14	13.1704	9.56802e-13	-2.36604	4.6876e-44	43.329	5.27154e-42	-0.867423	2.41191e-05	4.61764	0.000274388
CXXC1	1.06779	2.52361e-35	34.598	1.71986e-33	0.905229	6.06502e-25	24.2172	2.00582e-23	0.896585	9.68342e-22	21.014	3.53726e-20	0.658314	7.66284e-13	12.1156	3.11819e-11
PARM1	-4.0811	2.63214e-35	34.5797	1.78613e-33	-4.36245	1.24462e-51	50.905	1.64311e-49	-4.42366	7.3385e-30	29.1344	4.44374e-28	-2.54295	1.3068e-35	34.8838	2.97789e-33
ZNF436	-1.26169	6.85583e-35	34.1639	4.63237e-33	-0.466955	3.64817e-07	6.43793	2.34e-06	-1.24679	7.95889e-43	42.0991	8.58252e-41	-0.343761	0.00656546	2.18274	0.0308053
NUP93	0.582508	7.29867e-35	34.1368	4.91061e-33	0.537073	6.29632e-46	45.2009	6.67162e-44	0.481263	2.00311e-20	19.6983	6.72431e-19	0.311982	1.4193e-15	14.8479	7.72895e-14
CTDSP2	-0.883696	8.04799e-35	34.0943	5.39181e-33	-0.765372	8.22242e-27	26.085	3.06552e-25	-0.743876	1.32584e-24	23.8775	5.86349e-23	-0.392708	1.33477e-05	4.87459	0.00016123
DNAJC11	0.549421	1.41484e-34	33.8493	9.43882e-33	0.537494	4.12046e-44	43.3851	3.99784e-42	0.464338	2.84216e-26	25.5464	1.38536e-24	0.2752	1.05328e-10	9.97746	3.25024e-09
TUBB3	1.68653	1.82003e-34	33.7399	1.2091e-32	1.7832	1.62772e-55	54.7884	2.54526e-53	0.511352	1.17762e-05	4.92899	6.90521e-05	1.09761	2.73871e-11	10.5625	9.11589e-10
SLC26A7	2.04274	1.91097e-34	33.7187	1.2642e-32	1.45058	3.23712e-14	13.4898	4.73973e-13	1.42239	9.41232e-11	10.0263	1.22267e-09	1.5051	3.9743e-21	20.4007	3.8985e-19
SRBD1	0.69205	2.04686e-34	33.6889	1.34845e-32	0.651797	4.628e-28	27.3346	1.87755e-26	0.450425	5.5843e-10	9.25303	6.54161e-09	0.29707	0.00181986	2.73996	0.0110838
TRIM44	-1.08862	3.05215e-34	33.5154	2.00239e-32	0.0623125	0.517868	0.285781	0.644474	-1.11771	4.06856e-18	17.3906	1.11789e-16	-0.00434986	0.974456	0.0112377	0.986751
CNTNAP2	-4.22222	3.92217e-34	33.4065	2.56254e-32	-6.12284	1.59559e-34	33.7971	9.17807e-33	-3.04039	1.44816e-30	29.8392	8.94109e-29	-4.32887	1.90549e-38	37.72	5.13166e-36
HSP90B1	-0.46981	4.74177e-34	33.3241	3.08527e-32	-0.313287	6.49843e-23	22.1872	1.87234e-21	-0.332814	2.84008e-21	20.5467	1.00935e-19	-0.297517	1.5697e-12	11.8042	6.15088e-11
MPZL1	-0.595431	5.67994e-34	33.2457	3.68055e-32	-0.571576	1.10063e-41	40.9584	9.281e-40	-0.353283	7.49882e-14	13.125	1.39388e-12	-0.253669	4.35301e-07	6.36121	7.4282e-06
RHOBTB1	-1.45561	5.87404e-34	33.2311	3.7908e-32	-0.413027	2.56491e-05	4.59093	0.000119119	-1.56884	6.26822e-28	27.2029	3.42663e-26	-0.437878	0.00163402	2.78674	0.010148
DDX1	0.456908	7.37941e-34	33.132	4.74292e-32	0.321603	2.67667e-14	13.5724	3.93702e-13	0.513078	1.31338e-36	35.8816	1.06041e-34	0.336845	6.98988e-13	12.1555	2.85218e-11
ASUN	0.697098	7.78793e-34	33.1086	4.98522e-32	0.692786	2.43727e-38	37.6131	1.75244e-36	0.692622	9.78878e-36	35.0093	7.74445e-34	0.485668	1.47023e-17	16.8326	9.59343e-16
GABARAPL1	-1.34739	8.60114e-34	33.0654	5.48357e-32	-0.418033	1.50774e-06	5.82167	8.73516e-06	-1.34154	1.94688e-32	31.7107	1.29332e-30	-0.479213	3.57607e-07	6.44659	6.20243e-06
SLC7A11	-2.46805	9.21874e-34	33.0353	5.85371e-32	-1.73755	2.53087e-31	30.5967	1.24275e-29	-1.61177	2.54786e-14	13.5938	4.9707e-13	-1.62207	1.06062e-14	13.9744	5.30742e-13
PPP2R2C	-1.00269	9.38766e-34	33.0274	5.93713e-32	-1.36032	1.89294e-65	64.7229	3.90867e-63	-0.690738	2.60139e-16	15.5848	6.10377e-15	-0.683342	1.52716e-17	16.8161	9.9212e-16
TOMM20	-0.369088	1.75697e-33	32.7552	1.10675e-31	-0.295213	7.15421e-16	15.1454	1.21035e-14	-0.101199	0.00220767	2.65607	0.00757905	-0.0342731	0.416604	0.380277	0.598585
LRRC4C	4.3318	2.28391e-33	32.6413	1.43297e-31	3.81129	2.09459e-29	28.6789	9.21734e-28	4.81681	1.08786e-41	40.9634	1.11216e-39	2.70781	4.98981e-11	10.3019	1.60672e-09
EIF4G1	0.707957	2.45752e-33	32.6095	1.5358e-31	0.622833	2.16277e-41	40.665	1.78633e-39	0.59137	4.33381e-76	75.3631	1.26355e-73	0.338025	1.03561e-05	4.98481	0.00012912
UNC119B	-0.706536	2.49034e-33	32.6037	1.55019e-31	-1.02085	2.88912e-86	85.5392	1.05755e-83	-0.405736	2.76656e-11	10.5581	3.81742e-10	-0.51846	1.26329e-14	13.8985	6.21658e-13
GATSL2	-1.16174	4.31245e-33	32.3653	2.67389e-31	-0.69909	1.11129e-20	19.9542	2.72841e-19	-1.11902	1.52272e-35	34.8174	1.18097e-33	-0.456724	5.64791e-09	8.24811	1.35367e-07
GUCY1A2	3.61418	5.77592e-33	32.2384	3.5673e-31	3.68292	1.18434e-39	38.9265	8.95541e-38	3.86768	1.70392e-29	28.7686	1.00692e-27	2.6068	4.97777e-10	9.30296	1.4044e-08
NTN1	-2.57461	5.9672e-33	32.2242	3.67111e-31	-2.05866	4.02452e-36	35.3953	2.57218e-34	-2.215	1.13356e-26	25.9456	5.62988e-25	-1.77194	8.61842e-20	19.0646	7.46527e-18
DCLK1	-0.961829	1.05109e-32	31.9784	6.44138e-31	-0.981701	6.20037e-19	18.2076	1.32974e-17	-0.781417	5.98391e-14	13.223	1.12156e-12	-0.463905	0.000602028	3.22038	0.00438625
ANK1	-4.95235	1.18023e-32	31.928	7.20487e-31	-3.48594	4.45668e-55	54.351	6.83612e-53	-3.40358	3.76184e-35	34.4246	2.87507e-33	-3.45271	9.00349e-45	44.0456	3.0309e-42
SEC61A1	-0.371607	1.26596e-32	31.8976	7.69849e-31	-0.364449	2.488e-26	25.6041	8.88508e-25	-0.145566	7.42853e-06	5.1291	4.52962e-05	-0.205201	3.19313e-12	11.4958	1.18242e-10
ZNF506	-2.86108	1.63891e-32	31.7854	9.92825e-31	-1.52471	3.63878e-30	29.439	1.66515e-28	-2.03799	1.73783e-27	26.76	9.15064e-26	-1.3673	1.55328e-20	19.8088	1.41148e-18
FAM20C	-2.69617	3.10128e-32	31.5085	1.87154e-30	-5.6936	1.25492e-36	35.9014	8.21615e-35	-2.38195	3.03128e-27	26.5184	1.57507e-25	-6.12312	2.49661e-25	24.6026	3.27255e-23
COCH	-2.75476	3.50669e-32	31.4551	2.10815e-30	0.0670066	0.569798	0.244279	0.691592	-2.97316	9.48578e-30	29.0229	5.70016e-28	-0.220187	0.103715	0.984158	0.235618
SAFB2	0.665946	4.74505e-32	31.3238	2.84182e-30	0.753661	8.85863e-33	32.0526	4.66265e-31	0.562492	7.3459e-27	26.134	3.69501e-25	0.497332	5.92788e-16	15.2271	3.33855e-14
CHEK1	0.554665	5.40692e-32	31.2671	3.22599e-30	0.506871	3.59257e-26	25.4446	1.27169e-24	0.47412	8.89615e-16	15.0508	1.98134e-14	0.398999	3.12375e-10	9.50532	8.96685e-09
SOCS2	-0.972646	8.12189e-32	31.0903	4.82764e-30	-0.532731	1.37781e-11	10.8608	1.53465e-10	-0.847658	2.95149e-26	25.53	1.43421e-24	-0.0781841	0.36876	0.433256	0.552339
ATP1A1	-0.445332	9.04277e-32	31.0437	5.35488e-30	-0.392548	1.33581e-26	25.8743	4.88967e-25	0.0040295	0.898512	0.0464763	0.937264	-0.181181	0.000167478	3.77604	0.00146612
CRLF1	2.1771	1.18353e-31	30.9268	6.98237e-30	1.43074	3.61146e-31	30.4423	1.76261e-29	1.75241	2.44668e-32	31.6114	1.61851e-30	1.35226	1.13464e-11	10.9451	3.92669e-10
SLC16A7	3.33063	1.52226e-31	30.8175	8.94739e-30	4.31396	1.35224e-58	57.8689	2.22236e-56	3.64963	1.40928e-40	39.851	1.38673e-38	4.36974	9.80477e-57	56.0086	4.68478e-54
ACADM	0.693193	1.75647e-31	30.7554	1.02858e-29	0.410216	7.50802e-12	11.1245	8.62512e-11	0.597507	1.18072e-23	22.9279	4.87909e-22	0.269737	3.15173e-06	5.50145	4.44605e-05
SLC43A2	-1.19826	2.57608e-31	30.589	1.50297e-29	-1.2027	1.01327e-69	68.9943	2.33138e-67	-0.846673	4.09731e-24	23.3875	1.74819e-22	-0.658789	3.61505e-07	6.44189	6.26271e-06
PABPC1	0.292001	3.56265e-31	30.4482	2.07092e-29	0.196792	1.1209e-08	7.95043	8.85399e-08	0.327338	2.59971e-42	41.5851	2.78434e-40	0.105303	2.97804e-07	6.52607	5.21403e-06
SLC38A2	-1.28906	5.00703e-31	30.3004	2.89986e-29	-0.873397	2.43999e-20	19.6126	5.8048e-19	-0.994053	8.49116e-31	30.071	5.30495e-29	-0.638321	1.43194e-05	4.84408	0.000171185
FGFR1	-0.472923	7.37413e-31	30.1323	4.2552e-29	-0.626853	1.28701e-52	51.8904	1.78695e-50	-0.584006	1.67377e-38	37.7763	1.51448e-36	-0.414788	1.36258e-26	25.8656	1.90402e-24
CD99L2	-0.684342	7.85813e-31	30.1047	4.51799e-29	-0.910687	7.69289e-59	58.1139	1.27734e-56	-0.64414	7.69532e-28	27.1138	4.17776e-26	-0.509245	2.48794e-18	17.6042	1.7889e-16
KCTD11	5.74914	9.97322e-31	30.0012	5.71328e-29	1.96793	0.0017695	2.75215	0.00558376	5.29252	3.90535e-25	24.4083	1.7822e-23	1.88445	0.00450911	2.34591	0.0230017
ARL6IP1	-0.712842	1.08179e-30	29.9659	6.17479e-29	-0.838708	4.42298e-93	92.3543	1.69611e-90	-0.454727	3.2807e-19	18.484	9.78246e-18	-0.420645	1.0139e-09	8.99401	2.6962e-08
MET	-1.57486	1.30567e-30	29.8842	7.42588e-29	-1.23137	1.67622e-20	19.7757	4.05364e-19	-0.727417	4.41724e-07	6.35485	3.37434e-06	-1.33379	5.08203e-17	16.294	3.11054e-15
ZNF772	-2.00154	1.54554e-30	29.8109	8.75861e-29	-1.20799	2.1728e-21	20.663	5.55479e-20	-1.96843	6.33326e-27	26.1984	3.21648e-25	-1.21693	6.05961e-15	14.2176	3.10571e-13
ACO2	0.495761	1.95485e-30	29.7089	1.10386e-28	0.316336	7.31733e-12	11.1356	8.42408e-11	0.436751	2.93642e-18	17.5322	8.13925e-17	0.17552	0.000275115	3.56049	0.00225138
STXBP2	3.20824	2.0185e-30	29.695	1.13575e-28	0.28475	0.413078	0.383968	0.544013	2.89432	7.15259e-19	18.1455	2.06625e-17	0.211527	0.645898	0.189836	0.783751
KCNQ5	6.1642	2.22166e-30	29.6533	1.24563e-28	5.53321	1.40223e-29	28.8532	6.1875e-28	6.5041	1.23585e-34	33.908	9.13488e-33	5.70463	5.75709e-28	27.2398	8.88271e-26
ZNF197	-1.15393	2.35776e-30	29.6275	1.31726e-28	-1.24407	1.81854e-22	21.7403	5.08498e-21	-0.90539	2.10869e-15	14.676	4.53542e-14	-0.856131	7.59682e-23	22.1194	8.52455e-21
DHCR24	-0.632654	2.75688e-30	29.5596	1.53482e-28	-0.501701	5.65737e-20	19.2474	1.30354e-18	-0.459748	3.00265e-15	14.5225	6.39698e-14	-0.256479	0.00130725	2.88364	0.00843337
ABCB1	2.00136	3.27352e-30	29.485	1.81606e-28	1.12092	1.02138e-18	17.9908	2.15602e-17	2.39478	1.49167e-54	53.8263	2.58076e-52	0.886852	1.25513e-05	4.90131	0.000152636
TLE3	-0.632881	3.65531e-30	29.4371	2.02077e-28	-0.350632	6.63019e-11	10.1785	6.88497e-10	-0.74403	8.364e-36	35.0776	6.6844e-34	-0.324417	7.88521e-06	5.10319	0.000101297
PAX2	-4.20429	4.69313e-30	29.3285	2.58547e-28	-4.40185	6.58305e-44	43.1816	6.27376e-42	-4.00871	2.92475e-27	26.5339	1.52474e-25	-3.91184	2.00321e-35	34.6983	4.42859e-33
BZW1	-0.447695	5.74323e-30	29.2408	3.15299e-28	-0.643086	6.9714e-63	62.1567	1.35279e-60	-0.155617	2.02336e-05	4.69393	0.000112884	-0.228069	3.92735e-07	6.4059	6.74066e-06
ABCE1	0.747978	6.26131e-30	29.2033	3.42552e-28	0.608242	1.94305e-25	24.7115	6.60228e-24	0.705207	9.73252e-30	29.0118	5.82619e-28	0.398993	1.24182e-07	6.90594	2.35818e-06
TTYH3	-0.62022	6.42141e-30	29.1924	3.50099e-28	-0.780887	2.90837e-44	43.5363	2.87376e-42	-0.500654	8.63826e-19	18.0636	2.47724e-17	-0.5585	3.30984e-14	13.4802	1.53204e-12
IDH3A	0.437284	6.89942e-30	29.1612	3.74868e-28	0.329112	1.15191e-20	19.9386	2.81955e-19	0.377796	2.6515e-17	16.5765	6.75489e-16	0.171269	6.16184e-05	4.21029	0.000621724
NVL	0.75223	7.99767e-30	29.097	4.33052e-28	0.616215	8.44101e-30	29.0736	3.78693e-28	0.451581	2.83022e-12	11.5482	4.40742e-11	0.314521	8.86054e-06	5.05254	0.000112558
SSBP3	-0.688735	9.24504e-30	29.0341	4.98885e-28	-0.62161	1.44844e-28	27.8391	6.09099e-27	-0.772771	9.28709e-23	22.0321	3.64628e-21	-0.428699	3.5201e-13	12.4534	1.47705e-11
MBTPS1	-0.758184	1.01537e-29	28.9934	5.46057e-28	-0.784826	6.31625e-45	44.1995	6.47959e-43	-0.666105	7.1337e-37	36.1467	5.84963e-35	-0.527487	1.16084e-12	11.9352	4.62213e-11
KARS	0.514185	1.18624e-29	28.9258	6.35783e-28	0.325101	6.30627e-13	12.2002	8.11142e-12	0.522884	1.20979e-27	26.9173	6.47857e-26	0.23946	2.764e-09	8.55846	6.8692e-08
CDC45	0.862686	1.20716e-29	28.9182	6.44811e-28	1.32092	6.33414e-84	83.1983	2.17059e-81	0.727056	2.69447e-23	22.5695	1.08496e-21	1.13372	4.5048e-50	49.3463	1.7109e-47
UBE2Q2	-0.649092	1.32164e-29	28.8789	7.03583e-28	-0.713272	1.78453e-43	42.7485	1.64238e-41	-0.604641	9.51627e-19	18.0215	2.72407e-17	-0.538935	6.46827e-10	9.18921	1.79783e-08
KLHL42	-0.81091	1.58006e-29	28.8013	8.38335e-28	-0.763926	1.44807e-13	12.8392	1.98659e-12	-0.537992	4.6085e-09	8.33644	4.74845e-08	-0.40309	0.000169343	3.77123	0.00147808
ZNF680	-1.13572	1.89944e-29	28.7214	1.00442e-27	-0.656728	2.41924e-15	14.6163	3.88865e-14	-0.723285	7.26132e-13	12.139	1.2072e-11	-0.457677	1.11563e-06	5.95248	1.74311e-05
LYAR	0.760684	2.03727e-29	28.691	1.07371e-27	0.833464	2.39869e-33	32.62	1.30518e-31	0.663886	2.49797e-35	34.6024	1.92784e-33	0.52332	1.42111e-23	22.8474	1.68396e-21
HN1L	-0.366858	2.07774e-29	28.6824	1.0914e-27	-0.542311	8.31368e-71	70.0802	2.02879e-68	-0.198941	4.47165e-07	6.34953	3.41259e-06	-0.260458	3.98636e-18	17.3994	2.74632e-16
PKN2-AS1	2.13582	3.23114e-29	28.4906	1.69164e-27	-1.66755	3.44971e-06	5.46222	1.88855e-05	1.9091	2.22352e-19	18.653	6.75813e-18	-1.22141	0.000796617	3.09875	0.00556317
BRE	1.01826	3.27806e-29	28.4844	1.70785e-27	0.638906	2.19535e-17	16.6585	4.12582e-16	0.926568	4.51102e-27	26.3457	2.29843e-25	0.294891	0.00418464	2.37834	0.0217331
VPS52	0.665117	3.2837e-29	28.4836	1.70785e-27	0.678699	1.82758e-34	33.7381	1.0438e-32	0.541944	1.50676e-19	18.822	4.63329e-18	0.344577	4.17469e-09	8.37938	1.02717e-07
NKX2-1	-1.29179	3.41177e-29	28.467	1.76864e-27	-0.20318	0.0295741	1.52909	0.0652851	-1.88335	2.88585e-39	38.5397	2.65701e-37	-0.147858	0.218201	0.661144	0.389498
PRDM16	-5.04267	3.5483e-29	28.45	1.83341e-27	-6.0238	3.25978e-34	33.4868	1.82934e-32	-5.71978	1.72597e-21	20.763	6.1899e-20	-5.58957	7.88993e-30	29.1029	1.32802e-27
MXRA7	-0.983266	3.71891e-29	28.4296	1.9153e-27	-0.793277	1.43439e-31	30.8433	7.17463e-30	-1.02509	1.00103e-38	37.9996	9.1629e-37	-0.539823	1.91556e-12	11.7177	7.35059e-11
HNRNPK	0.316702	4.11825e-29	28.3853	2.11408e-27	0.182225	1.28998e-18	17.8894	2.70527e-17	0.278612	1.67661e-27	26.7756	8.85793e-26	0.0945565	0.18986	0.721567	0.354852
MAN1A1	1.42908	4.82277e-29	28.3167	2.46773e-27	0.915749	5.03779e-12	11.2978	5.90658e-11	1.57028	6.6893e-40	39.1746	6.38281e-38	0.995841	1.92177e-09	8.7163	4.91627e-08
NARS2	0.809394	6.57862e-29	28.1819	3.35531e-27	0.829198	3.86101e-46	45.4133	4.14569e-44	0.47441	4.40634e-12	11.3559	6.67052e-11	0.455364	6.52798e-09	8.18522	1.55205e-07
MICAL1	1.03257	6.82985e-29	28.1656	3.47224e-27	1.02549	3.67123e-28	27.4352	1.50455e-26	0.674042	8.69462e-10	9.06075	9.93383e-09	0.583784	9.27114e-10	9.03287	2.49227e-08
NCAPH	0.606805	7.0357e-29	28.1527	3.56543e-27	0.375918	2.78404e-15	14.5553	4.44398e-14	0.524089	2.99934e-24	23.523	1.29021e-22	0.204407	0.00078881	3.10303	0.00553406
TGFB2	-3.44402	7.2118e-29	28.142	3.643e-27	-1.15707	1.5171e-14	13.819	2.28573e-13	-2.73081	1.97569e-23	22.7043	8.01681e-22	-1.38753	1.80739e-06	5.74295	2.70414e-05
SLC6A9	-2.47586	7.45594e-29	28.1275	3.75433e-27	-2.24012	3.64291e-40	39.4386	2.80731e-38	-1.99218	5.025e-25	24.2989	2.27338e-23	-1.09885	6.64766e-13	12.1773	2.72003e-11
ZNF708	-1.56809	7.85817e-29	28.1047	3.9443e-27	-1.04139	2.10661e-26	25.6764	7.59039e-25	-1.22017	5.05822e-19	18.296	1.48023e-17	-0.756905	2.31779e-10	9.63493	6.79825e-09
LBH	-0.419093	1.06525e-28	27.9725	5.32995e-27	0.0580608	0.0567948	1.24569	0.113533	-0.710937	1.12288e-50	49.9497	1.6219e-48	-0.0881915	0.00784803	2.10524	0.0355816
PLCD3	-0.994821	1.31481e-28	27.8811	6.55787e-27	-0.764744	1.20094e-17	16.9205	2.29719e-16	-0.61336	1.11977e-10	9.95087	1.44387e-09	-0.434826	0.000100402	3.99826	0.00094124
ENO2	-0.654328	1.36466e-28	27.865	6.78124e-27	-0.156097	0.00129023	2.88933	0.00420403	-0.950235	3.00481e-33	32.5222	2.08404e-31	-0.201819	0.00768923	2.11412	0.0350224
CYBRD1	-2.39428	1.36817e-28	27.8639	6.78124e-27	-1.08935	3.24548e-15	14.4887	5.14992e-14	-2.47071	1.13878e-25	24.9436	5.44954e-24	-0.970797	3.16727e-07	6.49932	5.52574e-06
AGK	0.567994	1.5287e-28	27.8157	7.55323e-27	0.156692	0.00137283	2.86238	0.00444616	0.400214	6.49597e-11	10.1874	8.63789e-10	0.0889988	0.116797	0.932568	0.255781
NUSAP1	-0.38363	1.7001e-28	27.7695	8.37392e-27	-0.513749	1.45034e-40	39.8385	1.1507e-38	-0.27782	1.81854e-10	9.74028	2.29233e-09	-0.31452	1.74502e-10	9.7582	5.21113e-09
EFNA5	-0.818121	2.00798e-28	27.6972	9.85969e-27	-0.589605	6.7357e-19	18.1716	1.44262e-17	-0.677475	3.42816e-17	16.4649	8.70531e-16	-0.309735	6.96189e-06	5.15727	9.05351e-05
ZNF888	-3.69717	2.1315e-28	27.6713	1.04338e-26	-1.52324	2.45806e-20	19.6094	5.83916e-19	-3.37166	2.86453e-25	24.5429	1.32615e-23	-0.915997	2.25367e-05	4.64711	0.000258569
ZPR1	0.643039	2.51145e-28	27.6001	1.22557e-26	0.547907	6.96965e-27	26.1568	2.61663e-25	0.511606	1.39818e-19	18.8544	4.31626e-18	0.229197	6.17626e-05	4.20927	0.000622755
HACD3	-0.442306	3.16082e-28	27.5002	1.53771e-26	-0.391103	1.38374e-23	22.8589	4.18919e-22	-0.299084	1.21367e-11	10.9159	1.74025e-10	-0.262818	3.7507e-07	6.42589	6.47499e-06
ZNF569	-1.68879	5.1771e-28	27.2859	2.5109e-26	-0.888771	1.65512e-12	11.7812	2.04741e-11	-1.3359	2.72825e-24	23.5641	1.18004e-22	-0.447229	0.00135661	2.86754	0.00870255
PSME3	0.503828	6.70482e-28	27.1736	3.24189e-26	0.394545	2.56298e-30	29.5913	1.19304e-28	0.404924	1.28286e-37	36.8918	1.11588e-35	0.228381	3.43126e-13	12.4645	1.44386e-11
RAB2A	0.432498	7.85974e-28	27.1046	3.78873e-26	0.120354	0.00448266	2.34846	0.0126818	0.509172	3.66877e-27	26.4355	1.88762e-25	0.0971258	0.0758001	1.12033	0.189558
ZNF607	-1.89916	8.21589e-28	27.0853	3.94837e-26	-0.885343	1.21573e-13	12.9152	1.67498e-12	-1.62893	9.58171e-24	23.0186	3.99086e-22	-0.560883	0.00129713	2.88702	0.0083887
ORC1	0.684437	9.60756e-28	27.0174	4.60318e-26	0.680152	6.65568e-37	36.1768	4.41137e-35	0.693551	7.66809e-33	32.1153	5.24898e-31	0.56372	1.23755e-09	8.90744	3.22722e-08
UBA2	0.390389	1.02945e-27	26.9874	4.91743e-26	0.268242	3.66629e-14	13.4358	5.32936e-13	0.301052	1.32549e-14	13.8776	2.6618e-13	0.156527	0.0225709	1.64645	0.0791524
LRRC2	-2.06624	1.03613e-27	26.9846	4.93444e-26	-1.45055	3.95141e-25	24.4032	1.31906e-23	-2.73953	4.00782e-32	31.3971	2.64013e-30	-1.26705	2.19689e-16	15.6582	1.26125e-14
ZNF260	-1.26933	1.095e-27	26.9606	5.19911e-26	-0.740514	3.3848e-18	17.4705	6.8573e-17	-0.976411	1.50304e-18	17.823	4.24084e-17	-0.476021	3.84527e-05	4.41507	0.000412726
METTL13	0.615398	1.82277e-27	26.7393	8.6287e-26	0.573817	1.33193e-17	16.8755	2.53271e-16	0.392494	4.7021e-10	9.32771	5.57034e-09	0.432836	5.48342e-12	11.2609	1.97616e-10
TNFRSF19	1.5525	1.94246e-27	26.7116	9.16783e-26	1.07069	1.27803e-11	10.8935	1.42747e-10	1.83434	1.07289e-35	34.9694	8.44579e-34	0.399787	0.0254342	1.59458	0.0866049
STIP1	0.466588	2.04121e-27	26.6901	9.60521e-26	0.3478	3.64145e-14	13.4387	5.30282e-13	0.422828	3.87662e-21	20.4115	1.3654e-19	0.247652	8.01975e-14	13.0958	3.53537e-12
NDUFA10	0.513101	2.16835e-27	26.6639	1.01732e-25	0.327535	8.21539e-15	14.0854	1.26136e-13	0.347545	4.5765e-13	12.3395	7.78104e-12	0.150502	0.000500665	3.30045	0.00376439
C3orf70	-3.83179	5.09207e-27	26.2931	2.38197e-25	-3.81203	1.36244e-39	38.8657	1.02539e-37	-2.91779	5.38487e-23	22.2688	2.14631e-21	-2.46491	4.62763e-27	26.3346	6.59081e-25
STK40	-0.699876	5.30423e-27	26.2754	2.4739e-25	-0.648315	2.46628e-35	34.608	1.47118e-33	-0.548586	4.53248e-18	17.3437	1.23673e-16	-0.457938	1.03848e-16	15.9836	6.22753e-15
RBM28	0.811736	8.69782e-27	26.0606	4.04474e-25	0.798507	5.42994e-33	32.2652	2.90547e-31	0.62908	4.73785e-17	16.3244	1.18968e-15	0.385767	5.6303e-06	5.24947	7.48618e-05
EIF4H	0.41308	8.80653e-27	26.0552	4.08329e-25	0.213509	3.98463e-09	8.39961	3.353e-08	0.373441	8.29677e-23	22.0811	3.28202e-21	0.162142	7.92612e-05	4.10094	0.000770859
PPP3CC	0.933852	9.06267e-27	26.0427	4.18976e-25	0.418297	1.76251e-08	7.75387	1.36149e-07	0.714414	1.89816e-15	14.7217	4.09379e-14	0.201109	0.0191473	1.71789	0.0700616
GUCY1A3	-2.05267	1.04598e-26	25.9805	4.82157e-25	1.02909	3.29237e-10	9.48249	3.15824e-09	-2.18747	1.09141e-26	25.962	5.43771e-25	0.739566	1.12134e-05	4.95026	0.000138411
SAR1A	-0.48053	1.16854e-26	25.9324	5.37086e-25	-0.396213	5.85999e-19	18.2321	1.25841e-17	-0.271084	1.71597e-08	7.76549	1.6265e-07	-0.166964	0.00089901	3.04624	0.00616774
NOL11	0.519	1.71456e-26	25.7658	7.85764e-25	0.418142	5.36724e-22	21.2702	1.43835e-20	0.411364	3.61172e-19	18.4423	1.07087e-17	0.324893	6.43673e-14	13.1913	2.86309e-12
RARB	3.65476	2.03391e-26	25.6917	9.29425e-25	-0.841872	0.142617	0.84583	0.24161	3.66238	6.81078e-27	26.1668	3.44788e-25	-1.23225	0.0734731	1.13387	0.185968
ZNF615	-2.14045	2.07404e-26	25.6832	9.45035e-25	-1.04828	1.08779e-13	12.9635	1.50257e-12	-1.7753	5.00373e-20	19.3007	1.61102e-18	-0.927221	1.83061e-06	5.7374	2.73612e-05
ZNF681	-3.54538	2.18513e-26	25.6605	9.92789e-25	-0.713967	6.08307e-05	4.21588	0.000262735	-3.87437	5.53462e-24	23.2569	2.34239e-22	-0.332019	0.0399374	1.39862	0.121096
HSPG2	-1.83809	2.81235e-26	25.5509	1.2741e-24	-1.49377	1.07027e-13	12.9705	1.47964e-12	-1.85287	1.8276e-33	32.7381	1.28454e-31	-0.937022	0.000134799	3.87031	0.0012145
EFNB1	-0.679805	2.93079e-26	25.533	1.32396e-24	-0.665485	1.84895e-27	26.7331	7.21046e-26	-0.812499	4.15731e-31	30.3812	2.61811e-29	-0.30278	3.49314e-08	7.45678	7.32866e-07
GPATCH4	0.624899	3.17073e-26	25.4988	1.42827e-24	0.678385	2.11868e-20	19.6739	5.07036e-19	0.601098	8.44786e-22	21.0733	3.10755e-20	0.439633	1.34221e-09	8.87218	3.48786e-08
DSEL	-2.07978	3.92213e-26	25.4065	1.76173e-24	-1.31512	3.45265e-15	14.4618	5.46788e-14	-1.20302	1.11672e-11	10.9521	1.6071e-10	-0.875285	2.00067e-08	7.69883	4.37723e-07
SRP68	0.465784	4.36038e-26	25.3605	1.95303e-24	0.371695	4.00915e-19	18.3969	8.70235e-18	0.32719	2.95931e-09	8.52881	3.15446e-08	0.140746	0.00294656	2.53069	0.016482
CMTR1	0.553086	4.79549e-26	25.3192	2.14185e-24	0.578902	1.20981e-40	39.9173	9.64614e-39	0.361361	2.87361e-11	10.5416	3.95473e-10	0.298463	1.75467e-07	6.7558	3.24113e-06
TBC1D23	0.901357	5.63705e-26	25.2489	2.51063e-24	0.6786	4.5104e-14	13.3458	6.49771e-13	0.486796	1.24981e-07	6.90316	1.04665e-06	0.31572	0.00458504	2.33866	0.023306
BCDIN3D	-4.04579	5.80711e-26	25.236	2.57911e-24	0.0438931	0.746683	0.126864	0.832312	-5.04629	2.8586e-19	18.5438	8.60533e-18	0.289786	0.05504	1.25932	0.151929
MXD4	-1.13844	6.20209e-26	25.2075	2.74681e-24	-1.08259	1.05497e-23	22.9768	3.2059e-22	-1.32861	1.57899e-29	28.8016	9.38101e-28	-0.957818	8.3155e-18	17.0801	5.64996e-16
SETBP1	-5.50581	6.66554e-26	25.1762	2.94382e-24	-2.12074	1.87611e-38	37.7267	1.36111e-36	-4.39906	2.14252e-29	28.6691	1.25397e-27	-1.66617	1.84668e-18	17.7336	1.35411e-16
PSMD2	0.357782	6.80048e-26	25.1675	2.99505e-24	0.242306	7.8824e-11	10.1033	8.13808e-10	0.27629	7.65067e-11	10.1163	1.0046e-09	0.120286	0.00154848	2.81009	0.00968996
CCT6A	0.556882	7.22065e-26	25.1414	3.17127e-24	0.46059	1.05076e-17	16.9785	2.03163e-16	0.455692	1.22982e-20	19.9102	4.19096e-19	0.325292	6.46936e-10	9.18914	1.79783e-08
SMARCA2	1.48426	7.25774e-26	25.1392	3.17873e-24	0.70703	9.01699e-11	10.0449	9.24428e-10	1.23373	1.89963e-21	20.7213	6.79723e-20	0.589307	0.000164442	3.78399	0.00144381
IRX2	3.59598	8.41075e-26	25.0752	3.67355e-24	-0.302098	0.539158	0.268284	0.664652	3.44502	3.73332e-25	24.4279	1.71363e-23	-0.443779	0.420663	0.376066	0.602248
GBA	-0.838575	8.91238e-26	25.05	3.88192e-24	-0.734201	5.25486e-21	20.2794	1.32242e-19	-0.689513	9.55491e-18	17.0198	2.51981e-16	-0.566079	2.44537e-14	13.6117	1.16841e-12
ARHGAP8	1.45519	9.52433e-26	25.0212	4.13706e-24	0.79964	6.97433e-08	7.1565	4.9009e-07	1.31665	3.93867e-11	10.4047	5.37352e-10	0.525403	0.0106341	1.9733	0.0449778
KDM1A	0.321061	9.78409e-26	25.0095	4.23826e-24	0.0924588	0.0036541	2.43722	0.0105889	0.175568	8.10805e-08	7.09108	7.01391e-07	-0.0727284	0.0190169	1.72086	0.0697053
USP32P1	-2.78353	1.20717e-25	24.9182	5.21492e-24	0.265297	0.0827706	1.08212	0.155755	-2.90888	3.98253e-29	28.3998	2.30518e-27	0.148741	0.287671	0.541104	0.470204
NEURL1B	-2.67157	1.30661e-25	24.8839	5.62909e-24	-3.43873	5.14432e-39	38.2887	3.7833e-37	-2.30131	1.12094e-20	19.9504	3.82823e-19	-2.65399	2.06642e-28	27.6848	3.25615e-26
ZC3H7A	0.593688	1.34391e-25	24.8716	5.77408e-24	0.517938	1.34237e-17	16.8721	2.54955e-16	0.42972	4.73805e-10	9.3244	5.60871e-09	0.21522	0.00393395	2.40517	0.0206337
CNTN1	1.8718	1.40197e-25	24.8533	6.00717e-24	0.999551	2.76758e-10	9.5579	2.68684e-09	2.00346	2.66508e-42	41.5743	2.83507e-40	0.911078	7.63299e-05	4.11731	0.000747256
SLC2A1	-0.758631	1.46334e-25	24.8347	6.25321e-24	-0.633103	4.08732e-28	27.3886	1.66659e-26	-0.468033	6.87084e-11	10.163	9.11522e-10	-0.219649	0.000716702	3.14466	0.00508907
MAB21L1	1.55559	1.51425e-25	24.8198	6.45333e-24	1.14094	7.87595e-15	14.1037	1.21156e-13	1.41062	7.86834e-18	17.1041	2.09609e-16	0.930728	2.013e-08	7.69616	4.39771e-07
SF3B2	0.444101	1.64565e-25	24.7837	6.99444e-24	0.398504	3.5245e-19	18.4529	7.69181e-18	0.36787	8.61146e-15	14.0649	1.76076e-13	0.197662	5.96367e-08	7.22449	1.20019e-06
NUP43	0.58873	1.99811e-25	24.6994	8.46974e-24	0.284298	1.66283e-05	4.77915	8.03528e-05	0.411262	2.98113e-10	9.52562	3.62432e-09	0.179846	0.00474106	2.32412	0.0239646
CDK5RAP1	0.901664	2.47186e-25	24.607	1.04499e-23	0.813533	1.82634e-22	21.7384	5.09793e-21	0.698045	2.5075e-13	12.6008	4.38158e-12	0.564994	2.15498e-08	7.66656	4.68029e-07
DNAJC5	-0.506041	2.78926e-25	24.5545	1.17603e-23	-0.612917	1.67384e-35	34.7763	1.0097e-33	-0.32868	5.51209e-11	10.2587	7.43636e-10	-0.299251	2.91052e-06	5.53603	4.1373e-05
SKP2	0.420096	2.96195e-25	24.5284	1.24551e-23	0.175043	1.95753e-06	5.70829	1.11446e-05	0.486666	2.21412e-20	19.6548	7.40109e-19	0.232407	1.3628e-05	4.86557	0.000163845
TRMT6	0.629419	3.11628e-25	24.5064	1.30694e-23	0.559857	2.7849e-21	20.5552	7.09709e-20	0.530142	5.01383e-17	16.2998	1.25497e-15	0.398884	1.8868e-07	6.72427	3.45455e-06
GBAS	0.49972	3.49708e-25	24.4563	1.46276e-23	0.211522	1.20268e-07	6.91985	8.25677e-07	0.463909	1.7843e-23	22.7485	7.29661e-22	0.0164346	0.737343	0.132331	0.84617
DAP	-0.775236	3.51903e-25	24.4536	1.46806e-23	-0.913985	9.26518e-33	32.0331	4.86075e-31	-0.545009	2.5307e-14	13.5968	4.94335e-13	-0.513217	2.21041e-12	11.6555	8.39501e-11
NTN4	1.33981	3.6473e-25	24.438	1.51757e-23	1.67326	2.93005e-44	43.5331	2.87752e-42	0.908105	2.87682e-10	9.54109	3.50834e-09	0.977593	2.33527e-09	8.63166	5.89269e-08
WT1	-1.74015	3.68656e-25	24.4334	1.52987e-23	-0.0621422	0.567363	0.246139	0.689449	-1.65486	1.04687e-19	18.9801	3.26376e-18	-0.0114627	0.921788	0.035369	0.959421
BEX4	-0.903592	4.98706e-25	24.3022	2.06415e-23	-0.395641	3.36764e-05	4.47267	0.000153218	-0.847468	2.16087e-22	21.6654	8.29775e-21	-0.389269	0.00164419	2.78405	0.0101941
RARS	0.628402	5.83896e-25	24.2337	2.41044e-23	0.563781	5.31948e-15	14.2741	8.29386e-14	0.568363	2.62009e-24	23.5817	1.13952e-22	0.439235	4.74901e-11	10.3234	1.53802e-09
SMS	0.924145	6.03798e-25	24.2191	2.48611e-23	0.91826	7.44727e-25	24.128	2.44289e-23	0.723288	1.59639e-27	26.7969	8.49109e-26	0.619038	1.77299e-08	7.75129	3.90796e-07
POLDIP2	0.542716	6.5985e-25	24.1806	2.70984e-23	0.434935	1.24015e-15	14.9065	2.06342e-14	0.365301	2.31512e-10	9.63543	2.85653e-09	0.222398	5.32779e-05	4.27345	0.000549932
RPE	0.645011	9.03768e-25	24.0439	3.70194e-23	0.377991	2.01755e-13	12.6952	2.72606e-12	0.504197	1.25032e-15	14.903	2.73023e-14	0.184278	0.00432448	2.36407	0.0222642
IMPDH2	0.932015	9.34058e-25	24.0296	3.81612e-23	0.812284	2.19569e-25	24.6584	7.445e-24	0.708787	6.85028e-24	23.1643	2.87602e-22	0.493892	4.80195e-07	6.31858	8.1102e-06
FAM101B	-0.768109	1.09127e-24	23.9621	4.44693e-23	-0.64385	1.48675e-21	20.8278	3.8622e-20	-0.549235	7.5242e-11	10.1235	9.8965e-10	-0.220074	0.000694056	3.15861	0.00495201
MAPK1IP1L	-0.411663	1.1629e-24	23.9345	4.72664e-23	-0.308908	6.43637e-16	15.1914	1.09235e-14	-0.272474	4.54779e-08	7.3422	4.07515e-07	-0.158257	0.0051673	2.28674	0.0256581
FBXO17	1.26946	1.37459e-24	23.8618	5.56328e-23	-3.85911	1.51492e-44	43.8196	1.51548e-42	1.20203	1.91136e-23	22.7187	7.79598e-22	-4.80814	1.51752e-30	29.8189	2.61367e-28
RRM2	-0.391413	1.37578e-24	23.8615	5.56328e-23	-0.514309	4.95242e-27	26.3052	1.88122e-25	-0.00450111	0.904964	0.0433686	0.941797	-0.0966203	0.01185	1.92628	0.048851
UBA1	0.312992	1.41277e-24	23.8499	5.6983e-23	0.14753	4.2913e-05	4.36741	0.000190628	0.385011	2.33786e-19	18.6312	7.09195e-18	0.123046	0.000597176	3.2239	0.00435948
SLC35D2	-1.70615	1.44303e-24	23.8407	5.80553e-23	-1.1259	5.08774e-18	17.2935	1.01289e-16	-1.5953	1.77937e-20	19.7497	5.99879e-19	-0.839783	9.67181e-06	5.01449	0.000121406
MAPRE2	0.655175	1.48898e-24	23.8271	5.97521e-23	0.712634	1.72186e-20	19.764	4.14025e-19	0.792279	2.87231e-25	24.5418	1.32615e-23	0.492429	6.51823e-07	6.18587	1.06491e-05
RIOK1	0.520646	1.51085e-24	23.8208	6.0476e-23	0.401715	1.45528e-15	14.8371	2.40891e-14	0.465811	3.89559e-17	16.4094	9.86047e-16	0.313348	3.47699e-05	4.4588	0.000378129
EIF2A	0.509885	1.55422e-24	23.8085	6.20551e-23	0.481078	2.14515e-34	33.6685	1.21654e-32	0.505642	2.23434e-24	23.6509	9.77153e-23	0.325194	6.99314e-12	11.1553	2.46625e-10
UTP6	0.7373	1.92142e-24	23.7164	7.65229e-23	0.872733	4.81012e-30	29.3178	2.17008e-28	0.590157	7.06542e-13	12.1509	1.17712e-11	0.669387	2.89516e-18	17.5383	2.05182e-16
KLC1	0.479266	2.00408e-24	23.6981	7.96145e-23	0.258671	2.57839e-08	7.58865	1.94054e-07	0.473087	3.10139e-15	14.5084	6.5895e-14	0.128724	0.0100298	1.99871	0.0429741
SC5D	-0.666151	2.06235e-24	23.6856	8.17237e-23	-0.323789	1.71474e-09	8.7658	1.50177e-08	-0.58754	2.06351e-13	12.6854	3.62588e-12	-0.182638	0.00149875	2.82427	0.00943056
ZNF429	-4.10939	2.08384e-24	23.6811	8.23691e-23	-1.16073	3.03264e-11	10.5182	3.25842e-10	-3.72421	6.39661e-22	21.1941	2.38081e-20	-1.08193	4.62115e-08	7.33525	9.46729e-07
DDX27	0.517744	2.39496e-24	23.6207	9.44307e-23	0.589363	1.47783e-39	38.8304	1.10707e-37	0.457528	1.82811e-20	19.738	6.14995e-19	0.388424	8.98791e-16	15.0463	5.02374e-14
SUPV3L1	0.519206	2.57377e-24	23.5894	1.01229e-22	0.4901	3.30647e-22	21.4806	9.06627e-21	0.383228	3.95637e-13	12.4027	6.76321e-12	0.329022	5.87505e-09	8.23099	1.40357e-07
GRIA2	-4.29191	3.0339e-24	23.518	1.1903e-22	-5.19385	2.06239e-31	30.6856	1.02206e-29	-5.08296	4.78374e-19	18.3202	1.40252e-17	-4.287	2.91086e-27	26.536	4.22703e-25
DPYSL5	-0.490528	3.65765e-24	23.4368	1.43146e-22	-0.753277	6.13954e-54	53.2119	8.90841e-52	-0.551638	8.8191e-26	25.0546	4.23317e-24	-0.474297	8.15766e-09	8.08843	1.90586e-07
AMOTL2	-0.671555	3.89964e-24	23.409	1.5224e-22	-0.0969422	0.0512048	1.29069	0.104169	-0.795075	1.12594e-52	51.9485	1.79058e-50	-0.196322	0.0202638	1.69328	0.0732426
SNN	-0.9239	4.10523e-24	23.3867	1.59871e-22	-1.07151	4.50837e-41	40.346	3.61252e-39	-1.10712	8.18866e-33	32.0868	5.58105e-31	-0.688483	9.87983e-16	15.0053	5.46045e-14
NRIP3	-1.43334	5.35786e-24	23.271	2.0814e-22	-0.14555	0.142483	0.846238	0.241462	-1.8	1.70762e-29	28.7676	1.00692e-27	-0.197838	0.169521	0.770777	0.32934
SET	0.412696	5.56875e-24	23.2542	2.15803e-22	0.190376	2.19199e-05	4.65916	0.000103198	0.325544	1.67561e-20	19.7758	5.6611e-19	0.157112	0.00251938	2.59871	0.0145372
NIFK	0.847527	6.18838e-24	23.2084	2.39229e-22	0.661919	5.53684e-20	19.2567	1.27943e-18	0.634619	8.80858e-29	28.0551	5.00658e-27	0.5078	6.6032e-09	8.18025	1.56719e-07
DAPK1	-1.74506	6.85003e-24	23.1643	2.64161e-22	-0.378279	0.00131997	2.87944	0.00429223	-1.79615	1.93487e-47	46.7133	2.51757e-45	-0.326025	0.0275432	1.55999	0.0919424
ID2	-1.23752	7.22419e-24	23.1412	2.77912e-22	-0.451637	3.22332e-05	4.4917	0.000147192	-1.20393	8.4413e-14	13.0736	1.55986e-12	-0.226959	0.051593	1.28741	0.14534
COL26A1	-1.158	7.63407e-24	23.1172	2.92967e-22	-0.587122	3.46555e-08	7.46023	2.54761e-07	-0.876318	4.58561e-15	14.3386	9.60052e-14	-0.285317	0.00484536	2.31467	0.0243699
ARHGAP28	5.10293	8.74812e-24	23.0581	3.34907e-22	0.990086	0.207929	0.682085	0.325192	5.92078	1.66133e-34	33.7795	1.21656e-32	-0.135674	0.879063	0.0559798	0.934818
MCAM	-0.823126	1.02939e-23	22.9874	3.93134e-22	0.330319	2.1005e-06	5.67768	1.19122e-05	-1.39599	8.67729e-48	47.0616	1.13846e-45	0.216929	0.00160336	2.79497	0.00998696
DHX16	0.566763	1.06186e-23	22.9739	4.04556e-22	0.507077	4.72766e-22	21.3254	1.27118e-20	0.572151	1.83694e-18	17.7359	5.14604e-17	0.38915	2.75526e-11	10.5598	9.15042e-10
PEX3	0.806525	1.55664e-23	22.8078	5.91637e-22	0.560765	6.66295e-11	10.1763	6.91453e-10	0.728686	3.34987e-16	15.475	7.81339e-15	0.484688	1.96988e-08	7.70556	4.31626e-07
RCC1	0.592882	1.85573e-23	22.7315	7.0362e-22	0.499178	2.09619e-27	26.6786	8.15489e-26	0.473993	1.56582e-17	16.8053	4.08392e-16	0.321685	6.11073e-12	11.2139	2.1969e-10
MIR99AHG	-2.85615	1.96565e-23	22.7065	7.43514e-22	-2.93	1.62382e-32	31.7895	8.38244e-31	-2.86293	2.74089e-21	20.5621	9.76303e-20	-1.81609	3.53488e-19	18.4516	2.74129e-17
PRSS12	-0.929827	2.22374e-23	22.6529	8.39131e-22	-0.508805	1.79731e-15	14.7454	2.93883e-14	-1.33367	3.03565e-48	47.5177	4.01624e-46	-0.853708	2.14036e-10	9.66951	6.29029e-09
TIPIN	0.862884	2.26942e-23	22.6441	8.54328e-22	0.908382	6.81364e-36	35.1666	4.23708e-34	0.768778	2.67941e-24	23.572	1.16211e-22	0.76347	2.66556e-16	15.5742	1.50696e-14
NUDT4	-0.409546	2.32633e-23	22.6333	8.73672e-22	-0.178776	0.000143856	3.84207	0.000574639	-0.799587	7.05437e-57	56.1515	1.33812e-54	-0.285826	8.90193e-06	5.05052	0.000112987
ZNF700	-1.67564	2.42553e-23	22.6152	9.08769e-22	-0.830617	2.23567e-10	9.65059	2.19961e-09	-1.62392	1.66638e-17	16.7782	4.32929e-16	-0.719242	6.62259e-07	6.17897	1.07795e-05
HNRNPUL2	0.410389	2.55286e-23	22.593	9.54215e-22	0.32171	2.7759e-21	20.5566	7.08536e-20	0.295074	1.06936e-08	7.97088	1.04506e-07	0.159512	0.00199409	2.70026	0.0119823
TMEM132A	-0.823317	2.66611e-23	22.5741	9.94197e-22	-0.72124	9.81896e-20	19.0079	2.23683e-18	-0.711791	2.43015e-12	11.6144	3.81079e-11	-0.367649	0.000352183	3.45323	0.0027881
EIF3D	0.6246	2.91538e-23	22.5353	1.08459e-21	0.612858	4.5199e-18	17.3449	9.02076e-17	0.547513	4.2964e-18	17.3669	1.17435e-16	0.460715	8.80601e-14	13.0552	3.87046e-12
THSD7A	-2.67039	3.22188e-23	22.4919	1.1958e-21	-0.572903	0.00278162	2.5557	0.00832418	-2.66224	5.89488e-18	17.2295	1.59466e-16	-0.515296	0.00588657	2.23014	0.0283551
SIPA1L2	-1.29984	3.41512e-23	22.4666	1.26455e-21	-0.158535	0.215251	0.667055	0.333927	-1.96615	3.61826e-41	40.4415	3.60544e-39	-0.513238	0.000486637	3.3128	0.00367437
F2R	-0.654648	3.80908e-23	22.4192	1.40713e-21	-0.816608	1.76142e-25	24.7541	6.01049e-24	-0.439521	4.91803e-09	8.30821	5.04426e-08	-0.487867	5.63636e-09	8.249	1.35367e-07
USP18	1.04301	3.82587e-23	22.4173	1.41004e-21	1.29775	1.3779e-57	56.8608	2.21924e-55	0.916835	2.66765e-20	19.5739	8.82343e-19	1.13765	1.84025e-35	34.7351	4.12996e-33
PNO1	0.540927	4.15353e-23	22.3816	1.52724e-21	0.478219	2.16019e-21	20.6655	5.53131e-20	0.471322	4.47689e-17	16.349	1.12595e-15	0.378681	2.90672e-12	11.5366	1.08723e-10
POU5F1	0.425874	4.25247e-23	22.3714	1.56e-21	0.669589	7.02092e-38	37.1536	4.93795e-36	0.542463	5.19102e-19	18.2847	1.51628e-17	0.409083	3.91024e-20	19.4078	3.46817e-18
ACVR1B	-0.693533	4.31835e-23	22.3647	1.5805e-21	-0.846742	7.11073e-38	37.1481	4.97937e-36	-0.487725	8.68295e-10	9.06133	9.92769e-09	-0.433147	2.56574e-07	6.59079	4.55135e-06
MCM3	0.32486	4.37869e-23	22.3587	1.59888e-21	0.292659	3.2575e-24	23.4871	1.03278e-22	0.34058	1.47728e-26	25.8305	7.31391e-25	0.236948	0.000258732	3.58715	0.00213145
CLEC2B	-1.41109	4.8401e-23	22.3151	1.76329e-21	-1.37994	1.07235e-28	27.9697	4.54507e-27	-1.76559	5.29594e-31	30.2761	3.32189e-29	-0.968125	1.27675e-09	8.89389	3.32359e-08
PTPRN2	6.08813	5.01038e-23	22.3001	1.82113e-21	6.11316	7.06083e-24	23.1511	2.17858e-22	5.69866	2.55969e-20	19.5918	8.50207e-19	6.35309	7.55132e-25	24.122	9.55984e-23
KDELR2	-0.576147	5.07941e-23	22.2942	1.84199e-21	-0.528176	1.3822e-22	21.8594	3.8919e-21	-0.336477	1.86192e-11	10.73	2.61251e-10	-0.274861	1.71045e-08	7.76689	3.77574e-07
INTS3	0.621434	5.72894e-23	22.2419	2.07278e-21	0.603881	9.36076e-32	31.0287	4.72616e-30	0.363576	2.80845e-11	10.5515	3.87182e-10	0.194375	0.0129096	1.88909	0.052117
GEMIN2	1.33735	5.83835e-23	22.2337	2.10754e-21	0.965784	5.04798e-18	17.2969	1.00622e-16	1.10405	3.20331e-28	27.4944	1.7884e-26	0.796778	1.7935e-06	5.7463	2.68608e-05
ZNF682	-5.89675	6.28749e-23	22.2015	2.2645e-21	-4.58308	1.59674e-47	46.7968	1.83693e-45	-5.28245	7.11096e-24	23.1481	2.97753e-22	-3.73571	3.98658e-40	39.3994	1.18098e-37
MRPS30	0.738135	8.2242e-23	22.0849	2.95529e-21	0.845119	3.32844e-30	29.4778	1.53165e-28	0.613521	7.60878e-12	11.1187	1.11956e-10	0.543449	1.08346e-12	11.9652	4.32765e-11
SAFB	0.442767	8.46464e-23	22.0724	3.03479e-21	0.529456	1.91419e-22	21.718	5.33389e-21	0.501073	3.19552e-23	22.4955	1.28343e-21	0.421261	9.2375e-20	19.0344	7.95499e-18
CALU	-0.452945	8.66894e-23	22.062	3.10101e-21	-0.371961	1.26814e-17	16.8968	2.41998e-16	-0.235696	0.00133062	2.87595	0.00486423	-0.215835	0.000674085	3.17129	0.00482812
ETF1	0.282573	8.70436e-23	22.0603	3.10665e-21	0.292732	2.85736e-24	23.544	9.13108e-23	0.242946	1.90943e-10	9.7191	2.39729e-09	0.171062	9.2874e-07	6.03211	1.47286e-05
MN1	-2.70859	8.88826e-23	22.0512	3.16514e-21	-0.99729	1.52267e-09	8.81739	1.346e-08	-3.46258	3.65744e-21	20.4368	1.29109e-19	-1.29485	5.3934e-12	11.2681	1.94846e-10
SMO	-0.691544	9.98044e-23	22.0009	3.54608e-21	-0.592802	1.78833e-21	20.7476	4.62326e-20	-0.452953	2.50748e-08	7.60076	2.32086e-07	-0.237341	0.000150589	3.82221	0.00133565
RENBP	1.98727	1.08505e-22	21.9645	3.84658e-21	1.43385	9.08377e-14	13.0417	1.2656e-12	1.08511	1.77865e-05	4.74991	0.000100603	0.242939	0.435958	0.360556	0.616059
UG0898H09	-1.91111	1.1049e-22	21.9567	3.90819e-21	-1.38236	2.12321e-15	14.673	3.44375e-14	-1.93285	2.51832e-25	24.5989	1.17651e-23	-0.885875	1.13805e-07	6.94384	2.17788e-06
PDE6B	2.87222	1.22007e-22	21.9136	4.30593e-21	-1.60907	0.00849116	2.07103	0.0221507	2.74115	1.56359e-16	15.8059	3.74121e-15	-0.903475	0.191626	0.717545	0.357117
CHTOP	0.781228	1.22887e-22	21.9105	4.32732e-21	0.589229	3.79879e-23	22.4204	1.11853e-21	0.499114	1.4043e-13	12.8525	2.51243e-12	0.381325	4.97362e-05	4.30333	0.000518433
PTP4A2	-0.423748	1.37985e-22	21.8602	4.84818e-21	-0.326235	2.2586e-16	15.6462	3.91571e-15	-0.174164	4.10589e-05	4.38659	0.000214618	-0.0268011	0.513069	0.289824	0.682138
IFIH1	3.24444	1.40464e-22	21.8524	4.92435e-21	3.59782	1.29062e-26	25.8892	4.73501e-25	2.4997	5.91019e-11	10.2284	7.91915e-10	2.63696	6.76002e-12	11.1701	2.40155e-10
PRNP	-0.716579	1.82582e-22	21.7385	6.38674e-21	-0.456819	9.5148e-14	13.0216	1.32222e-12	-0.653313	8.87492e-22	21.0518	3.25703e-20	-0.386578	1.13357e-07	6.94555	2.17212e-06
FAM210B	-0.565883	2.20882e-22	21.6558	7.70942e-21	-0.470514	3.05912e-17	16.5144	5.65026e-16	-0.548412	1.13965e-21	20.9432	4.13425e-20	-0.54589	7.80929e-15	14.1074	3.96134e-13
ASH2L	0.528702	2.33678e-22	21.6314	8.13146e-21	-0.0475056	0.355301	0.449403	0.486978	0.402366	3.71019e-13	12.4306	6.35617e-12	0.018564	0.705585	0.151451	0.823767
VGLL4	-0.939828	2.34002e-22	21.6308	8.13146e-21	-0.11882	0.0607275	1.21661	0.120216	-0.845055	4.81495e-24	23.3174	2.04882e-22	-0.399186	4.17524e-08	7.37932	8.64946e-07
FCGRT	4.53064	2.64093e-22	21.5782	9.15697e-21	-0.304101	0.686351	0.163454	0.786732	4.13706	4.46269e-19	18.3504	1.31328e-17	-1.25178	0.203834	0.690724	0.372337
TERT	1.29889	2.78814e-22	21.5547	9.64622e-21	0.448622	0.00395582	2.40276	0.011361	1.21205	2.47866e-18	17.6058	6.90692e-17	0.556996	0.00145045	2.8385	0.0091812
SNW1	0.583783	2.85942e-22	21.5437	9.87125e-21	0.565357	1.23324e-24	23.909	3.98046e-23	0.516241	4.21235e-14	13.3755	8.0387e-13	0.304008	8.66273e-06	5.06235	0.000110329
GALNT5	1.78987	2.9006e-22	21.5375	9.99159e-21	-3.97571	1.80851e-150	149.743	2.08056e-147	1.78865	8.88208e-29	28.0515	5.0302e-27	-3.63415	1.03569e-108	107.985	1.39461e-105
CYYR1	-7.83448	2.9381e-22	21.5319	1.00988e-20	-1.68375	2.71365e-36	35.5664	1.75526e-34	-7.24963	5.07247e-20	19.2948	1.62982e-18	-1.23087	5.81275e-21	20.2356	5.66437e-19
ACBD7	-0.888362	3.34129e-22	21.4761	1.14597e-20	-0.862001	2.75196e-18	17.5604	5.61051e-17	-1.13059	1.80316e-26	25.744	8.87156e-25	-0.518148	5.69783e-07	6.24429	9.40231e-06
LRSAM1	0.877952	4.10166e-22	21.387	1.40371e-20	0.797013	1.52271e-18	17.8174	3.1604e-17	0.489068	2.69365e-05	4.56966	0.000146845	0.491486	3.69166e-08	7.43278	7.70154e-07
CRTAP	-0.384574	4.11306e-22	21.3858	1.40457e-20	-0.369683	9.50091e-26	25.0222	3.29788e-24	-0.243992	9.20244e-11	10.0361	1.19837e-09	-0.208644	5.01039e-09	8.30013	1.21463e-07
ZNF726	-3.53528	4.91719e-22	21.3083	1.67555e-20	-0.385742	0.00779948	2.10793	0.0205662	-4.19439	1.49847e-18	17.8244	4.23554e-17	-0.713623	5.17757e-05	4.28587	0.00053592
RINT1	0.673009	5.0291e-22	21.2985	1.71e-20	0.618429	5.90993e-24	23.2284	1.83049e-22	0.54499	3.94925e-12	11.4035	6.03074e-11	0.424204	5.61529e-08	7.25063	1.13316e-06
C12orf49	-0.777206	5.9017e-22	21.229	2.0024e-20	-0.762295	3.79333e-23	22.421	1.11853e-21	-0.565493	1.68568e-14	13.7732	3.35094e-13	-0.56364	7.71529e-06	5.11265	9.92003e-05
PA2G4	0.491636	6.80871e-22	21.1669	2.30519e-20	0.418947	6.40041e-16	15.1938	1.08739e-14	0.475854	9.37063e-22	21.0282	3.43096e-20	0.318297	2.69431e-12	11.5696	1.0129e-10
ATP6V0A2	-0.934223	6.92768e-22	21.1594	2.34046e-20	-0.75637	6.44905e-20	19.1905	1.48383e-18	-0.647287	1.08171e-16	15.9659	2.60803e-15	-0.493915	1.50387e-05	4.82279	0.000178631
MCM7	0.648558	7.63948e-22	21.1169	2.57543e-20	0.569943	8.61134e-28	27.0649	3.42455e-26	0.61858	8.59158e-25	24.0659	3.85373e-23	0.46802	3.6076e-15	14.4428	1.90163e-13
WDR41	0.610653	8.18683e-22	21.0869	2.75408e-20	0.277731	1.22975e-06	5.91018	7.23655e-06	0.449522	9.31718e-13	12.0307	1.52484e-11	0.210649	0.00172998	2.76196	0.0106414
RAB5B	-0.581751	8.64087e-22	21.0634	2.90065e-20	-0.649249	3.05844e-25	24.5145	1.02838e-23	-0.602723	7.45984e-22	21.1273	2.75053e-20	-0.451036	5.71048e-14	13.2433	2.57093e-12
DDX39B	0.829237	1.13681e-21	20.9443	3.80807e-20	0.572147	8.25787e-16	15.0831	1.39123e-14	0.668211	2.02784e-21	20.693	7.23951e-20	0.500518	1.07523e-05	4.9685	0.000133386
DHFR	-0.488176	1.23669e-21	20.9077	4.13389e-20	-0.537041	1.36773e-54	53.864	2.0397e-52	-0.150432	0.00302599	2.51913	0.00999606	-0.258446	0.000101071	3.99538	0.000946307
YME1L1	0.293538	1.25024e-21	20.903	4.17036e-20	0.209529	2.26159e-10	9.64559	2.21969e-09	0.249142	4.41404e-08	7.35516	3.96433e-07	0.0576369	0.342798	0.464962	0.527387
SAMM50	0.785724	1.25517e-21	20.9013	4.17801e-20	0.617453	3.22565e-12	11.4914	3.8569e-11	0.593427	1.9059e-14	13.7199	3.76493e-13	0.369833	0.000226508	3.64492	0.00189871
SLC44A2	-1.07271	1.31015e-21	20.8827	4.35185e-20	-0.91528	1.40685e-20	19.8518	3.4176e-19	-1.21031	1.235e-19	18.9083	3.82001e-18	-0.672398	3.66811e-11	10.4356	1.2047e-09
SLC25A13	0.535516	1.45374e-21	20.8375	4.81866e-20	0.235198	6.60626e-06	5.18004	3.4367e-05	0.426546	3.70512e-12	11.4312	5.70218e-11	0.181998	0.00612233	2.21308	0.0292152
SFRP1	-3.72862	1.68445e-21	20.7735	5.57172e-20	-3.96335	6.4216e-31	30.1924	3.08735e-29	-3.12771	5.31019e-19	18.2749	1.54079e-17	-1.97368	2.0881e-13	12.6802	8.83684e-12
CARS	-0.608257	1.69089e-21	20.7719	5.58134e-20	-0.583748	2.29782e-24	23.6387	7.35759e-23	-0.285268	6.10527e-06	5.2143	3.80227e-05	-0.327406	3.06791e-06	5.51316	4.33605e-05
SEL1L3	0.862582	1.87375e-21	20.7273	6.17204e-20	0.720525	3.01335e-19	18.521	6.62114e-18	1.19842	3.77291e-40	39.4233	3.62199e-38	0.462532	0.000768865	3.11415	0.00540761
OSTF1	1.62839	1.99708e-21	20.6996	6.56462e-20	1.23697	5.83678e-15	14.2338	9.07405e-14	1.42352	7.22294e-13	12.1413	1.20209e-11	0.88418	1.15946e-06	5.93574	1.80588e-05
PSEN1	-0.799259	2.29119e-21	20.6399	7.51576e-20	-0.705632	1.68308e-26	25.7739	6.11913e-25	-0.444941	3.95852e-10	9.40247	4.73219e-09	-0.323889	3.81214e-05	4.41883	0.000409467
CCT2	0.588302	2.35529e-21	20.628	7.71005e-20	0.512591	6.07665e-22	21.2163	1.61503e-20	0.485271	1.63504e-19	18.7865	5.00817e-18	0.380603	4.46259e-10	9.35041	1.26386e-08
KREMEN1	-0.721617	2.46271e-21	20.6086	8.04501e-20	-0.452096	1.10113e-11	10.9582	1.23846e-10	-0.736072	5.66876e-13	12.2465	9.52497e-12	-0.291755	0.00014783	3.83024	0.00131511
MARCH8	-0.805826	2.71151e-21	20.5668	8.83951e-20	-0.755385	1.82894e-15	14.7378	2.98752e-14	-0.568662	3.83709e-11	10.416	5.23948e-10	-0.598613	0.00173886	2.75973	0.0106739
FAF1	0.627971	2.7297e-21	20.5639	8.88006e-20	0.560303	2.5377e-17	16.5956	4.74155e-16	0.500302	1.25936e-13	12.8999	2.279e-12	0.431009	3.56824e-08	7.44755	7.47564e-07
NARS	0.370957	2.73518e-21	20.563	8.88006e-20	0.331934	9.26536e-22	21.0331	2.43836e-20	0.344579	9.27496e-17	16.0327	2.25e-15	0.2037	5.2611e-08	7.27892	1.06896e-06
GEMIN4	0.548271	2.76183e-21	20.5588	8.94821e-20	0.451325	2.44834e-15	14.6111	3.9315e-14	0.508298	1.79683e-13	12.7455	3.17856e-12	0.2896	5.11044e-05	4.29154	0.000530083
TM9SF2	-0.469228	2.81457e-21	20.5506	9.10045e-20	-0.37126	1.32985e-18	17.8762	2.78164e-17	-0.273054	9.79647e-08	7.00893	8.35512e-07	-0.21428	1.29915e-05	4.88634	0.00015725
DKC1	0.537205	2.89916e-21	20.5377	9.35481e-20	0.478849	3.48835e-19	18.4574	7.62326e-18	0.456453	1.18399e-31	30.9267	7.70277e-30	0.305809	4.37656e-08	7.35887	9.01608e-07
CCT3	0.632623	3.0113e-21	20.5212	9.69688e-20	0.47271	4.68336e-20	19.3294	1.09161e-18	0.505335	5.73958e-21	20.2411	2.00364e-19	0.361519	1.03039e-09	8.987	2.73515e-08
ANXA4	0.703781	3.12218e-21	20.5055	1.00335e-19	0.382816	1.729e-06	5.7622	9.94547e-06	0.544749	2.05889e-11	10.6864	2.88135e-10	0.197406	0.0738421	1.1317	0.186562
DHX38	0.508316	3.2471e-21	20.4885	1.04138e-19	0.49532	2.83956e-32	31.5467	1.45187e-30	0.351828	1.07031e-15	14.9705	2.37673e-14	0.225359	1.43835e-05	4.84213	0.000171675
OGDHL	0.874058	3.26705e-21	20.4858	1.04565e-19	1.071	5.66509e-33	32.2468	3.02126e-31	0.628557	5.47719e-10	9.26144	6.4257e-09	0.84291	1.88908e-18	17.7237	1.37838e-16
CD302	-2.0461	3.40263e-21	20.4682	1.08685e-19	0.28575	0.0311017	1.50722	0.0682271	-2.15966	5.48424e-20	19.2609	1.7514e-18	0.0349848	0.801743	0.0959648	0.886706
PANX2	-1.41263	3.4362e-21	20.4639	1.09536e-19	-0.840153	3.86355e-22	21.413	1.04232e-20	-1.07081	2.69625e-28	27.5692	1.51067e-26	-0.455423	7.02774e-09	8.15318	1.65863e-07
ZRANB2	0.420589	3.45696e-21	20.4613	1.09976e-19	0.349972	4.84477e-19	18.3147	1.04598e-17	0.401041	6.56665e-17	16.1827	1.62046e-15	0.210904	3.77179e-06	5.42345	5.23106e-05
IRAK1	0.45164	3.6175e-21	20.4416	1.14852e-19	0.412437	3.60733e-29	28.4428	1.57451e-27	0.53312	4.49488e-21	20.3473	1.57611e-19	0.327219	2.62266e-16	15.5813	1.48838e-14
ID1	-0.948062	3.80409e-21	20.4197	1.20534e-19	0.335972	0.00610704	2.21417	0.0166289	-1.02709	1.0673e-20	19.9717	3.65294e-19	0.511848	0.0269798	1.56896	0.0906754
HERPUD1	-0.810125	3.86144e-21	20.4133	1.22106e-19	-0.466953	2.05291e-08	7.68763	1.57075e-07	-0.51234	1.3725e-07	6.86249	1.1409e-06	-0.296243	6.11127e-05	4.21387	0.000617464
HSPA9	0.297734	4.16905e-21	20.38	1.31571e-19	0.292141	3.23361e-19	18.4903	7.07615e-18	0.307886	8.50194e-23	22.0705	3.35475e-21	0.169358	1.29147e-08	7.88892	2.88961e-07
EPHB6	-2.74634	4.57028e-21	20.3401	1.43946e-19	-2.48437	1.34695e-25	24.8706	4.62558e-24	-3.46069	2.22128e-20	19.6534	7.40928e-19	-2.16487	1.32929e-19	18.8764	1.10615e-17
ELAVL2	-0.922285	4.58715e-21	20.3385	1.4419e-19	-0.821128	2.34909e-18	17.6291	4.81967e-17	-0.976396	6.43816e-20	19.1912	2.04773e-18	-0.7347	3.23908e-09	8.48958	8.00955e-08
PREP	0.562158	4.88513e-21	20.3111	1.53252e-19	0.527438	5.93091e-21	20.2269	1.48559e-19	0.444606	1.61229e-10	9.79256	2.04544e-09	0.34821	7.42425e-06	5.12935	9.60419e-05
GFM2	0.656136	5.05889e-21	20.2959	1.58388e-19	0.426623	3.89985e-17	16.409	7.15387e-16	0.560422	8.22506e-21	20.0849	2.84605e-19	0.221545	0.00182231	2.73938	0.0110896
PLS1	1.17503	5.70228e-21	20.244	1.78179e-19	1.22656	5.90805e-27	26.2286	2.23369e-25	1.19851	7.12202e-20	19.1474	2.24258e-18	0.714962	9.86932e-07	6.00571	1.55515e-05
ZNF816	-2.22046	5.74737e-21	20.2405	1.79234e-19	-1.15412	2.66057e-13	12.575	3.55317e-12	-2.1476	2.37981e-20	19.6235	7.92131e-19	-0.730058	0.000140078	3.85363	0.0012552
POLR3D	0.604745	5.80173e-21	20.2364	1.80573e-19	0.650177	1.98414e-34	33.7024	1.12921e-32	0.325243	4.98464e-06	5.30237	3.15808e-05	0.423204	6.12267e-10	9.21306	1.70789e-08
ANTXR1	-1.4006	5.98167e-21	20.2232	1.85808e-19	-1.28324	7.36054e-20	19.1331	1.68633e-18	-1.1419	7.34089e-17	16.1343	1.80304e-15	-0.991434	7.6595e-07	6.1158	1.23318e-05
TSR1	0.57155	6.32587e-21	20.1989	1.95747e-19	0.647233	7.01863e-68	67.1537	1.52759e-65	0.449623	1.54221e-23	22.8119	6.33958e-22	0.366297	0.000390338	3.40856	0.00304139
FAM101A	-3.27076	6.32712e-21	20.1988	1.95747e-19	-3.70223	1.48529e-28	27.8282	6.22971e-27	-3.70347	1.10287e-19	18.9575	3.42478e-18	-2.45434	8.47893e-19	18.0717	6.40765e-17
GMPS	0.371007	6.33878e-21	20.198	1.95747e-19	0.337278	2.04032e-24	23.6903	6.54609e-23	0.463393	1.0881e-36	35.9633	8.83042e-35	0.377257	1.22873e-17	16.9105	8.08884e-16
EIF2S3	0.295183	6.47662e-21	20.1887	1.99614e-19	0.208708	2.53784e-13	12.5955	3.39489e-12	0.146301	8.76181e-07	6.05741	6.35989e-06	0.0564818	0.0488833	1.31084	0.139888
KLHL5	-0.737183	6.5931e-21	20.1809	2.02808e-19	-0.0323574	0.632918	0.198652	0.743294	-0.709844	4.93297e-15	14.3069	1.03004e-13	-0.255298	0.0155629	1.80791	0.0601558
ZWILCH	0.438225	6.67338e-21	20.1757	2.04879e-19	0.368011	1.06979e-13	12.9707	1.47964e-12	0.338169	2.18533e-10	9.66048	2.70274e-09	0.208248	0.000180912	3.74253	0.00156158
FIP1L1	0.546628	6.68989e-21	20.1746	2.04988e-19	0.432097	3.47791e-15	14.4587	5.49631e-14	0.534547	4.14627e-19	18.3823	1.22474e-17	0.301683	2.35468e-06	5.62807	3.41104e-05
ADGRB2	0.75209	6.75794e-21	20.1702	2.06673e-19	0.104048	0.257392	0.589404	0.383422	0.386921	3.31098e-05	4.48004	0.000176645	-0.0460924	0.645844	0.189872	0.783751
GNAL	-1.093	6.93722e-21	20.1588	2.11746e-19	-0.442785	1.2889e-07	6.88978	8.81485e-07	-1.16949	2.83088e-25	24.5481	1.31473e-23	-0.210259	0.0183634	1.73605	0.0679998
FARSB	0.4877	6.98743e-21	20.1557	2.12868e-19	0.265657	1.55136e-10	9.80929	1.55968e-09	0.445111	7.05564e-25	24.1515	3.17383e-23	0.21332	7.16523e-05	4.14477	0.000707543
ARID5B	-1.53769	7.05899e-21	20.1513	2.14634e-19	-0.778188	9.34104e-10	9.0296	8.51425e-09	-1.5007	1.64661e-27	26.7834	8.72869e-26	-0.841469	7.55739e-11	10.1216	2.36674e-09
SCO1	0.574286	7.66913e-21	20.1153	2.32738e-19	0.49094	1.05717e-19	18.9759	2.39477e-18	0.428808	5.66052e-13	12.2471	9.52128e-12	0.234599	0.00591954	2.22771	0.0284676
TSPAN14	-0.684617	8.0822e-21	20.0925	2.44804e-19	-0.641148	3.16088e-24	23.5002	1.00412e-22	-0.45914	7.34409e-11	10.1341	9.69199e-10	-0.312042	8.84137e-06	5.05348	0.000112411
ACSL1	0.709834	8.18029e-21	20.0872	2.47301e-19	0.387334	3.98249e-07	6.39985	2.54633e-06	0.615274	8.49749e-14	13.0707	1.5684e-12	0.234257	0.0940009	1.02687	0.220029
JAKMIP2	6.37353	8.22052e-21	20.0851	2.48043e-19	2.60437	0.000817459	3.08753	0.00279533	5.85816	1.56675e-17	16.805	4.08392e-16	1.98763	0.0488004	1.31158	0.139732
SCML1	0.595776	8.6189e-21	20.0645	2.59569e-19	0.574305	1.20132e-26	25.9203	4.42757e-25	0.64082	1.23366e-25	24.9088	5.88567e-24	0.52258	6.57739e-13	12.1819	2.69873e-11
WNT5A	-1.52782	8.68948e-21	20.061	2.61197e-19	-2.99769	1.8187e-63	62.7402	3.5722e-61	-2.05677	2.49442e-30	29.603	1.53407e-28	-2.5673	9.96189e-47	46.0017	3.51323e-44
MPDZ	-2.47909	8.73854e-21	20.0586	2.62173e-19	-2.24945	1.0807e-25	24.9663	3.74319e-24	-3.68133	5.5031e-22	21.2594	2.05798e-20	-2.38072	7.94252e-21	20.1	7.49329e-19
AEN	0.377261	8.88366e-21	20.0514	2.66022e-19	0.445122	7.13374e-19	18.1467	1.51778e-17	0.473199	3.21969e-19	18.4922	9.61875e-18	0.287078	1.80393e-12	11.7438	6.97645e-11
ZNF776	-1.07499	9.187e-21	20.0368	2.74585e-19	-0.774587	2.52698e-19	18.5974	5.5906e-18	-0.709996	1.23769e-07	6.90739	1.03761e-06	-0.634141	0.000379879	3.42035	0.00296927
HOXC10	-2.97354	9.74889e-21	20.011	2.9083e-19	-2.58711	8.1677e-25	24.0879	2.67376e-23	-2.71608	2.90469e-18	17.5369	8.0655e-17	-2.55624	1.07743e-19	18.9676	9.17174e-18
ZNF738	-1.25508	1.11909e-20	19.9511	3.3322e-19	-0.702118	2.06989e-10	9.68405	2.04651e-09	-1.02606	1.06831e-13	12.9713	1.94446e-12	-0.477718	0.000112389	3.94927	0.00103591
SLCO5A1	-1.23331	1.28071e-20	19.8925	3.80626e-19	0.110993	0.460622	0.336656	0.591043	-1.85507	1.87112e-33	32.7279	1.30928e-31	-0.152273	0.481459	0.317441	0.657695
TNFRSF10D	-1.11609	1.31859e-20	19.8799	3.91147e-19	0.390169	3.29875e-05	4.48165	0.000150296	-0.884334	3.84888e-10	9.41467	4.60461e-09	0.373043	0.000639892	3.19389	0.0046167
SRGAP2B	-0.809832	1.35566e-20	19.8679	4.01391e-19	-0.645624	8.01812e-15	14.0959	1.23225e-13	-0.621069	4.20971e-11	10.3757	5.73337e-10	-0.385902	0.00969031	2.01366	0.0417988
CA2	1.29497	1.40257e-20	19.8531	4.14504e-19	1.67187	1.33208e-43	42.8755	1.25465e-41	0.896355	1.92525e-14	13.7155	3.79839e-13	1.04634	1.06123e-17	16.9742	7.0806e-16
KIAA0040	-2.26438	1.49271e-20	19.826	4.40323e-19	-0.331535	0.0172551	1.76308	0.0410018	-2.52813	4.55056e-19	18.3419	1.33664e-17	-0.109851	0.449764	0.347016	0.629372
GALNT2	-0.482928	1.69079e-20	19.7719	4.97822e-19	-0.595395	1.07107e-32	31.9702	5.58274e-31	-0.421204	4.14296e-14	13.3827	7.91588e-13	-0.277888	1.06667e-05	4.97197	0.000132436
DGCR2	-0.510589	1.735e-20	19.7607	5.09891e-19	-0.0980251	0.139366	0.855843	0.237225	-0.360086	2.73558e-09	8.56295	2.92389e-08	0.256353	1.28348e-05	4.89161	0.0001557
UBTD2	-0.635996	1.76944e-20	19.7522	5.19046e-19	-0.852497	1.47742e-45	44.8305	1.54515e-43	-0.498002	3.52889e-13	12.4524	6.05875e-12	-0.432119	8.98254e-09	8.0466	2.0789e-07
LRRC8D	-0.569667	1.85609e-20	19.7314	5.43456e-19	-0.401554	6.33151e-10	9.19849	5.89453e-09	-0.600227	1.68531e-15	14.7733	3.64973e-14	-0.464655	6.43276e-08	7.1916	1.28934e-06
GAS6	-1.87263	1.95704e-20	19.7084	5.71956e-19	-1.57327	2.93634e-26	25.5322	1.04169e-24	-1.82363	4.26644e-20	19.3699	1.38783e-18	-1.0945	1.79022e-10	9.74709	5.33537e-09
BTBD11	-3.39008	2.01843e-20	19.695	5.88808e-19	-2.02875	1.1134e-19	18.9534	2.51859e-18	-2.69176	1.27525e-17	16.8944	3.35185e-16	-1.87422	3.73543e-15	14.4277	1.95509e-13
VEGFA	-0.868018	2.14377e-20	19.6688	6.2422e-19	-0.872136	2.78459e-28	27.5552	1.14702e-26	-0.412407	3.73531e-06	5.42767	2.41912e-05	-0.439777	2.56018e-06	5.59173	3.68731e-05
UBE2E1	0.711523	2.21821e-20	19.654	6.44707e-19	0.297437	1.48684e-05	4.82773	7.26992e-05	0.600436	1.84866e-24	23.7331	8.10732e-23	0.331319	0.00192603	2.71534	0.0116193
TMEM135	0.830964	2.26193e-20	19.6455	6.56209e-19	0.496469	2.88329e-11	10.5401	3.10417e-10	0.680504	7.86325e-12	11.1044	1.15592e-10	0.272965	0.000489309	3.31042	0.00368837
NCALD	3.98165	2.37927e-20	19.6236	6.88986e-19	2.50773	4.97392e-08	7.3033	3.57953e-07	2.64601	8.84498e-08	7.0533	7.60543e-07	0.747472	0.269859	0.568864	0.450587
SREBF1	0.718932	2.43672e-20	19.6132	7.04332e-19	0.438573	5.03889e-12	11.2977	5.90658e-11	0.407548	1.0585e-05	4.97531	6.25563e-05	0.100491	0.297713	0.526202	0.480781
C11orf95	-0.605691	2.6318e-20	19.5797	7.59331e-19	-0.546941	2.83916e-17	16.5468	5.26815e-16	-0.500704	1.39725e-13	12.8547	2.50264e-12	-0.242992	0.000197311	3.70485	0.00168545
STX3	-0.618445	2.76729e-20	19.5579	7.9697e-19	-0.0615456	0.235304	0.628371	0.357721	-0.60607	8.58967e-15	14.066	1.75859e-13	-0.125783	0.102575	0.988957	0.233638
PCBP2	0.437292	2.77836e-20	19.5562	7.98701e-19	0.279504	3.86935e-14	13.4124	5.60429e-13	0.322288	1.76996e-12	11.752	2.8091e-11	0.145026	0.000385393	3.4141	0.00300919
AGPAT3	-0.554994	2.88843e-20	19.5393	8.28839e-19	-0.570089	1.31315e-22	21.8817	3.71046e-21	-0.620125	4.63192e-22	21.3342	1.74045e-20	-0.318273	3.40428e-07	6.46798	5.91833e-06
ZNF470	-1.48683	3.08099e-20	19.5113	8.82491e-19	-1.3042	1.37611e-22	21.8613	3.88155e-21	-1.33312	1.64477e-16	15.7839	3.92947e-15	-0.888776	7.47915e-10	9.12615	2.04771e-08
HECA	-0.959486	3.16586e-20	19.4995	9.05162e-19	-0.499461	2.35809e-11	10.6274	2.56791e-10	-1.02693	3.18974e-24	23.4962	1.36837e-22	-0.488849	7.03227e-09	8.1529	1.65863e-07
GPR176	-1.5375	3.24156e-20	19.4892	9.25132e-19	-0.147035	0.175557	0.755581	0.284717	-2.24496	6.42699e-29	28.192	3.67951e-27	-0.353166	0.00605016	2.21823	0.0289642
LHX2	1.10323	3.79517e-20	19.4208	1.08118e-18	0.824024	6.74406e-18	17.1711	1.3344e-16	1.10552	4.36068e-28	27.3604	2.40893e-26	0.719892	1.42816e-07	6.84522	2.68791e-06
UST	-0.859141	4.0761e-20	19.3898	1.15854e-18	-0.369096	1.96397e-07	6.70687	1.30386e-06	-0.965483	3.61359e-24	23.4421	1.54599e-22	-0.216047	0.0836314	1.07763	0.202982
ADGRL1	-0.454565	4.08138e-20	19.3892	1.15854e-18	-0.176359	5.33652e-05	4.27274	0.00023299	-0.432912	3.73693e-16	15.4275	8.7033e-15	-0.102528	0.0718135	1.14379	0.183144
ACTR3	0.378925	4.11988e-20	19.3851	1.16737e-18	0.0852124	0.0197347	1.70477	0.0459782	0.397124	2.07772e-18	17.6824	5.81024e-17	0.120038	0.00419595	2.37717	0.021769
PVR	0.512693	4.25221e-20	19.3714	1.20271e-18	0.558951	5.53217e-28	27.2571	2.23311e-26	0.207565	0.000330531	3.48079	0.00139686	0.232108	0.000456348	3.3407	0.00348424
WDR12	0.448951	4.26534e-20	19.37	1.20427e-18	0.322033	7.92844e-12	11.1008	9.06928e-11	0.402804	5.25687e-10	9.27927	6.17643e-09	0.288695	2.77736e-08	7.55637	5.91918e-07
CCDC74A	-1.64779	4.38855e-20	19.3577	1.23685e-18	-1.06053	5.42367e-13	12.2657	7.02764e-12	-1.64647	2.34305e-17	16.6302	5.98846e-16	-0.662821	0.00220742	2.65612	0.013042
REPS1	0.461502	4.46246e-20	19.3504	1.25544e-18	0.175439	0.000934795	3.02928	0.00315041	0.496659	6.82249e-16	15.1661	1.53887e-14	0.214089	0.000897468	3.04698	0.00616001
UTP18	0.667939	4.57302e-20	19.3398	1.28426e-18	0.512216	1.63989e-14	13.7852	2.45909e-13	0.652997	1.02755e-23	22.9882	4.25731e-22	0.459919	6.73853e-10	9.17143	1.86912e-08
CAPZA2	0.56865	5.0807e-20	19.2941	1.42431e-18	0.436737	2.48216e-17	16.6052	4.64317e-16	0.476961	7.32789e-18	17.135	1.95875e-16	0.279315	0.00481586	2.31733	0.0242545
GSTM3	-5.51357	5.69993e-20	19.2441	1.59507e-18	-4.44901	2.05671e-37	36.6868	1.42169e-35	-6.26939	3.2171e-15	14.4925	6.8078e-14	-3.69924	1.33312e-30	29.8751	2.32309e-28
SSRP1	0.443981	7.01028e-20	19.1543	1.9583e-18	0.366618	2.0123e-10	9.69631	1.99447e-09	0.37132	6.44857e-13	12.1905	1.07892e-11	0.238269	6.95747e-06	5.15755	9.05351e-05
CPNE1	0.643983	7.0609e-20	19.1511	1.96896e-18	0.534495	6.95339e-19	18.1578	1.48333e-17	0.318414	2.63078e-05	4.57992	0.000143666	0.158794	0.0449852	1.34693	0.131872
GUF1	0.541011	7.18199e-20	19.1438	1.9992e-18	0.464553	3.17808e-14	13.4978	4.65752e-13	0.560262	3.70986e-18	17.4306	1.02291e-16	0.428643	2.74382e-08	7.56164	5.85612e-07
FAM129A	-3.64133	7.40339e-20	19.1306	2.05721e-18	-2.46971	3.53597e-23	22.4515	1.04881e-21	-3.04574	8.78375e-18	17.0563	2.32814e-16	-1.30297	2.92973e-07	6.53317	5.1416e-06
SLC25A12	0.735379	7.5056e-20	19.1246	2.08195e-18	0.687157	4.90813e-22	21.3091	1.31751e-20	0.629334	4.89682e-14	13.3101	9.26629e-13	0.25483	0.00516271	2.28712	0.0256559
HNMT	-5.4847	7.81948e-20	19.1068	2.16522e-18	-2.43401	5.54122e-31	30.2564	2.67206e-29	-4.28366	1.20109e-22	21.9204	4.6807e-21	-1.78659	1.88752e-19	18.7241	1.54464e-17
CAPZA1	0.348485	8.09434e-20	19.0918	2.23741e-18	0.249426	2.77089e-12	11.5574	3.35044e-11	0.316472	5.90725e-19	18.2286	1.70963e-17	0.208915	1.91546e-05	4.71773	0.000223224
TP53INP2	-0.641382	8.32948e-20	19.0794	2.29838e-18	0.396909	1.66324e-11	10.779	1.83984e-10	-0.974256	8.6945e-37	36.0608	7.09255e-35	-0.110805	0.173001	0.761951	0.333962
EPHB3	-2.18829	8.58708e-20	19.0662	2.36534e-18	-1.12746	1.15045e-11	10.9391	1.29213e-10	-2.40829	4.45253e-19	18.3514	1.31275e-17	-0.79054	5.95087e-06	5.22542	7.84901e-05
DLST	0.376923	8.68731e-20	19.0611	2.38878e-18	0.24162	3.53674e-08	7.4514	2.59867e-07	0.310143	3.85367e-12	11.4141	5.90771e-11	0.161147	0.000829511	3.08118	0.0057576
ZNF790	-3.44175	9.50275e-20	19.0222	2.60847e-18	-0.828502	7.13328e-06	5.14671	3.68824e-05	-2.76814	1.58953e-15	14.7987	3.44706e-14	-0.420449	0.049392	1.30634	0.140935
ADD1	-0.407233	9.71696e-20	19.0125	2.66265e-18	-0.525254	8.11899e-36	35.0905	5.01013e-34	-0.293972	5.53524e-13	12.2569	9.32052e-12	-0.319629	4.33151e-05	4.36336	0.000459258
DTX4	-0.906414	1.10481e-19	18.9567	3.02216e-18	-0.844314	6.68686e-14	13.1748	9.49723e-13	-0.759143	1.36386e-13	12.8652	2.45402e-12	-0.499882	2.0074e-06	5.69737	2.96151e-05
CASP8	0.861055	1.36148e-19	18.866	3.71785e-18	0.585743	1.60961e-11	10.7933	1.78174e-10	0.646364	2.50136e-11	10.6018	3.46668e-10	0.315117	0.00165096	2.78226	0.0102233
SNX7	0.613318	1.37861e-19	18.8606	3.75813e-18	0.329505	1.71272e-05	4.76631	8.23927e-05	0.602466	7.17099e-12	11.1444	1.06009e-10	0.48964	1.41607e-05	4.84891	0.000169562
FAM46A	1.60352	1.44215e-19	18.841	3.92458e-18	0.836466	6.24631e-06	5.20438	3.26316e-05	2.00761	3.32794e-26	25.4778	1.61216e-24	0.78666	0.000164603	3.78356	0.00144437
PRPF38A	0.357964	1.44809e-19	18.8392	3.93397e-18	0.292649	9.9589e-14	13.0018	1.38036e-12	0.23538	2.23823e-06	5.6501	1.51369e-05	0.0927772	0.0636999	1.19586	0.168246
MCFD2	-0.566733	1.4518e-19	18.8381	3.9373e-18	-0.520508	1.30411e-34	33.8847	7.52833e-33	-0.342118	4.93623e-10	9.3066	5.82579e-09	-0.268611	4.07074e-07	6.39033	6.97061e-06
PLRG1	0.44201	1.52906e-19	18.8156	4.13973e-18	0.393858	2.65596e-17	16.5758	4.9453e-16	0.523739	4.06103e-25	24.3914	1.84788e-23	0.332501	1.2958e-07	6.88746	2.45439e-06
RPL22L1	1.29685	1.55813e-19	18.8074	4.21122e-18	1.20099	6.43606e-27	26.1914	2.42194e-25	0.940078	4.08423e-17	16.3889	1.03214e-15	0.779644	1.33809e-05	4.87352	0.000161398
PVRL2	-0.737488	1.72454e-19	18.7633	4.65302e-18	-0.387639	5.18377e-08	7.28535	3.7239e-07	-0.892697	4.32041e-33	32.3645	2.97033e-31	-0.356925	9.938e-05	4.0027	0.000934613
ANKRD6	-0.692055	1.84177e-19	18.7348	4.96085e-18	-0.63171	3.74023e-17	16.4271	6.86888e-16	-0.566663	1.12114e-11	10.9503	1.61199e-10	-0.539517	6.9382e-05	4.15875	0.000688798
HDAC5	-0.788783	1.8533e-19	18.7321	4.98343e-18	0.180243	0.0173812	1.75992	0.0412528	-0.957279	1.95417e-23	22.709	7.94999e-22	0.0112715	0.879336	0.0558454	0.934946
MAP2	-1.50294	1.90271e-19	18.7206	5.10761e-18	-0.371377	0.0152213	1.81755	0.0367768	-1.5404	1.00266e-20	19.9988	3.45426e-19	-0.951286	6.61285e-09	8.17961	1.56719e-07
LARP7	0.432761	1.91755e-19	18.7173	5.13871e-18	0.382591	1.53814e-15	14.813	2.53305e-14	0.349439	4.51937e-10	9.34492	5.37003e-09	0.136899	0.00828937	2.08148	0.037128
SRXN1	-0.506226	2.25673e-19	18.6465	6.03742e-18	-0.124652	0.0262554	1.58078	0.058953	-0.284528	6.58268e-07	6.1816	4.87477e-06	-0.0449406	0.462878	0.334533	0.640881
PDHA1	0.576648	2.30385e-19	18.6375	6.15306e-18	0.377951	1.51948e-10	9.81831	1.52954e-09	0.543414	6.1569e-24	23.2106	2.59183e-22	0.27768	3.45742e-05	4.46125	0.000376554
MIPEP	0.67001	2.35364e-19	18.6283	6.27544e-18	0.434996	1.30554e-11	10.8842	1.45617e-10	0.629236	1.01074e-15	14.9954	2.2476e-14	0.335966	4.25217e-05	4.37139	0.000452465
ALPL	-1.49528	2.36665e-19	18.6259	6.29952e-18	1.65853	9.47048e-68	67.0236	1.98093e-65	-1.76962	3.29718e-25	24.4819	1.51786e-23	1.40614	2.27811e-38	37.6424	5.9199e-36
NREP	-0.576556	2.48653e-19	18.6044	6.60748e-18	-0.751724	1.58467e-35	34.8001	9.595e-34	-0.448093	1.41576e-11	10.849	2.01171e-10	-0.360246	4.69306e-07	6.32854	7.95351e-06
SOX1	2.58355	2.50183e-19	18.6017	6.63698e-18	-0.154683	0.706544	0.150861	0.802228	2.57017	4.75641e-17	16.3227	1.19243e-15	0.514918	0.187125	0.727867	0.351605
ADGRL3	-1.94403	2.54764e-19	18.5939	6.74719e-18	-3.4709	2.89407e-41	40.5385	2.35414e-39	-2.17715	2.47225e-19	18.6069	7.48521e-18	-1.97493	5.6665e-22	21.2467	5.99515e-20
ERBB4	3.63981	2.60707e-19	18.5838	6.89304e-18	3.84592	5.36533e-20	19.2704	1.24158e-18	3.29957	1.63799e-11	10.7857	2.30873e-10	3.20948	3.75946e-10	9.42487	1.07087e-08
TES	-2.00487	3.64307e-19	18.4385	9.61611e-18	-0.443535	0.00191066	2.71882	0.00598698	-1.66141	1.26804e-14	13.8969	2.55295e-13	-0.685981	1.05659e-05	4.97609	0.000131354
MPPED2	-0.977793	4.49813e-19	18.347	1.18533e-17	-1.0879	2.3109e-31	30.6362	1.1417e-29	-0.666484	1.10876e-09	8.95516	1.24956e-08	-0.905735	5.35686e-17	16.2711	3.26526e-15
CDH23	-2.84262	4.68305e-19	18.3295	1.23201e-17	-4.60342	5.76532e-27	26.2392	2.18485e-25	-2.61902	8.14045e-17	16.0894	1.98395e-15	-2.46246	1.09861e-19	18.9592	9.2986e-18
TARS2	0.746516	5.09786e-19	18.2926	1.33891e-17	0.657904	2.91865e-18	17.5348	5.93532e-17	0.542351	6.21982e-12	11.2062	9.30845e-11	0.358339	2.47913e-05	4.6057	0.000280311
SAMD12	2.3071	5.10921e-19	18.2916	1.33966e-17	2.45985	1.70258e-16	15.7689	2.98386e-15	1.99231	3.07613e-14	13.512	5.95702e-13	2.27158	8.88016e-18	17.0516	6.00607e-16
CCNA2	0.298597	5.56033e-19	18.2549	1.45554e-17	0.139323	1.69577e-06	5.77063	9.76825e-06	0.275606	7.75188e-13	12.1106	1.28564e-11	0.134979	0.0498785	1.30209	0.141991
TAMM41	0.8136	5.83981e-19	18.2336	1.52617e-17	0.813846	1.08679e-20	19.9639	2.67234e-19	0.623959	5.74259e-09	8.24089	5.83299e-08	0.520194	0.00249936	2.60217	0.0144555
ZNF518B	-6.78137	6.23917e-19	18.2049	1.62785e-17	-3.76881	2.07063e-49	48.6839	2.56535e-47	-6.61562	7.67557e-17	16.1149	1.87938e-15	-3.35607	2.43357e-36	35.6138	5.9092e-34
MYEF2	0.613255	6.39946e-19	18.1939	1.66692e-17	0.943695	2.19947e-46	45.6577	2.40984e-44	0.230666	0.00361913	2.4414	0.011669	0.387511	0.000183891	3.73544	0.00158332
CERS2	-0.455434	6.49021e-19	18.1877	1.68777e-17	-0.44134	3.09656e-15	14.5091	4.91846e-14	-0.202311	7.84597e-05	4.10535	0.000386142	-0.0937344	0.142771	0.845361	0.293643
SLC16A1	-0.44594	6.73978e-19	18.1714	1.7498e-17	-0.211881	2.78176e-05	4.55568	0.000128339	-0.232364	1.93764e-06	5.71273	1.32636e-05	-0.133189	0.0427875	1.36868	0.12711
GALNT13	0.954791	7.70383e-19	18.1133	1.99681e-17	1.04793	2.9982e-19	18.5231	6.60112e-18	1.16094	1.09005e-16	15.9626	2.62412e-15	1.07348	5.01919e-13	12.2994	2.07666e-11
GNG2	-1.0193	7.84545e-19	18.1054	2.03019e-17	-1.16284	3.23824e-39	38.4897	2.39243e-37	-0.793997	1.20009e-09	8.92079	1.34252e-08	-0.81356	3.18858e-14	13.4964	1.4852e-12
CYP27C1	-2.25546	9.01738e-19	18.0449	2.32964e-17	-1.69287	8.4883e-21	20.0712	2.10456e-19	-2.28097	8.41584e-19	18.0749	2.41787e-17	-1.07722	9.22699e-08	7.03494	1.80304e-06
APOLD1	-2.24553	9.41678e-19	18.0261	2.42885e-17	-2.7071	8.17395e-31	30.0876	3.89496e-29	-2.53292	1.72816e-18	17.7624	4.84993e-17	-1.69558	1.83334e-16	15.7368	1.06911e-14
REEP5	-0.51927	9.49865e-19	18.0223	2.44598e-17	-0.669229	3.98179e-25	24.3999	1.32501e-23	-0.268857	2.88379e-05	4.54004	0.000156075	-0.209343	0.0264216	1.57804	0.0892153
EIF1B	0.835595	9.84509e-19	18.0068	2.53107e-17	0.709342	1.84517e-12	11.734	2.27378e-11	0.54875	1.21814e-11	10.9143	1.74508e-10	0.294952	0.0169037	1.77202	0.0641007
CECR2	-1.43672	1.02336e-18	17.99	2.62668e-17	-0.526364	0.00171546	2.76562	0.00542708	-1.85187	7.52689e-26	25.1234	3.63507e-24	-0.469542	0.063199	1.19929	0.16743
ZNF660	-4.76391	1.06392e-18	17.9731	2.72637e-17	-7.78831	4.51482e-20	19.3454	1.05538e-18	-5.93046	1.39249e-13	12.8562	2.49697e-12	-7.17285	2.31295e-17	16.6358	1.45785e-15
PPP1CB	0.37556	1.06821e-18	17.9713	2.73294e-17	0.272709	9.88365e-12	11.0051	1.1171e-10	0.301963	1.8999e-09	8.72127	2.07435e-08	0.187148	0.00135497	2.86807	0.00869573
DAZAP2	-0.472266	1.19365e-18	17.9231	3.04893e-17	-0.525116	1.76899e-35	34.7523	1.06311e-33	-0.303571	6.21183e-11	10.2068	8.28805e-10	-0.40973	1.14453e-09	8.94137	3.00582e-08
ZNF302	-0.827193	1.23108e-18	17.9097	3.13946e-17	-0.372236	9.61405e-07	6.01709	5.7627e-06	-0.517117	2.70829e-09	8.56731	2.89669e-08	-0.19094	0.0149062	1.82663	0.0582409
MLEC	-0.662425	1.35258e-18	17.8688	3.44374e-17	-0.658941	1.66033e-40	39.7798	1.30445e-38	-0.494792	4.124e-17	16.3847	1.03885e-15	-0.379805	2.35844e-05	4.62737	0.000269755
PPP1R14C	-2.94836	1.36116e-18	17.8661	3.45704e-17	-3.20526	3.35021e-27	26.4749	1.28473e-25	-2.61806	6.31025e-16	15.2	1.43154e-14	-2.26287	3.8647e-18	17.4129	2.68751e-16
SBK1	-0.640625	1.36218e-18	17.8658	3.45704e-17	-0.767731	1.32908e-29	28.8764	5.88083e-28	-0.561986	4.09654e-14	13.3876	7.84623e-13	-0.559902	1.62956e-13	12.7879	7.0166e-12
APEH	0.713627	1.38079e-18	17.8599	3.49867e-17	0.361453	4.8098e-13	12.3179	6.26753e-12	0.518764	4.2884e-11	10.3677	5.83549e-10	0.229437	0.00244279	2.61211	0.0141725
EHBP1L1	0.71607	1.55462e-18	17.8084	3.93282e-17	0.768922	1.17577e-24	23.9297	3.80261e-23	0.356538	6.68617e-05	4.17482	0.000334879	0.514659	9.32805e-08	7.03021	1.8156e-06
SESN1	0.719292	1.5575e-18	17.8076	3.93381e-17	0.20894	0.00907787	2.04202	0.023491	0.825197	1.19101e-31	30.9241	7.71657e-30	-0.407805	4.75263e-06	5.32307	6.42299e-05
ABCF1	0.372067	1.64566e-18	17.7837	4.14881e-17	0.339512	3.00978e-10	9.52147	2.90795e-09	0.209939	4.62796e-06	5.33461	2.9499e-05	0.170339	0.000474873	3.32342	0.00359602
NINL	-1.43728	1.64787e-18	17.7831	4.14881e-17	-3.47143	1.50476e-54	53.8225	2.22345e-52	-1.74612	1.66625e-20	19.7783	5.64161e-19	-3.16304	1.93326e-32	31.7137	3.57943e-30
GATA3	-1.79401	1.81379e-18	17.7414	4.55928e-17	-1.00597	3.80335e-11	10.4198	4.05674e-10	-1.74145	4.51566e-16	15.3453	1.03939e-14	-1.21432	1.0546e-12	11.9769	4.23327e-11
PKI55	-1.09043	1.82964e-18	17.7376	4.59182e-17	-0.623834	2.57557e-09	8.58913	2.21475e-08	-0.598318	5.95612e-07	6.22504	4.44634e-06	0.0241188	0.815878	0.0883748	0.8957
CNR1	-0.988502	1.85506e-18	17.7316	4.64824e-17	-0.0617196	0.54921	0.260261	0.673333	-1.44718	1.79776e-59	58.7453	3.77387e-57	-0.0807555	0.480207	0.318571	0.656616
ZNF44	-2.4238	1.93732e-18	17.7128	4.84666e-17	-1.29478	3.18148e-12	11.4974	3.8069e-11	-1.88904	1.3206e-13	12.8792	2.3789e-12	-0.951322	1.20111e-06	5.92042	1.86486e-05
DNAH14	1.04162	2.07869e-18	17.6822	5.19212e-17	0.794361	3.81695e-11	10.4183	4.06855e-10	0.751858	3.44846e-08	7.46237	3.14012e-07	0.502579	0.000169066	3.77194	0.00147654
RXRA	-0.695102	2.12363e-18	17.6729	5.29602e-17	-0.325273	6.18765e-05	4.20847	0.000266751	-0.630025	3.98223e-14	13.3999	7.64587e-13	-0.0573107	0.52246	0.281947	0.689169
PARP2	0.481084	2.17336e-18	17.6629	5.4115e-17	0.43191	8.887e-16	15.0512	1.49253e-14	0.391811	2.47602e-08	7.60625	2.29443e-07	0.329393	9.78981e-09	8.00923	2.25166e-07
GNAI3	0.366247	2.23833e-18	17.6501	5.5645e-17	0.192699	5.41657e-08	7.26628	3.87558e-07	0.30796	2.12979e-10	9.67166	2.64235e-09	0.184243	0.00060111	3.22105	0.00438171
EPHB2	-0.839213	2.44136e-18	17.6124	6.05972e-17	-0.900908	6.04153e-22	21.2189	1.60835e-20	-1.38282	7.49513e-36	35.1252	6.02058e-34	-0.748336	1.08576e-10	9.96427	3.34351e-09
ETV1	1.44565	2.59441e-18	17.586	6.4295e-17	0.297666	0.0766836	1.1153	0.146162	1.85659	3.64352e-40	39.4385	3.51924e-38	0.0581462	0.729927	0.136721	0.840395
LINC00632	3.89054	2.66695e-18	17.574	6.59892e-17	-0.102587	0.845268	0.0730057	0.901118	3.62679	2.16974e-15	14.6636	4.66034e-14	0.0558099	0.919468	0.0364632	0.958017
ADAMTS7	-0.818752	2.79831e-18	17.5531	6.91314e-17	-0.954853	3.88385e-30	29.4107	1.76704e-28	-1.26087	4.01086e-29	28.3968	2.31308e-27	-0.818112	1.67663e-17	16.7756	1.07507e-15
RCN2	0.86172	2.81989e-18	17.5498	6.95557e-17	1.08481	1.87002e-28	27.7282	7.80274e-27	0.936125	1.44981e-37	36.8387	1.25417e-35	1.15056	9.60965e-15	14.0173	4.85796e-13
LASP1	-0.500835	2.87235e-18	17.5418	7.07393e-17	0.177275	0.000333659	3.4767	0.00123794	-0.77056	6.51831e-38	37.1859	5.70135e-36	-0.211942	3.73829e-05	4.42733	0.000402996
PSMB8	-6.14046	2.99713e-18	17.5233	7.36977e-17	-3.67716	2.14649e-42	41.6683	1.82917e-40	-5.15609	3.94531e-20	19.4039	1.29137e-18	-3.75537	3.97076e-32	31.4011	7.26109e-30
CDK2	0.515103	3.69853e-18	17.432	9.08034e-17	0.40335	1.88932e-11	10.7237	2.07284e-10	0.474596	1.11687e-14	13.952	2.25725e-13	0.315603	2.46381e-05	4.60839	0.000279006
DACT1	-1.02057	4.14921e-18	17.382	1.0171e-16	-0.402794	5.21105e-06	5.28308	2.77085e-05	-1.63743	8.79423e-33	32.0558	5.96794e-31	-0.533058	2.86784e-07	6.54245	5.03896e-06
SNX2	0.463149	4.1894e-18	17.3778	1.02536e-16	0.350637	7.63422e-14	13.1172	1.07343e-12	0.446048	4.56489e-22	21.3406	1.71937e-20	0.170722	0.00115538	2.93728	0.00762972
SLTM	0.525559	4.48352e-18	17.3484	1.09566e-16	0.344464	3.6883e-21	20.4332	9.32556e-20	0.405437	1.1086e-12	11.9552	1.79935e-11	0.0818394	0.278974	0.554436	0.460562
ABCD3	0.421203	4.86321e-18	17.3131	1.18661e-16	0.257409	1.1217e-07	6.95012	7.72718e-07	0.321844	4.1193e-06	5.38518	2.65144e-05	0.148768	0.0132183	1.87882	0.0530884
PDE5A	-2.49382	4.88256e-18	17.3114	1.18949e-16	-0.6925	5.1569e-05	4.28761	0.000226129	-3.12147	6.16216e-20	19.2103	1.96391e-18	-0.767667	0.00416104	2.3808	0.0216333
NOL10	0.47383	4.89647e-18	17.3101	1.19105e-16	0.575442	3.09435e-36	35.5094	1.9935e-34	0.537202	9.12614e-20	19.0397	2.8565e-18	0.323669	2.37837e-08	7.62372	5.11298e-07
GLIPR1	-3.32315	5.05841e-18	17.296	1.22855e-16	-1.62719	9.54878e-13	12.0201	1.20683e-11	-3.51852	6.79025e-16	15.1681	1.5338e-14	-1.61339	1.45497e-11	10.8371	4.97715e-10
ULBP1	-1.11614	5.08036e-18	17.2941	1.23199e-16	-0.839249	3.13369e-14	13.5039	4.59665e-13	-0.604823	8.09464e-08	7.0918	7.00616e-07	-0.540757	6.17546e-06	5.20933	8.11631e-05
ACD	0.856645	5.24724e-18	17.2801	1.27051e-16	0.446069	0.000149757	3.82461	0.000596438	0.802676	1.5337e-10	9.81426	1.95045e-09	0.420566	0.0029813	2.52559	0.0166136
IPO4	0.547514	5.62885e-18	17.2496	1.36082e-16	0.366556	8.22634e-12	11.0848	9.38339e-11	0.457635	1.9573e-12	11.7083	3.09705e-11	0.169861	0.000574986	3.24034	0.00423168
GCLC	-0.440962	5.67996e-18	17.2457	1.37108e-16	-0.582054	4.79625e-30	29.3191	2.1699e-28	-0.611964	5.20298e-19	18.2837	1.51696e-17	-0.412096	1.06956e-08	7.9708	2.43727e-07
NOB1	0.785319	5.88699e-18	17.2301	1.41889e-16	0.666321	1.14697e-16	15.9404	2.03897e-15	0.572067	2.24421e-11	10.6489	3.1268e-10	0.457149	4.9137e-08	7.30859	1.00389e-06
DMTN	2.03393	6.05716e-18	17.2177	1.45768e-16	1.59067	8.51237e-13	12.0699	1.08123e-11	1.41581	2.45933e-07	6.60918	1.9595e-06	1.20032	9.15753e-05	4.03822	0.000872853
ZNF10	-1.3457	6.16515e-18	17.2101	1.48142e-16	-0.615252	5.18702e-06	5.28508	2.75899e-05	-1.18396	5.36448e-12	11.2705	8.07442e-11	-0.396283	0.00464278	2.33322	0.0235349
ZNF585A	-1.44488	6.41992e-18	17.1925	1.54029e-16	-0.611441	0.00058183	3.2352	0.00205883	-1.51611	2.13186e-17	16.6712	5.47536e-16	-0.500157	0.00070207	3.15362	0.00500195
EPHA3	1.61444	6.54324e-18	17.1842	1.5675e-16	0.898322	4.16721e-08	7.38015	3.03012e-07	1.58194	1.75988e-22	21.7545	6.77444e-21	0.785082	1.00613e-05	4.99735	0.000125656
ATP13A1	-0.452851	6.55986e-18	17.1831	1.56911e-16	-0.200953	1.08733e-05	4.96364	5.44375e-05	-0.231829	2.10141e-05	4.67749	0.000116783	-0.175924	0.00135872	2.86687	0.00870849
PDCD4	-0.604768	7.16831e-18	17.1446	1.71206e-16	0.154794	0.0139018	1.85693	0.0339908	-1.12322	3.63307e-45	44.4397	4.30068e-43	-0.00863692	0.897548	0.0469425	0.945284
TFR2	1.90634	7.69145e-18	17.114	1.83423e-16	1.92687	9.52735e-21	20.021	2.34629e-19	1.57279	2.45413e-11	10.6101	3.40421e-10	1.46904	1.06877e-09	8.97112	2.83195e-08
ZNF783	0.835269	7.88652e-18	17.1031	1.87792e-16	-0.585582	8.94357e-06	5.04849	4.54831e-05	0.979166	5.40293e-22	21.2674	2.02533e-20	-0.895451	4.35208e-11	10.3613	1.41677e-09
PLA2G16	1.10716	7.93157e-18	17.1006	1.88581e-16	0.655697	7.68835e-14	13.1142	1.07946e-12	0.665919	1.76701e-15	14.7528	3.8214e-14	0.531	0.000718349	3.14366	0.00509832
ST5	-0.708014	7.97419e-18	17.0983	1.89309e-16	0.653189	5.16524e-28	27.2869	2.09024e-26	-1.13913	2.9399e-31	30.5317	1.87392e-29	-0.0173823	0.802213	0.0957103	0.887076
ZNF440	-5.17158	8.19294e-18	17.0866	1.94211e-16	-2.72336	2.99847e-30	29.5231	1.39174e-28	-4.566	6.44748e-18	17.1906	1.73817e-16	-2.78374	7.56926e-24	23.1209	9.11511e-22
CNNM3	-0.656437	8.24339e-18	17.0839	1.95114e-16	-0.494391	5.6873e-14	13.2451	8.1422e-13	-0.586776	6.94137e-14	13.1586	1.29331e-12	-0.443973	1.49968e-08	7.824	3.33532e-07
ST8SIA2	-5.66515	8.46597e-18	17.0723	2.00083e-16	-3.39967	2.63767e-34	33.5788	1.4854e-32	-6.62963	6.05194e-15	14.2181	1.25701e-13	-3.10474	1.84951e-23	22.7329	2.15708e-21
ZDHHC3	-0.489029	8.50451e-18	17.0704	2.00694e-16	-0.329306	6.55504e-11	10.1834	6.81572e-10	-0.249977	1.91975e-05	4.71675	0.000107561	-0.165783	0.00281844	2.54999	0.0158793
PHGDH	-0.995727	8.5444e-18	17.0683	2.01334e-16	-1.36252	9.82964e-79	78.0075	2.77748e-76	-0.457908	8.48799e-07	6.0712	6.17822e-06	-0.644649	2.29507e-07	6.6392	4.12556e-06
BDH2	-0.916431	9.00214e-18	17.0457	2.11805e-16	-0.677071	7.77051e-12	11.1096	8.90761e-11	-0.794728	8.89742e-16	15.0507	1.98134e-14	-0.243028	0.0604757	1.21842	0.162553
KCTD8	2.28974	9.78537e-18	17.0094	2.29891e-16	3.38539	8.29946e-47	46.0809	9.28272e-45	2.21432	1.20982e-15	14.9173	2.65654e-14	3.16226	2.00362e-36	35.6982	4.94626e-34
ISOC1	0.704556	1.00737e-17	16.9968	2.36313e-16	0.565889	9.93482e-10	9.00284	9.00452e-09	0.702764	3.2105e-12	11.4934	4.97501e-11	0.470221	8.45398e-07	6.07294	1.35373e-05
CBX2	-0.3682	1.1075e-17	16.9557	2.59417e-16	-0.288634	4.81447e-09	8.31745	3.99495e-08	-0.334692	8.57238e-09	8.0669	8.48827e-08	-0.0901899	0.0552236	1.25787	0.152294
LRRC40	0.401755	1.17454e-17	16.9301	2.74715e-16	0.249746	1.30644e-06	5.88391	7.64865e-06	0.121321	0.0268522	1.57102	0.0651907	0.151805	0.0907702	1.04206	0.214603
JAG2	0.677567	1.18743e-17	16.9254	2.77317e-16	0.802392	1.08137e-29	28.966	4.81121e-28	0.772509	4.4921e-20	19.3476	1.45522e-18	0.791339	4.10372e-19	18.3868	3.14945e-17
FAM114A2	0.704218	1.21815e-17	16.9143	2.84072e-16	0.565543	4.6751e-10	9.33021	4.42664e-09	0.74573	1.81082e-11	10.7421	2.54777e-10	0.291212	0.00297428	2.52662	0.016587
TP73	-0.885105	1.38021e-17	16.8601	3.21393e-16	-0.925074	5.75808e-28	27.2397	2.31849e-26	-0.624966	7.99047e-11	10.0974	1.04573e-09	-0.653159	7.55785e-11	10.1216	2.36674e-09
RAB31	-0.740991	1.41225e-17	16.8501	3.28369e-16	-0.147035	0.0558004	1.25336	0.111795	-0.59897	9.20649e-14	13.0359	1.69133e-12	-0.198577	0.0525375	1.27953	0.14726
ATP5B	0.678197	1.50035e-17	16.8238	3.4834e-16	0.387301	8.81236e-14	13.0549	1.22885e-12	0.53053	3.47518e-18	17.459	9.5988e-17	0.251439	0.00223052	2.65159	0.013147
EMP2	-0.665574	1.5104e-17	16.8209	3.5016e-16	-0.552651	6.92137e-18	17.1598	1.36612e-16	-0.50967	6.33342e-10	9.19836	7.35892e-09	-0.123585	0.0689885	1.16122	0.177807
FKBP9	-0.437096	1.60224e-17	16.7953	3.70909e-16	-0.662248	9.41663e-36	35.0261	5.7667e-34	-0.308302	3.14785e-07	6.50199	2.46321e-06	-0.37469	2.49767e-10	9.60247	7.29693e-09
AGPAT4	-1.33756	1.7404e-17	16.7594	4.02302e-16	-0.7644	6.98855e-06	5.15561	3.61921e-05	-1.60456	1.93641e-17	16.713	4.98152e-16	-0.6472	0.000129539	3.8876	0.00117354
CAPN1	0.691267	1.78584e-17	16.7482	4.12151e-16	0.399318	4.99161e-11	10.3018	5.24771e-10	0.414754	1.03623e-06	5.98455	7.42574e-06	0.185124	0.0216278	1.66499	0.0767605
VAPB	0.370546	1.78822e-17	16.7476	4.12151e-16	0.192029	8.5939e-06	5.06581	4.38572e-05	0.316316	1.95609e-07	6.70861	1.58013e-06	0.163988	0.00141837	2.84821	0.00900125
SPPL3	-0.564748	1.84334e-17	16.7344	4.24236e-16	-0.485612	1.88319e-14	13.7251	2.8058e-13	-0.504282	1.70484e-13	12.7683	3.02945e-12	-0.276109	0.000551907	3.25813	0.00408538
SALL3	-1.28889	1.88418e-17	16.7249	4.33005e-16	-1.2347	5.34218e-29	28.2723	2.30673e-27	-1.4456	7.7058e-69	68.1132	1.98885e-66	-0.880288	1.22269e-06	5.91269	1.88847e-05
SNAPC1	0.711489	1.90708e-17	16.7196	4.37633e-16	0.542175	1.5567e-11	10.8078	1.72436e-10	0.450959	3.51017e-08	7.45467	3.19445e-07	0.117086	0.167662	0.775565	0.327196
SQSTM1	-0.614373	1.96088e-17	16.7075	4.49326e-16	0.0546338	0.484916	0.314334	0.613853	-0.706023	1.83178e-17	16.7371	4.74335e-16	-0.138912	0.179913	0.744937	0.342617
AFG3L2	0.530553	1.97899e-17	16.7036	4.52819e-16	0.401769	1.83891e-14	13.7354	2.74236e-13	0.472623	6.48285e-20	19.1882	2.05773e-18	0.302383	2.32246e-08	7.63405	5.00732e-07
TNMD	-3.1546	2.00074e-17	16.6988	4.57134e-16	0.345269	0.028073	1.55171	0.0624421	-3.77717	1.17419e-15	14.9303	2.58359e-14	0.0127979	0.94928	0.0226058	0.973682
SUN2	-0.529776	2.06211e-17	16.6857	4.70477e-16	-0.712568	1.17518e-33	32.9299	6.48203e-32	-0.398836	7.90673e-07	6.102	5.78993e-06	-0.380702	9.89231e-09	8.0047	2.26819e-07
KPNA2	-0.332369	2.07475e-17	16.683	4.72677e-16	-0.462291	9.21744e-27	26.0354	3.42855e-25	-0.304341	2.11147e-16	15.6754	4.99144e-15	-0.230063	1.51503e-09	8.81958	3.91635e-08
SLIT3	-1.64224	2.10963e-17	16.6758	4.79934e-16	-4.25305	1.07266e-42	41.9695	9.3385e-41	-1.51543	7.26928e-14	13.1385	1.35281e-12	-2.80884	1.62345e-29	28.7896	2.70186e-27
EXOC3	0.7966	2.19903e-17	16.6578	4.99552e-16	0.687137	1.55686e-19	18.8078	3.48745e-18	0.686204	5.33714e-15	14.2727	1.11295e-13	0.366293	7.32439e-05	4.13523	0.000721816
TMC5	2.47974	2.25162e-17	16.6475	5.10766e-16	2.71373	3.86507e-23	22.4128	1.13596e-21	2.61888	1.03234e-20	19.9862	3.541e-19	1.96138	1.5652e-09	8.80543	4.03897e-08
IPCEF1	2.34073	2.54322e-17	16.5946	5.76086e-16	2.2505	1.21115e-20	19.9168	2.96006e-19	2.09673	7.13006e-12	11.1469	1.05503e-10	1.3327	8.98513e-07	6.04648	1.43259e-05
DDX23	0.384205	2.58044e-17	16.5883	5.83682e-16	0.317714	6.86592e-15	14.1633	1.06227e-13	0.252547	5.33243e-06	5.27308	3.36353e-05	0.109135	0.0255317	1.59292	0.0868737
COPS2	0.418811	2.84595e-17	16.5458	6.42819e-16	0.37141	3.65972e-20	19.4366	8.57983e-19	0.281468	1.98909e-06	5.70134	1.35863e-05	0.20888	0.00229546	2.63913	0.0134453
RBMX2	0.878615	3.09449e-17	16.5094	6.97959e-16	0.749996	2.4275e-12	11.6148	2.95967e-11	0.621001	6.43222e-16	15.1916	1.45711e-14	0.464353	3.23737e-05	4.48981	0.000354937
FBXO5	0.437871	3.18368e-17	16.4971	7.17053e-16	0.0216421	0.646268	0.189587	0.754698	0.498951	4.55157e-18	17.3418	1.23979e-16	0.232326	4.52261e-05	4.34461	0.000478151
SPRTN	0.609541	3.32165e-17	16.4786	7.47065e-16	0.607528	1.44938e-15	14.8388	2.40162e-14	0.550025	2.61602e-07	6.58236	2.07385e-06	0.353834	0.000366143	3.43635	0.00288168
EPHA7	1.69208	3.39349e-17	16.4694	7.62138e-16	1.76913	2.37186e-31	30.6249	1.16823e-29	1.23215	1.83175e-08	7.73713	1.72483e-07	1.18158	3.38024e-07	6.47105	5.88344e-06
CNRIP1	-3.94635	3.78642e-17	16.4218	8.49178e-16	0.586587	5.33091e-05	4.2732	0.000232871	-3.29234	7.97711e-16	15.0982	1.78905e-14	-0.229763	0.279869	0.553045	0.46168
RAB14	0.371813	3.81038e-17	16.419	8.53342e-16	0.112633	0.00769705	2.11368	0.0203261	0.398749	2.15091e-17	16.6674	5.51529e-16	0.114278	0.0376327	1.42443	0.115455
CSGALNACT1	1.90987	3.84765e-17	16.4148	8.60471e-16	4.43052	6.77528e-160	159.169	9.92025e-157	1.7467	1.69101e-12	11.7719	2.6865e-11	3.49318	7.08278e-76	75.1498	4.76864e-73
NRXN2	-2.68354	4.12491e-17	16.3846	9.21173e-16	-0.0760065	0.665236	0.177024	0.770258	-3.48691	4.89323e-16	15.3104	1.12302e-14	-1.38073	3.11513e-10	9.50652	8.95948e-09
REXO4	0.747175	4.15258e-17	16.3817	9.26044e-16	1.3917	2.188e-55	54.66	3.38845e-53	0.689982	2.42738e-13	12.6149	4.24629e-12	1.16442	1.51851e-32	31.8186	2.8836e-30
GPX3	-1.03956	4.32192e-17	16.3643	9.62448e-16	-0.326746	0.000400414	3.39749	0.00146636	-1.22781	1.98634e-23	22.7019	8.0393e-22	-0.173251	0.178668	0.747953	0.341265
PHRF1	0.402456	4.37081e-17	16.3594	9.71968e-16	0.334887	8.02261e-12	11.0957	9.17049e-11	0.372462	2.87831e-12	11.5409	4.47787e-11	0.238372	0.0108301	1.96537	0.0456424
SLC25A14	1.11734	4.48208e-17	16.3485	9.95311e-16	0.200798	0.103868	0.983518	0.187503	1.11966	2.67602e-25	24.5725	1.24649e-23	0.180319	0.376103	0.424694	0.55979
LEPROTL1	-0.472794	4.58578e-17	16.3386	1.01691e-15	-0.514383	7.90682e-23	22.102	2.26194e-21	-0.331906	9.57682e-08	7.01878	8.17959e-07	-0.262208	4.98596e-05	4.30225	0.000518988
MEIS1	0.995666	4.69239e-17	16.3286	1.03909e-15	0.349483	0.00423568	2.37308	0.0120635	1.07076	4.51042e-22	21.3458	1.70293e-20	0.17494	0.196832	0.705904	0.363536
DZIP1	-0.650519	4.76315e-17	16.3221	1.05329e-15	-0.70784	3.74123e-19	18.427	8.15376e-18	-0.339282	4.79019e-05	4.31965	0.000247756	-0.481185	0.000399885	3.39807	0.00310435
STK35	-0.536012	4.95405e-17	16.305	1.09397e-15	-0.485527	3.67623e-12	11.4346	4.37938e-11	-0.293663	9.50656e-07	6.02198	6.84994e-06	-0.322781	4.39793e-05	4.35675	0.000465634
ARAP1	-0.580865	5.2814e-17	16.2773	1.16463e-15	-0.00926212	0.881281	0.0548855	0.926133	-0.75927	4.582e-21	20.3389	1.60309e-19	-0.141792	0.0179299	1.74642	0.0668625
LRRC34	0.745917	5.38134e-17	16.2691	1.18502e-15	0.881186	2.88736e-27	26.5395	1.11253e-25	0.295954	0.00561874	2.25036	0.017147	0.688698	5.43223e-13	12.265	2.24129e-11
MAPK4	-1.74028	5.50227e-17	16.2595	1.20996e-15	-2.85618	3.02522e-38	37.5192	2.15594e-36	-1.70965	9.7346e-15	14.0117	1.98525e-13	-1.42801	9.70919e-14	13.0128	4.24226e-12
TIMP3	-5.49403	5.57208e-17	16.254	1.22361e-15	-0.716295	7.28398e-05	4.13763	0.000309867	-5.6189	1.03834e-14	13.9837	2.10937e-13	-0.780059	5.30102e-05	4.27564	0.00054755
RRAGA	0.71819	5.73354e-17	16.2416	1.25732e-15	0.566857	3.77448e-11	10.4231	4.02862e-10	0.533279	5.26339e-13	12.2787	8.89129e-12	0.315023	0.00663237	2.17833	0.0310685
COL18A1	-0.588317	6.05706e-17	16.2177	1.32643e-15	-0.651914	8.24902e-17	16.0836	1.47623e-15	-0.776196	5.59238e-17	16.2524	1.39314e-15	-0.3595	0.000120138	3.92032	0.00109777
DARS	0.410427	6.15897e-17	16.2105	1.34688e-15	0.384638	3.62288e-13	12.4409	4.79065e-12	0.431606	2.29108e-16	15.64	5.39982e-15	0.274018	2.97682e-08	7.52625	6.32606e-07
CCDC78	1.54111	6.20994e-17	16.2069	1.35615e-15	1.60859	7.89291e-21	20.1028	1.96785e-19	0.857142	7.54002e-05	4.12263	0.000372599	0.699629	0.011772	1.92915	0.0486516
MRPS5	0.655308	6.34115e-17	16.1978	1.3829e-15	0.604298	2.35389e-17	16.6282	4.41347e-16	0.631334	1.05709e-14	13.9759	2.14194e-13	0.512458	1.60911e-06	5.79341	2.43953e-05
FAM81A	1.608	6.52171e-17	16.1856	1.42031e-15	1.23752	2.32145e-09	8.63424	2.00802e-08	1.29472	6.39875e-10	9.1939	7.42934e-09	0.856812	5.92012e-05	4.22767	0.000602672
PCK2	-0.996301	7.27503e-17	16.1382	1.58219e-15	-0.920594	1.64887e-15	14.7828	2.7016e-14	-0.942781	1.51346e-14	13.82	3.01238e-13	-0.691505	8.97863e-09	8.04679	2.0789e-07
ICMT	-0.38494	7.39186e-17	16.1312	1.60539e-15	-0.419466	1.32628e-21	20.8774	3.45648e-20	-0.250593	2.64869e-07	6.57697	2.09764e-06	-0.170509	0.000305646	3.51478	0.00246179
TMPO	0.299845	7.59145e-17	16.1197	1.64648e-15	0.0709588	0.0128163	1.89224	0.0316285	0.294484	1.4133e-12	11.8498	2.27748e-11	0.117416	0.00883785	2.05365	0.038937
SSBP2	-0.922416	7.61187e-17	16.1185	1.64865e-15	-1.29333	4.73186e-35	34.325	2.79163e-33	-0.756449	2.37946e-10	9.62352	2.93362e-09	-0.785065	6.76723e-11	10.1696	2.14639e-09
LTB4R	0.850342	8.10583e-17	16.0912	1.75323e-15	1.23008	7.01337e-40	39.1541	5.37892e-38	0.783338	7.433e-10	9.12884	8.55447e-09	1.01225	1.04103e-20	19.9825	9.69794e-19
SCUBE3	-2.11348	8.26061e-17	16.083	1.78427e-15	-1.1051	1.0146e-15	14.9937	1.69689e-14	-2.95598	2.45563e-59	58.6098	5.08702e-57	-1.10189	3.89914e-07	6.40903	6.70778e-06
CCT4	0.691987	9.0775e-17	16.042	1.95604e-15	0.610673	3.20923e-16	15.4936	5.53404e-15	0.562303	6.52909e-16	15.1851	1.47692e-14	0.465675	7.5011e-06	5.12487	9.67825e-05
CD70	-1.12775	9.08061e-17	16.0419	1.95604e-15	-0.596529	1.43666e-05	4.84265	7.03523e-05	-1.97428	6.42291e-43	42.1923	6.97395e-41	-0.805093	0.000221884	3.65387	0.0018663
SNTB1	-0.980495	9.37741e-17	16.0279	2.01723e-15	-3.60195	3.05758e-80	79.5146	9.11952e-78	-0.467526	3.59712e-05	4.44405	0.000190171	-2.26975	3.41587e-37	36.4665	8.57558e-35
XBP1	-0.759659	9.42932e-17	16.0255	2.02564e-15	-0.394663	5.95283e-08	7.22528	4.24231e-07	-0.496074	7.97057e-07	6.09851	5.83126e-06	-0.205004	0.00974091	2.0114	0.0420036
TSPAN7	1.39282	9.89621e-17	16.0045	2.12305e-15	1.22883	2.83993e-15	14.5467	4.52422e-14	1.30648	6.10701e-14	13.2142	1.14327e-12	1.38548	1.99813e-17	16.6994	1.2648e-15
UTP11L	0.497853	1.0208e-16	15.9911	2.18697e-15	0.445998	3.13458e-08	7.50382	2.32134e-07	0.446875	7.5064e-09	8.12457	7.51308e-08	0.366007	0.000509956	3.29247	0.00382067
EXO5	-1.47779	1.08582e-16	15.9642	2.32313e-15	-0.553089	2.31401e-05	4.63564	0.000108404	-1.26065	2.69553e-13	12.5694	4.68416e-12	-0.170335	0.231106	0.636189	0.405777
ALCAM	0.99696	1.14757e-16	15.9402	2.45193e-15	0.455134	6.64575e-05	4.17746	0.000284899	0.966525	4.73039e-13	12.3251	8.034e-12	0.300668	0.0545834	1.26294	0.151317
ZNF441	-5.97699	1.14964e-16	15.9394	2.45302e-15	-3.65169	4.02233e-26	25.3955	1.41759e-24	-4.62104	3.10634e-19	18.5078	9.31547e-18	-3.06113	1.555e-23	22.8083	1.82799e-21
TSPAN11	-2.56643	1.15622e-16	15.937	2.46375e-15	-1.86538	1.10273e-18	17.9575	2.31862e-17	-2.29095	6.89336e-15	14.1616	1.42427e-13	-1.30957	5.30482e-10	9.27533	1.48816e-08
WDR75	0.444329	1.16132e-16	15.935	2.47129e-15	0.454879	3.63071e-14	13.44	5.29197e-13	0.383789	3.4529e-11	10.4618	4.7354e-10	0.357691	1.34241e-13	12.8721	5.831e-12
MAP6	-4.09192	1.18067e-16	15.9279	2.50907e-15	-4.18358	8.02122e-24	23.0958	2.46545e-22	-4.89346	2.52155e-13	12.5983	4.39637e-12	-3.76147	2.05274e-19	18.6877	1.66149e-17
NUMA1	-0.771138	1.18478e-16	15.9264	2.51443e-15	-0.57708	6.30586e-17	16.2003	1.13604e-15	-0.668253	4.28098e-46	45.3685	5.18459e-44	-0.396774	1.67251e-05	4.77663	0.000196925
SF3A3	0.419698	1.19105e-16	15.9241	2.52435e-15	0.338163	2.43227e-10	9.61399	2.37851e-09	0.37272	8.17788e-14	13.0874	1.51474e-12	0.255413	8.28036e-08	7.08195	1.63314e-06
CDK11A	0.726749	1.31068e-16	15.8825	2.7742e-15	0.595297	4.12812e-16	15.3842	7.08068e-15	0.34816	6.41184e-05	4.19302	0.000322827	0.32066	0.0021581	2.66593	0.0128068
B3GLCT	-1.00703	1.3151e-16	15.881	2.77983e-15	-0.506696	1.81201e-07	6.74184	1.21046e-06	-1.17577	5.26264e-19	18.2788	1.53152e-17	-0.438529	3.65766e-05	4.4368	0.000395743
ZNF155	-3.02719	1.338e-16	15.8735	2.82445e-15	-2.24502	9.95937e-20	19.0018	2.26561e-18	-3.17537	1.09071e-15	14.9623	2.41862e-14	-2.63517	5.11607e-18	17.2911	3.50829e-16
NGEF	-3.34611	1.37087e-16	15.863	2.88997e-15	-1.39596	1.46366e-11	10.8346	1.62802e-10	-3.7331	1.49068e-14	13.8266	2.97313e-13	-1.68667	6.76103e-12	11.17	2.40155e-10
CAPN2	0.350382	1.43159e-16	15.8442	3.01397e-15	0.193092	3.03577e-06	5.51773	1.67561e-05	0.309874	5.23894e-12	11.2808	7.893e-11	0.036397	0.53239	0.27377	0.697401
NT5C2	-0.585204	1.46952e-16	15.8328	3.0897e-15	-0.288602	2.743e-06	5.56177	1.52498e-05	-0.607795	6.22399e-17	16.2059	1.54073e-15	-0.242638	0.00281325	2.55079	0.0158662
PGGT1B	0.652515	1.47339e-16	15.8317	3.09373e-15	0.510611	2.06021e-14	13.6861	3.05823e-13	0.51887	3.72736e-10	9.4286	4.47966e-09	0.324819	0.000518141	3.28555	0.0038644
CCDC85C	-0.52475	1.56864e-16	15.8045	3.28936e-15	-0.427097	3.00189e-14	13.5226	4.41135e-13	-0.233447	0.000270789	3.56737	0.00117771	-0.120018	0.0377801	1.42274	0.115811
HSPA13	-0.651006	1.6764e-16	15.7756	3.51067e-15	-0.336723	3.33791e-05	4.47653	0.000151994	-0.557403	1.58832e-08	7.79906	1.52108e-07	-0.346931	0.0104503	1.98087	0.0443144
EEF1A2	1.07525	1.69545e-16	15.7707	3.54587e-15	0.94023	4.04078e-27	26.3935	1.5422e-25	0.675878	1.0094e-10	9.99594	1.30691e-09	0.599769	2.73204e-05	4.56351	0.000305873
PMAIP1	-1.21915	1.71228e-16	15.7664	3.57634e-15	-0.915861	6.71207e-14	13.1731	9.51625e-13	-0.493379	9.76706e-05	4.01024	0.000470829	-0.373065	0.00624951	2.20415	0.0296351
NGRN	0.493435	1.77618e-16	15.7505	3.7049e-15	0.340865	3.15038e-09	8.50164	2.68324e-08	0.534587	3.36881e-18	17.4725	9.32136e-17	0.412944	1.36063e-17	16.8663	8.91755e-16
SPARC	-5.05101	1.78781e-16	15.7477	3.72425e-15	-1.16079	7.48796e-09	8.12564	6.0482e-08	-5.42191	9.86788e-14	13.0058	1.80441e-12	-0.875529	1.56024e-05	4.80681	0.000184587
FLVCR1	-0.671616	1.9452e-16	15.711	4.04679e-15	-0.342157	0.00166875	2.77761	0.0052949	-0.567166	1.41872e-07	6.8481	1.1756e-06	-0.239547	0.0578565	1.23765	0.157358
PPARG	0.789315	1.95066e-16	15.7098	4.05281e-15	0.680017	3.16599e-16	15.4995	5.46532e-15	0.70854	4.8488e-14	13.3144	9.18647e-13	0.63725	6.38902e-11	10.1946	2.03483e-09
TUBB	0.473928	2.01466e-16	15.6958	4.18029e-15	0.188472	1.93103e-05	4.71421	9.19607e-05	0.383361	7.50708e-17	16.1245	1.84099e-15	0.175875	0.0013768	2.86113	0.00879775
H19	0.946628	2.05308e-16	15.6876	4.25442e-15	0.36119	0.000912357	3.03984	0.00308318	0.90449	1.4262e-15	14.8458	3.10569e-14	0.378672	0.0246927	1.60743	0.0846638
NUFIP1	0.555125	2.09273e-16	15.6793	4.33091e-15	0.589239	3.49617e-17	16.4564	6.44271e-16	0.398759	2.36142e-08	7.62683	2.1947e-07	0.391458	5.1836e-07	6.28537	8.67564e-06
DDX31	0.563096	2.11615e-16	15.6745	4.37365e-15	0.862839	3.10079e-39	38.5085	2.30144e-37	0.4814	2.42023e-11	10.6161	3.36312e-10	0.761808	2.6922e-18	17.5699	1.92642e-16
PSMD3	0.412469	2.1726e-16	15.663	4.48446e-15	0.392848	6.00366e-13	12.2216	7.74179e-12	0.363256	5.59074e-12	11.2525	8.40694e-11	0.246055	4.19983e-05	4.37677	0.000447539
VILL	-1.92629	2.18136e-16	15.6613	4.49668e-15	-0.459506	0.00238627	2.62228	0.00728178	-1.36239	3.91053e-09	8.40776	4.08272e-08	-0.367984	0.0231515	1.63542	0.0806152
NACC2	-0.508392	2.30384e-16	15.6375	4.74298e-15	0.16788	0.0036565	2.43693	0.0105939	-0.665485	1.64867e-17	16.7829	4.29035e-16	0.142092	0.167529	0.775909	0.327022
DDX47	0.518559	2.32374e-16	15.6338	4.77772e-15	0.377054	2.16673e-07	6.6642	1.42788e-06	0.452523	9.80418e-10	9.00859	1.11048e-08	0.191109	0.00521076	2.2831	0.0258392
GLB1L2	-0.585254	2.41943e-16	15.6163	4.96801e-15	-0.460702	2.27534e-17	16.643	4.27117e-16	-0.238281	0.00173172	2.76152	0.00613783	-0.180131	0.018114	1.74199	0.0673794
GDE1	-0.41244	2.49264e-16	15.6033	5.11169e-15	-0.540863	2.94123e-24	23.5315	9.36195e-23	-0.1999	0.00012786	3.89327	0.000601262	-0.303699	1.02848e-07	6.9878	1.98875e-06
HOXD13	-1.9749	2.56846e-16	15.5903	5.26036e-15	-1.69332	5.19021e-23	22.2848	1.50619e-21	-1.40839	1.80293e-13	12.744	3.18578e-12	-1.71252	1.60878e-18	17.7935	1.18554e-16
SENP3	0.840562	2.60083e-16	15.5849	5.31975e-15	0.876092	5.79225e-38	37.2372	4.09167e-36	0.66901	1.56516e-22	21.8054	6.06814e-21	0.638125	2.289e-15	14.6404	1.23265e-13
DYNC1I1	0.948818	2.61106e-16	15.5832	5.33379e-15	0.840191	2.07802e-14	13.6823	3.08183e-13	0.808556	7.4261e-11	10.1292	9.77563e-10	0.603807	7.5626e-05	4.12133	0.000741345
MPV17L	-0.914328	3.01234e-16	15.5211	6.14557e-15	-0.607818	8.1315e-11	10.0898	8.37914e-10	-0.583525	5.70065e-07	6.24408	4.27182e-06	-0.513311	5.42017e-07	6.26599	9.04094e-06
CRYAB	-2.50546	3.08075e-16	15.5113	6.27704e-15	1.2105	6.03912e-13	12.219	7.78129e-12	-3.40371	4.39434e-16	15.3571	1.01444e-14	0.71203	0.00209429	2.67896	0.0124882
TCF7L1	-0.559648	3.21178e-16	15.4933	6.53558e-15	-0.326739	4.25056e-05	4.37155	0.00018901	-0.493027	6.11781e-10	9.2134	7.13472e-09	-0.148077	0.0757582	1.12057	0.189506
CD164	-0.406401	3.34665e-16	15.4754	6.80128e-15	-0.486268	3.66359e-23	22.4361	1.08466e-21	-0.209281	0.000436219	3.3603	0.0017927	-0.255544	2.85147e-05	4.54493	0.000316612
ACTN1	-0.490172	3.43054e-16	15.4646	6.9628e-15	-0.302994	1.06141e-09	8.97411	9.59862e-09	-0.473403	9.04194e-18	17.0437	2.39254e-16	-0.328172	3.83059e-06	5.41673	5.30268e-05
TRIM47	1.54521	3.56318e-16	15.4482	7.22275e-15	1.4782	3.28483e-38	37.4835	2.33064e-36	1.11898	3.4629e-15	14.4606	7.3083e-14	1.16242	1.11094e-09	8.95431	2.9332e-08
TPCN1	-0.77569	3.81371e-16	15.4187	7.72068e-15	-0.478121	7.26856e-09	8.13855	5.88278e-08	-0.51609	1.76411e-06	5.75347	1.21338e-05	-0.297791	0.0115206	1.93853	0.0478528
ZNF431	-1.4878	4.07965e-16	15.3894	8.24753e-15	-0.591319	0.000367746	3.43445	0.00135505	-1.15211	6.85315e-10	9.16411	7.92188e-09	-0.635703	0.000587949	3.23066	0.00430272
MRPL3	0.467267	4.08438e-16	15.3889	8.24753e-15	0.28585	3.60164e-08	7.4435	2.64394e-07	0.460366	2.56038e-19	18.5917	7.73717e-18	0.250458	1.78756e-06	5.74774	2.6799e-05
NAP1L3	0.716107	4.13409e-16	15.3836	8.33725e-15	0.340661	0.000278809	3.55469	0.00105139	0.822645	3.89202e-20	19.4098	1.27658e-18	0.258172	0.0112286	1.94967	0.0469031
GNAO1	1.57804	4.17014e-16	15.3798	8.39924e-15	1.39885	5.61371e-17	16.2507	1.01933e-15	0.924051	5.83335e-05	4.23408	0.000295782	1.1761	1.46157e-08	7.83518	3.25545e-07
SCUBE2	-2.98446	4.22262e-16	15.3744	8.49414e-15	-0.565323	0.0034952	2.45653	0.0101992	-2.66334	1.07515e-13	12.9685	1.95464e-12	-0.492991	0.0553205	1.25711	0.152466
FAM131B	-2.87021	4.26515e-16	15.3701	8.56879e-15	-2.118	3.7623e-18	17.4245	7.59343e-17	-2.74952	8.65307e-14	13.0628	1.59525e-12	-1.78543	1.8607e-12	11.7303	7.17726e-11
FAR2	0.712084	4.69419e-16	15.3284	9.41875e-15	0.379077	4.83734e-07	6.31539	3.05171e-06	0.630396	2.90313e-08	7.53713	2.66668e-07	0.368745	6.53811e-05	4.18455	0.000654341
TRHDE	-6.59949	5.15005e-16	15.2882	1.03203e-14	-0.657492	0.000310111	3.50848	0.00115804	-6.4776	1.97593e-14	13.7042	3.89349e-13	-0.857118	1.39079e-05	4.85674	0.000166669
MRPS16	0.608295	5.34863e-16	15.2718	1.07047e-14	0.45898	1.51675e-13	12.8191	2.07199e-12	0.433054	1.12369e-11	10.9494	1.61417e-10	0.374876	0.000914417	3.03886	0.00625894
LINC00094	-0.690817	5.63249e-16	15.2493	1.12586e-14	-0.0363477	0.608137	0.215998	0.723133	-0.486004	2.95103e-08	7.53003	2.70594e-07	0.286438	0.0021493	2.6677	0.0127597
SPOPL	-0.917367	5.90266e-16	15.229	1.17837e-14	-0.994121	1.11959e-25	24.9509	3.86126e-24	-0.791277	8.60181e-12	11.0654	1.25512e-10	-0.691172	4.81426e-09	8.31747	1.17284e-07
MSH2	0.384651	5.9206e-16	15.2276	1.18046e-14	0.247446	0.000206552	3.68497	0.000800656	0.349815	6.06194e-08	7.21739	5.3318e-07	0.277882	0.00111894	2.95119	0.00741556
RUVBL1	0.599493	5.9298e-16	15.227	1.18081e-14	0.455552	9.43624e-12	11.0252	1.07179e-10	0.511864	4.12376e-17	16.3847	1.03885e-15	0.270082	1.60187e-06	5.79537	2.43103e-05
PTPRM	3.78859	6.03857e-16	15.2191	1.20095e-14	3.02822	2.26297e-10	9.64532	2.2197e-09	3.93766	1.93474e-16	15.7134	4.59434e-15	3.37953	5.17107e-10	9.28642	1.45616e-08
SERPINF1	-1.40829	6.25619e-16	15.2037	1.24267e-14	-1.11747	1.40309e-16	15.8529	2.46974e-15	-2.01648	2.38442e-22	21.6226	9.13389e-21	-1.20365	3.23144e-10	9.4906	9.24018e-09
BTG1	-0.82673	6.38943e-16	15.1945	1.26754e-14	-0.16306	0.06733	1.17179	0.131	-0.651947	4.17543e-08	7.3793	3.76506e-07	-0.271533	0.0306361	1.51377	0.0994918
MOBP	0.613614	6.88215e-16	15.1623	1.36358e-14	-2.17319	2.68221e-97	96.5715	1.07999e-94	0.598019	6.86539e-14	13.1633	1.28067e-12	-1.66897	1.83165e-55	54.7372	8.22132e-53
ODF2	-0.492984	7.77502e-16	15.1093	1.53856e-14	-0.479486	3.04469e-19	18.5165	6.68089e-18	-0.267105	5.65813e-06	5.24733	3.5519e-05	-0.273872	0.000277921	3.55608	0.00226808
COPS4	0.604435	7.78904e-16	15.1085	1.53941e-14	0.389168	7.93153e-10	9.10064	7.29556e-09	0.374452	7.5132e-09	8.12418	7.51511e-08	0.26875	0.000249599	3.60276	0.00206079
FYN	-0.786166	7.89288e-16	15.1028	1.55798e-14	-0.763655	1.81148e-16	15.742	3.15413e-15	-1.05818	1.68692e-22	21.7729	6.50952e-21	-0.736994	4.91225e-12	11.3087	1.78334e-10
KLHL14	2.66261	8.10879e-16	15.091	1.5986e-14	2.0085	1.85014e-10	9.73279	1.83827e-09	2.6216	1.24923e-16	15.9034	2.99814e-15	0.997923	0.016738	1.7763	0.0635728
ZNF382	-1.4945	8.15772e-16	15.0884	1.60625e-14	-0.34748	0.0328991	1.48282	0.0716141	-1.38824	1.42476e-13	12.8463	2.54613e-12	-0.463526	0.00607166	2.21669	0.0290187
CUTC	0.934267	8.39747e-16	15.0759	1.65061e-14	0.829107	2.22753e-19	18.6522	4.94849e-18	0.629658	9.70652e-09	8.01294	9.5274e-08	0.630372	3.86572e-07	6.41277	6.65803e-06
DPPA4	0.412992	8.4039e-16	15.0755	1.65061e-14	0.353778	6.2042e-18	17.2073	1.2306e-16	0.434338	9.80302e-25	24.0086	4.38462e-23	0.319379	1.347e-05	4.87063	0.00016221
XK	-0.917156	8.88959e-16	15.0511	1.74384e-14	0.169081	0.150065	0.82372	0.251504	-1.10303	2.88136e-18	17.5404	8.01486e-17	0.0508149	0.788763	0.103054	0.879362
SLC9A5	2.67207	9.08281e-16	15.0418	1.77953e-14	3.05306	1.28166e-21	20.8922	3.3456e-20	1.90493	8.86725e-07	6.05221	6.42458e-06	2.26789	1.37986e-10	9.86016	4.18823e-09
ZNF254	-0.774498	9.35802e-16	15.0288	1.83118e-14	-0.581131	7.83274e-12	11.1061	8.97256e-11	-0.428745	0.000271873	3.56563	0.00118158	-0.290918	0.0322851	1.491	0.103396
NOP2	0.361554	9.76899e-16	15.0102	1.90924e-14	0.458075	5.94193e-28	27.2261	2.38655e-26	0.41388	4.3228e-13	12.3642	7.38158e-12	0.446244	1.11611e-20	19.9523	1.02682e-18
EIF2B4	0.801753	1.00309e-15	14.9987	1.95669e-14	0.83172	4.72412e-23	22.3257	1.37341e-21	0.596563	5.53667e-09	8.25675	5.64203e-08	0.577524	1.9538e-06	5.70912	2.89107e-05
GCA	1.62537	1.00365e-15	14.9984	1.95669e-14	1.57332	5.67748e-22	21.2458	1.51896e-20	0.855582	8.61018e-06	5.06499	5.18786e-05	1.25536	3.17025e-10	9.49891	9.08273e-09
SOGA3	-1.07329	1.0079e-15	14.9966	1.96255e-14	-0.879353	2.65157e-06	5.5765	1.47721e-05	-1.77073	1.0063e-23	22.9973	4.18024e-22	-1.51439	7.98828e-10	9.09755	2.17504e-08
NMU	-1.1072	1.02012e-15	14.9913	1.9839e-14	-1.15372	2.08888e-21	20.6801	5.3658e-20	-0.808777	3.06654e-10	9.51335	3.71953e-09	-0.727395	0.000208612	3.68066	0.0017738
KCNG3	0.838638	1.06605e-15	14.9722	2.07069e-14	0.543307	6.29594e-08	7.20094	4.45921e-07	0.649473	1.77261e-08	7.75139	1.67615e-07	0.238489	0.0426816	1.36976	0.126871
PTK7	-0.467698	1.09728e-15	14.9597	2.12873e-14	-0.584418	2.4804e-19	18.6055	5.50266e-18	-0.31977	1.16494e-06	5.9337	8.27654e-06	-0.209273	0.000849479	3.07085	0.00588516
RTN3	-0.438582	1.12438e-15	14.9491	2.17863e-14	-0.428977	9.37513e-21	20.028	2.31234e-19	-0.37959	2.60261e-20	19.5846	8.62642e-19	-0.314017	9.8805e-09	8.00522	2.26819e-07
SP8	2.13055	1.23545e-15	14.9082	2.3909e-14	1.79053	1.88637e-13	12.7244	2.55525e-12	2.08319	4.0889e-16	15.3884	9.49493e-15	1.22628	6.66259e-05	4.17636	0.000665002
NUP88	0.381357	1.30236e-15	14.8853	2.51732e-14	0.2382	1.10587e-06	5.9563	6.55301e-06	0.300087	3.92082e-08	7.40662	3.54971e-07	0.110932	0.0811846	1.09053	0.198856
PFN2	0.43699	1.3438e-15	14.8717	2.59423e-14	0.0778406	0.135692	0.867446	0.232322	0.414274	1.03712e-14	13.9842	2.10937e-13	0.0613681	0.369952	0.431854	0.553844
SIRPA	-1.06374	1.37292e-15	14.8624	2.64582e-14	-0.0797595	0.418966	0.377821	0.550173	-1.51918	4.95628e-25	24.3048	2.24875e-23	-0.0213596	0.858074	0.0664752	0.92314
UBE2D1	-0.60801	1.37387e-15	14.8621	2.64582e-14	-0.340042	1.76668e-07	6.75284	1.18313e-06	-0.773961	5.23825e-20	19.2808	1.67966e-18	-0.186013	0.0402011	1.39576	0.121621
UBA3	0.548194	1.4221e-15	14.8471	2.73538e-14	0.295527	0.000109351	3.96118	0.000449745	0.487214	3.21955e-19	18.4922	9.61875e-18	0.280104	8.70906e-05	4.06003	0.000832249
RALGDS	-0.54667	1.53436e-15	14.8141	2.94773e-14	0.112351	0.0881808	1.05463	0.164057	-0.434996	2.43519e-09	8.61347	2.62241e-08	0.109834	0.0827694	1.08213	0.20155
AASS	-0.798125	1.62278e-15	14.7897	3.11381e-14	-0.599729	8.44151e-11	10.0736	8.68747e-10	-0.515786	5.05268e-07	6.29648	3.81898e-06	-0.552111	4.54726e-05	4.34225	0.000480072
ZFP28	-1.59149	1.65559e-15	14.781	3.17292e-14	-1.09009	1.16142e-11	10.935	1.30263e-10	-1.7248	5.50505e-18	17.2592	1.49434e-16	-0.619816	8.44369e-05	4.07347	0.000810026
OLFM3	-4.30832	1.67423e-15	14.7762	3.20294e-14	-3.46602	3.87714e-24	23.4115	1.21489e-22	-3.29366	6.52567e-15	14.1854	1.35007e-13	-1.72204	1.73199e-11	10.7615	5.87054e-10
CHFR	-6.09638	1.67531e-15	14.7759	3.20294e-14	-4.97969	7.45977e-28	27.1273	2.97394e-26	-6.87532	4.08796e-16	15.3885	9.49493e-15	-4.83597	2.97281e-22	21.5268	3.19081e-20
CITED2	-0.805546	1.74487e-15	14.7582	3.3319e-14	-0.426915	1.22461e-05	4.912	6.07251e-05	-0.70694	4.27067e-12	11.3695	6.49009e-11	-0.303403	0.0014066	2.85183	0.00894526
PDGFRA	-1.97666	1.76221e-15	14.7539	3.36095e-14	1.87443	5.95468e-27	26.2251	2.24604e-25	-2.31175	1.16021e-15	14.9355	2.5619e-14	1.80859	1.27389e-21	20.8949	1.29238e-19
TEX261	-0.438869	1.8117e-15	14.7419	3.45117e-14	-0.284158	1.52995e-09	8.81532	1.3517e-08	-0.18775	0.00025495	3.59355	0.00111543	-0.0763371	0.197146	0.705212	0.363832
CERK	-0.539225	1.83781e-15	14.7357	3.4967e-14	-0.648207	1.2572e-41	40.9006	1.04914e-39	-0.45584	4.19857e-15	14.3769	8.81364e-14	-0.34932	2.3463e-09	8.62962	5.91043e-08
C6orf106	-0.434564	1.84295e-15	14.7345	3.50227e-14	0.0285501	0.601379	0.220852	0.717252	-0.546724	1.06274e-21	20.9736	3.86416e-20	-0.0144686	0.771025	0.112931	0.868738
CNIH1	-0.484396	1.8688e-15	14.7284	3.54713e-14	-0.507789	4.01084e-18	17.3968	8.04466e-17	-0.146646	0.0138625	1.85816	0.0373333	-0.186783	0.0206929	1.68418	0.0745387
PBXIP1	-1.28595	1.94304e-15	14.7115	3.68363e-14	-0.989327	7.04648e-14	13.152	9.95532e-13	-1.25269	2.80862e-13	12.5515	4.86992e-12	-0.55645	0.00099407	3.00258	0.00672655
PTH2R	5.48578	2.05322e-15	14.6876	3.88785e-14	-1.63834	0.313183	0.504202	0.444573	5.17493	2.61565e-13	12.5824	4.55539e-12	0.0752936	0.953611	0.0206286	NA
TBX5-AS1	-0.598043	2.11219e-15	14.6753	3.99472e-14	-0.616243	9.0917e-18	17.0414	1.77492e-16	-0.461494	1.77527e-10	9.75074	2.24487e-09	-0.504408	1.20993e-11	10.9172	4.17749e-10
PGRMC2	-0.478471	2.14494e-15	14.6686	4.0518e-14	-0.335935	3.51785e-09	8.45372	2.97576e-08	-0.369859	3.08971e-07	6.51008	2.42494e-06	-0.144907	0.019737	1.70472	0.071688
RNF44	-0.467188	2.31261e-15	14.6359	4.36332e-14	-0.326818	2.22361e-10	9.65294	2.18908e-09	-0.323508	1.13551e-08	7.94481	1.10559e-07	-0.357235	2.36113e-06	5.62688	3.412e-05
GNG11	1.56893	2.46656e-15	14.6079	4.64825e-14	0.690403	1.0195e-05	4.99161	5.12967e-05	1.59077	1.49883e-24	23.8242	6.60996e-23	1.18166	1.21158e-07	6.91665	2.30372e-06
MAF	-4.81196	2.47779e-15	14.6059	4.66385e-14	-2.79851	3.90222e-24	23.4087	1.22037e-22	-5.57143	3.47382e-12	11.4592	5.3672e-11	-4.1896	1.63037e-19	18.7877	1.34911e-17
IRS2	-1.05799	2.56216e-15	14.5914	4.81693e-14	-0.387062	0.00710323	2.14854	0.0189443	-0.872187	2.16323e-08	7.6649	2.01885e-07	-0.433768	0.00261422	2.58266	0.014992
MED29	-0.444115	2.61648e-15	14.5823	4.9132e-14	-0.316949	1.82419e-10	9.73893	1.81361e-09	-0.470912	2.35178e-09	8.6286	2.53779e-08	-0.204308	7.7669e-05	4.10975	0.000757949
B4GALT5	-1.02677	2.85192e-15	14.5449	5.34897e-14	-0.475724	2.44356e-08	7.61198	1.84856e-07	-0.717538	4.78926e-15	14.3197	1.00136e-13	-0.440637	0.00231141	2.63612	0.0135216
ULK1	-0.708393	3.00344e-15	14.5224	5.62646e-14	-0.43078	3.44132e-09	8.46328	2.91255e-08	-0.566766	1.04797e-10	9.97965	1.35351e-09	-0.346617	6.11792e-05	4.2134	0.000617714
TRAF3	-0.679544	3.02999e-15	14.5186	5.66948e-14	-0.745557	9.8349e-18	17.0072	1.91306e-16	-0.426652	9.10972e-07	6.0405	6.59171e-06	-0.515556	1.20931e-06	5.91746	1.87367e-05
ZNF614	-1.11478	3.07806e-15	14.5117	5.75262e-14	-0.611821	4.69951e-07	6.32795	2.97076e-06	-0.964442	1.72403e-14	13.7635	3.42283e-13	-0.45373	6.91665e-06	5.1601	9.01843e-05
RBM14	0.57154	3.09069e-15	14.5099	5.76941e-14	0.29749	1.19057e-07	6.92425	8.1806e-07	0.472729	1.99125e-16	15.7009	4.72141e-15	0.211391	0.00299319	2.52387	0.0166611
FASTKD1	0.508417	3.1766e-15	14.498	5.92278e-14	0.553592	5.76542e-24	23.2392	1.78917e-22	0.475478	9.14284e-13	12.0389	1.49786e-11	0.440194	8.28521e-10	9.0817	2.25175e-08
NINJ1	-1.04833	3.23176e-15	14.4906	6.01853e-14	-0.965625	2.67945e-22	21.572	7.41498e-21	-0.738188	1.52496e-06	5.81674	1.0647e-05	-0.626358	0.000241021	3.61795	0.00199929
NOL6	0.406119	3.24107e-15	14.4893	6.02877e-14	0.603761	4.08845e-31	30.3884	1.98939e-29	0.302235	2.46762e-09	8.60772	2.6537e-08	0.341681	3.28202e-06	5.48386	4.59918e-05
PCBP1	0.777314	3.25485e-15	14.4875	6.04585e-14	0.740591	2.42729e-25	24.6149	8.19578e-24	0.474888	5.4834e-09	8.26095	5.59499e-08	0.456004	2.7913e-05	4.55419	0.000311566
MCM6	0.433562	3.2579e-15	14.4871	6.04585e-14	0.430275	2.93391e-16	15.5326	5.07013e-15	0.431222	6.50425e-23	22.1868	2.58593e-21	0.286346	0.000306776	3.51318	0.0024682
DCAF13	0.736004	3.34129e-15	14.4761	6.19333e-14	0.483936	8.16402e-11	10.0881	8.40727e-10	0.67333	5.6117e-32	31.2509	3.68127e-30	0.411426	6.0884e-05	4.2155	0.000615961
CDR1	2.06823	3.93148e-15	14.4054	7.27876e-14	-0.289349	0.384776	0.414792	0.516692	1.84596	1.13379e-15	14.9455	2.51061e-14	-0.550833	0.146187	0.835092	0.297886
S100A6	-5.12262	4.00421e-15	14.3975	7.40475e-14	1.56702	2.73093e-15	14.5637	4.3722e-14	-6.57293	8.24076e-15	14.084	1.69156e-13	1.0421	0.000426334	3.37025	0.00328386
CRISPLD1	-0.692523	4.2439e-15	14.3722	7.83882e-14	-0.60311	1.26536e-14	13.8978	1.91181e-13	-0.225398	0.0115019	1.93923	0.0318981	-0.365813	6.71371e-05	4.17304	0.000669203
PACSIN1	-1.90225	4.51142e-15	14.3457	8.32324e-14	-0.853855	3.21866e-07	6.49233	2.07691e-06	-2.19423	1.78511e-14	13.7483	3.53076e-13	-0.426656	0.0134129	1.87248	0.0536951
ARHGAP17	-0.527842	4.53385e-15	14.3435	8.35487e-14	-0.240752	3.27207e-05	4.48518	0.000149165	-0.456407	1.07655e-07	6.96797	9.12229e-07	-0.267188	0.00141455	2.84938	0.00898469
ACVR2A	-0.743507	4.75054e-15	14.3233	8.74397e-14	-0.590983	9.60605e-13	12.0175	1.2125e-11	-0.780601	6.56653e-11	10.1827	8.72434e-10	-0.354161	2.38146e-05	4.62316	0.00027134
NMD3	0.412779	4.86933e-15	14.3125	8.9522e-14	0.436398	3.75401e-15	14.4255	5.91027e-14	0.382695	1.69079e-09	8.77191	1.86153e-08	0.282037	0.000110757	3.95563	0.00102405
RNPS1	0.550885	4.94072e-15	14.3062	9.07291e-14	0.436465	2.62914e-10	9.58019	2.5617e-09	0.384072	1.71907e-07	6.76471	1.40452e-06	0.278552	0.000138778	3.85768	0.00124505
TGFB1I1	-1.76433	5.12528e-15	14.2903	9.40091e-14	-0.775129	1.99483e-07	6.70009	1.32054e-06	-2.3468	5.77204e-29	28.2387	3.3166e-27	-0.647511	1.92901e-06	5.71467	2.86011e-05
FAM84A	-1.71806	5.27185e-15	14.278	9.65855e-14	-3.01481	1.94182e-32	31.7118	9.992e-31	-2.45705	1.96323e-19	18.707	5.97853e-18	-3.37744	1.66472e-27	26.7787	2.44137e-25
RAB1A	0.483098	5.34727e-15	14.2719	9.78539e-14	0.367893	1.29866e-13	12.8865	1.78467e-12	0.344977	4.50033e-12	11.3468	6.80626e-11	0.240591	0.000728413	3.13762	0.00515492
ELOVL5	-0.483572	5.68083e-15	14.2456	1.03838e-13	-0.247477	2.063e-08	7.6855	1.57772e-07	-0.440392	1.87019e-17	16.7281	4.81902e-16	-0.23818	0.00291549	2.53529	0.0163391
LGALS3BP	0.784486	5.80101e-15	14.2365	1.05912e-13	0.395004	5.53907e-10	9.25656	5.1928e-09	0.683441	3.27659e-15	14.4846	6.92437e-14	0.240729	0.00616866	2.20981	0.0293984
MAP2K6	1.00619	5.89238e-15	14.2297	1.07456e-13	0.326968	0.0166826	1.77774	0.0397707	1.004	3.75636e-13	12.4252	6.42828e-12	0.379159	0.00605887	2.21761	0.0289684
FTSJ3	0.407028	6.47945e-15	14.1885	1.18026e-13	0.48656	4.34363e-15	14.3621	6.79869e-14	0.413925	4.79388e-11	10.3193	6.48967e-10	0.330676	1.09363e-11	10.9611	3.80254e-10
RBM24	-0.568789	6.70308e-15	14.1737	1.21959e-13	0.14895	0.0137844	1.86061	0.0337558	-0.883877	4.38439e-27	26.3581	2.24116e-25	-0.0467338	0.540227	0.267424	0.704015
TRAM1	-0.498035	6.811e-15	14.1668	1.2378e-13	-0.135694	0.0215477	1.6666	0.0496562	-0.253337	1.80439e-05	4.74367	0.000101712	-0.113289	0.22513	0.647567	0.398088
KIF20A	-0.4488	6.98065e-15	14.1561	1.26718e-13	-0.363172	2.63369e-10	9.57943	2.56304e-09	-0.176825	0.000268457	3.57113	0.00116886	-0.169857	0.0623956	1.20485	0.166045
PEX6	0.923863	7.21387e-15	14.1418	1.30801e-13	0.831049	2.80077e-26	25.5527	9.97992e-25	0.618815	4.6273e-08	7.33467	4.13933e-07	0.550028	4.33652e-07	6.36286	7.4086e-06
ZNF234	-1.17204	7.273e-15	14.1383	1.31722e-13	-0.760317	9.77162e-10	9.01003	8.87157e-09	-0.943359	2.86219e-10	9.5433	3.49321e-09	-0.707661	6.56312e-07	6.18289	1.06957e-05
FAM102B	-1.0568	7.45442e-15	14.1276	1.34853e-13	-0.757319	1.12014e-06	5.95073	6.63026e-06	-0.927167	1.29324e-11	10.8883	1.84427e-10	-0.410891	0.0218804	1.65994	0.0773833
PABPC4L	0.793662	7.57909e-15	14.1204	1.36877e-13	0.523435	7.24626e-05	4.13989	0.000308344	0.892217	8.37648e-12	11.0769	1.22451e-10	0.759547	5.76404e-09	8.23927	1.37927e-07
RBFA	0.597121	7.58361e-15	14.1201	1.36877e-13	0.303514	1.06167e-05	4.97401	5.32355e-05	0.470349	8.76323e-06	5.05734	5.272e-05	0.336606	0.000509659	3.29272	0.00382038
FANCG	0.601782	7.68555e-15	14.1143	1.38559e-13	0.428027	7.40491e-07	6.13048	4.53701e-06	0.303516	0.00296549	2.5279	0.00980648	0.255124	0.0153537	1.81379	0.0595651
HAUS1	0.7431	7.78497e-15	14.1087	1.40192e-13	0.108779	0.239706	0.620321	0.363019	0.583056	4.03001e-12	11.3947	6.14216e-11	0.178523	0.158697	0.799432	0.314969
GYS1	0.421444	7.89637e-15	14.1026	1.42036e-13	0.24252	2.4802e-08	7.60551	1.87452e-07	0.339616	7.1125e-12	11.148	1.05343e-10	0.0582043	0.254927	0.593584	0.433871
SLC19A3	-6.65877	7.96078e-15	14.099	1.43032e-13	-5.63712	4.16032e-14	13.3809	6.01491e-13	-6.55115	2.37041e-14	13.6252	4.64175e-13	-5.5023	9.61466e-13	12.0171	3.89105e-11
COLEC11	4.40076	8.00251e-15	14.0968	1.43618e-13	3.31022	1.6036e-09	8.7949	1.40904e-08	4.64881	3.84068e-18	17.4156	1.05713e-16	3.4672	1.2181e-09	8.91432	3.18422e-08
PCDH20	-5.50902	8.23791e-15	14.0842	1.47675e-13	-4.1267	1.52747e-27	26.816	6.02977e-26	-5.70535	9.12168e-13	12.0399	1.49596e-11	-2.67865	5.76512e-20	19.2392	5.05284e-18
HAUS5	0.52141	8.32765e-15	14.0795	1.49115e-13	0.59218	9.77977e-23	22.0097	2.78784e-21	0.332507	2.08575e-05	4.68074	0.000115954	0.422132	1.40555e-07	6.85215	2.65127e-06
PNRC1	-1.14258	8.62979e-15	14.064	1.5435e-13	-0.42498	7.89469e-05	4.10267	0.000333557	-1.37077	4.04891e-20	19.3927	1.31979e-18	-0.578465	4.25874e-06	5.37072	5.81387e-05
CNTFR	-1.78335	8.67227e-15	14.0619	1.54935e-13	-1.27526	2.92161e-12	11.5344	3.5116e-11	-1.56212	1.53934e-12	11.8127	2.45795e-11	-0.96302	2.04715e-07	6.68885	3.71597e-06
THADA	0.665166	8.86143e-15	14.0525	1.58135e-13	0.604284	1.53192e-15	14.8148	2.5254e-14	0.782547	5.98335e-14	13.2231	1.12156e-12	0.49898	1.98137e-07	6.70304	3.61429e-06
MDFIC	-1.60538	9.28538e-15	14.0322	1.65514e-13	-1.00802	1.12313e-09	8.94957	1.0134e-08	-1.34878	1.92973e-10	9.7145	2.41892e-09	-0.820567	2.90571e-06	5.53675	4.13442e-05
HBS1L	0.372867	9.35994e-15	14.0287	1.66655e-13	0.170973	0.000137716	3.86102	0.000553407	0.412633	1.16993e-15	14.9318	2.57974e-14	0.16247	0.0287065	1.54202	0.0949746
RAB3GAP1	0.517472	9.70005e-15	14.0132	1.72235e-13	0.401506	1.41642e-10	9.84881	1.43297e-09	0.340222	5.96493e-08	7.22439	5.25822e-07	0.201327	0.0708206	1.14984	0.181303
DNAAF5	0.490713	9.7036e-15	14.0131	1.72235e-13	0.251125	8.30312e-07	6.08076	5.04071e-06	0.418581	9.14079e-10	9.03902	1.04058e-08	0.129895	0.0773618	1.11147	0.192456
DNAJB14	-0.706545	9.70602e-15	14.013	1.72235e-13	-0.654328	4.3426e-08	7.36225	3.15337e-07	-0.343049	0.00502086	2.29922	0.0155362	-0.360605	0.00041015	3.38706	0.00317738
TMEM64	-0.604088	9.87554e-15	14.0054	1.74968e-13	-0.261395	5.2358e-05	4.28102	0.000229214	-0.744125	2.19784e-16	15.658	5.18784e-15	-0.301768	0.000791755	3.10141	0.00555016
BHLHE40	1.01445	9.88212e-15	14.0051	1.74968e-13	1.23618	9.16108e-29	28.0381	3.9034e-27	1.0974	2.23891e-17	16.65	5.73162e-16	0.852424	3.53499e-11	10.4516	1.16615e-09
GPM6A	0.404108	1.00638e-14	13.9972	1.77985e-13	-0.234351	1.0479e-05	4.97968	5.26269e-05	0.340184	2.25786e-09	8.6463	2.44651e-08	-0.0785488	0.268516	0.57103	0.449458
CD59	-0.572313	1.02595e-14	13.9889	1.81243e-13	-0.434605	1.11748e-10	9.95176	1.13624e-09	-0.480739	1.14876e-07	6.93977	9.67172e-07	-0.150239	0.123639	0.907846	0.265603
ABHD14B	0.948968	1.0517e-14	13.9781	1.85585e-13	0.838701	4.13261e-33	32.3838	2.22608e-31	0.937707	8.14772e-28	27.089	4.40817e-26	0.534459	9.6093e-07	6.01731	1.51903e-05
PRKAR1B	0.785966	1.07577e-14	13.9683	1.89591e-13	0.510245	3.41229e-06	5.46695	1.8706e-05	0.603579	2.65936e-07	6.57522	2.10397e-06	0.480495	0.00067568	3.17026	0.0048372
ATP5A1	0.400649	1.0768e-14	13.9679	1.89591e-13	0.219326	3.43551e-06	5.46401	1.88141e-05	0.405171	3.11056e-15	14.5072	6.59369e-14	0.135287	0.0125589	1.90105	0.0510909
ZNF20	-2.9089	1.11033e-14	13.9545	1.95277e-13	-2.69654	4.75762e-19	18.3226	1.02854e-17	-1.76742	5.724e-09	8.2423	5.82162e-08	-2.01908	1.08396e-12	11.965	4.32765e-11
SLC16A2	-4.37996	1.13912e-14	13.9434	2.00118e-13	-3.08093	2.86844e-22	21.5424	7.89727e-21	-3.29804	2.9006e-14	13.5375	5.63096e-13	-1.32851	8.94105e-09	8.04861	2.07578e-07
LIMA1	-0.621473	1.20397e-14	13.9194	2.11276e-13	0.491943	2.16279e-14	13.665	3.20165e-13	-0.522622	1.71612e-11	10.7655	2.41669e-10	0.205164	0.0137934	1.86033	0.0548476
GPRC5B	-0.745632	1.233e-14	13.909	2.1613e-13	-0.453655	1.39016e-06	5.85694	8.10346e-06	-0.732867	2.69583e-16	15.5693	6.31596e-15	-0.250256	0.00390586	2.40828	0.0205373
ZNF32	-1.35453	1.34868e-14	13.8701	2.36146e-13	-3.61818	3.26181e-47	46.4865	3.67376e-45	-1.06693	5.62812e-10	9.24964	6.58804e-09	-2.6725	1.1838e-27	26.9267	1.77116e-25
SCN4B	-2.5311	1.38133e-14	13.8597	2.41595e-13	-1.59271	1.98256e-13	12.7028	2.68104e-12	-2.58618	1.31026e-14	13.8826	2.63458e-13	-1.91321	3.11307e-12	11.5068	1.15566e-10
WASF2	-0.759563	1.4297e-14	13.8448	2.49779e-13	-0.775224	2.23026e-20	19.6516	5.31369e-19	-0.462969	1.10723e-10	9.95576	1.42887e-09	-0.461124	2.35586e-06	5.62785	3.41104e-05
KCNS3	-0.706154	1.51703e-14	13.819	2.64744e-13	-0.714828	1.95576e-21	20.7087	5.048e-20	-0.605128	2.75018e-12	11.5606	4.29552e-11	-0.196811	0.0179109	1.74688	0.0668421
MTO1	0.535332	1.5356e-14	13.8137	2.6769e-13	0.590804	7.77147e-23	22.1095	2.23115e-21	0.485973	3.87993e-12	11.4112	5.93641e-11	0.318606	0.000148685	3.82773	0.00132113
MRPL19	0.439738	1.56247e-14	13.8062	2.72073e-13	0.208615	0.00123008	2.91006	0.00402514	0.399853	1.03577e-07	6.98474	8.79569e-07	0.198201	0.00420522	2.37621	0.0217942
ZNF350	-1.44063	1.60896e-14	13.7935	2.7986e-13	-0.701648	1.77112e-07	6.75175	1.18561e-06	-1.01682	2.67595e-09	8.57252	2.86599e-08	-0.573453	9.51672e-05	4.02151	0.000901866
NPM3	1.33275	1.66264e-14	13.7792	2.8888e-13	0.9091	8.30345e-14	13.0807	1.15989e-12	1.02493	1.11648e-13	12.9521	2.0251e-12	0.810105	0.000775801	3.11025	0.00544863
MGME1	0.503602	1.71941e-14	13.7646	2.98414e-13	0.550872	2.50099e-14	13.6019	3.68535e-13	0.412969	2.23372e-07	6.65097	1.7897e-06	0.397923	1.0155e-07	6.99332	1.96879e-06
RRP9	1.07012	1.85325e-14	13.7321	3.21291e-13	0.889763	5.85879e-17	16.2322	1.06024e-15	0.890913	6.22575e-15	14.2058	1.29141e-13	0.754641	5.70847e-05	4.24348	0.000583935
CABYR	-4.12089	1.88257e-14	13.7252	3.26016e-13	-0.743843	0.000124952	3.90326	0.000506071	-4.3411	1.8315e-12	11.7372	2.90092e-11	-0.964569	1.27414e-05	4.89478	0.000154693
IFT74	-0.789287	1.9249e-14	13.7156	3.32982e-13	-0.402991	3.4198e-06	5.466	1.87408e-05	-0.397308	0.000244176	3.6123	0.00107593	-0.259228	0.00509733	2.29266	0.0253958
NSG1	0.671352	2.00118e-14	13.6987	3.45799e-13	0.444742	4.99176e-10	9.30175	4.70435e-09	0.477437	4.32581e-09	8.36393	4.48063e-08	0.370414	0.00226575	2.64479	0.0133017
PSMD11	0.318679	2.0278e-14	13.693	3.50017e-13	0.300211	1.10322e-14	13.9573	1.67155e-13	0.323041	2.91249e-14	13.5357	5.64708e-13	0.176637	0.000358056	3.44605	0.00282854
APP	-0.396702	2.06177e-14	13.6858	3.55493e-13	-0.447695	7.3017e-22	21.1366	1.92473e-20	-0.206917	2.05283e-05	4.68765	0.000114406	-0.252902	0.0322815	1.49105	0.103396
TBX5	-0.575214	2.06854e-14	13.6843	3.56271e-13	-0.627755	1.3763e-21	20.8613	3.58105e-20	-0.559015	4.01751e-12	11.396	6.12905e-11	-0.503583	1.14546e-08	7.94102	2.59427e-07
B3GALNT2	-0.835339	2.07641e-14	13.6827	3.57237e-13	-0.62347	3.39694e-16	15.4689	5.83896e-15	-0.700587	6.76207e-21	20.1699	2.35015e-19	-0.463114	3.00589e-06	5.52203	4.25653e-05
DLD	0.38109	2.09846e-14	13.6781	3.60639e-13	0.281678	8.82515e-11	10.0543	9.06492e-10	0.265054	1.89428e-07	6.72256	1.53177e-06	0.139736	0.0106322	1.97338	0.0449778
ZFP14	-1.35039	2.10302e-14	13.6772	3.61029e-13	-0.720838	2.52041e-06	5.59853	1.4095e-05	-1.22437	1.2593e-11	10.8999	1.80077e-10	-0.485262	0.00181147	2.74197	0.0110418
NPNT	-3.45933	2.15331e-14	13.6669	3.69262e-13	-0.358235	0.0775859	1.11022	0.147584	-2.87234	2.35072e-12	11.6288	3.68991e-11	0.155141	0.425559	0.37104	0.606066
LONRF2	-1.25889	2.20654e-14	13.6563	3.77981e-13	-0.624797	8.19353e-05	4.08653	0.000345006	-1.11843	1.6066e-12	11.7941	2.55757e-11	-0.279348	0.185517	0.731617	0.349647
SLC25A32	0.426578	2.22517e-14	13.6526	3.80759e-13	0.332886	5.30372e-10	9.27542	4.97796e-09	0.442536	2.74485e-14	13.5615	5.34176e-13	0.374815	2.86264e-07	6.54323	5.03579e-06
ZNF286A	-0.909806	2.34917e-14	13.6291	4.01542e-13	-0.695073	1.25853e-07	6.90014	8.61813e-07	-0.724161	4.58704e-08	7.33847	4.10565e-07	-0.372589	0.00330176	2.48125	0.0179999
NAP1L2	3.40462	2.36494e-14	13.6262	4.03802e-13	-0.770352	0.320906	0.493622	0.452545	3.89291	1.05419e-17	16.9771	2.77545e-16	-0.187659	0.80028	0.0967578	0.885732
ZNF468	-1.08243	2.37917e-14	13.6236	4.05794e-13	-0.835648	4.20597e-11	10.3761	4.47123e-10	-0.95016	3.86221e-12	11.4132	5.91504e-11	-0.653828	0.000576527	3.23918	0.00424008
EIF3C	0.29315	2.38189e-14	13.6231	4.0582e-13	0.251779	5.74781e-08	7.2405	4.10347e-07	0.356025	5.8408e-16	15.2335	1.33079e-14	0.0558139	0.701174	0.154174	0.820274
NCL	0.266716	2.41443e-14	13.6172	4.10921e-13	0.290553	3.10183e-09	8.50838	2.64328e-08	0.262123	8.94576e-13	12.0484	1.4717e-11	0.194402	1.35546e-09	8.86791	3.51612e-08
QARS	0.444353	2.45499e-14	13.6099	4.17375e-13	0.327512	1.47694e-08	7.83064	1.15194e-07	0.259017	6.67125e-05	4.17579	0.000334284	0.0808022	0.270815	0.567327	0.451471
PTCH1	-1.08776	2.46094e-14	13.6089	4.17938e-13	-0.987947	3.4896e-14	13.4572	5.0909e-13	-1.37775	1.26906e-20	19.8965	4.31536e-19	-0.894886	3.11758e-08	7.50618	6.60623e-07
EIF5B	0.574322	2.47209e-14	13.6069	4.1938e-13	0.531236	2.42296e-10	9.61565	2.37085e-09	0.376445	2.12093e-08	7.67347	1.98054e-07	0.334127	3.42487e-06	5.46536	4.77676e-05
SIPA1L3	-0.989009	2.59233e-14	13.5863	4.39306e-13	-0.591886	2.67085e-05	4.57335	0.000123682	-0.866153	1.59951e-08	7.79601	1.53086e-07	-0.524615	0.0140308	1.85292	0.0555389
TSHZ3	1.16963	2.71307e-14	13.5665	4.59276e-13	0.900021	3.60888e-10	9.44263	3.44749e-09	0.605606	0.000521236	3.28297	0.0021015	0.529089	0.0162864	1.78817	0.0621872
TNKS1BP1	-0.552708	2.73613e-14	13.5629	4.62684e-13	-0.140489	0.0250136	1.60182	0.0564954	-0.554387	1.44635e-17	16.8397	3.7889e-16	-0.140322	0.0369112	1.43284	0.113712
CCDC117	-0.498228	2.75116e-14	13.5605	4.64729e-13	-0.385971	1.03189e-12	11.9864	1.29896e-11	-0.17417	0.00692942	2.1593	0.0206495	-0.105741	0.290788	0.536424	0.473298
USP11	-0.410207	2.83397e-14	13.5476	4.78206e-13	-0.361282	1.26738e-13	12.8971	1.74316e-12	-0.408234	4.03649e-09	8.394	4.20308e-08	-0.355691	5.59203e-10	9.25243	1.56577e-08
MRPS9	0.930672	2.83739e-14	13.5471	4.78273e-13	0.723773	3.76696e-12	11.424	4.47424e-11	0.731212	6.59526e-13	12.1808	1.10229e-11	0.597087	7.46511e-05	4.12696	0.000732686
LOXL1	-2.5966	2.93724e-14	13.5321	4.94577e-13	0.498406	0.00539245	2.26821	0.0149151	-2.46005	2.67763e-12	11.5722	4.19052e-11	0.00339117	0.988976	0.00481419	0.994885
ESRP1	-6.49324	3.08593e-14	13.5106	5.1906e-13	-0.609996	0.00280373	2.55226	0.00838257	-4.48397	5.40793e-13	12.267	9.12566e-12	-0.675512	0.00625235	2.20396	0.0296351
SNX4	0.487699	3.12865e-14	13.5046	5.25687e-13	0.3239	2.89455e-10	9.53842	2.79997e-09	0.381648	1.77662e-10	9.75041	2.24487e-09	0.197398	0.00159177	2.79812	0.00993148
SUPT3H	0.937653	3.14212e-14	13.5028	5.27389e-13	0.880435	3.88663e-15	14.4104	6.10118e-14	1.0135	5.50141e-17	16.2595	1.37483e-15	0.530865	5.47155e-05	4.26189	0.00056242
RAB7A	0.309055	3.17354e-14	13.4985	5.32097e-13	0.294051	7.91351e-13	12.1016	1.00755e-11	0.21701	7.88432e-08	7.10324	6.83916e-07	0.126651	0.0236106	1.62689	0.0817869
ADAM19	-3.77591	3.25788e-14	13.4871	5.4566e-13	-2.38827	2.16197e-15	14.6652	3.50308e-14	-3.71323	1.31556e-12	11.8809	2.12433e-11	-1.96906	4.00952e-11	10.3969	1.31101e-09
MTA1	0.40054	3.30066e-14	13.4814	5.52241e-13	0.252558	8.73139e-08	7.05892	6.07201e-07	0.286656	1.02109e-07	6.99093	8.67571e-07	0.165863	0.0146955	1.83282	0.0575694
AP1G2	0.64858	3.37874e-14	13.4712	5.64706e-13	0.243485	0.00384661	2.41492	0.011077	0.575183	3.83583e-10	9.41614	4.5925e-09	0.282915	0.0114902	1.93967	0.0477531
SYNDIG1	6.72105	3.41571e-14	13.4665	5.70283e-13	0.870326	0.611697	0.213463	NA	5.54056	8.2367e-10	9.08425	9.43803e-09	2.86281	0.0166885	1.77758	NA
ACOT9	0.58447	3.45133e-14	13.462	5.75622e-13	0.401759	3.55817e-09	8.44877	3.00356e-08	0.300563	3.66964e-05	4.43538	0.00019368	0.241033	0.00440699	2.35586	0.0225791
INTS10	0.453185	3.4735e-14	13.4592	5.78709e-13	0.625446	9.90281e-25	24.0042	3.22212e-23	0.479014	4.943e-13	12.306	8.36802e-12	0.487189	2.46301e-17	16.6085	1.54585e-15
ADGRB1	0.862904	3.65217e-14	13.4374	6.07837e-13	-0.72488	1.21375e-10	9.91587	1.2318e-09	0.758062	2.49811e-14	13.6024	4.88575e-13	-0.378138	0.00189117	2.72327	0.0114281
SLC5A3	-1.6171	3.7292e-14	13.4284	6.20004e-13	-1.1982	5.37176e-12	11.2699	6.28762e-11	-1.45354	3.23169e-17	16.4906	8.21965e-16	-0.761057	2.61689e-05	4.58221	0.000294093
SLC4A1AP	0.425198	3.86318e-14	13.4131	6.41604e-13	0.487985	3.29495e-21	20.4822	8.38364e-20	0.208596	0.0029	2.5376	0.00962633	0.17665	0.00439538	2.357	0.022538
CDC42BPG	-2.00424	3.88948e-14	13.4101	6.45294e-13	-0.138854	0.422278	0.374402	0.553304	-1.86689	8.29676e-12	11.0811	1.21398e-10	-0.370546	0.0414895	1.38206	0.124502
SLC16A5	-2.56441	3.90208e-14	13.4087	6.46707e-13	0.0134966	0.935273	0.0290615	0.961971	-3.37057	9.94918e-14	13.0022	1.81717e-12	-0.0327365	0.863626	0.0636745	0.926488
EIF2B5	0.436908	3.99346e-14	13.3987	6.61158e-13	0.330346	1.78807e-09	8.74762	1.56175e-08	0.316443	5.21722e-07	6.28256	3.9339e-06	0.157391	0.0736472	1.13284	0.186281
WDR81	-0.58066	4.20296e-14	13.3764	6.95115e-13	-0.488375	8.61692e-10	9.06465	7.88994e-09	-0.533052	1.23718e-12	11.9076	2.00598e-11	-0.449808	2.83407e-07	6.54759	4.99147e-06
GRAMD1B	-0.948736	4.2592e-14	13.3707	7.03681e-13	-0.130921	0.162109	0.790192	0.267344	-1.22965	6.49577e-20	19.1874	2.05773e-18	-0.262906	0.0332652	1.47801	0.105554
SNX3	0.730008	4.38094e-14	13.3584	7.23038e-13	0.257708	0.00351987	2.45347	0.0102553	0.767476	1.77631e-24	23.7505	7.81181e-23	0.301309	0.0103842	1.98363	0.0441355
PYGB	-0.48863	4.50495e-14	13.3463	7.4273e-13	-0.442816	2.10485e-17	16.6768	3.965e-16	-0.422304	7.46276e-10	9.1271	8.58245e-09	-0.39494	9.17101e-13	12.0376	3.72167e-11
LOC730102	-6.42198	4.7166e-14	13.3264	7.76813e-13	-3.69598	3.57032e-21	20.4473	9.04144e-20	-5.833	8.06767e-12	11.0933	1.18376e-10	-4.11283	1.58474e-16	15.8	9.27796e-15
ATMIN	-0.612128	4.86731e-14	13.3127	8.00801e-13	-0.617896	5.51733e-17	16.2583	1.00296e-15	-0.4918	2.78924e-19	18.5545	8.41259e-18	-0.35488	4.63291e-05	4.33415	0.000485854
RRN3	0.363994	5.01915e-14	13.2994	8.24925e-13	0.353344	1.33613e-15	14.8742	2.21852e-14	0.137985	0.0106248	1.97368	0.0298709	0.153119	0.029766	1.52628	0.0976508
CENPK	0.627727	5.18784e-14	13.285	8.51764e-13	0.293187	0.000748083	3.12605	0.00258111	0.586385	1.16132e-08	7.93505	1.12964e-07	0.285673	0.0143256	1.84389	0.0564486
PODXL	-0.810817	5.22043e-14	13.2823	8.56227e-13	-0.602225	8.36356e-13	12.0776	1.06317e-11	-0.810316	1.37947e-18	17.8603	3.91322e-17	-0.484485	0.000757361	3.1207	0.0053343
GLYATL2	2.42453	5.49833e-14	13.2598	9.00872e-13	4.02663	1.99483e-52	51.7001	2.74605e-50	1.89838	7.19635e-07	6.14289	5.3018e-06	2.97945	2.27001e-26	25.644	3.05667e-24
TXNRD1	-0.55209	5.91183e-14	13.2283	9.67619e-13	-0.291506	1.13397e-08	7.9454	8.94845e-08	-0.494064	4.47886e-16	15.3488	1.03243e-14	-0.459467	1.24998e-05	4.9031	0.000152259
TFE3	-0.722845	6.57128e-14	13.1824	1.07444e-12	-0.475305	5.82872e-13	12.2344	7.52222e-12	-0.650209	4.19254e-22	21.3775	1.58671e-20	-0.382	3.45559e-08	7.46148	7.26017e-07
MTHFD1	0.461495	6.59966e-14	13.1805	1.07797e-12	0.282588	1.80183e-07	6.74429	1.20416e-06	0.430947	1.25935e-32	31.8999	8.47313e-31	0.182841	0.0387488	1.41174	0.118121
WLS	-0.455814	6.64966e-14	13.1772	1.08501e-12	-0.450053	1.73505e-14	13.7607	2.5971e-13	-0.209735	0.000229593	3.63904	0.0010188	-0.186229	0.00179955	2.74484	0.0109886
PDE10A	-1.76609	6.93515e-14	13.1589	1.13043e-12	-3.08964	9.08634e-84	83.0416	3.04885e-81	-1.68526	7.96643e-29	28.0987	4.54433e-27	-2.34529	1.04916e-35	34.9792	2.42816e-33
AIF1L	-0.537414	7.23761e-14	13.1404	1.17852e-12	-0.184507	0.000946394	3.02393	0.0031835	-0.611985	4.22775e-18	17.3739	1.15759e-16	0.0107632	0.870764	0.0600994	0.930198
TRIP13	0.367346	7.34482e-14	13.134	1.19474e-12	0.312941	7.10159e-12	11.1486	8.21019e-11	0.313529	1.09346e-09	8.9612	1.23408e-08	0.191562	3.30236e-05	4.48118	0.000361526
EGLN3	-0.750029	7.54281e-14	13.1225	1.22569e-12	0.127078	0.0934884	1.02924	0.172122	-1.27216	1.05955e-21	20.9749	3.86146e-20	-0.0145413	0.885277	0.0529207	0.938567
CLCC1	-0.547417	7.73459e-14	13.1116	1.25556e-12	-0.571646	3.69908e-18	17.4319	7.4846e-17	-0.291467	0.000140014	3.85383	0.000653148	-0.221517	0.0110439	1.95688	0.0463405
UTP15	0.51916	8.29818e-14	13.081	1.34567e-12	0.495202	6.88563e-19	18.1621	1.47082e-17	0.532453	4.23495e-16	15.3732	9.79075e-15	0.412278	1.95624e-12	11.7086	7.4873e-11
VPS4B	-0.513602	8.91214e-14	13.05	1.44375e-12	-0.538734	1.24926e-17	16.9033	2.38679e-16	-0.339179	3.23938e-07	6.48954	2.52855e-06	-0.28107	0.00126536	2.89779	0.00823125
HIATL1	-0.485033	9.08379e-14	13.0417	1.47005e-12	-0.545574	1.73923e-22	21.7596	4.87167e-21	-0.196776	0.00130655	2.88387	0.00478492	-0.168112	0.00561761	2.25045	0.0273261
RTN4	-0.322905	9.21951e-14	13.0353	1.49049e-12	-0.0324035	0.515603	0.287684	0.642201	-0.226648	6.74708e-07	6.17088	4.98948e-06	-0.103011	0.0118051	1.92793	0.0487338
NPR2	-1.07902	9.43487e-14	13.0253	1.52244e-12	-0.536673	1.29855e-05	4.88654	6.41154e-05	-0.51964	0.000460872	3.33642	0.0018832	0.0463259	0.695832	0.157496	0.816872
DPY19L2	-5.49294	9.43643e-14	13.0252	1.52244e-12	0.167703	0.392976	0.405634	0.524598	-4.98092	2.72005e-13	12.5654	4.72155e-12	-0.159885	0.472631	0.325478	0.64995
COG6	0.711375	9.53909e-14	13.0205	1.53744e-12	0.411862	5.00688e-05	4.30043	0.00022021	0.463061	2.19137e-05	4.65928	0.000121354	0.191764	0.150959	0.821142	0.304176
PARN	0.502561	9.82139e-14	13.0078	1.58132e-12	0.486562	2.13737e-26	25.6701	7.68402e-25	0.36359	3.47912e-13	12.4585	5.97983e-12	0.178685	0.0396499	1.40176	0.120322
LDAH	-0.583423	1.00183e-13	12.9992	1.61138e-12	-0.423693	2.578e-09	8.58872	2.21565e-08	-0.407626	8.39779e-08	7.07584	7.25658e-07	-0.127146	0.067577	1.1702	0.175022
GCFC2	0.515122	1.02689e-13	12.9885	1.65002e-12	0.252584	1.77464e-05	4.75089	8.50919e-05	0.377124	2.43895e-08	7.6128	2.26141e-07	0.237431	0.00148869	2.82719	0.00938488
CHMP2B	0.538154	1.0589e-13	12.9751	1.69972e-12	0.220085	0.000169187	3.77163	0.000665915	0.806143	9.64555e-45	44.0157	1.11661e-42	0.25692	0.000365413	3.43722	0.00287746
ANGPT1	-1.1335	1.06208e-13	12.9738	1.7031e-12	-0.853696	1.45073e-10	9.83841	1.46584e-09	-1.4098	4.04727e-20	19.3928	1.31979e-18	-0.60707	4.55763e-05	4.34126	0.000480399
FERMT1	0.884621	1.09291e-13	12.9614	1.75077e-12	0.351733	0.000752973	3.12322	0.00259631	0.644205	1.13599e-10	9.94463	1.46239e-09	0.109502	0.51101	0.29157	0.680734
CSTF1	0.475197	1.09533e-13	12.9605	1.75287e-12	0.508801	7.41692e-18	17.1298	1.45679e-16	0.346474	2.87198e-07	6.54182	2.26082e-06	0.363421	1.4069e-07	6.85174	2.65127e-06
MMADHC	0.637219	1.11134e-13	12.9542	1.77669e-12	0.433612	7.90418e-09	8.10214	6.35888e-08	0.554209	6.18236e-16	15.2088	1.40455e-14	0.391303	0.000856989	3.06702	0.00592611
CDC42EP3	-0.563956	1.17425e-13	12.9302	1.87536e-12	-0.333838	4.27764e-07	6.3688	2.72207e-06	-0.872424	2.8405e-40	39.5466	2.76055e-38	-0.234451	0.00280549	2.55199	0.0158456
TMEM255A	-2.88277	1.1965e-13	12.9221	1.90897e-12	-0.590969	0.00218093	2.66136	0.00672268	-3.44117	2.2951e-12	11.6392	3.6062e-11	-0.987517	2.43541e-05	4.61343	0.000276849
FAM213A	-3.05321	1.20095e-13	12.9205	1.91414e-12	-0.438671	0.0228601	1.64092	0.0522101	-2.82519	2.69166e-12	11.57	4.20829e-11	-0.321405	0.121858	0.914146	0.263498
KDSR	-0.567927	1.24123e-13	12.9061	1.9758e-12	-0.401766	2.01284e-08	7.69619	1.54228e-07	-0.415813	7.93169e-06	5.10063	4.80664e-05	-0.354807	1.00557e-05	4.99759	0.000125656
GPT2	-0.570174	1.24214e-13	12.9058	1.9758e-12	-0.785822	1.22704e-33	32.9111	6.72203e-32	-0.317834	1.67316e-05	4.77646	9.52405e-05	-0.482545	2.60944e-08	7.58345	5.57734e-07
TMSB15A	-0.886665	1.28731e-13	12.8903	2.0456e-12	-1.1405	2.62583e-28	27.5807	1.08719e-26	-0.479885	0.000136763	3.86403	0.000639692	-0.576882	0.00872023	2.05947	0.0386025
NIPA1	-0.690039	1.30088e-13	12.8858	2.06507e-12	-0.633033	1.0957e-09	8.96031	9.90089e-09	-0.536364	5.51642e-09	8.25834	5.62503e-08	-0.303269	0.00785479	2.10487	0.0356013
AHSA1	0.760501	1.32623e-13	12.8774	2.10322e-12	0.640057	3.08445e-13	12.5108	4.09211e-12	0.560503	1.77447e-16	15.7509	4.22013e-15	0.423372	7.72632e-05	4.11203	0.000754896
RPN1	-0.327109	1.36729e-13	12.8641	2.16615e-12	-0.217071	2.45031e-07	6.61078	1.60387e-06	-0.000505112	0.991531	0.00369359	0.994944	-0.0594962	0.0930182	1.03143	0.218419
ATF4	-0.961365	1.37642e-13	12.8612	2.17844e-12	-1.10039	2.973e-32	31.5268	1.51529e-30	-0.493863	6.12282e-06	5.21305	3.80868e-05	-0.324307	0.0317891	1.49772	0.102183
MARS2	0.552497	1.38185e-13	12.8595	2.18485e-12	0.551741	2.75721e-18	17.5595	5.61411e-17	0.398548	2.61926e-08	7.58182	2.41863e-07	0.447602	6.97768e-11	10.1563	2.2037e-09
ITPRIPL1	-1.62372	1.39007e-13	12.857	2.19565e-12	0.462971	0.000141913	3.84798	0.000567862	-2.46006	2.41264e-22	21.6175	9.21956e-21	0.620842	0.00272213	2.56509	0.015484
CLCN4	-5.69367	1.40244e-13	12.8531	2.21298e-12	-4.23172	3.36684e-24	23.4728	1.06326e-22	-5.52688	5.14113e-12	11.2889	7.75306e-11	-4.02802	2.2612e-19	18.6457	1.8007e-17
EIF4EBP2	-0.503289	1.42304e-13	12.8468	2.24325e-12	-0.594233	1.61529e-26	25.7917	5.88594e-25	-0.408405	3.46799e-13	12.4599	5.96722e-12	-0.452122	4.77622e-07	6.32092	8.07596e-06
ARHGEF16	1.09874	1.42871e-13	12.8451	2.24993e-12	0.846498	6.70877e-07	6.17336	4.13832e-06	0.565229	0.00103229	2.9862	0.00387608	0.294664	0.0826107	1.08296	0.201288
MEX3A	-0.790944	1.49839e-13	12.8244	2.35731e-12	-0.920461	2.09911e-37	36.678	1.4448e-35	-0.704615	2.64089e-15	14.5782	5.66461e-14	-0.5531	2.12449e-06	5.67275	3.11872e-05
RNF145	-0.416505	1.50583e-13	12.8222	2.36666e-12	-0.593822	8.62598e-24	23.0642	2.63624e-22	-0.489493	6.02997e-17	16.2197	1.49978e-15	-0.506503	1.04349e-16	15.9815	6.23232e-15
ZNF280C	1.06077	1.53939e-13	12.8127	2.41701e-12	-0.0710148	0.521377	0.282848	0.64753	1.04418	7.68488e-20	19.1144	2.41018e-18	-0.12269	0.378484	0.421953	0.562184
HM13	-0.55789	1.56968e-13	12.8042	2.46213e-12	-0.417024	3.99665e-08	7.3983	2.91399e-07	-0.305158	1.4244e-07	6.84637	1.17906e-06	-0.109158	0.32247	0.491511	0.507183
IGFBP4	-1.08205	1.58848e-13	12.799	2.48914e-12	-0.983778	4.4169e-14	13.3549	6.36872e-13	-1.59064	7.52104e-46	45.1237	8.97055e-44	-0.660932	0.000276346	3.55855	0.00225896
NPM1	0.656427	1.60792e-13	12.7937	2.5158e-12	0.487089	1.74257e-08	7.75881	1.34738e-07	0.599077	3.33437e-19	18.477	9.90498e-18	0.407573	4.56889e-05	4.34019	0.000480399
GLP1R	-6.33262	1.60867e-13	12.7935	2.5158e-12	-6.65643	8.78383e-15	14.0563	1.34607e-13	-6.22472	4.7917e-13	12.3195	8.12062e-12	-6.52144	3.21036e-14	13.4934	1.49066e-12
SURF4	-0.461077	1.6395e-13	12.7853	2.56148e-12	0.2636	0.000141822	3.84826	0.00056764	-0.334481	2.24475e-05	4.64883	0.000124135	0.39678	1.52869e-07	6.81568	2.8596e-06
VKORC1L1	-0.371531	1.65127e-13	12.7822	2.57733e-12	-0.536677	4.0195e-23	22.3958	1.1792e-21	-0.165441	0.0276449	1.55839	0.0667342	-0.166873	0.0143651	1.84269	0.0565721
TRHDE-AS1	-6.01766	1.69502e-13	12.7708	2.64299e-12	-0.655427	0.000342659	3.46514	0.00126841	-4.7324	9.56123e-13	12.0195	1.56153e-11	-1.14706	1.46594e-07	6.83389	2.75202e-06
ADIPOR2	-0.39649	1.72233e-13	12.7639	2.68294e-12	-0.303572	1.50643e-08	7.82205	1.17324e-07	-0.223301	0.000602318	3.22017	0.00239225	-0.0942467	0.287429	0.541469	0.469963
SRSF10	0.338558	1.72564e-13	12.7631	2.68544e-12	0.132508	0.00302109	2.51984	0.00894114	0.217477	0.000123307	3.90901	0.000581416	0.119655	0.01188	1.92518	0.0489204
TNFRSF21	-1.1303	1.755e-13	12.7557	2.72845e-12	-0.589027	8.03758e-07	6.09487	4.88319e-06	-0.973101	8.19466e-12	11.0865	1.20127e-10	-0.456872	0.000336211	3.47339	0.0026774
ADAMTSL5	1.97366	1.76708e-13	12.7527	2.74452e-12	2.26309	1.8543e-20	19.7318	4.45087e-19	1.14411	0.000414338	3.38265	0.00171306	1.55234	1.3758e-05	4.86144	0.000165141
PINK1	-0.701418	1.82775e-13	12.7381	2.83597e-12	-0.214202	0.00736746	2.13268	0.0195519	-0.775503	2.79853e-15	14.5531	5.98642e-14	-0.121592	0.287363	0.54157	0.469959
DNAJA3	0.327894	1.85377e-13	12.7319	2.87353e-12	0.364921	1.51467e-18	17.8197	3.14779e-17	0.349241	1.29247e-11	10.8886	1.84427e-10	0.298682	3.48106e-12	11.4583	1.28262e-10
TBC1D14	-0.479312	1.96152e-13	12.7074	3.03757e-12	-0.324735	3.50489e-07	6.45533	2.25259e-06	-0.384326	5.99982e-12	11.2219	8.98775e-11	-0.271685	0.00511006	2.29157	0.0254421
GTF2H4	0.613248	2.02758e-13	12.693	3.1368e-12	0.516119	6.78249e-12	11.1686	7.87023e-11	0.451071	1.18719e-08	7.92548	1.15093e-07	0.342547	0.00685878	2.16375	0.0318671
ALDH6A1	-0.672523	2.20112e-13	12.6574	3.40194e-12	-1.03072	4.49093e-37	36.3477	3.01379e-35	-0.707515	2.84367e-15	14.5461	6.06649e-14	-0.882714	1.26318e-15	14.8985	6.92974e-14
CC2D2A	0.771275	2.39409e-13	12.6209	3.69657e-12	0.820549	2.23991e-22	21.6498	6.22001e-21	0.886015	4.45295e-20	19.3514	1.44551e-18	0.574891	2.17389e-08	7.66276	4.71445e-07
NKAIN1	-1.87015	2.41075e-13	12.6178	3.71867e-12	-0.909738	7.28957e-07	6.1373	4.4726e-06	-2.02991	5.18029e-14	13.2856	9.7792e-13	-0.514717	0.0101989	1.99145	0.04356
SIRT2	0.940439	2.53133e-13	12.5967	3.90086e-12	0.750218	5.47696e-15	14.2615	8.53113e-14	0.807956	9.63808e-14	13.016	1.7665e-12	0.60822	3.4936e-05	4.45673	0.000379657
PIANP	-0.77257	2.56089e-13	12.5916	3.94257e-12	-0.748415	8.45771e-14	13.0727	1.18042e-12	-0.916349	1.23397e-15	14.9087	2.70165e-14	-0.567645	4.32578e-08	7.36394	8.92388e-07
YARS	-0.501217	2.59463e-13	12.5859	3.99063e-12	-0.522005	8.73782e-21	20.0586	2.16177e-19	-0.301818	5.52387e-07	6.25776	4.14923e-06	-0.357557	7.70936e-10	9.11298	2.10297e-08
RNF182	-0.628003	2.66348e-13	12.5746	4.09254e-12	-0.0136162	0.825785	0.0831329	0.887798	-0.668022	6.08853e-17	16.2155	1.50957e-15	-0.0745719	0.292445	0.533955	0.475384
SLC31A1	-0.429607	2.67648e-13	12.5724	4.10853e-12	-0.237792	5.94902e-06	5.22555	3.1261e-05	-0.151045	0.00785603	2.1048	0.0230498	-0.0526186	0.512173	0.290584	0.681616
TMEM185B	-0.58486	2.85469e-13	12.5444	4.37784e-12	-0.3757	2.20229e-08	7.65713	1.67787e-07	-0.438888	2.92351e-08	7.5341	2.68227e-07	-0.21759	0.00661904	2.1792	0.0310159
B3GNT5	-0.657774	2.91824e-13	12.5349	4.47096e-12	-1.00609	3.15014e-29	28.5017	1.3787e-27	-0.276054	0.00172451	2.76334	0.00611776	-0.634681	4.02539e-08	7.39519	8.36242e-07
LAMTOR3	-0.55836	2.97602e-13	12.5264	4.55506e-12	-0.537337	7.47354e-16	15.1265	1.26173e-14	-0.308024	9.77363e-06	5.00994	5.81323e-05	-0.233313	0.00101163	2.99498	0.00682654
FHL1	-0.364515	3.13299e-13	12.504	4.79069e-12	-0.305574	7.25301e-16	15.1395	1.22578e-14	-0.394972	8.09024e-16	15.092	1.81185e-14	-0.103696	0.0213364	1.67088	0.0760246
PTBP2	0.404198	3.28445e-13	12.4835	5.01743e-12	0.110188	0.0256113	1.59157	0.0576918	0.349205	2.44792e-07	6.6112	1.9514e-06	0.144792	0.0216077	1.66539	0.0767331
TPP1	-0.582544	3.31396e-13	12.4797	5.05763e-12	-0.309977	4.89954e-07	6.30984	3.08853e-06	-0.561268	2.97705e-13	12.5262	5.1563e-12	-0.34143	5.16623e-05	4.28683	0.000535121
SP110	0.910684	3.41762e-13	12.4663	5.2108e-12	0.452072	0.000532424	3.27374	0.00189801	0.528693	7.19955e-05	4.14269	0.000357796	-0.0434101	0.78921	0.102807	0.879526
CCNH	0.734214	3.46109e-13	12.4608	5.27199e-12	0.641423	5.8091e-11	10.2359	6.07147e-10	0.790609	2.5465e-16	15.5941	5.98389e-15	0.643591	5.53354e-07	6.257	9.20931e-06
PARP8	1.16917	3.49044e-13	12.4571	5.31079e-12	0.671624	1.1043e-08	7.95691	8.73138e-08	1.06304	1.0621e-12	11.9738	1.72745e-11	0.623614	9.75168e-05	4.01092	0.000921185
ARPP19	-0.562927	3.49328e-13	12.4568	5.31079e-12	-0.517379	1.30452e-11	10.8845	1.45603e-10	-0.413444	6.45726e-07	6.18995	4.79543e-06	-0.379846	5.90858e-05	4.22852	0.000601912
YPEL1	-1.40978	3.622e-13	12.4411	5.49976e-12	-0.94543	9.87555e-09	8.00544	7.86236e-08	-1.79987	2.79562e-14	13.5535	5.43385e-13	-0.692983	2.45945e-05	4.60916	0.000278725
SMAP1	0.476261	3.62453e-13	12.4407	5.49976e-12	0.428493	1.75887e-11	10.7548	1.94163e-10	0.403324	1.67734e-08	7.77538	1.59469e-07	0.165777	0.0521982	1.28234	0.14657
PLEKHB2	-0.403058	3.6423e-13	12.4386	5.52141e-12	-0.377334	1.68566e-09	8.77323	1.47711e-08	-0.243055	7.39102e-06	5.1313	4.51024e-05	-0.25528	5.1079e-05	4.29176	0.000530083
EXTL3	-0.476802	3.67751e-13	12.4344	5.56945e-12	-0.395627	1.07254e-12	11.9696	1.3464e-11	-0.385246	9.36246e-11	10.0286	1.2172e-09	-0.251272	0.000113265	3.94591	0.00104274
UCHL5	0.431806	3.72525e-13	12.4288	5.63636e-12	0.116148	0.021051	1.67673	0.0486368	0.41141	2.15678e-10	9.66619	2.67372e-09	0.10431	0.206146	0.685825	0.375484
MARK4	-0.703135	3.82924e-13	12.4169	5.78816e-12	-0.550907	2.06452e-13	12.6852	2.7802e-12	-0.61849	1.5367e-11	10.8134	2.17766e-10	-0.34287	0.00117208	2.93104	0.00771933
DDB1	-0.350789	4.16085e-13	12.3808	6.2834e-12	-0.240141	4.41634e-08	7.35494	3.20259e-07	-0.097408	0.00160101	2.79561	0.0057222	-0.0658776	0.344247	0.46313	0.528995
PSPH	-0.703449	4.26595e-13	12.37	6.43597e-12	-0.749043	6.79108e-22	21.1681	1.79307e-20	-0.595517	1.53968e-11	10.8126	2.17992e-10	-0.4097	1.93276e-05	4.71382	0.000225064
SNX19	-0.941446	4.33006e-13	12.3635	6.52646e-12	-1.65732	1.75107e-34	33.7567	1.00366e-32	-1.27082	1.13923e-18	17.9434	3.24929e-17	-1.56136	2.07064e-26	25.6839	2.83984e-24
CALML4	-0.545737	4.39168e-13	12.3574	6.61303e-12	-0.290319	7.57113e-06	5.12084	3.89711e-05	-0.183583	0.0111888	1.95121	0.0311948	0.0264483	0.768239	0.114503	0.867182
RPF1	0.856743	4.42727e-13	12.3539	6.66028e-12	0.795569	9.66107e-15	14.015	1.4735e-13	0.588124	5.57519e-17	16.2537	1.39106e-15	0.519802	2.17363e-05	4.66281	0.000250209
DUSP4	-3.1825	4.44659e-13	12.352	6.68299e-12	-0.846116	5.69613e-05	4.24442	0.000247349	-3.35628	1.02705e-11	10.9884	1.48483e-10	-1.13773	6.00318e-06	5.22162	7.90427e-05
ACTL6A	0.327948	4.47924e-13	12.3488	6.72567e-12	0.423746	7.23752e-18	17.1404	1.42329e-16	0.324368	1.57012e-09	8.80407	1.73595e-08	0.275949	0.000578732	3.23752	0.00424786
CLSTN1	-0.415854	4.6754e-13	12.3302	7.01354e-12	-0.554293	6.59359e-31	30.1809	3.16061e-29	-0.216579	2.87505e-06	5.54135	1.89789e-05	-0.313573	2.97173e-07	6.52699	5.20914e-06
PIP4K2B	-0.521632	4.73648e-13	12.3245	7.09843e-12	-0.577326	8.42868e-20	19.0742	1.9283e-18	-0.421239	3.89788e-12	11.4092	5.95807e-11	-0.265231	0.0137465	1.86181	0.0547346
UCHL3	1.02071	4.76434e-13	12.322	7.13343e-12	0.828048	1.6255e-13	12.789	2.2168e-12	0.843003	1.2338e-15	14.9088	2.70165e-14	0.772939	4.70436e-05	4.3275	0.000492793
SERPINI1	3.16651	4.79621e-13	12.3191	7.17435e-12	2.07818	1.27656e-07	6.89396	8.73417e-07	3.28931	1.86648e-17	16.729	4.81736e-16	1.93505	9.51917e-06	5.0214	0.00011968
GATC	-0.356085	4.86856e-13	12.3126	7.27569e-12	-0.279074	1.95553e-06	5.70873	1.11371e-05	-0.228934	6.47173e-06	5.18898	3.99259e-05	-0.0772399	0.122666	0.911274	0.264628
MTMR2	0.584132	4.95241e-13	12.3052	7.394e-12	0.207338	0.00514422	2.28868	0.0143097	0.458138	1.79303e-07	6.74641	1.45889e-06	0.0266242	0.817146	0.0877006	0.896759
EMC2	0.732567	4.98625e-13	12.3022	7.43751e-12	0.413367	1.5506e-07	6.8095	1.04791e-06	0.372647	4.66338e-06	5.3313	2.97007e-05	0.18063	0.0478023	1.32055	0.137672
DDX56	0.769037	4.99444e-13	12.3015	7.4427e-12	0.801245	2.44533e-27	26.6117	9.49022e-26	0.612266	3.2793e-13	12.4842	5.66111e-12	0.628845	7.80802e-11	10.1075	2.43992e-09
MAK16	0.49629	5.16591e-13	12.2869	7.69098e-12	0.467331	6.23706e-17	16.205	1.12491e-15	0.407277	3.62552e-10	9.44063	4.36393e-09	0.339783	7.91344e-06	5.10163	0.000101484
LUC7L3	0.410464	5.25378e-13	12.2795	7.81444e-12	0.419742	1.77464e-13	12.7509	2.40998e-12	0.366845	2.40357e-11	10.6191	3.34292e-10	0.285072	4.96071e-12	11.3045	1.79653e-10
CRNKL1	0.443654	5.33626e-13	12.2728	7.92967e-12	0.367457	5.67588e-10	9.24597	5.31178e-09	0.341296	8.44277e-07	6.07352	6.15296e-06	0.200367	0.00501919	2.29937	0.0250571
SMC6	0.630271	5.35881e-13	12.2709	7.9557e-12	0.619779	6.99592e-18	17.1552	1.37915e-16	0.453849	6.40434e-06	5.19353	3.95722e-05	0.258372	0.0599145	1.22247	0.161444
OCRL	0.96847	5.49093e-13	12.2604	8.14419e-12	0.0336234	0.730796	0.136204	0.820171	0.97161	7.21111e-22	21.142	2.66506e-20	-0.0680661	0.637647	0.195419	0.777398
COL19A1	-2.06667	5.68081e-13	12.2456	8.41792e-12	-1.91427	6.69097e-16	15.1745	1.13317e-14	-1.8619	2.3898e-10	9.62164	2.94175e-09	-1.09533	6.31203e-07	6.19983	1.03537e-05
HMGA1	0.71926	5.71687e-13	12.2428	8.46343e-12	0.470689	4.74538e-10	9.32373	4.48271e-09	0.621579	2.03021e-14	13.6925	3.99046e-13	0.306806	0.00903116	2.04426	0.0395067
FAM8A1	-0.527706	5.85301e-13	12.2326	8.65688e-12	-0.361916	1.85506e-06	5.73164	1.05986e-05	-0.345049	0.00021065	3.67644	0.000943791	-0.239216	0.000611897	3.21332	0.00444067
NHSL1	-0.869409	5.93885e-13	12.2263	8.77562e-12	-0.708084	3.80937e-14	13.4191	5.52737e-13	-1.40572	9.53501e-47	46.0207	1.19142e-44	-0.72547	1.18718e-08	7.92548	2.68467e-07
PBX3	0.592842	5.9472e-13	12.2257	8.77975e-12	-0.318729	0.000179076	3.74696	0.000702095	0.555983	1.54728e-10	9.81043	1.96613e-09	0.00213644	0.981895	0.00793482	0.991016
TC2N	0.604486	6.06864e-13	12.2169	8.95068e-12	0.573669	9.93158e-12	11.003	1.12173e-10	0.471943	6.3445e-06	5.1976	3.93104e-05	0.276956	0.0502118	1.29919	0.142567
DPYSL2	-0.30148	6.08717e-13	12.2156	8.96964e-12	-0.603212	8.90626e-42	41.0503	7.54969e-40	-0.35707	5.05764e-11	10.2961	6.83497e-10	-0.383056	2.68522e-19	18.571	2.09334e-17
CEP85	-0.423426	6.3511e-13	12.1972	9.34984e-12	-0.322079	4.10914e-07	6.38625	2.62314e-06	-0.389065	7.3081e-10	9.1362	8.42304e-09	-0.273428	0.0112854	1.94748	0.0471003
DLAT	0.33805	6.35941e-13	12.1966	9.35336e-12	0.195825	1.61789e-05	4.79105	7.8487e-05	0.273416	9.01682e-10	9.04495	1.02796e-08	0.066689	0.399535	0.398445	0.582173
HDGFRP3	-0.50401	6.45046e-13	12.1904	9.47846e-12	-0.716023	6.45873e-36	35.1899	4.03195e-34	-0.347338	2.52317e-07	6.59805	2.0063e-06	-0.473884	5.19197e-09	8.28467	1.25454e-07
LINC00693	-6.19904	6.51178e-13	12.1863	9.55968e-12	-5.5791	1.27804e-11	10.8935	1.42747e-10	-5.60973	8.49255e-11	10.071	1.10868e-09	-6.38782	1.37649e-13	12.8612	5.94419e-12
SLC7A1	-1.17006	6.70189e-13	12.1738	9.82965e-12	-0.893077	1.09429e-17	16.9609	2.11326e-16	-0.717372	1.13671e-15	14.9444	2.51353e-14	-0.600141	0.000102243	3.99037	0.000956022
UBE2H	-0.494581	6.87669e-13	12.1626	1.00767e-11	-0.107509	0.0998331	1.00073	0.181664	-0.628058	1.07946e-29	28.9668	6.43749e-28	-0.0369281	0.585341	0.232591	0.74021
GRB10	-0.460539	6.88825e-13	12.1619	1.00843e-11	-0.381968	9.84456e-14	13.0068	1.36569e-12	-0.315973	8.46767e-08	7.07224	7.30493e-07	-0.272518	2.49923e-06	5.60219	3.60454e-05
N4BP3	1.88454	7.57722e-13	12.1205	1.10826e-11	1.95507	2.38404e-18	17.6227	4.88517e-17	0.949029	0.0012831	2.89174	0.00471203	1.25083	2.83033e-06	5.54816	4.03493e-05
FAM49B	0.453733	7.65046e-13	12.1163	1.11794e-11	0.19364	3.54238e-06	5.45071	1.93599e-05	0.467846	1.46968e-25	24.8328	6.99055e-24	0.158835	0.00638896	2.19457	0.0301188
TBC1D16	0.395846	7.69631e-13	12.1137	1.1236e-11	0.209748	0.00256818	2.59037	0.00776627	0.207739	0.000648215	3.18828	0.00255585	0.147454	0.102524	0.989172	0.233594
MRPL35	0.35682	7.71766e-13	12.1125	1.12568e-11	0.244472	1.12747e-07	6.9479	7.76356e-07	0.360354	8.83661e-13	12.0537	1.45527e-11	0.192637	0.000175548	3.7556	0.00152416
CAV2	-1.06402	7.7876e-13	12.1086	1.13484e-11	0.895422	6.40873e-28	27.1932	2.56764e-26	-1.47488	4.92858e-23	22.3073	1.97444e-21	0.251181	0.0273565	1.56294	0.0914822
NOL7	0.955923	7.95699e-13	12.0993	1.15845e-11	0.774318	2.79757e-12	11.5532	3.37511e-11	0.738633	1.47721e-13	12.8306	2.63687e-12	0.566833	1.38209e-05	4.85946	0.000165761
KIAA2022	-1.18693	8.11889e-13	12.0905	1.18094e-11	0.146338	0.428441	0.368109	0.559377	-1.6126	3.11788e-22	21.5061	1.1857e-20	0.103963	0.588618	0.230166	0.742452
SLC39A14	-0.767907	8.16973e-13	12.0878	1.18724e-11	-0.543308	1.48607e-11	10.828	1.64952e-10	-0.565157	6.50983e-18	17.1864	1.75198e-16	-0.352487	0.00164416	2.78405	0.0101941
AATF	0.565777	8.32208e-13	12.0798	1.20827e-11	0.515883	1.87791e-11	10.7263	2.06173e-10	0.61097	6.99887e-18	17.155	1.87398e-16	0.490185	1.20403e-10	9.91936	3.67714e-09
CLK3	0.708074	8.50714e-13	12.0702	1.234e-11	0.604481	5.83968e-14	13.2336	8.3381e-13	0.434638	1.66738e-05	4.77796	9.50101e-05	0.382989	0.00068754	3.1627	0.00491024
HSP90AB1	0.315381	8.75303e-13	12.0578	1.26851e-11	0.279988	2.36136e-09	8.62684	2.03816e-08	0.344327	4.84287e-16	15.3149	1.11308e-14	0.234594	1.31097e-11	10.8824	4.50534e-10
MRRF	0.51428	8.92324e-13	12.0495	1.29199e-11	0.441338	5.91396e-12	11.2281	6.90719e-11	0.393486	8.25925e-08	7.08306	7.14078e-07	0.311414	4.28836e-05	4.36771	0.000455335
PRLR	-5.90975	8.98858e-13	12.0463	1.30026e-11	-4.26167	2.77014e-20	19.5575	6.56116e-19	-6.75309	4.1294e-15	14.3841	8.68e-14	-4.23619	7.90662e-16	15.102	4.43609e-14
CHST11	-0.810195	9.2861e-13	12.0322	1.34207e-11	0.0887697	0.311027	0.507202	0.442331	-0.960621	1.77182e-14	13.7516	3.50887e-13	-0.166893	0.104183	0.982202	0.236283
CABLES1	0.743507	9.30016e-13	12.0315	1.34287e-11	1.28529	1.17277e-38	37.9308	8.54691e-37	0.426284	0.000135182	3.86908	0.000633426	0.863899	2.48716e-15	14.6043	1.32517e-13
PPP1R15A	-0.789973	9.52068e-13	12.0213	1.37346e-11	0.357086	0.00628068	2.20199	0.017047	-0.619232	1.41793e-06	5.84834	9.94384e-06	0.0203626	0.865793	0.0625857	0.927537
TMED10	-0.30248	9.57212e-13	12.019	1.37962e-11	-0.367839	1.53785e-18	17.8131	3.18773e-17	-0.099094	0.0144164	1.84114	0.038627	-0.17826	0.000169563	3.77067	0.00147913
FOLH1	1.47987	1.01449e-12	11.9938	1.46085e-11	1.51812	1.33017e-15	14.8761	2.21092e-14	1.48192	1.60629e-12	11.7942	2.55757e-11	0.877728	0.00261439	2.58263	0.014992
FLT1	-4.11744	1.06563e-12	11.9724	1.53309e-11	-1.62051	5.8316e-10	9.23421	5.45117e-09	-5.10031	2.77205e-10	9.5572	3.38844e-09	-1.25178	5.28236e-06	5.27717	7.07435e-05
SUCLG2	0.383022	1.08005e-12	11.9666	1.55243e-11	-0.035667	0.472405	0.325686	0.602228	0.373009	2.95639e-11	10.5292	4.06509e-10	-0.10568	0.051857	1.28519	0.145861
SPTLC2	-0.630278	1.08342e-12	11.9652	1.55508e-11	-0.583666	5.77147e-08	7.23871	4.11854e-07	-0.643504	7.72666e-07	6.11201	5.66334e-06	-0.668126	1.8025e-07	6.74413	3.31659e-06
ZNF823	-1.9108	1.08387e-12	11.965	1.55508e-11	-0.598471	0.0010623	2.97375	0.00353719	-1.66905	9.21276e-11	10.0356	1.19873e-09	-0.577377	0.00328489	2.48348	0.0179343
FAM162A	1.02741	1.11445e-12	11.9529	1.59751e-11	0.745409	1.1043e-07	6.95691	7.6138e-07	0.962015	2.18321e-12	11.6609	3.44068e-11	0.637598	0.0021124	2.67522	0.012581
SRSF1	0.243664	1.11707e-12	11.9519	1.59982e-11	0.123149	0.000144937	3.83882	0.000578528	0.229322	1.83138e-11	10.7372	2.57439e-10	0.0359184	0.311444	0.506619	0.495448
DNAJB1	-0.449101	1.17895e-12	11.9285	1.68691e-11	-0.427711	2.42921e-09	8.61454	2.09447e-08	-0.259062	0.000232213	3.63411	0.00102956	0.0169653	0.771177	0.112846	0.868776
CAV1	-2.58273	1.18299e-12	11.927	1.69116e-11	1.48476	1.08907e-22	21.9629	3.09905e-21	-3.77251	4.39365e-12	11.3572	6.65771e-11	-0.497997	0.02263	1.64532	0.0792425
FAM78A	0.605111	1.19869e-12	11.9213	1.71206e-11	0.847238	2.90506e-37	36.5368	1.96592e-35	0.401829	2.49029e-06	5.60375	1.67052e-05	0.712777	2.25672e-19	18.6465	1.8007e-17
CREBL2	-0.633023	1.2065e-12	11.9185	1.72166e-11	-0.768836	2.3183e-22	21.6348	6.42661e-21	-0.786634	1.6903e-16	15.772	4.03214e-15	-0.582014	4.28895e-11	10.3676	1.39929e-09
INPP1	-6.10351	1.23339e-12	11.9089	1.75845e-11	-7.38883	7.92427e-18	17.101	1.55455e-16	-5.99593	3.29608e-12	11.482	5.10261e-11	-5.83593	9.96085e-13	12.0017	4.00924e-11
NR2F1	0.894789	1.27386e-12	11.8949	1.81451e-11	0.324008	0.00891861	2.0497	0.0231421	1.03681	1.481e-14	13.8294	2.96276e-13	0.362511	0.05365	1.27043	0.149177
PIDD1	-0.495185	1.28708e-12	11.8904	1.83169e-11	-0.375125	6.12741e-09	8.21272	5.01209e-08	-0.220668	0.0521596	1.28267	0.11302	-0.227931	0.0888581	1.0513	0.211364
INSR	-1.06856	1.32462e-12	11.8779	1.8831e-11	-0.861635	5.9622e-11	10.2246	6.22341e-10	-1.36443	3.65971e-28	27.4366	2.03599e-26	-0.667012	4.89009e-07	6.31068	8.22156e-06
FAM53C	-0.526533	1.32559e-12	11.8776	1.8831e-11	-0.345889	7.47821e-10	9.1262	6.91016e-09	-0.47609	1.76427e-14	13.7534	3.49831e-13	-0.313807	2.24543e-08	7.6487	4.8483e-07
HTRA1	-0.63952	1.32691e-12	11.8772	1.88329e-11	-1.08626	9.96323e-37	36.0016	6.54971e-35	-0.937658	2.83737e-20	19.5471	9.36509e-19	-0.912411	6.53553e-21	20.1847	6.28599e-19
CTSV	-0.801271	1.35101e-12	11.8693	1.91577e-11	-0.536313	1.48876e-08	7.82717	1.16004e-07	-0.75603	1.33178e-14	13.8756	2.67103e-13	-0.37742	0.000151444	3.81975	0.00134082
SLFN5	-2.05593	1.35256e-12	11.8688	1.91624e-11	-1.32624	7.17937e-09	8.14391	5.81937e-08	-1.92877	7.02103e-11	10.1536	9.289e-10	-1.68216	1.50618e-10	9.82212	4.56227e-09
PTPRE	1.11571	1.40256e-12	11.8531	1.98531e-11	-0.212812	0.174083	0.759244	0.282913	0.934437	1.80549e-10	9.74341	2.27769e-09	-0.026028	0.890527	0.0503531	0.941303
RNF165	-1.92654	1.40717e-12	11.8517	1.99004e-11	-1.89474	8.88208e-17	16.0515	1.58597e-15	-2.41039	1.04169e-13	12.9823	1.90038e-12	-1.63152	7.12341e-11	10.1473	2.24493e-09
PSMD6	0.640357	1.40842e-12	11.8513	1.99004e-11	0.512568	1.63858e-10	9.78553	1.64328e-09	0.506788	9.07589e-18	17.0421	2.3975e-16	0.372747	9.20762e-07	6.03585	1.46334e-05
PFKFB2	1.36262	1.41722e-12	11.8486	2.00068e-11	-2.11588	1.90505e-12	11.7201	2.3422e-11	0.951119	1.70057e-05	4.76941	9.66157e-05	-1.95731	5.27344e-10	9.27791	1.48217e-08
DNAJB4	-0.940442	1.44412e-12	11.8404	2.03684e-11	0.0923767	0.392567	0.406086	0.524269	-0.832621	9.50871e-10	9.02188	1.08012e-08	-0.268954	0.0227328	1.64335	0.0795084
SNHG16	-0.362766	1.46773e-12	11.8334	2.06829e-11	-0.412783	8.51949e-18	17.0696	1.66725e-16	-0.274333	2.24808e-07	6.64819	1.79938e-06	-0.240461	0.000370822	3.43083	0.00291231
TRIM22	0.475489	1.4714e-12	11.8323	2.07162e-11	0.336941	5.99581e-11	10.2222	6.25314e-10	0.397465	5.63953e-11	10.2488	7.58231e-10	0.0881571	0.239218	0.621206	0.415588
NSFL1C	0.596745	1.48823e-12	11.8273	2.09345e-11	0.51166	7.63211e-12	11.1174	8.76142e-11	0.472131	9.6351e-09	8.01614	9.47502e-08	0.299881	0.00466097	2.33152	0.023619
JAM3	-0.431811	1.50111e-12	11.8236	2.10969e-11	-0.239495	1.08137e-06	5.96602	6.42205e-06	-0.318952	8.64747e-10	9.06311	9.89431e-09	-0.119932	0.0506275	1.29561	0.143466
POLRMT	0.595201	1.5535e-12	11.8087	2.18139e-11	0.742984	3.10897e-40	39.5074	2.40736e-38	0.38309	9.15273e-07	6.03845	6.61619e-06	0.550966	2.23532e-12	11.6507	8.46791e-11
ELK1	-0.443753	1.5566e-12	11.8078	2.1838e-11	-0.498601	9.71786e-19	18.0124	2.05401e-17	-0.488382	3.87693e-14	13.4115	7.46913e-13	-0.369535	2.04116e-08	7.69012	4.44612e-07
FILIP1	-1.271	1.56415e-12	11.8057	2.19245e-11	0.215839	0.135246	0.868874	0.231683	-1.90632	1.16455e-18	17.9338	3.31549e-17	-0.475601	0.00407534	2.38984	0.0212549
PRKCA	1.09925	1.569e-12	11.8044	2.19729e-11	0.733294	8.14494e-08	7.08911	5.68628e-07	0.818042	4.59537e-14	13.3377	8.72732e-13	0.374977	0.0066733	2.17566	0.0312058
C14orf169	-0.582784	1.64778e-12	11.7831	2.30558e-11	0.0369043	0.579586	0.236882	0.699872	-0.629974	2.22239e-12	11.6532	3.49893e-11	0.082914	0.284038	0.546623	0.466169
EPHA8	5.87217	1.67977e-12	11.7748	2.34826e-11	4.5035	7.45573e-07	6.12751	4.55892e-06	5.21155	9.06981e-10	9.0424	1.03325e-08	3.78967	8.96462e-05	4.04747	0.000855567
PPARD	-0.668138	1.70057e-12	11.7694	2.37523e-11	-0.444811	1.66954e-08	7.7774	1.29464e-07	-0.401608	6.98654e-06	5.15574	4.28501e-05	-0.274616	0.00101787	2.99231	0.00686552
PARP12	0.986942	1.70313e-12	11.7688	2.37672e-11	1.01359	3.00014e-19	18.5229	6.60112e-18	0.530556	7.21169e-05	4.14196	0.000358286	0.494614	0.000422681	3.37399	0.00326421
PRTFDC1	-0.637837	1.73275e-12	11.7613	2.41592e-11	-0.61656	4.29532e-12	11.367	5.07188e-11	-0.377492	0.000104871	3.97934	0.000501993	-0.336362	9.93638e-05	4.00277	0.000934613
GLIS2	-0.715516	1.76328e-12	11.7537	2.45632e-11	-0.562574	8.03835e-10	9.09483	7.38959e-09	-0.719952	6.6054e-12	11.1801	9.84806e-11	-0.244615	0.0045031	2.34649	0.0229956
LOC653602	-1.9859	1.92867e-12	11.7147	2.68435e-11	-2.56704	2.13834e-20	19.6699	5.1098e-19	-2.75457	9.65802e-14	13.0151	1.76809e-12	-2.58298	5.96971e-14	13.224	2.6714e-12
SLITRK2	-0.879506	1.9409e-12	11.712	2.699e-11	0.734381	6.87882e-15	14.1625	1.06325e-13	-1.66911	2.17231e-31	30.6631	1.39028e-29	0.285661	0.0222631	1.65242	0.0783279
RPL23AP53	-1.01465	1.96937e-12	11.7057	2.73371e-11	-0.698477	5.15416e-09	8.28784	4.26363e-08	-0.771035	2.73735e-06	5.56267	1.81767e-05	-0.557868	0.00304795	2.51599	0.016896
ATP2C1	-0.472581	1.96993e-12	11.7055	2.73371e-11	-0.640971	1.52266e-31	30.8174	7.59254e-30	-0.418919	9.8661e-09	8.00585	9.678e-08	-0.438564	5.694e-07	6.24458	9.40231e-06
LTA4H	0.416063	1.97105e-12	11.7053	2.73371e-11	0.0469778	0.450711	0.346102	0.581691	0.300897	2.17032e-06	5.66348	1.47409e-05	-0.0353543	0.657885	0.18185	0.791438
DNAJC18	-0.942131	2.00956e-12	11.6969	2.78467e-11	-0.661392	1.57232e-09	8.80346	1.38382e-08	-0.597581	8.05363e-07	6.09401	5.88382e-06	-0.255795	0.0196436	1.70678	0.0715245
CHORDC1	0.357454	2.06194e-12	11.6857	2.85476e-11	0.442892	5.6396e-18	17.2488	1.11999e-16	0.499121	1.02394e-20	19.9897	3.51985e-19	0.569353	1.98767e-22	21.7017	2.14901e-20
PRSS35	-1.21494	2.14864e-12	11.6678	2.97219e-11	-0.162799	0.193879	0.712469	0.307981	-1.66439	1.29783e-16	15.8868	3.11004e-15	-0.334283	0.018024	1.74415	0.067112
ADSL	0.594386	2.15831e-12	11.6659	2.98295e-11	0.362797	2.05003e-07	6.68824	1.35374e-06	0.544292	6.07089e-17	16.2167	1.50757e-15	0.362645	6.01066e-05	4.22108	0.000610212
PREX2	-4.33616	2.18062e-12	11.6614	3.01116e-11	-1.56633	6.07303e-10	9.21659	5.66699e-09	-5.09959	2.88249e-10	9.54023	3.51254e-09	-1.56075	1.03687e-07	6.98428	2.00236e-06
CLPTM1	-0.346422	2.2024e-12	11.6571	3.03858e-11	-0.178599	5.10816e-05	4.29174	0.000224174	-0.115904	0.015624	1.80621	0.0413697	-0.0987081	0.0574464	1.24074	0.156703
TBC1D9	-0.782881	2.2111e-12	11.6554	3.04793e-11	-0.587433	3.29455e-10	9.4822	3.15845e-09	-0.94739	2.1329e-20	19.671	7.14475e-19	-0.752269	2.13885e-06	5.66982	3.13359e-05
BPNT1	0.671463	2.31803e-12	11.6349	3.19255e-11	0.528984	1.41059e-07	6.8506	9.59415e-07	0.636348	3.96211e-07	6.40207	3.05034e-06	0.522968	0.00420388	2.37635	0.0217942
FOXRED2	0.421411	2.34274e-12	11.6303	3.22377e-11	0.0404492	0.463374	0.334069	0.593865	0.394492	1.91349e-13	12.7182	3.37358e-12	-0.11586	0.0980209	1.00868	0.226539
GPR108	-0.625777	2.42059e-12	11.6161	3.32799e-11	-0.318221	5.25936e-06	5.27907	2.79378e-05	-0.673645	1.49185e-14	13.8263	2.97313e-13	-0.0987013	0.36605	0.43646	0.549668
SLC40A1	-3.31702	2.66473e-12	11.5743	3.66047e-11	-0.782429	0.000443675	3.35294	0.00161087	-3.75642	7.90479e-11	10.1021	1.03711e-09	-0.693516	0.00321629	2.49264	0.0176378
ALKBH3	0.677827	2.68966e-12	11.5703	3.69025e-11	0.568107	1.74612e-11	10.7579	1.92887e-10	0.652916	3.53845e-15	14.4512	7.45775e-14	0.434745	5.38412e-06	5.26889	7.18373e-05
PMPCA	0.679168	2.69108e-12	11.5701	3.69025e-11	1.2833	4.87633e-55	54.3119	7.40926e-53	0.452938	1.75147e-06	5.7566	1.20521e-05	1.03258	1.9208e-16	15.7165	1.11136e-14
PLXNB2	-0.657662	2.75765e-12	11.5595	3.77827e-11	-0.77182	5.77011e-35	34.2388	3.3794e-33	-0.640611	1.66489e-53	52.7786	2.70228e-51	-0.880399	8.75807e-19	18.0576	6.55174e-17
UBE2E2	0.894753	2.88473e-12	11.5399	3.94896e-11	0.672369	1.44033e-12	11.8415	1.79412e-11	0.815676	9.5336e-23	22.0207	3.73376e-21	0.607081	1.09128e-06	5.96207	1.70686e-05
RAP1GDS1	0.502862	2.90651e-12	11.5366	3.97533e-11	0.324414	5.64381e-07	6.24843	3.53007e-06	0.405892	1.66153e-07	6.77949	1.36103e-06	0.31978	7.57677e-07	6.12052	1.22252e-05
HNRNPD	0.456549	2.98767e-12	11.5247	4.0828e-11	0.253652	0.000591188	3.22827	0.00208763	0.407564	1.98964e-10	9.70123	2.4861e-09	0.213403	0.0217483	1.66257	0.0770292
TMEM2	-0.656019	3.13195e-12	11.5042	4.27628e-11	-0.754726	2.47858e-11	10.6058	2.68822e-10	-0.777476	1.85291e-11	10.7321	2.60234e-10	-0.739091	9.00399e-10	9.04557	2.42888e-08
DOCK4	1.49463	3.13666e-12	11.5035	4.27901e-11	1.57274	2.81411e-16	15.5507	4.86832e-15	1.19434	2.57671e-07	6.58894	2.04474e-06	1.13982	0.000838684	3.0764	0.00581582
RGMB	-0.703762	3.14831e-12	11.5019	4.2912e-11	-0.285497	0.000596272	3.22456	0.00210282	-0.326621	0.000608498	3.21574	0.00241315	-0.203759	0.0184013	1.73515	0.0681058
CCNJL	-2.12574	3.15311e-12	11.5013	4.29404e-11	-0.261844	0.164847	0.782918	0.270873	-2.83779	4.67116e-14	13.3306	8.86058e-13	-0.358177	0.0667416	1.1756	0.173617
LAPTM4A	-0.552734	3.19409e-12	11.4957	4.3461e-11	-0.523398	2.12666e-08	7.6723	1.62178e-07	-0.413506	1.95519e-06	5.70881	1.33721e-05	-0.190262	0.179422	0.746124	0.342078
RYR1	1.74574	3.31221e-12	11.4799	4.50295e-11	0.284052	0.322689	0.491216	0.454237	1.49652	5.93321e-11	10.2267	7.94323e-10	0.0933343	0.742067	0.129557	0.849157
KIAA1644	-1.03553	3.32754e-12	11.4779	4.51691e-11	-3.86175	1.4478e-62	61.8393	2.74332e-60	-1.7476	1.10171e-19	18.9579	3.42478e-18	-3.40407	1.87029e-49	48.7281	6.92567e-47
NEBL	-1.86988	3.32819e-12	11.4778	4.51691e-11	-1.25823	2.45072e-07	6.61071	1.60387e-06	-2.38882	1.28141e-13	12.8923	2.3136e-12	-1.3795	5.63926e-09	8.24878	1.35367e-07
HOMEZ	-0.869672	3.43099e-12	11.4646	4.65244e-11	-0.835799	9.35716e-15	14.0289	1.4285e-13	-0.566224	8.73983e-07	6.0585	6.34866e-06	-0.389899	0.000396517	3.40174	0.00308305
SERPINB1	-3.35864	3.44652e-12	11.4626	4.66949e-11	-0.838771	0.000423177	3.37348	0.00154201	-2.62617	3.17461e-10	9.49831	3.84174e-09	-1.00788	0.000124384	3.90524	0.00113237
HMGB3	-0.377674	3.4885e-12	11.4574	4.72231e-11	-0.697911	4.94329e-43	42.306	4.37454e-41	-0.311905	1.77072e-16	15.7518	4.21759e-15	-0.406987	9.01892e-10	9.04485	2.42888e-08
CCDC86	0.696777	3.63183e-12	11.4399	4.91213e-11	0.729396	3.44106e-22	21.4633	9.37761e-21	0.583872	3.38144e-12	11.4709	5.2296e-11	0.506687	4.69586e-08	7.32828	9.60706e-07
LINC00657	-0.787014	3.67291e-12	11.435	4.96345e-11	-0.734994	3.79766e-22	21.4205	1.02798e-20	-0.556334	6.83914e-09	8.165	6.88022e-08	-0.495359	0.000112305	3.9496	0.00103578
DERL1	-0.41943	3.82213e-12	11.4177	5.16069e-11	-0.366902	5.6316e-10	9.24937	5.27341e-09	-0.327856	7.23234e-07	6.14072	5.32581e-06	-0.207651	0.000809538	3.09176	0.00564011
UGT1A6	-3.22916	3.846e-12	11.415	5.18849e-11	-2.04305	1.5167e-12	11.8191	1.88487e-11	-3.78585	8.18577e-11	10.0869	1.06952e-09	-1.47906	1.95266e-07	6.70937	3.56631e-06
C15orf59	-2.41256	3.86103e-12	11.4133	5.20432e-11	-3.33299	5.1486e-20	19.2883	1.19314e-18	-1.9286	1.40177e-09	8.85332	1.55529e-08	-1.55759	3.64161e-08	7.43871	7.60784e-07
ELMOD1	1.69886	3.93725e-12	11.4048	5.30255e-11	1.76807	1.5489e-14	13.81	2.33146e-13	1.30674	3.21624e-07	6.49265	2.51173e-06	1.13736	0.000432418	3.3641	0.00332036
GATS	-1.00472	3.96181e-12	11.4021	5.33108e-11	-0.693998	2.06912e-08	7.68422	1.58164e-07	-1.36617	1.00763e-14	13.9967	2.05228e-13	-0.54213	3.19629e-05	4.49535	0.000350952
ALDH5A1	-0.653982	4.05651e-12	11.3918	5.45386e-11	-0.378846	1.79693e-07	6.74547	1.20138e-06	-0.913089	7.24541e-28	27.1399	3.94712e-26	-0.4659	3.00114e-09	8.52271	7.44605e-08
LETMD1	0.562179	4.10602e-12	11.3866	5.51574e-11	0.550717	1.58873e-15	14.7989	2.61103e-14	0.400571	1.29361e-06	5.8882	9.1412e-06	0.3558	5.76911e-05	4.23889	0.000589325
CHIC2	0.781978	4.13859e-12	11.3831	5.55478e-11	0.526173	4.20361e-07	6.37638	2.6792e-06	0.382958	0.000780591	3.10758	0.00301882	0.370224	0.00260608	2.58401	0.0149791
ZNF671	-2.50723	4.22458e-12	11.3742	5.66538e-11	-0.285795	0.158806	0.799133	0.263006	-1.30472	4.52745e-06	5.34415	2.89069e-05	-0.277063	0.195472	0.708916	0.362187
PNMA1	0.462802	4.27784e-12	11.3688	5.73194e-11	0.250931	0.000913279	3.0394	0.00308565	0.0992577	0.10844	0.96481	0.205474	-0.0502155	0.40869	0.388606	0.591222
NPW	1.94427	4.2839e-12	11.3682	5.73521e-11	1.5796	3.48084e-15	14.4583	5.49631e-14	1.25408	1.60304e-09	8.79506	1.76738e-08	1.1464	0.00177832	2.74999	0.010871
MRPS10	0.438012	4.31739e-12	11.3648	5.77515e-11	0.223499	5.86957e-05	4.23139	0.000254264	0.456469	8.69002e-12	11.061	1.26681e-10	0.318896	9.0992e-07	6.041	1.44922e-05
GNA12	-0.460146	4.37971e-12	11.3586	5.85356e-11	-0.582341	1.47157e-18	17.8322	3.06215e-17	-0.343339	6.56127e-07	6.18301	4.86121e-06	-0.343342	5.80402e-06	5.23627	7.68955e-05
NUS1	-0.344371	4.4598e-12	11.3507	5.95557e-11	-0.25874	2.31706e-08	7.63506	1.75865e-07	-0.141721	0.0135031	1.86957	0.0365029	-0.12841	0.0755806	1.12159	0.189265
POLR1E	0.374548	4.46441e-12	11.3502	5.95669e-11	0.307302	2.50535e-08	7.60113	1.89265e-07	0.321385	3.01245e-08	7.52108	2.75905e-07	0.208805	0.000148936	3.827	0.00132256
SBF1	-0.425795	4.49614e-12	11.3472	5.99398e-11	-0.433937	2.42759e-11	10.6148	2.64181e-10	-0.291651	1.26409e-09	8.89822	1.41048e-08	-0.274508	0.00366382	2.43607	0.0195421
ELMOD2	-0.464614	4.55452e-12	11.3416	6.06248e-11	-0.400133	4.35923e-10	9.36059	4.13728e-09	-0.337774	4.02148e-06	5.39561	2.59166e-05	-0.149467	0.0573504	1.24146	0.156556
RRS1	0.78783	4.5552e-12	11.3415	6.06248e-11	0.784328	9.19324e-14	13.0365	1.27974e-12	0.69341	5.32182e-14	13.2739	1.00343e-12	0.664964	6.56384e-07	6.18284	1.06957e-05
DCHS2	-3.05038	4.60073e-12	11.3372	6.11792e-11	-1.82792	2.31567e-10	9.63532	2.27001e-09	-3.38861	7.15856e-11	10.1452	9.46301e-10	-1.5537	1.73138e-07	6.76161	3.20966e-06
ROR2	-4.01522	4.63499e-12	11.334	6.15831e-11	-4.33654	5.73266e-17	16.2416	1.03976e-15	-5.45785	1.93234e-10	9.71392	2.42027e-09	-3.62257	4.69812e-14	13.3281	2.1478e-12
IL17RB	0.682204	4.80654e-12	11.3182	6.38088e-11	0.905224	8.25094e-21	20.0835	2.05077e-19	0.906859	1.50602e-18	17.8222	4.24165e-17	0.85548	5.62342e-19	18.25	4.27149e-17
CLGN	-0.846662	4.84919e-12	11.3143	6.43209e-11	-0.847109	1.19348e-16	15.9232	2.11698e-15	-0.704352	2.27965e-09	8.64213	2.46673e-08	-0.45606	1.67548e-05	4.77586	0.000197119
ARHGEF1	0.698253	4.90422e-12	11.3094	6.49963e-11	0.707452	3.31741e-16	15.4792	5.71445e-15	0.526248	9.84987e-08	7.00657	8.38755e-07	0.504702	1.2231e-08	7.91254	2.75327e-07
GFPT2	-1.00737	4.94651e-12	11.3057	6.55018e-11	-0.521541	3.01497e-06	5.52072	1.66526e-05	-0.693478	3.4305e-07	6.46464	2.66584e-06	-0.194708	0.108955	0.962752	0.243466
MGAT5B	-1.01278	5.03492e-12	11.298	6.66168e-11	-1.922	2.33431e-37	36.6318	1.59307e-35	-0.774592	7.22555e-08	7.14113	6.29547e-07	-1.45663	1.21516e-20	19.9154	1.11105e-18
GLRB	0.949068	5.25281e-12	11.2796	6.94416e-11	0.516325	8.58702e-05	4.06616	0.000359878	0.547589	0.000739846	3.13086	0.00287466	0.386387	0.0118089	1.92779	0.0487361
MED24	0.317214	5.31723e-12	11.2743	7.02345e-11	0.394698	8.08427e-26	25.0924	2.81221e-24	0.238983	2.3959e-05	4.62053	0.000131892	0.24932	3.59376e-08	7.44445	7.51847e-07
CDC42EP4	-0.638187	5.3304e-12	11.2732	7.03497e-11	-0.664445	4.12662e-14	13.3844	5.97156e-13	-0.668516	5.69278e-08	7.24468	5.02958e-07	-0.315482	0.000228577	3.64097	0.00191173
SFXN5	-0.649052	5.37521e-12	11.2696	7.08819e-11	-0.345638	5.31526e-06	5.27448	2.81789e-05	-0.276522	0.00227975	2.64211	0.00779422	-0.195083	0.0373784	1.42738	0.11483
CUX2	-5.32385	5.48888e-12	11.2605	7.23205e-11	-5.35169	1.15971e-15	14.9356	1.93357e-14	-5.1584	1.3942e-10	9.85568	1.77735e-09	-4.43198	5.37911e-15	14.2693	2.77615e-13
NIT2	0.844411	5.56398e-12	11.2546	7.3249e-11	0.369501	2.05251e-05	4.68771	9.72285e-05	0.670856	3.01458e-13	12.5208	5.21556e-12	0.470034	0.00559916	2.25188	0.0272453
DHODH	0.668179	5.8064e-12	11.2361	7.63769e-11	0.4548	1.44308e-06	5.84071	8.39072e-06	0.576659	1.62304e-07	6.78967	1.33228e-06	0.218073	0.0320475	1.49421	0.102813
MTIF2	0.413492	5.83289e-12	11.2341	7.66615e-11	0.390885	1.19404e-13	12.923	1.64651e-12	0.44151	3.87271e-14	13.412	7.46913e-13	0.317116	1.61858e-07	6.79087	3.00808e-06
ABCA1	-5.69595	5.9487e-12	11.2256	7.81187e-11	-3.92007	3.90215e-18	17.4087	7.83641e-17	-5.11316	3.09401e-10	9.50948	3.74997e-09	-3.89724	2.80711e-14	13.5517	1.32417e-12
IFNGR2	-0.542583	6.0062e-12	11.2214	7.88083e-11	-0.59845	1.31312e-16	15.8817	2.32153e-15	-0.32316	0.000110799	3.95546	0.000527174	-0.283007	0.00048647	3.31294	0.00367437
DBNDD2	1.0849	6.0309e-12	11.2196	7.90668e-11	0.967607	1.32891e-13	12.8765	1.82468e-12	0.807508	9.52659e-10	9.02106	1.08137e-08	0.746226	0.000332587	3.4781	0.00265405
FAM83H	0.636045	6.23264e-12	11.2053	8.1644e-11	0.644656	5.50885e-17	16.2589	1.00255e-15	0.366526	7.26758e-05	4.13861	0.000360494	0.450471	5.3506e-05	4.2716	0.000551902
ISPD	-5.92585	6.29538e-12	11.201	8.23976e-11	-0.242578	0.30818	0.511196	0.439466	-5.33692	6.8736e-10	9.16282	7.93968e-09	-0.446648	0.0921924	1.0353	0.216755
OXA1L	0.442127	6.33946e-12	11.1979	8.29059e-11	0.301477	4.41797e-09	8.35478	3.69449e-08	0.366841	1.20062e-09	8.92059	1.34252e-08	0.116109	0.073188	1.13556	0.185563
ACTA2	-0.978931	6.39313e-12	11.1943	8.35387e-11	-1.41741	6.92803e-33	32.1594	3.6826e-31	-1.14158	3.4945e-17	16.4566	8.8595e-16	-1.34013	4.47376e-22	21.3493	4.76729e-20
RBP1	1.29388	6.4294e-12	11.1918	8.39432e-11	0.043123	0.788688	0.103095	0.863007	0.869074	4.80385e-07	6.31841	3.64315e-06	-0.00068543	0.997543	0.00106827	0.998487
SNX17	0.722368	6.7145e-12	11.173	8.75933e-11	0.455085	1.98858e-06	5.70146	1.13173e-05	0.533366	2.70603e-08	7.56767	2.49437e-07	0.278231	0.0130946	1.88291	0.0526916
GATM	-1.40061	6.91765e-12	11.16	9.01074e-11	-0.39393	0.00712116	2.14745	0.0189796	-1.69177	5.42143e-14	13.2659	1.02099e-12	-0.580118	0.000837329	3.0771	0.00580914
DYM	0.413972	6.91863e-12	11.16	9.01074e-11	0.0281542	0.628821	0.201473	0.739795	0.459582	1.51853e-12	11.8186	2.43249e-11	0.0359118	0.638992	0.194504	0.77784
FZD10	-1.0911	6.96772e-12	11.1569	9.06517e-11	-5.7405	1.60315e-40	39.795	1.2657e-38	-1.05456	2.78794e-12	11.5547	4.34588e-11	-6.83843	5.5284e-23	22.2574	6.25089e-21
MAPT	0.918733	6.97189e-12	11.1566	9.06517e-11	0.5269	7.7033e-06	5.11332	3.96135e-05	0.336092	0.0138429	1.85877	0.0372934	0.0861384	0.582605	0.234626	0.738184
EEF1A1	0.577282	7.08907e-12	11.1494	9.20997e-11	0.530142	2.2457e-14	13.6486	3.32132e-13	0.292633	5.66109e-06	5.2471	3.55234e-05	0.168027	0.0827403	1.08228	0.201537
KIF5C	-1.09145	7.25286e-12	11.1395	9.41502e-11	-0.268913	0.0174242	1.75885	0.0413365	-1.27178	1.59822e-19	18.7964	4.90495e-18	-0.252006	0.106819	0.97135	0.240201
CAMK2G	0.471513	7.30212e-12	11.1366	9.47119e-11	0.509949	1.25829e-12	11.9002	1.57223e-11	0.309935	3.3234e-05	4.47842	0.000177248	0.315424	7.46933e-05	4.12672	0.000732686
ZCCHC17	-0.559993	7.79886e-12	11.108	1.01026e-10	-0.375655	2.11164e-05	4.67538	9.97657e-05	-0.370617	3.19069e-06	5.49612	2.09222e-05	-0.070512	0.517902	0.285752	0.685599
SLC43A3	-2.43725	7.80712e-12	11.1075	1.01026e-10	-0.780518	0.000195701	3.70841	0.000761525	-1.95648	5.73698e-09	8.24132	5.83105e-08	-0.918846	0.0002151	3.66736	0.00181749
SLC9A1	-0.802175	7.80812e-12	11.1075	1.01026e-10	-0.735568	2.04672e-15	14.6889	3.32304e-14	-0.575713	5.27537e-08	7.27775	4.6871e-07	-0.412569	1.51385e-05	4.81992	0.000179386
HDAC2	0.378655	8.10555e-12	11.0912	1.04789e-10	0.178227	0.000367522	3.43472	0.00135453	0.339645	1.88405e-15	14.7249	4.06892e-14	0.18583	1.42821e-05	4.84521	0.000170877
HAUS4	0.933059	8.15561e-12	11.0885	1.0535e-10	0.866997	7.29356e-15	14.1371	1.12519e-13	0.703769	9.17486e-10	9.0374	1.04371e-08	0.59547	0.000224062	3.64963	0.00188141
ATAD3B	0.870239	8.47518e-12	11.0719	1.09389e-10	0.898367	6.67384e-23	22.1756	1.91944e-21	0.487031	3.41513e-05	4.46659	0.000181219	0.522375	0.000180654	3.74315	0.00156118
FGF13	0.627064	8.51693e-12	11.0697	1.09838e-10	-0.0760303	0.346718	0.460023	0.478595	0.452759	9.37271e-08	7.02814	8.02414e-07	0.00120719	0.989559	0.00455838	0.995
MTFR1	0.365833	8.71661e-12	11.0597	1.12321e-10	0.722849	2.15053e-47	46.6675	2.43918e-45	0.270276	2.61755e-06	5.58211	1.74474e-05	0.543652	4.47575e-12	11.3491	1.62886e-10
ZNF529	-0.762349	8.75377e-12	11.0578	1.12708e-10	-0.281135	0.00379204	2.42113	0.0109433	-0.702427	4.41844e-09	8.35473	4.56756e-08	-0.189654	0.0639083	1.19444	0.168706
COPG1	0.322313	8.81108e-12	11.055	1.13354e-10	0.0897311	0.0496058	1.30447	0.101493	0.279224	1.06111e-08	7.97424	1.03765e-07	-0.033249	0.649438	0.187463	0.786097
PMP22	-0.627085	8.93271e-12	11.049	1.14825e-10	0.325649	2.53623e-05	4.59581	0.000117957	-0.780209	2.81211e-16	15.551	6.57859e-15	0.293688	0.0251982	1.59863	0.0860188
KBTBD7	-1.20445	8.96975e-12	11.0472	1.15208e-10	-0.474982	0.00642202	2.19233	0.0173691	-1.45478	1.57892e-09	8.80164	1.74446e-08	-0.382311	0.101541	0.993358	0.232103
KIAA1549L	-4.525	9.04607e-12	11.0435	1.16094e-10	-4.53519	5.25146e-17	16.2797	9.58956e-16	-4.63141	2.38298e-10	9.62288	2.93565e-09	-3.50685	2.44188e-14	13.6123	1.16841e-12
PREX1	-1.45615	9.16308e-12	11.038	1.175e-10	0.32765	0.0324533	1.48874	0.0707584	-1.71544	9.02138e-13	12.0447	1.48105e-11	-0.348613	0.102629	0.988729	0.233714
MLH1	0.351295	9.19481e-12	11.0365	1.17811e-10	0.219442	2.36761e-06	5.62569	1.32913e-05	0.280522	5.04129e-08	7.29746	4.48925e-07	0.0788087	0.12822	0.892044	0.272716
WDR46	0.762543	9.33492e-12	11.0299	1.1951e-10	0.593967	2.23851e-10	9.65004	2.20107e-09	0.598507	2.80966e-08	7.55135	2.58534e-07	0.439072	0.00174385	2.75849	0.0107
SYT2	-1.84851	9.61666e-12	11.017	1.23017e-10	-1.27913	1.5878e-09	8.7992	1.39667e-08	-2.39051	5.927e-13	12.2272	9.94827e-12	-1.3767	5.44832e-08	7.26374	1.10247e-06
CXADR	-0.567497	9.67917e-12	11.0142	1.23717e-10	-0.229241	0.00241286	2.61747	0.00735314	-0.548505	8.25393e-09	8.08334	8.21427e-08	-0.167062	0.126144	0.899133	0.269462
KLHL24	-0.819114	1.00576e-11	10.9975	1.2845e-10	-0.150953	0.316731	0.499309	0.448345	-1.19038	4.45516e-11	10.3511	6.05717e-10	-0.448421	0.00347089	2.45956	0.0186949
TMEM150C	-1.63259	1.0387e-11	10.9835	1.3255e-10	-1.33292	2.25876e-12	11.6461	2.76021e-11	-1.3064	1.65031e-08	7.78243	1.57357e-07	-0.872486	0.000369777	3.43206	0.00290719
ME1	-0.409889	1.05389e-11	10.9772	1.34379e-10	-0.307908	8.78703e-09	8.05616	7.03399e-08	-0.394598	7.06418e-09	8.15094	7.09301e-08	-0.244922	0.00011736	3.93048	0.00107637
PNPO	0.469291	1.0774e-11	10.9676	1.37267e-10	0.248629	0.000150173	3.82341	0.000597946	0.351093	3.72867e-05	4.42845	0.000196335	-0.00167183	0.98406	0.00697825	0.992098
MECP2	-0.573196	1.08039e-11	10.9664	1.37537e-10	-0.579582	1.90395e-15	14.7203	3.10061e-14	-0.474524	1.35951e-07	6.86662	1.13249e-06	-0.384851	0.000325994	3.48679	0.00260584
ZNF740	-0.437749	1.12079e-11	10.9505	1.42565e-10	-0.544546	1.49871e-19	18.8243	3.36187e-18	-0.26751	0.000153701	3.81332	0.000709637	-0.250491	0.000119923	3.9211	0.001097
GSPT1	0.206318	1.17688e-11	10.9293	1.49579e-10	0.395188	8.43215e-49	48.0741	1.02885e-46	0.0936756	0.00305324	2.51524	0.0100734	0.154003	0.001768	2.75252	0.0108213
SNRNP48	0.568922	1.193e-11	10.9234	1.51506e-10	0.618521	1.44645e-20	19.8397	3.50323e-19	0.293177	6.89639e-05	4.16138	0.00034436	0.352792	2.48077e-06	5.60541	3.58141e-05
SNX12	0.489536	1.2153e-11	10.9153	1.54214e-10	0.265351	1.68138e-05	4.77433	8.11275e-05	0.288649	4.66763e-08	7.3309	4.17303e-07	0.14699	0.00550379	2.25934	0.0269762
RNF13	-0.561756	1.23878e-11	10.907	1.57068e-10	-0.399682	1.26311e-09	8.89856	1.13084e-08	-0.466978	1.73918e-09	8.75966	1.91079e-08	-0.235661	0.00350907	2.45481	0.0188525
RNF38	-0.712607	1.2774e-11	10.8937	1.61835e-10	-0.833102	6.49049e-13	12.1877	8.33619e-12	-0.606654	1.16063e-06	5.93531	8.25339e-06	-0.504856	0.00226164	2.64558	0.0132934
NUP85	0.451762	1.28862e-11	10.8899	1.63125e-10	0.393851	7.55681e-11	10.1217	7.81194e-10	0.427446	1.23366e-10	9.9088	1.58037e-09	0.391049	2.07002e-07	6.68403	3.74372e-06
PC	-0.856495	1.3189e-11	10.8798	1.66825e-10	-1.08917	1.41275e-24	23.8499	4.55076e-23	-0.497633	7.14697e-06	5.14588	4.37999e-05	-0.553679	5.25593e-07	6.27935	8.77687e-06
MB21D1	-5.88229	1.35338e-11	10.8686	1.71049e-10	0.672289	0.000708857	3.14944	0.00245735	-4.83315	4.36546e-09	8.35997	4.51873e-08	0.273292	0.23978	0.620187	0.41632
SH3RF1	-0.840042	1.35687e-11	10.8675	1.71354e-10	-0.470841	7.39879e-08	7.13084	5.18856e-07	-0.789685	2.61646e-08	7.58229	2.41746e-07	-0.544728	0.00335622	2.47415	0.018223
BMS1	0.56693	1.36944e-11	10.8635	1.72803e-10	0.497269	6.55835e-22	21.1832	1.73446e-20	0.464507	1.04114e-11	10.9825	1.50382e-10	0.187748	0.122897	0.91046	0.264882
NUP107	0.345877	1.38278e-11	10.8592	1.74347e-10	0.385708	1.96465e-16	15.7067	3.41345e-15	0.385628	9.42637e-17	16.0257	2.28321e-15	0.350081	4.09176e-09	8.38809	1.00844e-07
SALL2	-0.531822	1.4079e-11	10.8514	1.77372e-10	-0.497895	2.18917e-15	14.6597	3.5436e-14	-0.660208	7.58004e-16	15.1203	1.70243e-14	-0.318273	0.00167623	2.77567	0.0103521
IFT81	-0.611616	1.41986e-11	10.8478	1.78737e-10	-0.319094	0.000118214	3.92733	0.000482626	-0.612406	9.07833e-09	8.04199	8.95547e-08	-0.202706	0.165734	0.780587	0.32476
NUP54	0.355256	1.44923e-11	10.8389	1.8229e-10	0.310784	7.2821e-10	9.13774	6.74055e-09	0.36222	1.3353e-11	10.8744	1.90253e-10	0.215594	0.000604844	3.21836	0.00440243
NEXN	-1.80148	1.45318e-11	10.8377	1.82641e-10	-0.184647	0.310452	0.508005	0.441631	-2.18867	3.52359e-12	11.453	5.43344e-11	-0.633889	0.00244228	2.6122	0.0141725
PHLDA1	-1.3475	1.51108e-11	10.8207	1.89768e-10	-0.193962	0.187685	0.72657	0.300095	-1.95564	2.81957e-15	14.5498	6.02324e-14	-0.44093	0.0103498	1.98507	0.0440523
PPP6C	0.369864	1.52596e-11	10.8165	1.91483e-10	0.268071	5.33186e-09	8.27312	4.40159e-08	0.321953	6.11472e-10	9.21362	7.13472e-09	0.223277	3.64107e-06	5.43877	5.0545e-05
DYNC1LI1	0.408461	1.59476e-11	10.7973	1.99958e-10	0.451679	4.55992e-16	15.341	7.81299e-15	0.369119	2.17473e-08	7.66259	2.02837e-07	0.380096	5.11032e-06	5.29155	6.87503e-05
PFKP	0.266767	1.64194e-11	10.7846	2.05711e-10	0.0154393	0.702702	0.153229	0.799482	0.160374	0.000241626	3.61686	0.00106649	-0.00784349	0.870423	0.0602697	0.930075
VANGL1	-0.645181	1.6671e-11	10.778	2.08698e-10	-0.823582	4.49494e-13	12.3473	5.87626e-12	-0.386548	0.000618662	3.20855	0.00244975	-0.505498	4.11037e-05	4.38612	0.00043927
LACTB	0.546233	1.67251e-11	10.7766	2.09209e-10	0.500698	5.08035e-10	9.29411	4.77665e-09	0.275293	0.00230164	2.63796	0.00785663	0.237157	0.00494193	2.3061	0.024738
GDF11	-0.71749	1.69746e-11	10.7702	2.12162e-10	-0.702569	1.10482e-16	15.9567	1.96621e-15	-0.510638	5.49636e-07	6.25992	4.13251e-06	-0.60559	2.6815e-09	8.57162	6.6866e-08
STRBP	0.591747	1.77618e-11	10.7505	2.21826e-10	0.248234	0.000116901	3.93218	0.000477508	0.627142	9.55876e-17	16.0196	2.31172e-15	0.158322	0.130125	0.88564	0.275401
CTPS1	0.274948	1.78309e-11	10.7488	2.22513e-10	0.206069	1.28217e-08	7.89206	1.0044e-07	0.329569	1.48266e-12	11.829	2.38193e-11	0.212051	1.11933e-07	6.95104	2.14761e-06
GALK2	1.00901	1.79131e-11	10.7468	2.23363e-10	0.821774	1.78146e-12	11.7492	2.19864e-11	0.616661	3.8963e-07	6.40935	3.0052e-06	0.441991	0.00433629	2.36288	0.0223095
CHAF1B	0.442303	1.80273e-11	10.7441	2.2461e-10	0.369327	4.70012e-09	8.32789	3.91417e-08	0.44455	5.52699e-11	10.2575	7.45008e-10	0.337566	5.8159e-07	6.23538	9.58233e-06
COL6A1	-0.330041	1.81874e-11	10.7402	2.26425e-10	-0.198169	3.92017e-07	6.40669	2.50847e-06	-0.299254	4.11436e-08	7.3857	3.71638e-07	-0.106088	0.0374899	1.42609	0.115088
PRRT3	-2.12487	1.9614e-11	10.7074	2.43994e-10	-1.46622	4.50819e-08	7.346	3.26332e-07	-1.26858	1.19406e-05	4.92297	6.9938e-05	-1.2122	4.81672e-07	6.31725	8.12589e-06
SAP30L	-0.662811	1.99179e-11	10.7008	2.4758e-10	-0.749211	1.11661e-17	16.9521	2.15122e-16	-0.43735	5.14739e-06	5.28841	3.25464e-05	-0.205955	0.0341378	1.46677	0.107382
PTTG1IP	-0.353656	2.11053e-11	10.6756	2.62133e-10	-0.345628	7.3284e-09	8.13499	5.92228e-08	-0.289257	5.1749e-05	4.2861	0.000265316	-0.189803	0.0115238	1.9384	0.0478528
TMEM263	-0.436513	2.16214e-11	10.6651	2.68332e-10	-0.666377	5.12279e-30	29.2905	2.30468e-28	-0.355732	1.94669e-08	7.7107	1.82216e-07	-0.590904	9.27148e-16	15.0329	5.16275e-14
JDP2	-0.916535	2.20035e-11	10.6575	2.72861e-10	-0.490822	2.86103e-05	4.54348	0.000131694	-0.804732	1.42313e-07	6.84675	1.17863e-06	-0.333508	0.0156688	1.80496	0.0604708
IFNAR1	-0.533247	2.22186e-11	10.6533	2.75312e-10	-0.428986	2.44796e-10	9.6112	2.39241e-09	-0.462033	4.12777e-07	6.38428	3.17168e-06	-0.303292	0.00181575	2.74094	0.0110633
ACSL6	1.65229	2.2698e-11	10.644	2.81032e-10	1.09404	2.78827e-07	6.55466	1.81446e-06	1.61001	9.69499e-13	12.0135	1.58174e-11	0.551162	0.0908909	1.04148	0.214741
ITGB5	-0.530713	2.28094e-11	10.6419	2.82191e-10	-0.556561	2.50686e-12	11.6009	3.04951e-11	-0.314072	0.000482743	3.31628	0.0019634	-0.24757	0.00277391	2.55691	0.0157121
TARBP1	0.575722	2.35353e-11	10.6283	2.90906e-10	0.493416	6.1198e-08	7.21326	4.34784e-07	0.434692	5.28528e-05	4.27693	0.000269991	0.0843583	0.41127	0.385873	0.593851
CDC25C	-0.559123	2.35506e-11	10.628	2.90906e-10	-0.423034	7.54852e-09	8.12214	6.08795e-08	-0.42308	1.56678e-06	5.80499	1.09003e-05	-0.25004	0.00239934	2.61991	0.0139423
GPRC5C	-5.49964	2.36501e-11	10.6262	2.91906e-10	-5.1092	3.44271e-14	13.4631	5.0316e-13	-5.85701	8.24239e-12	11.0839	1.20715e-10	-4.6562	1.34179e-12	11.8723	5.29685e-11
COG4	0.459446	2.3922e-11	10.6212	2.95032e-10	0.259289	1.9322e-05	4.71395	9.19893e-05	0.320283	3.75498e-06	5.42539	2.42985e-05	0.188798	0.00812352	2.09026	0.036562
RIPK1	-0.435377	2.56762e-11	10.5905	3.1605e-10	-0.36461	3.06717e-10	9.51326	2.95807e-09	-0.510292	4.55191e-13	12.3418	7.75598e-12	-0.34457	6.75991e-05	4.17006	0.000672902
EML3	0.622569	2.56798e-11	10.5904	3.1605e-10	0.525262	8.31523e-12	11.0801	9.47806e-11	0.414108	5.45951e-06	5.26285	3.4368e-05	0.266576	0.0171152	1.76662	0.0647039
KLF2	1.27498	2.56862e-11	10.5903	3.1605e-10	1.49907	1.55488e-18	17.8083	3.21889e-17	0.675373	0.00024201	3.61617	0.00106788	1.09664	2.54163e-07	6.59489	4.51398e-06
SPRY2	0.932637	2.63911e-11	10.5785	3.24471e-10	1.43807	1.53369e-26	25.8143	5.60127e-25	1.24024	8.40223e-19	18.0756	2.41787e-17	0.846828	1.22091e-08	7.91332	2.75253e-07
ATP5G1	1.09291	2.67938e-11	10.572	3.29166e-10	0.650204	8.81477e-07	6.05479	5.32189e-06	0.781451	3.42984e-09	8.46473	3.61926e-08	0.556489	0.0230909	1.63656	0.0805193
RPS6KA2	-0.952454	2.77973e-11	10.556	3.41229e-10	-1.89825	3.49098e-62	61.4571	6.53788e-60	-0.8588	4.2241e-12	11.3743	6.42554e-11	-1.07996	4.48145e-13	12.3486	1.86458e-11
CCDC18	-0.867685	2.86319e-11	10.5432	3.51201e-10	-0.798492	3.21883e-09	8.4923	2.7372e-08	-0.520443	0.000165197	3.782	0.000757384	-0.406148	0.0405185	1.39235	0.122283
TERF1	0.436118	2.89674e-11	10.5381	3.55041e-10	0.221243	0.000789009	3.10292	0.00270666	0.271873	8.65257e-05	4.06286	0.000421752	0.061065	0.35822	0.445851	0.541883
THBS1	-5.16187	2.98841e-11	10.5246	3.65993e-10	1.00618	1.10364e-06	5.95717	6.54222e-06	-4.60568	3.39e-10	9.4698	4.09117e-09	0.265126	0.201319	0.696116	0.369312
SEMA3A	1.04984	3.01538e-11	10.5207	3.69011e-10	-0.215045	0.0799558	1.09715	0.151194	1.34886	1.34253e-15	14.8721	2.92754e-14	-0.0586553	0.736181	0.133015	0.845296
HIRIP3	0.510451	3.03005e-11	10.5186	3.70519e-10	0.455592	6.54996e-07	6.18376	4.04191e-06	0.459674	5.56295e-10	9.25469	6.52145e-09	0.201575	0.0327836	1.48434	0.104406
COPS5	0.64298	3.03569e-11	10.5177	3.70922e-10	0.414906	2.81892e-08	7.54992	2.11367e-07	0.455764	2.09637e-06	5.67853	1.42633e-05	0.353337	0.00657808	2.1819	0.0308532
ZNF160	-0.803496	3.14471e-11	10.5024	3.83946e-10	-0.554279	4.37175e-07	6.35934	2.77538e-06	-0.711295	2.25728e-10	9.64641	2.78734e-09	-0.339666	0.0312256	1.50549	0.100853
NUP37	0.822672	3.22105e-11	10.492	3.92963e-10	0.796068	4.68966e-22	21.3289	1.26307e-20	0.758227	7.4896e-21	20.1255	2.59727e-19	0.639047	1.03205e-06	5.9863	1.61936e-05
GTF2F2	0.618654	3.27007e-11	10.4854	3.98636e-10	0.434244	2.60791e-07	6.58371	1.70121e-06	0.429866	4.56788e-10	9.34028	5.42359e-09	0.24968	0.0130506	1.88437	0.0525431
SCFD1	0.382852	3.31909e-11	10.479	4.043e-10	0.230061	5.55489e-06	5.25532	2.93431e-05	0.435963	6.26727e-13	12.2029	1.05082e-11	0.163185	0.00358045	2.44606	0.0191665
UCP1	-5.91163	3.44925e-11	10.4623	4.19832e-10	-5.28591	4.39263e-10	9.35728	4.16653e-09	-5.80355	7.91863e-11	10.1014	1.0372e-09	-4.3714	5.92191e-09	8.22754	1.41248e-07
GPAT3	-0.836708	3.55546e-11	10.4491	4.32426e-10	0.908891	6.44351e-25	24.1909	2.12228e-23	-0.65358	8.6337e-07	6.0638	6.27848e-06	0.341828	0.00279799	2.55315	0.0158182
TBL1X	-0.556474	3.67698e-11	10.4345	4.46862e-10	-0.462633	7.60949e-08	7.11864	5.32863e-07	-0.460819	8.41415e-07	6.07499	6.14151e-06	-0.34265	0.00565676	2.24743	0.0275075
LBX1-AS1	-5.69857	3.71672e-11	10.4298	4.51344e-10	-6.02251	2.79293e-12	11.5539	3.37203e-11	-6.07189	2.16459e-12	11.6646	3.41818e-11	-5.88764	6.90598e-12	11.1608	2.44132e-10
ZDHHC9	0.381527	3.82641e-11	10.4172	4.64308e-10	-0.514455	2.16864e-20	19.6638	5.17453e-19	0.619806	1.27491e-22	21.8945	4.95608e-21	-0.131889	0.0359375	1.44445	0.111501
LRRC8A	-0.519141	3.87584e-11	10.4116	4.69945e-10	-0.364875	1.6331e-06	5.78699	9.42409e-06	-0.402639	1.14678e-07	6.94052	9.6602e-07	-0.215278	0.0210298	1.67716	0.0753042
SGCB	-0.430435	3.87951e-11	10.4112	4.7003e-10	-0.466368	1.04374e-14	13.9814	1.58738e-13	-0.2694	0.000117117	3.93138	0.000554887	-0.195878	0.00389118	2.40992	0.0204674
KIF1C	0.233083	3.88687e-11	10.4104	4.70562e-10	0.242159	6.29195e-09	8.20122	5.13885e-08	0.224648	2.04709e-09	8.68886	2.22886e-08	0.179223	3.01631e-05	4.52052	0.000333414
ASTN1	-5.77076	3.98134e-11	10.4	4.8163e-10	-6.09501	2.8864e-12	11.5396	3.47551e-11	-5.18061	3.37508e-09	8.47172	3.56626e-08	-5.95907	9.90602e-12	11.0041	3.46057e-10
DOHH	1.12241	4.04546e-11	10.393	4.89012e-10	0.0783216	0.573375	0.241562	0.695075	1.21245	1.70921e-17	16.7672	4.43325e-16	0.36578	0.111602	0.952327	0.247722
BCAS2	0.425707	4.05345e-11	10.3922	4.89533e-10	0.317647	1.71516e-07	6.76569	1.15198e-06	0.29432	1.22947e-06	5.91028	8.71141e-06	0.189673	0.00619358	2.20806	0.0294413
LRRC14	0.422065	4.05596e-11	10.3919	4.89533e-10	0.290966	1.48937e-05	4.827	7.27786e-05	0.253747	0.000298508	3.52504	0.00127953	0.302844	0.00136106	2.86612	0.00871974
HIBADH	0.550039	4.08218e-11	10.3891	4.92322e-10	0.553327	3.95864e-11	10.4025	4.21679e-10	0.37697	2.01499e-05	4.69573	0.000112496	0.210837	0.0327755	1.48445	0.104402
NID2	0.728311	4.17898e-11	10.3789	5.03611e-10	0.690743	1.90339e-09	8.72047	1.65888e-08	0.508539	1.28381e-06	5.8915	9.08009e-06	0.442569	0.00969059	2.01365	0.0417988
PCCB	0.431333	4.28588e-11	10.368	5.16101e-10	0.173526	0.00427978	2.36858	0.0121699	0.302004	3.05134e-06	5.51551	2.0067e-05	-0.0980539	0.246873	0.607527	0.424209
HMOX1	-0.928181	4.30784e-11	10.3657	5.18351e-10	0.501808	9.45062e-06	5.02454	4.78202e-05	-1.15127	5.27938e-18	17.2774	1.43555e-16	-0.522491	0.00466713	2.33095	0.0236421
SLC41A1	-0.611955	4.36443e-11	10.3601	5.2476e-10	-0.399879	1.96565e-07	6.70649	1.30444e-06	-0.468565	1.63055e-08	7.78767	1.55867e-07	-0.285229	0.00850733	2.07021	0.037955
BNC2	-1.54122	4.47063e-11	10.3496	5.37121e-10	0.282706	0.123888	0.906971	0.216241	-1.73996	1.85961e-10	9.73058	2.34035e-09	-0.375348	0.0752177	1.12368	0.188771
LRP11	-0.68922	4.50433e-11	10.3464	5.40759e-10	-1.01567	1.38614e-25	24.8582	4.75004e-24	-0.407031	0.00018421	3.73469	0.000836518	-0.470394	2.36081e-06	5.62694	3.412e-05
SLC35E1	-0.550586	4.53615e-11	10.3433	5.44166e-10	-0.423675	1.57233e-09	8.80346	1.38382e-08	-0.331823	6.8461e-06	5.16456	4.20215e-05	-0.192443	0.0117974	1.92822	0.0487155
RTN4RL1	-1.19181	4.60351e-11	10.3369	5.51828e-10	0.531631	1.63723e-05	4.78589	7.926e-05	-2.45185	3.19376e-21	20.4957	1.12994e-19	-0.143137	0.308768	0.510368	0.4923
SDSL	-2.25606	4.84956e-11	10.3143	5.80881e-10	-1.54259	9.73286e-10	9.01176	8.84137e-09	-2.01945	3.81457e-09	8.41855	3.99578e-08	-0.959356	0.000313273	3.50408	0.00251522
DOCK8	-0.975405	4.86311e-11	10.3131	5.82064e-10	-0.358933	0.0065477	2.18391	0.0176557	-1.34519	4.50017e-14	13.3468	8.55685e-13	-0.584892	0.00386278	2.4131	0.0203469
ECE1	-0.435639	4.89215e-11	10.3105	5.85096e-10	-0.496222	1.78248e-14	13.749	2.66314e-13	-0.300249	3.6985e-06	5.43197	2.39725e-05	-0.294645	4.39019e-06	5.35752	5.9713e-05
ZNF573	-2.94085	4.92032e-11	10.308	5.88021e-10	-0.847245	0.00739791	2.13089	0.0196262	-3.43493	4.87823e-10	9.31174	5.76598e-09	-0.773576	0.0128254	1.89193	0.0518617
WDR3	0.541587	5.13382e-11	10.2896	6.13072e-10	0.562862	4.94768e-35	34.3056	2.9083e-33	0.515895	9.76804e-28	27.0102	5.26672e-26	0.344194	0.000160081	3.79566	0.0014097
JPH3	0.88332	5.30443e-11	10.2754	6.32968e-10	0.48474	0.000215941	3.66566	0.000833241	0.86253	2.78527e-08	7.55513	2.5644e-07	0.543472	0.000275326	3.56015	0.00225186
ENOX1	1.96659	5.35537e-11	10.2712	6.38565e-10	3.17955	1.10854e-44	43.9552	1.11589e-42	1.98699	2.55913e-11	10.5919	3.54051e-10	2.79751	1.58823e-26	25.7991	2.19859e-24
CYP26B1	0.827276	5.4051e-11	10.2672	6.4401e-10	1.37707	4.31493e-37	36.365	2.90779e-35	0.189739	0.223905	0.649937	0.360335	0.87292	1.27905e-10	9.89311	3.89822e-09
C14orf166	0.802139	5.76745e-11	10.239	6.86666e-10	0.71144	1.19164e-10	9.92385	1.21089e-09	0.524171	1.84934e-08	7.73298	1.7393e-07	0.526265	0.000505303	3.29645	0.00379541
GPR119	5.17795	5.7941e-11	10.237	6.89319e-10	-1.38183	0.34675	0.459983	NA	5.34997	6.94316e-12	11.1584	1.03113e-10	-0.313713	0.815139	0.0887685	NA
GTF3C5	0.775096	5.84429e-11	10.2333	6.94767e-10	1.16122	5.04098e-60	59.2975	8.825e-58	0.38547	6.52894e-06	5.18516	4.02001e-05	0.859002	4.50889e-10	9.34593	1.27454e-08
RAD23B	0.378387	6.21261e-11	10.2067	7.37998e-10	0.184011	3.86707e-05	4.41262	0.00017349	0.24409	1.33503e-05	4.87451	7.74453e-05	-0.0035259	0.960856	0.0173416	0.980044
PPFIBP2	-0.597678	6.41538e-11	10.1928	7.61513e-10	-0.632492	3.63016e-12	11.4401	4.32771e-11	-1.19054	2.7025e-27	26.5682	1.41356e-25	-0.701302	1.21221e-08	7.91642	2.73709e-07
SEC61A2	-0.692629	6.4227e-11	10.1923	7.6181e-10	-0.54258	6.12938e-07	6.21258	3.80277e-06	-0.628846	1.3287e-08	7.87657	1.28259e-07	-0.262546	0.0252832	1.59717	0.0862096
CWC27	0.514207	6.53029e-11	10.1851	7.73991e-10	0.479866	4.38854e-12	11.3577	5.17436e-11	0.449776	1.83765e-09	8.73574	2.01196e-08	0.287567	0.000659279	3.18093	0.00473581
CPSF3L	0.624952	6.59948e-11	10.1805	7.81606e-10	0.441381	3.29276e-09	8.48244	2.79122e-08	0.493205	1.92023e-10	9.71665	2.40893e-09	0.260297	0.0169585	1.77061	0.0642427
BMP2	-2.31863	6.72577e-11	10.1723	7.95967e-10	1.4018	2.72772e-19	18.5642	6.01817e-18	-1.9248	1.58697e-08	7.79943	1.52071e-07	0.407375	0.0386643	1.41269	0.11796
PDZD2	-2.10566	6.74123e-11	10.1713	7.97199e-10	0.14441	0.542251	0.265799	0.667707	-2.87964	1.71982e-13	12.7645	3.04919e-12	-0.227948	0.465679	0.331914	0.643196
CCDC43	0.483838	6.7948e-11	10.1678	8.02934e-10	0.397316	2.31502e-06	5.63545	1.30324e-05	0.290889	3.91553e-05	4.40721	0.000205419	0.247522	0.000608782	3.21554	0.00442675
IMMT	0.297779	7.17681e-11	10.1441	8.47442e-10	0.114851	0.00516601	2.28685	0.0143653	0.303292	2.25544e-10	9.64677	2.78725e-09	0.097361	0.0341794	1.46624	0.107487
ZNF385A	0.651204	7.22479e-11	10.1412	8.52471e-10	-0.929656	6.97051e-17	16.1567	1.25019e-15	0.442739	0.000681897	3.16628	0.00267525	-0.933339	4.30281e-09	8.36625	1.05694e-07
TFAP2A	0.933285	7.24535e-11	10.1399	8.54259e-10	0.944264	2.98758e-12	11.5247	3.58422e-11	0.711925	1.04573e-05	4.98058	6.19177e-05	0.492702	0.000596098	3.22468	0.0043559
TMLHE	0.509106	7.29526e-11	10.137	8.59503e-10	0.104038	0.206255	0.685596	0.32348	0.275023	0.00112657	2.94824	0.00418905	0.0727872	0.494775	0.305592	0.667451
AK2	0.294114	7.46925e-11	10.1267	8.79347e-10	0.240858	2.47768e-11	10.606	2.68822e-10	0.361518	1.43836e-19	18.8421	4.43163e-18	0.207582	1.52322e-06	5.81724	2.32598e-05
CDH24	-0.759015	7.51816e-11	10.1239	8.84016e-10	-0.0115047	0.905212	0.0432498	0.942122	-0.579122	2.91471e-07	6.5354	2.29331e-06	-0.10487	0.298447	0.525132	0.481285
RANBP3	0.4122	7.52009e-11	10.1238	8.84016e-10	0.345255	2.47262e-12	11.6068	3.01013e-11	0.277337	8.91877e-05	4.04969	0.00043352	0.207041	0.00253876	2.59538	0.0146263
S1PR3	-5.68924	7.59933e-11	10.1192	8.92667e-10	-3.49278	1.5158e-10	9.81936	1.52679e-09	-5.5818	2.03334e-10	9.69179	2.53539e-09	-1.78991	7.59395e-06	5.11953	9.78101e-05
ARMCX5	0.427736	7.63225e-11	10.1173	8.95869e-10	0.216872	0.000846133	3.07256	0.00288115	0.307334	5.78892e-06	5.2374	3.62389e-05	0.12819	0.0530826	1.27505	0.148155
SRSF5	0.605648	7.78554e-11	10.1087	9.13183e-10	0.408956	3.55059e-07	6.4497	2.28104e-06	0.526388	2.3657e-14	13.626	4.6383e-13	0.275671	0.0133034	1.87604	0.0533144
ZNF84	-0.669145	7.90377e-11	10.1022	9.26364e-10	-0.520862	2.20765e-07	6.65607	1.45425e-06	-0.527278	4.60601e-07	6.33668	3.50493e-06	-0.434977	0.00386655	2.41268	0.0203595
LINC00883	0.798842	8.01944e-11	10.0959	9.39225e-10	0.186458	0.115014	0.939251	0.203494	1.13114	2.28239e-18	17.6416	6.37126e-17	-0.168969	0.188394	0.724932	0.353049
ZNF570	-1.94352	8.12071e-11	10.0904	9.50382e-10	-0.778399	0.00011576	3.93644	0.000473566	-1.21387	6.11824e-06	5.21337	3.80868e-05	-0.531356	0.00879751	2.05564	0.0388286
SLC16A3	1.61661	8.22668e-11	10.0848	9.62071e-10	0.887718	1.80519e-05	4.74348	8.64279e-05	1.03857	1.66561e-05	4.77843	9.49437e-05	0.219379	0.399278	0.398725	0.581967
SMAD3	-0.57727	8.51516e-11	10.0698	9.95071e-10	-0.0593535	0.385881	0.413547	0.517658	-0.890173	3.25227e-47	46.4878	4.19703e-45	-0.238558	0.0102201	1.99054	0.0436256
SEMA3B	1.08462	8.54624e-11	10.0682	9.97966e-10	1.32205	4.29111e-13	12.3674	5.62806e-12	0.536883	0.00340699	2.46763	0.0110894	0.795725	0.000851138	3.07	0.0058939
PI4KB	0.371039	8.57739e-11	10.0666	1.00086e-09	0.2144	1.69312e-05	4.77131	8.15961e-05	0.273939	1.7967e-06	5.74553	1.23525e-05	0.129896	0.0216925	1.66369	0.0769174
HERC3	1.03727	8.60403e-11	10.0653	1.00323e-09	0.726843	4.39848e-08	7.3567	3.19108e-07	0.656144	1.03074e-06	5.98685	7.38978e-06	0.300534	0.109958	0.958772	0.245102
ZNF195	-0.414855	8.88055e-11	10.0516	1.03471e-09	-0.367524	1.80638e-10	9.74319	1.79924e-09	-0.190173	0.00980575	2.00852	0.0279272	-0.0798047	0.162943	0.787965	0.320902
CGNL1	-0.968146	8.94847e-11	10.0483	1.04186e-09	-0.170117	0.234322	0.630186	0.356643	-1.19932	6.08584e-21	20.2157	2.11981e-19	-0.442179	0.00290675	2.53659	0.0163148
ZNF423	-1.07141	9.09929e-11	10.041	1.05864e-09	-1.49237	1.09674e-24	23.9599	3.55413e-23	-1.09495	2.17127e-10	9.66329	2.68957e-09	-1.34206	1.77983e-13	12.7496	7.61931e-12
NRIP1	-1.93987	9.1588e-11	10.0382	1.06478e-09	0.496392	0.0228259	1.64157	0.0521838	-1.22983	5.67197e-05	4.24627	0.000288249	0.72711	0.00404729	2.39284	0.0211235
ZNF583	-2.3458	9.3563e-11	10.0289	1.08694e-09	-1.44544	3.36799e-07	6.47263	2.16892e-06	-1.97639	1.13318e-08	7.9457	1.1047e-07	-1.20478	0.000228542	3.64103	0.00191173
SHANK3	-1.00962	9.37342e-11	10.0281	1.08813e-09	-0.495906	0.000244611	3.61152	0.000932696	-0.988805	7.64803e-10	9.11645	8.78268e-09	-0.200635	0.171801	0.764974	0.332296
RUNX1T1	0.909514	9.41105e-11	10.0264	1.0917e-09	-0.00386987	0.979911	0.00881353	0.987575	1.23924	2.40115e-13	12.6196	4.20509e-12	-0.0326936	0.829232	0.0813237	0.904662
PAK1IP1	0.49739	9.42929e-11	10.0255	1.09301e-09	0.429478	6.77883e-10	9.16885	6.28916e-09	0.458653	1.31027e-12	11.8826	2.11795e-11	0.301928	2.62531e-06	5.58082	3.77169e-05
AKIRIN2	0.399669	9.456e-11	10.0243	1.0953e-09	0.308029	3.73449e-08	7.42777	2.73472e-07	0.0837325	0.170973	0.767072	0.29425	0.124313	0.0750782	1.12449	0.188612
IFT140	-1.02448	9.49453e-11	10.0225	1.09896e-09	-0.766259	1.17073e-09	8.93154	1.0534e-08	-0.870189	2.97799e-09	8.52608	3.17008e-08	-0.6144	3.38786e-05	4.47007	0.000369789
KDELR3	-2.42631	9.66278e-11	10.0149	1.11762e-09	0.646822	0.00415669	2.38125	0.0118617	-2.62537	2.41146e-10	9.61772	2.96379e-09	0.170633	0.518377	0.285354	0.686038
ZNF71	-0.806738	9.76868e-11	10.0102	1.12904e-09	-0.8112	6.06804e-13	12.217	7.81229e-12	-0.565252	2.74094e-05	4.5621	0.000149216	-0.554561	6.27606e-06	5.20231	8.24122e-05
GPKOW	0.784157	9.93547e-11	10.0028	1.14748e-09	0.710097	5.29632e-13	12.276	6.86816e-12	0.530915	4.94784e-09	8.30558	5.06824e-08	0.461565	0.000414884	3.38207	0.00320734
MTA2	0.28924	1.02443e-10	9.98952	1.18229e-09	0.111448	0.00469851	2.32804	0.013226	0.126024	0.00644197	2.19098	0.0193628	-0.081038	0.0612392	1.21297	0.163939
CARM1	0.317944	1.04021e-10	9.98288	1.19962e-09	0.2283	1.45585e-07	6.83688	9.87278e-07	0.331905	4.58166e-10	9.33898	5.43175e-09	0.102989	0.056992	1.24419	0.155808
ERBB2	-1.03372	1.0542e-10	9.97708	1.21487e-09	-1.06637	4.62603e-13	12.3348	6.03783e-12	-0.975378	8.4828e-09	8.07146	8.42076e-08	-1.04992	6.1743e-11	10.2094	1.97098e-09
USP14	0.365393	1.05871e-10	9.97522	1.21918e-09	0.237363	7.11902e-09	8.14758	5.77627e-08	0.477171	4.88227e-20	19.3114	1.57837e-18	0.175842	0.00947841	2.02326	0.041087
SPPL2A	-0.709178	1.07821e-10	9.9673	1.24072e-09	-0.56843	4.04794e-09	8.39277	3.40095e-08	-0.283298	0.0279463	1.55368	0.0673546	-0.498084	0.000147209	3.83206	0.00131037
AGPAT5	-0.366622	1.08082e-10	9.96625	1.24283e-09	-0.468998	9.81937e-15	14.0079	1.49622e-13	-0.226989	0.000142271	3.84688	0.000661936	-0.205413	0.00125087	2.90279	0.00815848
DHX37	0.350862	1.10042e-10	9.95844	1.26444e-09	0.318375	6.18927e-10	9.20836	5.76543e-09	0.365685	1.80502e-08	7.74352	1.70271e-07	0.27406	1.654e-05	4.78147	0.000195056
TIMM9	0.760336	1.10428e-10	9.95692	1.26796e-09	0.691713	2.81375e-11	10.5507	3.03741e-10	0.59841	1.04392e-06	5.98133	7.46391e-06	0.420479	0.00333442	2.47698	0.0181246
ATP5F1	0.662693	1.1093e-10	9.95495	1.2728e-09	0.409235	9.51913e-07	6.0214	5.71006e-06	0.530354	1.58056e-13	12.8012	2.81178e-12	0.310969	0.00558217	2.2532	0.0271857
TM9SF4	-0.496354	1.12568e-10	9.94859	1.29065e-09	-0.317593	4.33256e-06	5.36326	2.33535e-05	-0.268942	0.000739699	3.13095	0.00287466	-0.181763	0.0854904	1.06808	0.205953
UBE2G2	-0.248331	1.13271e-10	9.94588	1.29777e-09	-0.244804	3.23264e-10	9.49044	3.10465e-09	-0.140564	0.00142353	2.84663	0.00515576	-0.115233	0.00959242	2.01807	0.0414962
C1orf21	-0.654977	1.15078e-10	9.93901	1.31752e-09	-0.97589	3.4005e-23	22.4685	1.01049e-21	-0.483852	1.92167e-06	5.71632	1.31772e-05	-0.588798	3.03637e-05	4.51765	0.000335132
KIAA0101	0.630578	1.15383e-10	9.93786	1.32006e-09	0.304025	0.000244988	3.61086	0.000933911	0.565751	3.74562e-10	9.42648	4.49817e-09	0.362698	0.0208396	1.68111	0.0748671
GMPR	1.05414	1.16049e-10	9.93536	1.32672e-09	1.19495	1.63307e-15	14.787	2.67844e-14	0.425962	0.0359557	1.44423	0.0831258	0.842614	0.000528825	3.27669	0.0039322
AP3S2	-0.454294	1.20982e-10	9.91728	1.38211e-09	-0.379171	5.4762e-09	8.26152	4.5138e-08	-0.465126	1.20042e-07	6.92067	1.0085e-06	-0.248261	0.000179866	3.74505	0.00155707
PLA2G4A	0.599699	1.24646e-10	9.90432	1.42295e-09	0.439878	1.00394e-06	5.99829	5.9931e-06	0.409697	1.73713e-06	5.76017	1.19646e-05	0.09054	0.426046	0.370543	0.606555
ZNF256	-1.10973	1.25046e-10	9.90293	1.42648e-09	-5.62853	1.65392e-43	42.7815	1.53092e-41	-0.744288	2.59569e-06	5.58575	1.73163e-05	-5.67722	1.08684e-32	31.9638	2.09068e-30
XXYLT1	-0.55097	1.27283e-10	9.89523	1.45095e-09	-0.5834	8.66232e-16	15.0624	1.45632e-14	-0.498768	9.91917e-10	9.00352	1.1227e-08	-0.436427	2.3691e-05	4.62542	0.000270556
PFKM	0.350491	1.27494e-10	9.89451	1.45231e-09	0.201134	5.01415e-05	4.2998	0.000220469	0.30903	9.58026e-08	7.01862	8.17959e-07	0.116533	0.0653927	1.18447	0.171585
DDIT4L	-1.10802	1.29401e-10	9.88806	1.47298e-09	-0.64414	2.2344e-06	5.65084	1.26227e-05	-0.895265	1.84732e-07	6.73346	1.49918e-06	-0.451603	0.00317996	2.49758	0.0174781
TBC1D2B	-0.447808	1.30059e-10	9.88586	1.4794e-09	-0.374408	2.82536e-08	7.54893	2.11751e-07	-0.364143	0.000110347	3.95724	0.000525184	-0.231311	0.0249459	1.603	0.0853939
PDZD4	-0.612443	1.31287e-10	9.88178	1.49229e-09	-0.184056	0.0423857	1.37278	0.088796	-1.14085	6.47263e-25	24.1889	2.91992e-23	-0.404782	0.000577641	3.23834	0.00424406
TSC22D3	-0.666969	1.31742e-10	9.88028	1.49639e-09	0.204436	0.0421476	1.37523	0.0883662	-0.346003	0.00139349	2.85589	0.00506678	0.278121	0.0456606	1.34046	0.133221
TMEM179	-2.59952	1.3483e-10	9.87021	1.53037e-09	0.0616237	0.815855	0.088387	0.881121	-3.06113	3.28946e-10	9.48287	3.97767e-09	0.0639193	0.798039	0.0979757	0.884256
SETD3	0.385574	1.36907e-10	9.86358	1.55282e-09	0.471973	5.37425e-17	16.2697	9.80268e-16	0.181331	0.00705947	2.15123	0.0209648	0.171902	0.0460921	1.33637	0.133997
ZNF321P	-2.82426	1.39496e-10	9.85544	1.58105e-09	-1.02799	6.35974e-05	4.19656	0.000273511	-2.50647	8.08735e-09	8.09219	8.06379e-08	-0.592833	0.0309395	1.50949	0.100257
BTF3L4	-0.340428	1.40108e-10	9.85354	1.58685e-09	-0.430833	5.46395e-21	20.2625	1.37075e-19	-0.394805	1.4851e-14	13.8282	2.96718e-13	-0.246404	1.64629e-06	5.78349	2.49056e-05
ZNF566	-0.990539	1.44179e-10	9.8411	1.63179e-09	-0.666788	1.49647e-06	5.82493	8.67918e-06	-0.8151	3.40013e-06	5.4685	2.21939e-05	-0.258907	0.0483015	1.31604	0.138625
MTFR2	0.647632	1.48685e-10	9.82773	1.68158e-09	0.267694	0.00564468	2.24836	0.0155407	0.646333	1.27046e-09	8.89604	1.41658e-08	0.402772	0.000597947	3.22334	0.00436295
SLC29A4	-0.696876	1.50675e-10	9.82196	1.70287e-09	-0.604974	2.9491e-08	7.53031	2.20001e-07	-0.666572	1.52366e-10	9.81711	1.93924e-09	-0.401196	0.000811687	3.09061	0.00564835
CTH	-0.635943	1.51478e-10	9.81965	1.71073e-09	0.238987	0.000573387	3.24155	0.00203145	-0.577503	1.88378e-09	8.72497	2.0596e-08	-0.0475091	0.579723	0.236779	0.736248
CCDC144B	-2.64149	1.58027e-10	9.80127	1.78342e-09	-0.391357	0.367828	0.434356	0.499893	-2.08512	7.59111e-06	5.11969	4.61802e-05	-0.829616	0.0308585	1.51062	0.100103
CDON	-0.986347	1.58544e-10	9.79985	1.78797e-09	-0.954184	8.27173e-09	8.0824	6.63799e-08	-0.577073	0.000420706	3.37602	0.00173529	-0.660828	0.000209957	3.67787	0.00178191
EIF4A3	0.574027	1.59139e-10	9.79822	1.7934e-09	0.438834	2.02699e-08	7.69315	1.55228e-07	0.372282	4.95553e-06	5.30491	3.14411e-05	0.33607	0.0073737	2.13231	0.0337931
KDM4A	-0.463497	1.62887e-10	9.78811	1.83434e-09	-0.59157	1.9737e-21	20.7047	5.0845e-20	-0.511043	5.77391e-15	14.2385	1.20085e-13	-0.414472	6.63359e-07	6.17825	1.07856e-05
NFE2L1	-0.391094	1.64113e-10	9.78486	1.84682e-09	-0.389678	2.325e-15	14.6336	3.74839e-14	-0.208239	0.000265407	3.57609	0.00115686	-0.257014	0.000218452	3.66064	0.00183951
OGFOD1	0.389675	1.64473e-10	9.78391	1.84956e-09	0.301165	7.02548e-13	12.1533	8.99462e-12	0.318339	5.71964e-09	8.24263	5.82095e-08	0.184829	0.0288205	1.5403	0.0951827
CAP1	-0.263074	1.68191e-10	9.7742	1.89003e-09	-0.368047	5.60115e-23	22.2517	1.61961e-21	-0.152771	6.42776e-05	4.19194	0.000323463	-0.366746	1.80958e-08	7.74242	3.97678e-07
FBXL16	0.672552	1.69366e-10	9.77117	1.90188e-09	0.594461	2.27956e-08	7.64215	1.73264e-07	0.722163	7.35518e-12	11.1334	1.08529e-10	0.562578	2.47782e-05	4.60593	0.000280311
KIF3C	-0.668201	1.7209e-10	9.76424	1.9311e-09	-0.50375	2.96487e-08	7.52799	2.21075e-07	-0.752415	8.33273e-16	15.0792	1.8635e-14	-0.421256	0.000454106	3.34284	0.0034725
CCDC181	-5.26144	1.7531e-10	9.75619	1.96583e-09	-6.53512	2.37655e-14	13.6241	3.51163e-13	-5.62153	5.86788e-11	10.2315	7.87586e-10	-5.91979	3.80384e-12	11.4198	1.38774e-10
PPP2R2A	0.406041	1.77958e-10	9.74968	1.99411e-09	0.41384	3.4565e-15	14.4614	5.4686e-14	0.337224	1.17669e-05	4.92934	6.90228e-05	0.309113	8.36855e-05	4.07735	0.00080438
BOLA3-AS1	-1.09074	1.78557e-10	9.74822	1.99941e-09	-1.25769	4.8708e-20	19.3124	1.13202e-18	-1.19049	3.41488e-13	12.4666	5.88226e-12	-1.13243	1.2086e-14	13.9177	5.96726e-13
CCT5	0.519889	1.79018e-10	9.7471	2.00316e-09	0.44019	2.08698e-10	9.68048	2.06087e-09	0.436458	2.34844e-11	10.6292	3.26913e-10	0.304861	4.24966e-06	5.37165	5.80682e-05
ZNF136	-1.24156	1.8213e-10	9.73962	2.03654e-09	-1.04443	1.71399e-10	9.76599	1.71287e-09	-1.14657	3.34983e-09	8.47498	3.54196e-08	-0.717972	6.03706e-05	4.21917	0.000612472
ZNF426	-0.971426	1.92891e-10	9.71469	2.15533e-09	-0.928939	1.23496e-08	7.90835	9.6931e-08	-0.688486	0.00498516	2.30232	0.0154379	-0.743078	0.00552787	2.25744	0.0270493
CNDP2	0.311801	1.94759e-10	9.7105	2.17468e-09	-0.0154148	0.781965	0.106813	0.85769	0.269362	2.21161e-06	5.65529	1.49891e-05	-0.0501913	0.349239	0.456878	0.533838
TRIM16	-0.923772	1.95925e-10	9.70791	2.18546e-09	-0.556025	0.000152187	3.81762	0.000605173	-0.980249	6.03704e-10	9.21918	7.05621e-09	-0.576663	2.443e-05	4.61208	0.000277438
CTGF	-0.493752	1.96002e-10	9.70774	2.18546e-09	-0.113678	0.14041	0.852601	0.238549	-1.13819	3.92291e-29	28.4064	2.27905e-27	-0.375663	7.79967e-05	4.10792	0.000760057
TBL3	0.775277	1.98034e-10	9.70326	2.20656e-09	0.630991	1.14945e-11	10.9395	1.29191e-10	0.559909	2.25215e-09	8.6474	2.442e-08	0.45064	0.000244689	3.61138	0.00202477
LOC441178	-1.36181	2.01604e-10	9.6955	2.24476e-09	-3.57054	1.19178e-30	29.9238	5.66217e-29	-2.1758	3.08389e-15	14.5109	6.56118e-14	-2.44607	8.5451e-19	18.0683	6.42487e-17
YPEL3	-1.36746	2.02296e-10	9.69401	2.25088e-09	-0.805719	6.06704e-07	6.21702	3.7699e-06	-1.09702	2.43311e-06	5.61384	1.63447e-05	-0.684021	0.00882863	2.05411	0.038908
UIMC1	0.493635	2.04251e-10	9.68983	2.27104e-09	0.312119	1.11522e-06	5.95264	6.606e-06	0.506886	4.81365e-12	11.3175	7.27314e-11	0.135497	0.121539	0.915283	0.26304
PAIP2B	-0.706984	2.08591e-10	9.6807	2.31766e-09	-0.828656	3.1256e-14	13.5051	4.58896e-13	-0.938206	2.12137e-13	12.6734	3.71924e-12	-0.790804	4.59928e-13	12.3373	1.90825e-11
SART1	0.832227	2.09638e-10	9.67853	2.32766e-09	0.760841	5.75425e-14	13.24	8.22343e-13	0.531433	2.96731e-05	4.52764	0.000159881	0.534854	0.000217323	3.66289	0.00183105
CCBL2	0.562921	2.10097e-10	9.67758	2.33112e-09	0.418084	1.70178e-08	7.7691	1.3171e-07	0.199501	0.0344255	1.46312	0.0802005	0.218819	0.0590286	1.22894	0.159695
CIRH1A	0.265449	2.10271e-10	9.67722	2.33142e-09	0.183503	4.30802e-06	5.36572	2.32445e-05	0.533709	1.14921e-33	32.9396	8.2617e-32	0.415763	2.40629e-09	8.61865	6.04101e-08
PPT1	-0.355972	2.14374e-10	9.66883	2.37524e-09	-0.383618	3.76291e-19	18.4245	8.18993e-18	-0.2131	8.6466e-07	6.06315	6.28495e-06	-0.170829	0.000192683	3.71516	0.00164877
ANKRD33B	-0.883705	2.14951e-10	9.66766	2.37997e-09	-0.635284	3.21797e-08	7.49242	2.37855e-07	-0.809948	1.21365e-07	6.91591	1.01853e-06	-0.59104	4.12598e-05	4.38447	0.00044062
WIPF3	0.417101	2.15309e-10	9.66694	2.38226e-09	-0.419073	1.36007e-07	6.86644	9.2662e-07	0.387492	7.56438e-08	7.12123	6.57249e-07	-0.267218	0.00194742	2.71054	0.0117304
U2AF2	0.344272	2.16671e-10	9.6642	2.39566e-09	0.189277	3.72512e-05	4.42886	0.000167776	0.328729	9.99496e-12	11.0002	1.44633e-10	0.164569	0.00185764	2.73104	0.0112535
VRK2	0.704753	2.19201e-10	9.65916	2.42193e-09	0.565759	1.64459e-13	12.7839	2.24093e-12	0.529467	7.3529e-11	10.1335	9.69548e-10	0.321155	0.0118944	1.92466	0.0489661
TYK2	0.384473	2.21307e-10	9.655	2.4435e-09	0.347601	2.3273e-09	8.63315	2.01091e-08	0.409239	1.2595e-08	7.8998	1.21878e-07	0.237696	0.000111546	3.95255	0.00102942
JAKMIP1	3.32879	2.22529e-10	9.65261	2.45527e-09	-2.92852	0.0076257	2.11772	0.0201608	1.95172	0.00386059	2.41335	0.0123413	-2.31107	0.0354961	1.44982	NA
SUCLG1	0.639858	2.25327e-10	9.64719	2.48441e-09	0.440771	7.04178e-07	6.15232	4.33212e-06	0.46767	2.32883e-09	8.63286	2.51647e-08	0.323215	0.00554764	2.25589	0.0270942
CRK	-0.407298	2.3089e-10	9.6366	2.54397e-09	-0.438869	7.76262e-14	13.11	1.08717e-12	-0.299678	2.16798e-05	4.66394	0.00012027	-0.30768	0.000233118	3.63242	0.00194204
CMSS1	0.579624	2.31463e-10	9.63552	2.54851e-09	0.440694	5.4488e-06	5.2637	2.88015e-05	0.4656	3.50782e-07	6.45496	2.72189e-06	0.457098	0.000802543	3.09553	0.00559664
TMEM35	-4.01375	2.32779e-10	9.63306	2.56122e-09	1.74463	9.14836e-28	27.0387	3.62023e-26	-3.58331	1.2901e-09	8.88938	1.43543e-08	1.78288	1.2423e-19	18.9058	1.0396e-17
AMOT	-1.27003	2.34924e-10	9.62907	2.58302e-09	-0.560327	0.000221593	3.65444	0.000853007	-1.83277	1.01764e-34	33.9924	7.62938e-33	-0.755646	8.17824e-05	4.08734	0.000788989
OSMR	0.98402	2.42138e-10	9.61594	2.66049e-09	0.552665	2.32408e-07	6.63375	1.52533e-06	1.39731	1.03124e-34	33.9866	7.69472e-33	0.7048	2.04608e-07	6.68908	3.71597e-06
TMEM185A	-0.55703	2.42422e-10	9.61543	2.66176e-09	-0.61212	2.98868e-13	12.5245	3.97486e-12	-0.378936	6.24291e-06	5.20461	3.87573e-05	-0.270178	0.000739963	3.13079	0.00522917
GHITM	0.252925	2.45552e-10	9.60986	2.69426e-09	0.323894	5.06279e-11	10.2956	5.3156e-10	0.25727	3.70045e-10	9.43175	4.45072e-09	0.202316	8.04073e-06	5.0947	0.000102938
CACNA2D2	-0.476943	2.49017e-10	9.60377	2.73038e-09	-0.272844	0.00701852	2.15375	0.0187339	-0.766627	3.54254e-30	29.4507	2.17018e-28	-0.278877	0.0213566	1.67047	0.0760418
LINC01234	1.76958	2.53426e-10	9.59615	2.77679e-09	0.528831	0.0478526	1.32009	0.0983791	1.28527	7.2779e-07	6.13799	5.35436e-06	0.120532	0.714627	0.145921	0.830154
LIX1L	0.400671	2.57832e-10	9.58866	2.82312e-09	0.0516744	0.367456	0.434794	0.499642	0.195936	0.0126042	1.89949	0.0344166	0.0099849	0.882904	0.0540867	0.937057
SPOCK3	-4.24855	2.58109e-10	9.5882	2.82419e-09	-6.12603	1.07596e-12	11.9682	1.34964e-11	-2.12264	5.71557e-08	7.24294	5.04688e-07	-5.99108	2.72491e-12	11.5646	1.02181e-10
FAR1	-0.346466	2.59768e-10	9.58541	2.83863e-09	-0.297777	3.58235e-05	4.44583	0.000161853	-0.137408	0.168036	0.774599	0.290378	-0.0724483	0.439651	0.356892	0.619394
D2HGDH	0.858755	2.59871e-10	9.58524	2.83863e-09	0.469282	9.10886e-07	6.04054	5.48029e-06	0.566751	9.39524e-05	4.02709	0.000454296	0.192097	0.226176	0.645553	0.399538
ELP6	0.728997	2.59967e-10	9.58508	2.83863e-09	0.47724	2.86905e-06	5.54226	1.59067e-05	0.593995	2.52927e-06	5.597	1.69019e-05	0.566123	0.000277184	3.55723	0.00226331
SRGAP3	-0.792451	2.68121e-10	9.57167	2.92565e-09	-1.0991	5.01473e-26	25.2998	1.76348e-24	-0.591482	9.63379e-07	6.0162	6.93527e-06	-1.2739	1.50826e-12	11.8215	5.9258e-11
GLYR1	-0.278293	2.69444e-10	9.56953	2.93805e-09	-0.258812	1.68707e-13	12.7729	2.29687e-12	-0.135351	0.00191792	2.71717	0.00671166	-0.205714	0.0145325	1.83766	0.0570969
PPRC1	0.565662	2.70169e-10	9.56836	2.94393e-09	0.625085	7.63785e-14	13.117	1.07343e-12	0.447246	9.13652e-14	13.0392	1.68044e-12	0.42319	3.9937e-05	4.39862	0.000427728
GPR161	-0.595103	2.70551e-10	9.56775	2.94607e-09	-0.569963	1.50832e-12	11.8215	1.87591e-11	-0.656448	4.70292e-11	10.3276	6.3775e-10	-0.32332	0.000262813	3.58035	0.00216146
CORO1B	0.804585	2.71343e-10	9.56648	2.95266e-09	0.381031	0.000106073	3.9744	0.000436932	0.543727	1.12861e-08	7.94746	1.10092e-07	0.168641	0.228833	0.640481	0.402948
GGA2	-0.412296	2.75441e-10	9.55997	2.99519e-09	-0.403354	6.80121e-10	9.16741	6.30266e-09	-0.28979	1.69819e-08	7.77001	1.61354e-07	-0.213251	0.0163454	1.7866	0.0623348
HNRNPL	0.417111	2.772e-10	9.55721	3.01224e-09	0.244525	2.21078e-07	6.65545	1.45572e-06	0.387021	1.48051e-08	7.82959	1.42302e-07	0.223252	0.000464091	3.3334	0.00352519
EIF2B3	0.610921	2.85343e-10	9.54463	3.0975e-09	0.392424	2.60747e-06	5.58378	1.45516e-05	0.555815	1.61175e-11	10.7927	2.27378e-10	0.384738	0.000173801	3.75995	0.00151254
WRNIP1	0.548914	2.85438e-10	9.54449	3.0975e-09	0.569535	2.45428e-18	17.6101	5.01842e-17	0.331016	5.08608e-05	4.29362	0.000261428	0.373318	8.68066e-09	8.06145	2.02166e-07
LINC00641	-1.19192	2.86705e-10	9.54257	3.10763e-09	-0.727027	7.40581e-07	6.13043	4.53701e-06	-0.734383	2.52166e-06	5.59831	1.68654e-05	-0.270339	0.281631	0.550319	0.463465
DCHS1	-1.72517	2.86765e-10	9.54247	3.10763e-09	-1.07623	1.13149e-07	6.94635	7.78797e-07	-2.26514	1.57417e-13	12.8029	2.80359e-12	-1.02452	1.43502e-05	4.84314	0.000171415
EMILIN3	-0.506874	3.00555e-10	9.52208	3.25484e-09	-0.578014	7.03975e-13	12.1524	9.00573e-12	-0.21579	0.0115915	1.93586	0.0321241	-0.292943	0.000100224	3.99903	0.000940377
ACADL	-5.44716	3.13048e-10	9.50439	3.38745e-09	1.13744	1.28029e-08	7.89269	1.00342e-07	-4.39981	8.73685e-08	7.05864	7.52478e-07	0.900872	0.000212825	3.67198	0.00180238
ATF7IP2	-1.59523	3.13228e-10	9.50414	3.38745e-09	0.045963	0.793967	0.100197	0.865902	-1.29181	4.31919e-07	6.3646	3.30746e-06	0.0596182	0.734077	0.134258	0.84373
DPYSL3	0.552493	3.1875e-10	9.49655	3.44481e-09	1.20306	1.21668e-41	40.9148	1.02061e-39	-0.188445	0.0622455	1.20589	0.131278	0.619583	6.0629e-05	4.21732	0.000614673
ACY1	1.08769	3.20883e-10	9.49365	3.46549e-09	0.874834	7.9827e-11	10.0978	8.23108e-10	0.599792	0.00023334	3.63201	0.00103368	0.452134	0.0128044	1.89264	0.0518477
TMEM43	-0.394809	3.23352e-10	9.49032	3.48978e-09	-0.360052	4.55735e-09	8.34129	3.80907e-08	-0.406878	1.04458e-09	8.98106	1.18145e-08	-0.308166	3.07569e-06	5.51206	4.34291e-05
PSMB2	0.560057	3.40972e-10	9.46728	3.67743e-09	0.571211	9.63382e-17	16.0162	1.7164e-15	0.474551	7.1048e-17	16.1484	1.74778e-15	0.456597	0.000108826	3.96327	0.00100872
COL1A1	-1.36012	3.41951e-10	9.46604	3.68547e-09	-0.614205	0.000458543	3.33862	0.0016585	-1.71738	1.06199e-12	11.9739	1.72745e-11	-0.494827	0.00510662	2.29187	0.0254335
ANAPC5	0.431149	3.50715e-10	9.45505	3.77735e-09	0.190267	0.000929501	3.03175	0.00313519	0.315572	6.49832e-07	6.1872	4.81683e-06	0.123781	0.0576288	1.23936	0.156998
ADAM22	-0.877488	3.51126e-10	9.45454	3.7792e-09	-0.786912	1.01862e-06	5.99199	6.06726e-06	-0.521658	0.00694933	2.15806	0.020702	-0.486804	0.00589779	2.22931	0.0283906
EIF2S1	0.217702	3.51847e-10	9.45365	3.78439e-09	0.155556	7.75111e-06	5.11064	3.98212e-05	0.259467	7.92079e-14	13.1012	1.46978e-12	0.171186	2.25237e-07	6.64736	4.05865e-06
HSPA1A	-0.583109	3.52123e-10	9.45331	3.78479e-09	-0.299158	2.72329e-05	4.56491	0.000125821	-0.403244	6.40248e-06	5.19365	3.95722e-05	0.133397	0.0883211	1.05394	0.210487
GPAT4	-0.400517	3.54898e-10	9.4499	3.81202e-09	-0.309435	1.241e-09	8.90623	1.11227e-08	-0.21753	0.000581061	3.23578	0.00231601	-0.0382339	0.523774	0.280856	0.690284
SEH1L	0.311697	3.71449e-10	9.4301	3.98709e-09	0.248626	2.55042e-09	8.59339	2.19429e-08	0.317709	4.91463e-09	8.30851	5.04406e-08	0.195482	0.000144836	3.83912	0.0012908
SMYD2	0.514902	3.78909e-10	9.42146	4.06254e-09	0.201458	0.0143159	1.84418	0.0348243	0.52936	7.40352e-10	9.13056	8.52678e-09	0.197298	0.0258497	1.58754	0.0877174
PFKFB3	-0.383587	3.78993e-10	9.42137	4.06254e-09	-0.215181	3.5132e-05	4.4543	0.000159077	-0.303919	5.29396e-07	6.27622	3.98985e-06	-0.193276	0.000614111	3.21175	0.00445456
RGAG1	-2.47751	3.8069e-10	9.41943	4.07797e-09	-1.19777	1.50339e-05	4.82293	7.3419e-05	-3.33428	2.71363e-10	9.56645	3.32219e-09	-2.13284	8.65386e-10	9.06279	2.34764e-08
PVRL1	-0.459374	3.85063e-10	9.41447	4.12202e-09	-0.590567	3.74407e-18	17.4267	7.56611e-17	-0.369865	6.15463e-05	4.2108	0.00031107	-0.485781	2.48436e-11	10.6048	8.32541e-10
ZNF75A	-0.69636	3.89676e-10	9.4093	4.16858e-09	-0.434556	5.13762e-06	5.28924	2.73633e-05	-0.595512	1.64787e-07	6.78308	1.35125e-06	-0.454198	6.00345e-06	5.2216	7.90427e-05
TEX10	0.4216	3.95423e-10	9.40294	4.22721e-09	0.313202	5.56968e-09	8.25417	4.5885e-08	0.324871	9.43038e-07	6.02547	6.80128e-06	0.243796	0.000887238	3.05196	0.00610514
GALNT12	1.02809	3.9885e-10	9.39919	4.26096e-09	0.871766	2.21655e-08	7.65432	1.68793e-07	0.636093	0.000340497	3.46789	0.00143451	0.480686	0.00618059	2.20897	0.0294174
GSS	0.597082	4.09847e-10	9.38738	4.37549e-09	0.390758	1.00742e-06	5.99679	6.00944e-06	0.486135	1.60086e-06	5.79565	1.11227e-05	0.264505	0.0241942	1.61629	0.0832051
PLCE1	-1.30471	4.11344e-10	9.38579	4.3885e-09	0.98635	3.05478e-08	7.51502	2.27044e-07	-2.00817	2.47597e-25	24.6063	1.16017e-23	0.545883	0.0190974	1.71902	0.0699362
MYRF	1.02699	4.17578e-10	9.37926	4.45201e-09	0.980688	6.88169e-13	12.1623	8.82456e-12	0.373423	0.0403616	1.39403	0.0912877	0.148598	0.383591	0.416132	0.566871
ELF4	0.591687	4.18143e-10	9.37868	4.45502e-09	0.0530522	0.355092	0.449659	0.486834	0.751995	1.35375e-33	32.8685	9.68796e-32	0.156325	0.148042	0.829615	0.300672
LPGAT1	-0.743312	4.35205e-10	9.36131	4.63368e-09	-0.730228	1.16692e-11	10.933	1.3079e-10	-0.554953	4.25426e-06	5.37118	2.73272e-05	-0.406888	0.00331639	2.47933	0.018073
LOC100129550	-1.29032	4.36793e-10	9.35972	4.64747e-09	-0.671751	3.27553e-05	4.48472	0.00014928	-0.922429	4.59633e-06	5.33759	2.93212e-05	-0.339468	0.0678025	1.16875	0.175391
EFTUD2	0.297449	4.53083e-10	9.34382	4.81755e-09	0.234757	8.8502e-11	10.053	9.08485e-10	0.258893	2.46183e-09	8.60874	2.64929e-08	0.111205	0.018175	1.74053	0.0674708
ZBED6	-2.01066	4.53852e-10	9.34309	4.82248e-09	-1.74467	9.0011e-08	7.0457	6.24878e-07	-1.7907	1.54752e-07	6.81036	1.27361e-06	-1.13482	0.0127322	1.8951	0.0516258
SFXN4	0.771505	4.54952e-10	9.34203	4.83093e-09	0.715349	6.97598e-14	13.1564	9.86437e-13	0.823952	5.96638e-18	17.2243	1.61123e-16	0.637952	7.6728e-05	4.11505	0.000750657
SPOCK1	-3.15329	4.57993e-10	9.33914	4.85995e-09	-1.09746	3.47635e-05	4.45888	0.000157719	-2.58556	1.46921e-08	7.83292	1.41303e-07	-0.52463	0.0475381	1.32296	0.137151
NIPAL3	-0.710939	4.62675e-10	9.33472	4.90634e-09	-0.566715	4.0555e-12	11.392	4.80278e-11	-0.692572	9.25896e-14	13.0334	1.69899e-12	-0.468692	0.0032823	2.48382	0.0179268
TAOK3	0.988386	4.66333e-10	9.3313	4.94182e-09	1.11345	8.69728e-40	39.0606	6.63879e-38	0.724688	8.20086e-13	12.0861	1.35198e-11	0.553838	0.00128467	2.89121	0.00832304
CHN2	-1.41451	4.67368e-10	9.33034	4.94947e-09	-0.677245	5.31541e-05	4.27446	0.00023232	-1.31064	1.82473e-08	7.7388	1.71924e-07	-0.465511	0.0155309	1.8088	0.0600795
RABGAP1	-0.611346	4.68001e-10	9.32975	4.95285e-09	-0.534742	1.22296e-06	5.91259	7.20181e-06	-0.54007	3.26612e-07	6.48597	2.54437e-06	-0.497355	1.43432e-06	5.84335	2.20158e-05
PLCB3	0.331674	4.75211e-10	9.32311	5.02579e-09	0.102735	0.0550977	1.25887	0.110624	0.232265	0.000215551	3.66645	0.000963006	-0.0256912	0.664411	0.177563	0.79667
LDHA	0.339735	4.84703e-10	9.31452	5.12275e-09	0.266054	1.85162e-06	5.73245	1.05865e-05	0.326543	5.34932e-16	15.2717	1.22591e-14	0.193917	0.00146058	2.83547	0.00923746
LTV1	0.370987	4.88682e-10	9.31097	5.16135e-09	0.430959	8.6325e-10	9.06386	7.89972e-09	0.405677	5.34285e-09	8.27223	5.45866e-08	0.326615	1.89915e-06	5.72144	2.82716e-05
MED16	0.642332	4.90235e-10	9.3096	5.1743e-09	0.372329	7.89005e-07	6.10292	4.80624e-06	0.452738	3.02234e-09	8.51966	3.21294e-08	0.00847148	0.94529	0.0244351	0.971863
PES1	0.686743	4.98445e-10	9.30238	5.25745e-09	0.684657	9.57554e-12	11.0188	1.08608e-10	0.618538	2.53132e-10	9.59665	3.10625e-09	0.620697	0.000102831	3.98788	0.000960363
TLE2	1.08825	5.0206e-10	9.29924	5.29205e-09	0.804169	2.2612e-10	9.64566	2.21969e-09	0.710193	3.55273e-07	6.44944	2.75402e-06	0.713366	0.000158017	3.8013	0.00139318
COL5A2	-1.43619	5.09684e-10	9.2927	5.36883e-09	-0.892932	1.97678e-07	6.70404	1.31021e-06	-1.30376	1.91089e-08	7.71877	1.79077e-07	-1.04726	1.9895e-07	6.70126	3.62465e-06
ZNF730	-5.50173	5.17417e-10	9.28616	5.44666e-09	-3.03087	1.58306e-08	7.8005	1.23054e-07	-5.3952	1.28668e-09	8.89053	1.43263e-08	-2.88486	3.16591e-07	6.4995	5.52574e-06
ZMIZ2	-0.562984	5.29684e-10	9.27598	5.57208e-09	-0.502335	1.55069e-14	13.8095	2.33197e-13	-0.281909	2.7423e-05	4.56189	0.000149239	-0.275873	0.00102036	2.99125	0.00687606
MRPL39	0.611224	5.40988e-10	9.26681	5.68721e-09	0.40113	4.92275e-06	5.30779	2.63087e-05	0.605126	1.52594e-12	11.8165	2.43902e-11	0.422343	9.62435e-05	4.01663	0.000911483
TMEM104	-0.738259	5.45831e-10	9.26294	5.73431e-09	-0.573659	5.92454e-09	8.22735	4.86007e-08	-0.609573	3.89774e-07	6.40919	3.0052e-06	-0.287029	0.0106114	1.97423	0.0449075
MRM1	0.907917	5.50559e-10	9.2592	5.78014e-09	0.762706	3.93571e-13	12.405	5.1788e-12	0.646822	2.2018e-07	6.65722	1.76593e-06	0.547696	0.00149874	2.82427	0.00943056
DLG2	-1.1107	5.55279e-10	9.25549	5.82582e-09	-0.0584458	0.648181	0.188304	0.756164	-1.37743	3.63558e-13	12.4394	6.23514e-12	-0.137645	0.488741	0.310921	0.662933
TAF9	0.382291	5.59251e-10	9.25239	5.86361e-09	0.221822	0.000362725	3.44042	0.00133869	0.411037	4.46733e-10	9.34995	5.31622e-09	0.153666	0.0153478	1.81395	0.0595577
CACYBP	0.699657	5.66561e-10	9.24675	5.93552e-09	0.404903	1.57548e-05	4.80259	7.66374e-05	0.618384	5.4852e-16	15.2608	1.25158e-14	0.418173	0.00268396	2.57122	0.0153198
ZNF616	-0.992999	5.66861e-10	9.24652	5.93552e-09	-0.793924	3.06212e-09	8.51398	2.61221e-08	-0.887752	1.19391e-09	8.92303	1.33793e-08	-0.578168	0.00786322	2.1044	0.0356208
ZNF548	-0.804638	5.69638e-10	9.2444	5.96065e-09	-0.597067	5.21837e-06	5.28246	2.77383e-05	-0.635547	5.51698e-05	4.2583	0.000280916	-0.314033	0.0387126	1.41215	0.118034
LRIG3	0.733919	5.7227e-10	9.2424	5.98424e-09	0.817339	1.64454e-08	7.78396	1.27587e-07	0.869741	6.8781e-11	10.1625	9.11522e-10	0.625925	1.05708e-05	4.97589	0.000131354
HTRA3	-2.83058	5.74306e-10	9.24086	6.00156e-09	-0.976877	0.000179921	3.74492	0.000704892	-4.33906	4.94524e-09	8.30581	5.06824e-08	-0.332839	0.173929	0.759628	0.335317
DONSON	0.483069	5.78135e-10	9.23797	6.03758e-09	0.378395	6.06263e-09	8.21734	4.96415e-08	0.484848	3.49381e-10	9.4567	4.209e-09	0.355636	1.99237e-05	4.70063	0.000231278
UNG	0.568588	5.93122e-10	9.22686	6.18977e-09	0.666645	2.71849e-15	14.5657	4.35662e-14	0.492168	9.16746e-11	10.0378	1.19481e-09	0.648522	9.96345e-07	6.00159	1.56832e-05
CEP68	-0.547024	5.93491e-10	9.22659	6.18977e-09	-0.492084	6.90942e-08	7.16056	4.85952e-07	-0.59526	1.39484e-09	8.85547	1.54869e-08	-0.436349	0.000799231	3.09733	0.0055788
KIAA0355	-0.733294	5.95725e-10	9.22495	6.20898e-09	-0.454118	0.000120021	3.92074	0.000488765	-0.939381	2.11424e-13	12.6748	3.71088e-12	-0.586166	0.000209642	3.67852	0.00178052
TRMT11	0.561313	5.97105e-10	9.22395	6.21925e-09	0.548298	4.14369e-12	11.3826	4.90362e-11	0.479883	1.85319e-07	6.73208	1.5024e-06	0.222111	0.0252656	1.59747	0.0861694
TCTN1	-1.04277	6.06124e-10	9.21744	6.30686e-09	-1.08959	1.72587e-12	11.763	2.13166e-11	-0.901253	3.1368e-08	7.50351	2.86461e-07	-0.812693	1.16269e-06	5.93454	1.80901e-05
MRPL42	0.33541	6.06314e-10	9.2173	6.30686e-09	0.187027	0.000566618	3.24671	0.00201012	0.383819	9.52467e-11	10.0211	1.23523e-09	0.16114	0.132929	0.876379	0.279165
XPNPEP1	0.37857	6.10043e-10	9.21464	6.34148e-09	0.377198	5.063e-10	9.29559	4.76313e-09	0.344255	3.56672e-08	7.44773	3.24217e-07	0.195975	0.00148896	2.82712	0.00938488
IRGQ	-0.460097	6.15632e-10	9.21068	6.39538e-09	-0.149089	0.0324121	1.48929	0.070694	-0.423385	3.65165e-08	7.43751	3.31746e-07	-0.00997058	0.892749	0.0492705	0.942711
KRT18	-0.75922	6.27301e-10	9.20252	6.51231e-09	0.274847	0.025105	1.60024	0.056686	-0.807036	2.05661e-09	8.68685	2.23768e-08	0.281221	0.109312	0.961331	0.244029
CC2D1A	0.441114	6.34323e-10	9.19769	6.58089e-09	0.457571	1.60077e-12	11.7957	1.98171e-11	0.191693	0.0108833	1.96324	0.0304936	0.237544	0.00116134	2.93504	0.00766226
CIZ1	0.295432	6.39115e-10	9.19442	6.62626e-09	0.208886	5.49216e-07	6.26026	3.43922e-06	0.269257	9.48125e-11	10.0231	1.23061e-09	0.0996418	0.180206	0.744232	0.343048
TRIM16L	-1.12137	6.47362e-10	9.18885	6.70737e-09	-0.396673	0.00308136	2.51126	0.00909777	-0.937574	7.39236e-08	7.13122	6.43013e-07	-0.510046	0.00171908	2.7647	0.0105875
LGR4	-0.754857	6.7297e-10	9.172	6.96813e-09	-0.541298	1.98677e-09	8.70185	1.7278e-08	-0.626918	1.65113e-08	7.78222	1.57357e-07	-0.462897	8.03585e-05	4.09497	0.000778011
STIM1	-0.538123	6.81429e-10	9.16658	7.0511e-09	-0.329396	6.96649e-05	4.15699	0.000297303	-0.186711	0.0305254	1.51534	0.0725185	-0.156755	0.0495356	1.30508	0.141263
PPP2CA	0.319529	6.87891e-10	9.16248	7.11331e-09	0.282743	1.87742e-11	10.7264	2.06173e-10	0.268369	2.48355e-10	9.60493	3.05e-09	0.195469	0.000646128	3.18968	0.00465489
SSR1	-0.272033	6.92534e-10	9.15956	7.15664e-09	-0.429907	8.84022e-30	29.0535	3.95502e-28	-0.119948	0.00567829	2.24578	0.0173153	-0.204217	0.00195272	2.70936	0.0117481
FARSA	0.736265	6.9907e-10	9.15548	7.21946e-09	0.694722	5.5006e-17	16.2596	1.00218e-15	0.543559	4.42914e-09	8.35368	4.57562e-08	0.442123	0.000353788	3.45126	0.00279931
GLUD2	-1.39528	6.99693e-10	9.15509	7.22118e-09	-0.865221	1.59675e-07	6.79676	1.07559e-06	-1.30816	1.62565e-08	7.78897	1.55493e-07	-0.713129	0.00528886	2.27664	0.0261303
SRSF8	0.342245	7.14332e-10	9.1461	7.36745e-09	0.347304	3.10646e-11	10.5077	3.33329e-10	0.299245	3.35999e-07	6.47366	2.61362e-06	0.114774	0.0491131	1.3088	0.140356
SRF	-0.315419	7.18183e-10	9.14376	7.40234e-09	-0.341243	5.78024e-13	12.2381	7.46565e-12	-0.268569	3.86775e-09	8.41254	4.0461e-08	-0.150967	0.000927517	3.03268	0.00634274
TARDBP	0.189523	7.1925e-10	9.14312	7.40851e-09	0.0692585	0.0309398	1.50948	0.0679276	0.158906	9.44644e-08	7.02473	8.08287e-07	0.0703136	0.0273109	1.56366	0.0913777
GLOD4	0.519172	7.20965e-10	9.14209	7.42134e-09	0.287569	6.75832e-05	4.17016	0.000289339	0.481048	6.24369e-11	10.2046	8.32351e-10	0.245867	0.0356567	1.44786	0.110909
PHF14	0.390168	7.239e-10	9.14032	7.4467e-09	0.376482	8.91195e-16	15.05	1.49517e-14	0.496144	4.90869e-14	13.309	9.2776e-13	0.371664	2.01265e-06	5.69623	2.96631e-05
GPR1	-2.93314	7.27041e-10	9.13844	7.47416e-09	-2.26738	3.59341e-11	10.4445	3.83789e-10	-3.27152	2.91196e-09	8.53582	3.10609e-08	-2.04957	8.09897e-07	6.09157	1.30111e-05
MRPS35	0.49378	7.37951e-10	9.13197	7.58138e-09	0.434371	3.1949e-08	7.49554	2.36476e-07	0.490052	1.01031e-12	11.9955	1.64663e-11	0.266273	0.00340927	2.46734	0.0184569
WTIP	-0.8138	7.4076e-10	9.13032	7.6053e-09	-0.21818	0.055148	1.25847	0.110695	-0.948642	1.38801e-12	11.8576	2.23902e-11	0.0744667	0.718994	0.143275	0.832856
KAT2A	0.39535	7.57745e-10	9.12048	7.77463e-09	0.512481	1.71097e-20	19.7668	4.12528e-19	0.387621	7.4371e-06	5.1286	4.53309e-05	0.403141	9.311e-06	5.031	0.000117574
DYNLL2	-0.4504	7.6796e-10	9.11466	7.87433e-09	-0.598441	1.16885e-19	18.9322	2.63664e-18	-0.407284	9.57412e-08	7.0189	8.17959e-07	-0.340995	2.01746e-06	5.6952	2.97044e-05
SLC9A7	-0.569706	7.85072e-10	9.10509	8.04457e-09	-0.367178	0.0001961	3.70752	0.000762709	-0.382088	0.000663763	3.17799	0.00260996	-0.10677	0.43374	0.36277	0.614094
LINC01061	-0.790613	7.93464e-10	9.10047	8.12305e-09	-0.29192	0.00904175	2.04375	0.0234164	-0.645318	2.29635e-08	7.63896	2.13801e-07	-0.309632	0.00446094	2.35057	0.0228319
SLC12A7	-0.524647	7.94137e-10	9.1001	8.12305e-09	-0.883587	7.83646e-23	22.1059	2.2458e-21	-0.472902	9.0533e-08	7.04319	7.77181e-07	-0.605362	3.13361e-08	7.50396	6.63071e-07
TM9SF3	-0.519172	7.94272e-10	9.10003	8.12305e-09	-0.415046	5.67512e-12	11.246	6.63787e-11	-0.269733	0.000123218	3.90933	0.000581169	-0.192778	0.003326	2.47808	0.0180921
FRMD6	0.891547	8.00968e-10	9.09639	8.18623e-09	0.258693	0.0713288	1.14673	0.137583	0.986696	4.33963e-12	11.3625	6.58854e-11	0.245101	0.158669	0.799507	0.314957
ADAMTS1	-2.00693	8.0326e-10	9.09514	8.20436e-09	0.368219	0.0395066	1.40333	0.0836633	-2.23749	6.0882e-10	9.21551	7.11073e-09	0.22158	0.342844	0.464903	0.527387
PTPN2	0.475527	8.19886e-10	9.08625	8.36877e-09	0.487535	5.94754e-12	11.2257	6.93636e-11	0.363144	1.92357e-06	5.71589	1.31844e-05	0.322801	0.000630991	3.19998	0.00455914
PDE11A	-1.41993	8.29684e-10	9.08109	8.46331e-09	-1.73759	5.39481e-25	24.268	1.78784e-23	-2.09939	2.94381e-24	23.5311	1.26979e-22	-1.13219	6.87773e-10	9.16255	1.90075e-08
MXD1	-0.716754	8.3296e-10	9.07938	8.49125e-09	-0.11831	0.327217	0.485164	0.458793	-0.790334	1.89044e-09	8.72344	2.06545e-08	-0.29791	0.0319651	1.49532	0.102593
B3GALT1	2.20273	8.53799e-10	9.06864	8.69807e-09	2.44273	3.8519e-14	13.4143	5.58404e-13	1.82454	7.70238e-06	5.11338	4.67984e-05	2.02659	8.03024e-09	8.09527	1.87905e-07
DAB2	-0.771158	8.57904e-10	9.06656	8.73055e-09	-0.347921	0.00576153	2.23946	0.0158245	-1.16521	2.33701e-09	8.63134	2.52359e-08	-0.582225	0.000789085	3.10288	0.00553406
LINC00472	3.79987	8.58091e-10	9.06647	8.73055e-09	0.101847	0.91141	0.0402863	0.945884	3.38145	3.33586e-07	6.47679	2.59613e-06	0.247945	0.797166	0.0984513	0.883738
EIF4A1	0.514251	8.68314e-10	9.06132	8.82888e-09	0.364679	1.42389e-07	6.84652	9.67371e-07	0.297779	9.95465e-05	4.00197	0.000478845	0.161213	0.0791126	1.10175	0.195368
CCZ1B	0.346211	8.76609e-10	9.05719	8.90749e-09	0.0998745	0.0598369	1.22303	0.118686	0.241657	3.7064e-05	4.43105	0.000195228	0.0982077	0.0792081	1.10123	0.195473
SCAMP4	-0.57078	8.83089e-10	9.054	8.96758e-09	-0.284936	0.000167142	3.77691	0.000658995	-0.413801	1.59642e-05	4.79685	9.14007e-05	-0.0664452	0.408221	0.389104	0.590774
ZNF138	-0.507981	9.1577e-10	9.03821	9.29348e-09	-0.487356	2.59164e-12	11.5864	3.14078e-11	-0.231832	0.00250202	2.60171	0.00844774	-0.183956	0.0189113	1.72328	0.069421
CEP170B	-0.369034	9.19e-10	9.03668	9.32028e-09	-0.144027	0.0180617	1.74324	0.0426043	-0.319702	6.61031e-08	7.17978	5.7798e-07	-0.154089	0.0707381	1.15035	0.181206
SEZ6L2	1.09516	9.25021e-10	9.03385	9.37049e-09	2.22278	4.36849e-48	47.3597	5.25067e-46	0.280886	0.197695	0.704004	0.328602	1.44863	3.1585e-18	17.5005	2.2278e-16
GPR37	1.98063	9.25137e-10	9.03379	9.37049e-09	1.18936	0.00104054	2.98274	0.00347049	1.50706	1.61977e-05	4.79055	9.25988e-05	0.933854	0.0497606	1.30311	0.141714
ADM2	-3.63396	9.26144e-10	9.03332	9.37469e-09	-2.04687	2.84935e-10	9.54525	2.76123e-09	-3.42146	9.17564e-09	8.03736	9.04013e-08	-1.51412	3.29968e-06	5.48153	4.61468e-05
SLC25A16	0.439588	9.30582e-10	9.03125	9.41359e-09	0.77819	3.65834e-34	33.4367	2.04588e-32	0.118437	0.144393	0.840453	0.258362	0.375194	8.56243e-06	5.0674	0.000109145
PLXNA2	-3.60584	9.40288e-10	9.02674	9.50569e-09	-2.921	4.3431e-13	12.3622	5.69162e-12	-4.19975	1.72492e-08	7.76323	1.63401e-07	-4.06327	6.05911e-11	10.2176	1.93839e-09
ANO3	5.54616	9.48706e-10	9.02287	9.58466e-09	2.39465	0.0680476	1.16719	0.132125	6.46728	1.51583e-13	12.8193	2.70274e-12	2.26319	0.0966392	1.01485	NA
ZNF766	-0.602196	9.65626e-10	9.01519	9.74937e-09	-0.51702	1.00357e-08	7.99845	7.97803e-08	-0.332982	0.000245064	3.61072	0.00107894	-0.310706	0.0013289	2.87651	0.00855066
BCHE	2.07241	9.72718e-10	9.01201	9.8147e-09	1.94695	4.73382e-10	9.32479	4.47697e-09	2.75005	4.23339e-21	20.3733	1.48774e-19	2.41942	2.58555e-15	14.5874	1.37266e-13
ATL1	-0.724581	9.77471e-10	9.0099	9.85638e-09	-1.50722	6.11439e-36	35.2136	3.83184e-34	-0.605938	2.88749e-06	5.53948	1.90531e-05	-0.912855	2.17185e-12	11.6632	8.26976e-11
RCC2	0.365312	9.78686e-10	9.00936	9.86233e-09	0.28204	3.55309e-08	7.44939	2.60949e-07	0.258639	6.39716e-08	7.19401	5.61097e-07	0.187096	0.00644756	2.1906	0.0303275
ADM	-0.803337	9.88291e-10	9.00512	9.95279e-09	0.632251	8.97614e-09	8.04691	7.17468e-08	-0.753339	7.27499e-11	10.1382	9.60884e-10	0.1404	0.274324	0.561736	0.455117
ZNF627	-0.761894	9.9304e-10	9.00303	9.99424e-09	-0.909503	4.97768e-16	15.303	8.51066e-15	-0.62848	5.74971e-07	6.24035	4.30449e-06	-0.514174	2.13217e-05	4.67118	0.000246348
ZNF284	-3.66507	9.98911e-10	9.00047	1.00469e-08	-1.12214	0.00172707	2.76269	0.00546165	-4.64362	1.57987e-08	7.80138	1.51482e-07	-1.29622	6.08771e-05	4.21555	0.000615961
TRAK1	-0.604066	1.0321e-09	8.98628	1.03741e-08	-0.457523	2.03927e-10	9.69053	2.01809e-09	-0.484793	1.8662e-10	9.72904	2.34676e-09	-0.340903	0.00071447	3.14602	0.00507809
CUL3	0.453192	1.03445e-09	8.98529	1.03911e-08	0.416016	4.96377e-13	12.3042	6.4525e-12	0.471114	3.78298e-12	11.4222	5.81066e-11	0.33892	0.000363306	3.43973	0.00286239
SLC35B3	0.575082	1.03625e-09	8.98453	1.04017e-08	0.237281	0.0141644	1.8488	0.0345445	0.517221	4.20294e-07	6.37645	3.22471e-06	0.333871	0.000518105	3.28558	0.0038644
LUC7L2	0.546301	1.03681e-09	8.9843	1.04017e-08	0.533716	9.30888e-17	16.0311	1.66034e-15	0.576467	2.33548e-26	25.6316	1.14192e-24	0.312758	0.0335922	1.47376	0.106295
RMND1	0.570173	1.06154e-09	8.97406	1.0643e-08	0.0900175	0.249008	0.603786	0.373698	0.320199	0.000170499	3.76828	0.00077762	-0.0468885	0.547941	0.261266	0.711439
SIAE	-0.549686	1.0658e-09	8.97232	1.0679e-08	-0.423896	3.89756e-08	7.40921	2.8469e-07	-0.402449	1.27621e-05	4.89408	7.43624e-05	-0.369351	1.24175e-05	4.90597	0.000151381
THEMIS	5.71375	1.08173e-09	8.96588	1.08317e-08	0.387353	0.901086	0.0452337	NA	3.60142	0.0251804	1.59894	0.061825	2.35794	0.224868	0.648073	NA
PLCB4	-1.46635	1.08681e-09	8.96385	1.08757e-08	-0.0528268	0.757943	0.120364	0.840616	-1.35733	2.25005e-08	7.64781	2.09738e-07	-0.475587	0.0279688	1.55333	0.0930222
BUD13	0.50114	1.0899e-09	8.96261	1.08997e-08	0.362529	1.00798e-07	6.99655	6.97363e-07	0.363194	1.56395e-06	5.80578	1.08854e-05	0.198359	0.00660362	2.18022	0.0309632
EIF2B1	0.44054	1.09079e-09	8.96226	1.09017e-08	0.567112	1.20755e-16	15.9181	2.13958e-15	0.384178	4.86635e-09	8.3128	4.99777e-08	0.420511	4.00724e-06	5.39715	5.50605e-05
RHBDD2	-0.748289	1.09438e-09	8.96083	1.09306e-08	-0.88281	2.94793e-27	26.5305	1.13316e-25	-0.449037	2.51466e-06	5.59952	1.684e-05	-0.417418	0.00605019	2.21823	0.0289642
DDX19A	0.34177	1.11089e-09	8.95433	1.10886e-08	0.207347	0.000711657	3.14773	0.00246546	0.294795	6.0175e-07	6.22058	4.4879e-06	0.109763	0.0702305	1.15347	0.180162
LARP1B	0.457142	1.12114e-09	8.95034	1.11838e-08	0.669077	2.89317e-26	25.5386	1.02864e-24	0.31324	2.92326e-05	4.53413	0.000158049	0.364511	0.000460757	3.33653	0.00351067
CELSR3	0.751682	1.13342e-09	8.94561	1.12991e-08	0.769355	2.28538e-08	7.64104	1.73625e-07	-0.099658	0.506605	0.29533	0.646825	0.316455	0.0323952	1.48952	0.103637
DCAF12	-0.482489	1.16503e-09	8.93366	1.1607e-08	-0.276804	1.72978e-06	5.76201	9.94638e-06	-0.330937	1.16732e-08	7.93281	1.13376e-07	-0.174079	0.00471348	2.32666	0.0238425
LATS2	-0.690523	1.16873e-09	8.93228	1.16365e-08	-0.383229	1.00964e-06	5.99583	6.02045e-06	-0.740487	9.54123e-13	12.0204	1.55989e-11	-0.29963	0.0622906	1.20558	0.165825
VEGFC	1.35713	1.16965e-09	8.93194	1.16384e-08	3.02464	2.03855e-65	64.6907	4.15607e-63	1.73824	4.12793e-14	13.3843	7.89674e-13	2.58443	1.40251e-37	36.8531	3.58171e-35
MTX2	0.734326	1.21711e-09	8.91467	1.2103e-08	0.526222	3.13863e-10	9.50326	3.02157e-09	0.562189	2.52106e-07	6.59842	2.00564e-06	0.428236	0.00318403	2.49702	0.0174868
ZNF613	-1.36676	1.22738e-09	8.91102	1.21975e-08	-0.71002	6.7844e-05	4.16849	0.000290225	-0.832542	6.35141e-05	4.19713	0.000320194	-1.07593	1.16712e-07	6.93288	2.22446e-06
PITPNC1	-0.740319	1.23422e-09	8.90861	1.22577e-08	-0.268893	0.00736161	2.13303	0.0195396	-0.855864	6.89799e-11	10.1613	9.13389e-10	-0.335524	0.00555829	2.25506	0.0271177
VANGL2	-0.44787	1.24127e-09	8.90614	1.23199e-08	-0.510553	4.09613e-15	14.3876	6.41754e-14	-0.381502	1.12769e-07	6.94781	9.50953e-07	-0.392315	9.307e-10	9.03119	2.49286e-08
MRPS36	0.851503	1.25321e-09	8.90198	1.24307e-08	0.562026	2.68779e-07	6.57061	1.75048e-06	0.649441	7.90355e-08	7.10218	6.85206e-07	0.335163	0.140431	0.852537	0.290269
FHOD1	0.452775	1.25925e-09	8.89989	1.24827e-08	0.48069	4.48667e-13	12.3481	5.87021e-12	0.367056	1.67324e-05	4.77644	9.52405e-05	0.405531	1.64272e-05	4.78444	0.00019388
FRA10AC1	0.533322	1.26953e-09	8.89636	1.25767e-08	0.301162	0.00122558	2.91166	0.00401283	0.392243	0.0013404	2.87276	0.00489522	0.138759	0.20336	0.691734	0.371735
ZNF594	-0.860454	1.27056e-09	8.896	1.25791e-08	-0.602579	1.63779e-06	5.78574	9.44778e-06	-0.67236	1.32073e-06	5.87919	9.30361e-06	-0.560387	0.000432195	3.36432	0.00332036
SLC35B2	-0.575817	1.27917e-09	8.89307	1.26564e-08	-0.574547	2.23152e-12	11.6514	2.729e-11	-0.468851	7.59152e-08	7.11967	6.59244e-07	-0.338403	0.00105653	2.97612	0.00707791
NYNRIN	-0.824661	1.29267e-09	8.88851	1.2782e-08	0.224944	0.0943062	1.02546	0.17339	-1.69755	7.66683e-19	18.1154	2.21074e-17	-0.194502	0.221385	0.654852	0.39342
SLC41A3	-0.75168	1.30545e-09	8.88424	1.29003e-08	-0.958243	6.4937e-17	16.1875	1.16858e-15	-0.448402	0.000240748	3.61844	0.00106398	-0.498914	5.90544e-05	4.22875	0.000601912
ITPRIPL2	-0.606888	1.31529e-09	8.88098	1.29894e-08	-0.583427	4.26644e-09	8.36993	3.57706e-08	-0.331495	0.000219774	3.65802	0.000979647	-0.21103	0.0230574	1.63719	0.0804917
PAQR3	-0.406914	1.32692e-09	8.87715	1.30961e-08	-0.283497	2.82568e-06	5.54888	1.56824e-05	-0.400028	2.39248e-05	4.62115	0.00013175	-0.373909	0.00189061	2.7234	0.0114281
TMEM41B	-0.473083	1.33668e-09	8.87397	1.31842e-08	-0.123712	0.0290103	1.53745	0.0641725	-0.42911	1.66665e-10	9.77816	2.1127e-09	-0.00520549	0.954972	0.0200095	0.976824
ITGA2	-0.922484	1.41174e-09	8.85025	1.39159e-08	-1.14294	3.93621e-15	14.4049	6.17299e-14	-0.795047	1.11954e-05	4.95096	6.5892e-05	-1.02606	4.72279e-14	13.3258	2.15243e-12
C1QBP	0.758709	1.41505e-09	8.84923	1.39397e-08	0.559919	2.8691e-07	6.54225	1.86392e-06	0.673367	4.29958e-15	14.3666	9.01365e-14	0.481859	0.00553712	2.25672	0.0270679
GFM1	0.467	1.43729e-09	8.84245	1.41501e-08	0.37272	6.71144e-09	8.17318	5.45932e-08	0.462058	5.59114e-08	7.2525	4.94811e-07	0.302987	0.0193469	1.71339	0.0706645
ZNF385B	-0.55895	1.51701e-09	8.81901	1.49256e-08	-0.82658	8.89175e-21	20.051	2.19648e-19	-0.689965	4.01708e-10	9.39609	4.79492e-09	-0.521806	2.76299e-05	4.55862	0.000308871
LRRFIP2	0.424308	1.52897e-09	8.8156	1.50339e-08	0.30993	9.66368e-07	6.01486	5.7903e-06	0.326943	3.14552e-06	5.50231	2.06518e-05	0.280084	0.000193994	3.71221	0.00165903
TUBGCP2	0.284824	1.53126e-09	8.81495	1.50471e-08	0.247201	7.03305e-09	8.15286	5.70939e-08	0.224333	2.0729e-05	4.68342	0.000115321	0.131806	0.0113797	1.94387	0.0474004
FAM127B	-1.02653	1.5364e-09	8.8135	1.50882e-08	0.383066	0.00256156	2.5915	0.00775207	-0.993012	7.95082e-15	14.0996	1.63631e-13	0.287702	0.08253	1.08339	0.201191
RASSF2	-1.15456	1.56192e-09	8.80634	1.53293e-08	-1.19025	1.70241e-18	17.7689	3.51075e-17	-1.39643	1.38849e-17	16.8575	3.6434e-16	-0.967194	1.33204e-06	5.87548	2.05095e-05
CNNM4	-0.479023	1.5772e-09	8.80211	1.54696e-08	-0.46929	1.55788e-10	9.80747	1.56526e-09	-0.335422	1.70108e-05	4.76927	9.66157e-05	-0.231785	0.0270781	1.56738	0.0908862
POU1F1	5.44762	1.6559e-09	8.78097	1.62315e-08	2.95388	0.00570019	2.24411	0.0156748	6.49038	1.18235e-13	12.9273	2.1421e-12	2.35257	0.119414	0.922947	NA
LZTR1	0.415112	1.66041e-09	8.77978	1.62656e-08	0.990097	1.64003e-68	67.7851	3.6184e-66	0.175331	0.0160712	1.79395	0.0423402	0.746809	2.38682e-28	27.6222	3.72142e-26
BCL9L	-0.762102	1.7048e-09	8.76833	1.66901e-08	-0.30838	0.004967	2.30391	0.0138574	-1.05492	5.43711e-16	15.2646	1.24241e-14	-0.197154	0.0931569	1.03079	0.218571
LIG3	0.50291	1.7126e-09	8.76634	1.67561e-08	0.338292	5.04129e-06	5.29746	2.69036e-05	0.322659	0.000403662	3.39398	0.00167112	0.134571	0.266217	0.574765	0.447024
RRP1	0.760109	1.78612e-09	8.74809	1.74647e-08	0.765631	2.22165e-10	9.65332	2.1885e-09	0.592366	8.2659e-09	8.08271	8.221e-08	0.628021	4.14734e-05	4.38223	0.000442263
GSTM4	0.763143	1.79605e-09	8.74568	1.75509e-08	0.630368	1.0539e-08	7.9772	8.36575e-08	0.551174	4.9201e-06	5.30803	3.12409e-05	0.493545	0.0103005	1.98714	0.0439052
MSL3P1	1.06571	1.84817e-09	8.73326	1.8049e-08	-3.47125	2.97871e-18	17.526	6.04982e-17	1.20929	1.95349e-10	9.70919	2.44481e-09	-3.65801	1.86943e-14	13.7283	9.07868e-13
FSCN1	-0.464317	1.85916e-09	8.73068	1.81452e-08	-0.30289	4.77394e-08	7.32112	3.44794e-07	-0.769876	3.83028e-25	24.4168	1.75302e-23	-0.248287	0.00664486	2.17751	0.0311172
SLU7	-0.41197	1.87787e-09	8.72634	1.83158e-08	-0.163461	0.00647329	2.18887	0.0174814	-0.317129	3.16822e-05	4.49918	0.000169835	-0.220001	0.00302519	2.51925	0.0167887
ABHD4	-0.754248	1.87895e-09	8.72608	1.83158e-08	-0.43709	9.36201e-05	4.02863	0.000389926	-1.10455	4.76002e-13	12.3224	8.07562e-12	-0.63334	1.15125e-07	6.93883	2.19746e-06
WDR43	0.54113	1.88114e-09	8.72558	1.83257e-08	0.562327	6.78067e-17	16.1687	1.2175e-15	0.444332	1.7324e-09	8.76135	1.906e-08	0.292517	0.00347848	2.45861	0.0187221
ACAP3	0.648961	1.89303e-09	8.72284	1.84303e-08	0.687986	6.04315e-14	13.2187	8.61337e-13	0.493207	7.86285e-05	4.10442	0.000386852	0.605795	4.93503e-06	5.30671	6.65734e-05
MAP7	0.639496	1.90595e-09	8.71989	1.85444e-08	0.368396	9.08509e-06	5.04167	4.6101e-05	0.596388	4.18197e-09	8.37862	4.34021e-08	0.120025	0.330477	0.480859	0.515212
KIAA0930	-0.497404	1.9071e-09	8.71963	1.85444e-08	-0.496675	8.59013e-12	11.066	9.78449e-11	-0.419119	4.16905e-05	4.37996	0.000217703	-0.276731	0.000728062	3.13783	0.0051549
EIF3E	0.459025	1.94285e-09	8.71156	1.88804e-08	0.399032	1.83093e-08	7.73733	1.41096e-07	0.347913	9.42406e-10	9.02576	1.07128e-08	0.171841	0.0151724	1.81895	0.0590161
TAX1BP1	-0.460275	1.95117e-09	8.7097	1.89496e-08	-0.120378	0.0197171	1.70516	0.0459438	-0.472588	1.94678e-15	14.7107	4.19291e-14	-0.220912	0.0178715	1.74784	0.0667403
NXPE3	-0.523899	1.96101e-09	8.70752	1.90335e-08	-0.390568	7.63226e-09	8.11735	6.15242e-08	-0.394903	4.52771e-06	5.34412	2.89069e-05	-0.45422	5.36674e-08	7.27029	1.08744e-06
PDF	1.15152	1.97379e-09	8.7047	1.91458e-08	0.857605	1.5413e-05	4.81211	7.51109e-05	0.713018	0.000141543	3.84911	0.000659	0.696433	0.00308072	2.51135	0.0170395
APOC1	2.11611	2.02656e-09	8.69324	1.96456e-08	2.34602	3.47018e-14	13.4596	5.06716e-13	2.08354	1.17113e-09	8.9314	1.31514e-08	2.16212	8.75456e-10	9.05777	2.37061e-08
DPYSL4	-0.427378	2.03854e-09	8.69068	1.97496e-08	-0.626694	2.98845e-12	11.5246	3.58422e-11	-0.328818	4.43218e-05	4.35338	0.00023045	-0.388549	2.79517e-05	4.55359	0.000311763
CAMTA2	0.548447	2.04242e-09	8.68985	1.97751e-08	0.736126	3.30993e-22	21.4802	9.06627e-21	0.30586	0.000169191	3.77162	0.000772324	0.462886	2.36341e-07	6.62646	4.23811e-06
MYBBP1A	0.319902	2.11392e-09	8.67491	2.04548e-08	0.438495	2.5814e-27	26.5881	9.97026e-26	0.37322	9.12428e-23	22.0398	3.59132e-21	0.272433	0.000709325	3.14915	0.00504394
INPPL1	0.27471	2.11626e-09	8.67443	2.0465e-08	0.229782	2.88742e-08	7.53949	2.16e-07	0.022115	0.643643	0.191355	0.75691	0.153315	0.00481504	2.3174	0.0242545
PRDM11	-1.61108	2.17371e-09	8.6628	2.10076e-08	-0.410451	0.0758203	1.12021	0.144807	-1.37784	8.74455e-08	7.05826	7.52729e-07	-0.287867	0.132646	0.877305	0.27879
ATHL1	1.00479	2.19063e-09	8.65943	2.11582e-08	1.13056	1.19329e-14	13.9233	1.80462e-13	0.605989	0.0003276	3.48466	0.00138612	0.617524	0.000110517	3.95657	0.00102255
SSB	0.27826	2.20178e-09	8.65723	2.12529e-08	0.158328	0.00748837	2.12561	0.0198466	0.308283	5.29207e-09	8.27637	5.4138e-08	0.127521	0.0312596	1.50502	0.100935
C21orf58	-0.487327	2.22508e-09	8.65265	2.14648e-08	-0.466834	6.50662e-10	9.18664	6.04706e-09	-0.176607	0.0281582	1.5504	0.0677759	-0.204892	0.0173946	1.75959	0.0655095
EXOSC5	1.02991	2.23549e-09	8.65063	2.15521e-08	0.770779	1.03161e-11	10.9865	1.16271e-10	0.854015	2.77077e-12	11.5574	4.32339e-11	0.645279	0.00583124	2.23424	0.0281435
BACE1	-0.51309	2.28692e-09	8.64075	2.20345e-08	-0.117582	0.0396627	1.40162	0.0839542	-0.552407	6.11357e-16	15.2137	1.39093e-14	-0.169944	0.0968928	1.01371	0.224879
HGSNAT	-0.732242	2.32052e-09	8.63441	2.23445e-08	-0.693806	7.75072e-12	11.1107	8.89125e-11	-0.602511	3.69169e-08	7.43277	3.34997e-07	-0.514725	2.77716e-06	5.5564	3.97059e-05
RHOA	0.51789	2.3305e-09	8.63255	2.2427e-08	0.522168	4.99152e-12	11.3018	5.85958e-11	0.331396	6.42891e-08	7.19186	5.63567e-07	0.37559	0.000242536	3.61522	0.0020092
DAG1	-0.526889	2.3375e-09	8.63125	2.24807e-08	-0.610908	1.48588e-10	9.82802	1.4976e-09	-0.398978	9.80664e-06	5.00848	5.82845e-05	-0.392327	0.00725237	2.13952	0.0333092
BRIX1	0.518985	2.36921e-09	8.6254	2.27718e-08	0.500656	1.22817e-13	12.9107	1.69068e-12	0.512566	4.12609e-16	15.3845	9.56718e-15	0.451649	5.83912e-06	5.23365	7.72224e-05
PARD6G	-0.598103	2.49296e-09	8.60328	2.39467e-08	-0.559859	1.99373e-12	11.7003	2.44562e-11	-0.330027	0.000254736	3.59391	0.00111501	-0.490613	3.56037e-06	5.44851	4.9564e-05
C1R	-0.568227	2.56345e-09	8.59117	2.46088e-08	-0.362144	1.1159e-05	4.95238	5.57983e-05	-0.624915	3.01237e-12	11.5211	4.67259e-11	-0.311536	0.000461382	3.33594	0.00351362
ITGA2B	-1.36527	2.57588e-09	8.58907	2.47131e-08	-0.821183	2.00966e-06	5.69688	1.14292e-05	-1.39382	6.81022e-09	8.16684	6.86428e-08	-0.840668	7.44845e-05	4.12793	0.000731608
PTGFRN	-0.374536	2.59808e-09	8.58535	2.4911e-08	-0.575374	7.36126e-19	18.133	1.56412e-17	-0.190927	0.00246418	2.60833	0.00833607	-0.348381	5.15124e-06	5.28809	6.92379e-05
ZNF710	-0.629448	2.61755e-09	8.5821	2.5081e-08	-0.681779	6.32062e-14	13.1992	8.98499e-13	-0.419197	4.769e-05	4.32157	0.000246821	-0.384522	2.54209e-05	4.59481	0.00028683
ELP4	0.559707	2.61898e-09	8.58187	2.5081e-08	0.251925	0.00388808	2.41026	0.0111844	0.423088	2.41225e-05	4.61758	0.000132699	0.225694	0.0230651	1.63704	0.0804996
ZNF718	-1.40738	2.6457e-09	8.57746	2.53216e-08	-0.866191	4.72393e-07	6.3257	2.98484e-06	-0.863683	4.78042e-05	4.32053	0.000247332	-0.317091	0.114072	0.942822	0.251921
NEUROG2	0.983873	2.65308e-09	8.57625	2.53768e-08	-0.220525	0.227946	0.642168	0.348916	-0.512677	0.0261174	1.58307	0.0636323	-1.05013	3.04474e-06	5.51645	4.30742e-05
ECH1	0.853999	2.67387e-09	8.57286	2.55602e-08	0.615075	1.85617e-07	6.73138	1.2374e-06	0.609873	5.7601e-08	7.23957	5.08051e-07	0.470327	0.00923361	2.03463	0.0402023
DNAJC2	0.321362	2.67969e-09	8.57192	2.56003e-08	0.453234	1.40523e-18	17.8523	2.93549e-17	0.412722	1.299e-13	12.8864	2.34266e-12	0.417611	1.75492e-07	6.75574	3.24113e-06
SLC22A5	-0.727478	2.70409e-09	8.56798	2.58179e-08	-0.716884	5.59336e-11	10.2523	5.84978e-10	-0.29023	0.0138037	1.86	0.0372146	-0.327667	0.0210397	1.67696	0.0753042
LYPD6	-1.01845	2.70672e-09	8.56756	2.58274e-08	-0.652625	4.49679e-06	5.3471	2.41901e-05	-0.794019	2.84069e-06	5.54658	1.878e-05	-0.680502	2.60998e-05	4.58336	0.000293762
ZNF322	-0.631464	2.71812e-09	8.56573	2.59206e-08	-0.556535	3.42208e-14	13.4657	5.006e-13	-0.421653	1.60999e-05	4.79318	9.21066e-05	-0.35145	1.84215e-05	4.73468	0.000215699
CALM1	-0.319467	2.74056e-09	8.56216	2.61188e-08	-0.643602	1.8044e-51	50.7437	2.36274e-49	-0.304293	7.43474e-12	11.1287	1.096e-10	-0.437595	1.4781e-14	13.8303	7.20183e-13
EPHA10	3.48361	2.75106e-09	8.5605	2.6203e-08	0.20618	0.786929	0.104065	0.861668	3.64694	7.06766e-12	11.1507	1.04777e-10	1.3506	0.0462857	1.33455	0.134455
RAD51AP1	0.476913	2.80533e-09	8.55202	2.67037e-08	0.214976	0.00732952	2.13492	0.019464	0.379088	7.83772e-06	5.10581	4.75335e-05	0.200359	0.01792	1.74666	0.0668485
ZDHHC20	-0.763063	2.807e-09	8.55176	2.67037e-08	-0.862025	1.17607e-31	30.9296	5.90085e-30	-0.431092	0.000145142	3.83821	0.000674077	-0.48137	0.000754156	3.12254	0.00531425
SNHG6	0.934926	2.81012e-09	8.55128	2.67172e-08	0.817597	1.79646e-09	8.74558	1.56823e-08	0.742824	1.0362e-10	9.98456	1.33941e-09	0.800333	0.00121471	2.91553	0.00795065
HSD17B14	3.48507	2.84849e-09	8.54539	2.70559e-08	1.61788	0.00759255	2.11961	0.0200896	2.48613	0.000206538	3.685	0.000926684	1.08084	0.207237	0.683533	0.376776
ERCC1	-0.468569	2.84916e-09	8.54528	2.70559e-08	-0.313469	6.02442e-08	7.22008	4.28574e-07	-0.311895	2.29278e-05	4.63964	0.000126614	-0.203593	0.00259013	2.58668	0.0149048
EIF3J	0.319127	2.87355e-09	8.54158	2.72711e-08	0.289318	2.20219e-06	5.65714	1.24495e-05	0.317386	2.09215e-10	9.67941	2.59975e-09	0.196397	8.12102e-05	4.09039	0.000784662
PPP1CC	0.282357	2.88405e-09	8.54	2.73544e-08	0.107626	0.00589727	2.22935	0.0161423	0.189978	1.32238e-10	9.87864	1.6899e-09	0.127396	0.0253427	1.59615	0.0863726
OSGEP	0.546899	2.89596e-09	8.53821	2.74508e-08	0.708036	1.96614e-12	11.7064	2.41362e-11	0.375174	0.000229455	3.6393	0.00101848	0.46547	0.000355483	3.44918	0.00281122
NDUFS1	0.450066	2.9026e-09	8.53721	2.74973e-08	0.293484	1.27689e-06	5.89385	7.49477e-06	0.265296	8.1425e-05	4.08924	0.000399239	0.0410367	0.664283	0.177647	0.796644
CENPO	-0.338814	2.95583e-09	8.52932	2.79848e-08	-0.336951	8.82816e-10	9.05413	8.0696e-09	-0.0683239	0.218483	0.660583	0.354281	-0.0379511	0.485284	0.314004	0.660179
VSNL1	-3.1446	2.99561e-09	8.52352	2.83444e-08	-5.39279	5.99845e-11	10.222	6.25314e-10	-2.93708	3.82328e-08	7.41756	3.46339e-07	-3.95265	1.68798e-10	9.77263	5.06122e-09
SCNN1D	1.19626	3.0458e-09	8.5163	2.88021e-08	0.722618	0.000168151	3.7743	0.000662322	0.75904	0.00229168	2.63985	0.00782856	0.788571	0.000107827	3.96727	0.00100071
PRRT2	-1.04332	3.05792e-09	8.51457	2.88994e-08	-0.101984	0.457297	0.339801	0.587902	-1.43947	5.14796e-13	12.2884	8.70563e-12	-0.329827	0.0339757	1.46883	0.107075
EPHX2	-5.31563	3.08465e-09	8.51079	2.91346e-08	-1.99064	5.5846e-06	5.25301	2.94614e-05	-5.20757	7.30693e-09	8.13627	7.32741e-08	-2.01991	7.98021e-05	4.09799	0.000773705
DDIT4	-1.2114	3.15585e-09	8.50088	2.97893e-08	-0.834085	4.57058e-07	6.34003	2.89704e-06	-0.768029	0.000175338	3.75612	0.000798529	-0.740553	0.00105354	2.97735	0.00706377
RBM10	0.253331	3.15909e-09	8.50044	2.98022e-08	0.149048	0.000151763	3.81883	0.000603857	0.207223	0.00181034	2.74224	0.00638342	0.0366857	0.391177	0.407626	0.574377
ADK	0.704625	3.17023e-09	8.49891	2.98894e-08	0.360493	0.00016871	3.77286	0.000664364	0.687665	3.39112e-10	9.46966	4.09117e-09	0.284625	0.00953524	2.02067	0.0412971
ALDOC	1.19199	3.18341e-09	8.49711	2.99957e-08	1.22064	7.20332e-12	11.1425	8.3047e-11	0.664823	0.00244296	2.61208	0.00827673	1.03121	6.07011e-05	4.2168	0.000614983
MPP7	-0.887018	3.19291e-09	8.49581	3.0055e-08	-1.27287	5.35833e-16	15.271	9.14208e-15	-0.712296	3.18616e-06	5.49673	2.09012e-05	-0.924235	2.47431e-09	8.60655	6.18036e-08
ARHGAP4	-2.54135	3.1935e-09	8.49573	3.0055e-08	-1.91212	2.63156e-10	9.57979	2.5625e-09	-2.01785	3.04679e-07	6.51616	2.39245e-06	-2.19336	2.4587e-09	8.60929	6.15173e-08
PTBP1	0.150367	3.20978e-09	8.49352	3.01903e-08	0.0138901	0.572629	0.242126	0.694329	0.230101	7.63837e-13	12.117	1.26855e-11	0.0770872	0.0033214	2.47868	0.0180762
COL24A1	-5.21025	3.24044e-09	8.4894	3.04605e-08	-3.18267	1.87546e-09	8.72689	1.63541e-08	-4.17141	7.26535e-07	6.13874	5.34762e-06	-2.88726	1.07486e-07	6.96865	2.07034e-06
UGCG	-0.531691	3.27303e-09	8.48505	3.07486e-08	-0.297243	0.000667451	3.17558	0.00232734	-0.373318	4.53177e-05	4.34373	0.000235317	-0.0757554	0.402773	0.394939	0.585751
TBRG4	0.715196	3.27677e-09	8.48455	3.07655e-08	0.588828	1.09564e-12	11.9603	1.37326e-11	0.505427	5.16379e-07	6.28703	3.89789e-06	0.457869	7.3056e-05	4.13634	0.000720443
PCYOX1	-0.836373	3.29028e-09	8.48277	3.08725e-08	-0.696611	8.23627e-10	9.08427	7.56291e-09	-0.682795	9.71377e-10	9.01261	1.10183e-08	-0.449345	0.00459883	2.33735	0.0233681
TMEM5	-0.64069	3.29208e-09	8.48253	3.08725e-08	-0.471453	1.18295e-07	6.92703	8.13169e-07	-0.22328	0.0384134	1.41552	0.0875859	-0.200766	0.0401599	1.39621	0.121598
URGCP	0.390942	3.30314e-09	8.48107	3.09578e-08	0.172907	0.00313948	2.50314	0.00925243	0.276914	0.00101869	2.99196	0.00383233	0.18161	0.00281083	2.55116	0.0158662
LOC642366	1.19944	3.46112e-09	8.46078	3.24193e-08	0.614726	0.00173695	2.76021	0.0054886	1.16885	9.27304e-08	7.03278	7.94745e-07	0.718035	0.00438392	2.35814	0.0225121
SDK1	-2.07801	3.54755e-09	8.45007	3.32092e-08	-2.27713	1.45279e-13	12.8378	1.99138e-12	-1.92541	2.47981e-08	7.60558	2.2966e-07	-2.72941	9.88747e-13	12.0049	3.99055e-11
TRPC1	0.864522	3.57723e-09	8.44645	3.34672e-08	0.829077	6.39455e-07	6.19419	3.95206e-06	0.781656	1.02675e-05	4.98853	6.08401e-05	0.529315	0.000478353	3.32025	0.00361867
MICU1	0.405251	3.63753e-09	8.43919	3.40112e-08	0.252847	2.43765e-05	4.61303	0.000113668	0.234728	0.000677183	3.16929	0.00265875	0.0260467	0.758671	0.119947	0.860776
AAAS	0.572	3.64281e-09	8.43856	3.40405e-08	0.431232	1.48954e-11	10.8269	1.65224e-10	0.418718	2.52109e-06	5.59841	1.68654e-05	0.362437	0.00200916	2.69699	0.0120582
PWP2	0.432621	3.66782e-09	8.43559	3.4254e-08	0.497113	9.74762e-12	11.0111	1.10327e-10	0.366714	2.57043e-07	6.58999	2.04079e-06	0.429553	1.22916e-08	7.91039	2.76273e-07
KANK1	-0.771809	3.69919e-09	8.43189	3.45265e-08	0.61502	4.29292e-07	6.36725	2.72856e-06	-1.00095	1.75859e-19	18.7548	5.37616e-18	0.462723	0.00108682	2.96384	0.00724155
AK7	-1.81305	3.72582e-09	8.42878	3.47546e-08	-1.88811	2.04836e-13	12.6886	2.76074e-12	-1.75658	7.81361e-09	8.10715	7.80108e-08	-1.90895	1.73556e-10	9.76056	5.19336e-09
HS6ST1	-0.487942	3.74032e-09	8.42709	3.48585e-08	-0.43444	2.12081e-10	9.6735	2.09171e-09	-0.164088	0.0182159	1.73955	0.0471387	-0.121537	0.0754652	1.12225	0.189071
CNTLN	0.481617	3.74137e-09	8.42697	3.48585e-08	0.15756	0.0670063	1.17388	0.130433	0.281462	0.00143295	2.84377	0.00518151	-0.0355491	0.681644	0.166443	0.808367
DUS3L	0.50568	3.80144e-09	8.42005	3.53973e-08	0.599331	1.26904e-22	21.8965	3.59212e-21	0.454557	1.68048e-05	4.77457	9.55836e-05	0.463483	8.01596e-08	7.09604	1.58521e-06
MTPAP	0.391462	3.84029e-09	8.41564	3.5738e-08	0.382379	6.79242e-10	9.16798	6.29814e-09	0.28819	2.18181e-05	4.66118	0.000120895	0.310367	5.58994e-07	6.25259	9.27192e-06
UBA6	0.74556	3.84276e-09	8.41536	3.57399e-08	0.48406	2.17914e-05	4.66171	0.000102714	0.668075	2.09069e-10	9.67971	2.59975e-09	0.258944	0.0837021	1.07726	0.203079
CCT7	0.567452	3.84953e-09	8.41459	3.57819e-08	0.454835	4.70608e-09	8.32734	3.91711e-08	0.46141	3.94924e-09	8.40349	4.11767e-08	0.368343	0.000410943	3.38622	0.00318186
RCHY1	0.43892	3.8684e-09	8.41247	3.59361e-08	0.0728194	0.201331	0.69609	0.317469	0.212355	0.00141827	2.84824	0.00514243	0.208257	0.00546108	2.26272	0.026829
LENG9	1.79919	3.88571e-09	8.41053	3.60757e-08	0.935441	0.00129399	2.88807	0.00421372	1.56158	6.13222e-06	5.21238	3.81302e-05	0.692125	0.115147	0.938746	0.253691
NIP7	0.388467	3.88873e-09	8.41019	3.60826e-08	0.399987	1.7022e-10	9.76899	1.70283e-09	0.421762	2.10322e-11	10.6771	2.94078e-10	0.383815	1.57796e-07	6.8019	2.94368e-06
NDUFA9	0.463228	3.89621e-09	8.40936	3.61308e-08	0.155139	0.0756133	1.1214	0.14445	0.447861	9.46082e-09	8.02407	9.30944e-08	0.338626	0.00712918	2.14696	0.0329066
MYO1B	0.818404	3.93079e-09	8.40552	3.64301e-08	0.23744	0.0284653	1.54568	0.0631509	0.921068	3.44508e-20	19.4628	1.13472e-18	-0.122336	0.343873	0.463602	0.528475
FBLN1	-0.546224	4.01926e-09	8.39585	3.72282e-08	-0.740018	5.0866e-37	36.2936	3.39937e-35	-0.517934	1.07847e-14	13.9672	2.18244e-13	-0.447517	9.5049e-06	5.02205	0.000119615
SMARCB1	0.61945	4.02299e-09	8.39545	3.72409e-08	0.503873	1.06688e-11	10.9719	1.20162e-10	0.421753	8.66606e-08	7.06218	7.46789e-07	0.294465	0.00474211	2.32403	0.0239646
PI4K2B	0.36332	4.02611e-09	8.39511	3.7248e-08	-0.0144052	0.789644	0.102569	0.863417	0.171385	0.0102403	1.98969	0.0289553	-0.0963274	0.32384	0.48967	0.50845
ADI1	0.715787	4.03524e-09	8.39413	3.73107e-08	0.355236	5.08224e-05	4.29395	0.00022328	0.694309	8.15572e-13	12.0885	1.34736e-11	0.406718	0.00819177	2.08662	0.0367909
RAD51	0.535598	4.04093e-09	8.39352	3.73414e-08	0.529252	1.1911e-09	8.92405	1.06993e-08	0.432287	1.811e-06	5.74208	1.24454e-05	0.359371	0.000467507	3.33021	0.00354932
STX6	-0.51935	4.186e-09	8.3782	3.86594e-08	-0.492167	5.73151e-14	13.2417	8.19819e-13	-0.420797	2.66081e-07	6.57499	2.10406e-06	-0.43815	3.3821e-05	4.47081	0.00036971
WNT10B	1.40214	4.20096e-09	8.37665	3.87749e-08	1.5883	3.7742e-14	13.4232	5.48126e-13	0.866876	0.00176833	2.75244	0.00625208	1.30439	3.87422e-06	5.41182	5.35308e-05
KIAA0319L	-0.406881	4.20378e-09	8.37636	3.87783e-08	-0.305635	1.77988e-05	4.74961	8.53175e-05	-0.210882	0.0025518	2.59315	0.00859923	-0.192896	0.00796108	2.09903	0.035962
ORC5	0.430587	4.22581e-09	8.37409	3.89588e-08	0.457502	4.60575e-08	7.3367	3.32945e-07	0.458803	1.56334e-09	8.80595	1.72967e-08	0.508473	1.04839e-05	4.97948	0.000130604
CCDC74B	-1.14877	4.28708e-09	8.36784	3.95006e-08	-1.31206	5.54314e-15	14.2562	8.62588e-14	-1.2136	3.73969e-09	8.42716	3.92256e-08	-1.36181	2.99087e-12	11.5242	1.11589e-10
MIAT	-1.51347	4.34677e-09	8.36183	4.00272e-08	-0.879715	0.000152111	3.81784	0.000605063	-2.25537	1.16565e-11	10.9334	1.67292e-10	-1.16947	1.95065e-06	5.70982	2.8893e-05
SARS2	0.542583	4.37758e-09	8.35877	4.02875e-08	0.408417	7.16652e-06	5.14469	3.70424e-05	0.439586	3.38616e-05	4.47029	0.000180168	0.289132	0.0146775	1.83335	0.0575142
ZNF512	-0.329316	4.38577e-09	8.35795	4.03394e-08	-0.102155	0.0467067	1.33062	0.0964309	-0.190063	0.000309375	3.50952	0.00132071	-0.0792351	0.158824	0.799085	0.315137
RNF122	-1.56281	4.47693e-09	8.34902	4.11539e-08	-1.16808	5.54291e-08	7.25626	3.96421e-07	-0.96771	8.67188e-05	4.06189	0.000422563	-0.904271	2.84553e-05	4.54584	0.000316189
CCDC144A	-2.87145	4.49021e-09	8.34773	4.1252e-08	-0.179354	0.626229	0.203267	0.738094	-3.53998	2.57662e-08	7.58895	2.38205e-07	-0.678768	0.142672	0.845662	0.29363
MKNK1	0.54294	4.5031e-09	8.34649	4.13464e-08	0.311009	5.96962e-05	4.22405	0.000258181	0.529761	1.16233e-09	8.93467	1.30667e-08	0.37998	6.78473e-05	4.16847	0.000674919
KCNMB4	-1.24986	4.73472e-09	8.32471	4.34479e-08	0.211098	0.161844	0.790904	0.266993	-1.35586	6.70339e-09	8.17371	6.76093e-08	0.365976	0.0154743	1.81039	0.0599545
RHOQ	-0.418745	4.83611e-09	8.3155	4.43525e-08	-0.116621	0.0296376	1.52816	0.0654074	-0.462779	1.06974e-11	10.9707	1.54231e-10	-0.30316	0.000604162	3.21885	0.00439963
SLC1A6	-1.01116	4.86909e-09	8.31255	4.46291e-08	-0.215767	0.096098	1.01729	0.176181	-0.733287	1.21194e-05	4.91652	7.08532e-05	0.0280156	0.834294	0.0786809	0.907243
PIGU	-0.495777	4.98067e-09	8.30271	4.56075e-08	-0.402405	1.74575e-06	5.75802	1.00275e-05	-0.303946	0.00336835	2.47258	0.0109773	-0.108582	0.273802	0.562563	0.454659
CLIP4	-1.05847	4.98161e-09	8.30263	4.56075e-08	0.326895	0.00687468	2.16275	0.0184048	-1.25293	6.40273e-11	10.1936	8.52109e-10	-0.113107	0.508719	0.293522	0.678841
ZNF598	0.361217	5.05491e-09	8.29629	4.62519e-08	0.4768	8.74248e-18	17.0584	1.70882e-16	0.332867	0.000175751	3.7551	0.00080018	0.433808	1.21891e-09	8.91403	3.18422e-08
ANAPC7	0.325937	5.05938e-09	8.2959	4.62659e-08	0.331821	9.16092e-13	12.0381	1.16158e-11	0.280835	2.08727e-08	7.68042	1.95026e-07	0.281639	6.24252e-07	6.20464	1.02624e-05
ABCC1	-0.480304	5.111e-09	8.29149	4.67096e-08	-0.329004	3.46567e-08	7.46021	2.54761e-07	-0.417935	1.87335e-06	5.72738	1.28514e-05	-0.183671	0.0782512	1.10651	0.193952
ABHD2	-0.690809	5.1138e-09	8.29126	4.67096e-08	-0.627082	1.54284e-09	8.81168	1.36084e-08	-0.511228	2.60778e-05	4.58373	0.000142509	-0.374192	0.00332175	2.47863	0.0180762
ZKSCAN1	-0.987474	5.15167e-09	8.28805	4.70283e-08	-0.927739	3.66095e-10	9.43641	3.49515e-09	-0.70947	3.47349e-09	8.45923	3.66042e-08	-0.508623	0.00271552	2.56615	0.0154642
SUSD5	-0.757448	5.22855e-09	8.28162	4.77026e-08	-0.119093	0.218356	0.660834	0.337736	-1.16021	1.51815e-18	17.8187	4.26816e-17	-0.331675	0.00182898	2.73779	0.0111165
SERTAD2	-0.729464	5.23524e-09	8.28106	4.77361e-08	-0.372416	0.00146361	2.83457	0.00470611	-0.875459	1.48135e-12	11.8293	2.38193e-11	-0.391956	0.0212561	1.67252	0.0758327
RBM8A	0.39608	5.29059e-09	8.2765	4.8213e-08	0.295975	1.82544e-07	6.73863	1.21842e-06	0.291693	1.86722e-09	8.72881	2.04291e-08	0.152041	0.036714	1.43517	0.113388
GK	0.395516	5.39191e-09	8.26826	4.9108e-08	0.211727	0.000945013	3.02456	0.00318019	0.413827	4.09161e-09	8.38811	4.25765e-08	0.141101	0.0436188	1.36033	0.12901
SDHD	0.619451	5.42444e-09	8.26564	4.93759e-08	0.471566	4.82431e-10	9.31656	4.55453e-09	0.564937	2.23888e-12	11.65	3.52136e-11	0.414664	0.0040927	2.38799	0.0213379
CHAF1A	0.289222	5.50077e-09	8.25958	5.00418e-08	0.343701	4.19193e-09	8.37759	3.51642e-08	0.309164	1.39378e-07	6.85581	1.15737e-06	0.325329	6.87822e-10	9.16252	1.90075e-08
FAHD2B	0.691886	5.60482e-09	8.25144	5.0959e-08	0.415523	0.0244585	1.61157	0.0553654	0.397864	0.00267067	2.57338	0.00896521	0.335459	0.076799	1.11464	0.19141
BICC1	-0.921214	5.63184e-09	8.24935	5.11753e-08	-0.508281	6.63378e-05	4.17824	0.000284461	-1.06309	3.82496e-12	11.4174	5.86941e-11	-0.578112	0.000385336	3.41416	0.00300919
FEZ2	0.447743	5.72791e-09	8.242	5.20183e-08	0.689418	1.78032e-19	18.7495	3.97144e-18	0.395339	1.86303e-06	5.72978	1.27917e-05	0.438635	4.42157e-11	10.3544	1.43623e-09
ZDHHC6	-0.498723	5.74371e-09	8.24081	5.21167e-08	-0.344235	1.30148e-05	4.88556	6.42205e-05	-0.164784	0.0556833	1.25427	0.119634	0.0664309	0.458489	0.338671	0.637366
THOC3	0.485592	5.74533e-09	8.24069	5.21167e-08	0.320205	1.00548e-06	5.99763	6.00011e-06	0.373933	1.85601e-05	4.73142	0.000104435	0.16148	0.0206867	1.68431	0.0745344
WDR20	0.425688	5.80166e-09	8.23645	5.25975e-08	-0.0731473	0.297667	0.526269	0.428439	0.444037	2.50787e-06	5.60069	1.6816e-05	-0.0420267	0.590205	0.228997	0.743567
KIF4A	-0.328984	5.83271e-09	8.23413	5.28487e-08	-0.40395	2.04493e-22	21.6893	5.68838e-21	-0.116803	0.0111222	1.95381	0.0310475	-0.209159	0.0210002	1.67778	0.0752598
MT1M	-1.51172	5.84354e-09	8.23332	5.29165e-08	0.224209	0.152323	0.817234	0.254467	-2.59821	8.4445e-15	14.0734	1.73112e-13	0.0920168	0.734593	0.133953	0.844127
MSH6	0.327616	5.87556e-09	8.23095	5.3176e-08	0.372916	1.35118e-20	19.8693	3.28981e-19	0.417242	2.90039e-21	20.5375	1.02846e-19	0.411106	9.30676e-10	9.0312	2.49286e-08
RPF2	0.591679	5.92617e-09	8.22723	5.35785e-08	0.444229	2.15385e-07	6.66678	1.41997e-06	0.500857	8.17652e-13	12.0874	1.34938e-11	0.43983	7.0995e-05	4.14877	0.000701988
PAAF1	0.613972	5.92681e-09	8.22718	5.35785e-08	0.450868	2.62324e-05	4.58116	0.000121653	0.423145	1.68122e-06	5.77438	1.16399e-05	0.267394	0.00897516	2.04696	0.0393198
BOP1	0.790207	5.96305e-09	8.22453	5.38753e-08	0.612952	5.69253e-08	7.2447	4.0658e-07	0.648052	1.68028e-07	6.77462	1.37568e-06	0.633934	0.000332742	3.47789	0.00265405
ABI2	-0.510153	6.0575e-09	8.21771	5.46974e-08	-0.875353	5.08809e-29	28.2934	2.20292e-27	-0.341897	0.000485017	3.31424	0.00197112	-0.481253	5.25131e-06	5.27973	7.03913e-05
ZNF527	-1.06211	6.13097e-09	8.21247	5.53292e-08	-0.576612	3.58981e-05	4.44493	0.00016209	-0.848446	9.763e-07	6.01042	7.02187e-06	-0.367548	0.041579	1.38113	0.124712
FXYD5	0.791387	6.15283e-09	8.21092	5.54948e-08	0.607512	3.67896e-07	6.43427	2.35881e-06	0.445779	5.3195e-05	4.27413	0.000271564	0.382318	0.0132506	1.87776	0.0531604
SDC3	-0.458293	6.17665e-09	8.20925	5.56779e-08	-0.649077	5.52911e-19	18.2573	1.18894e-17	-0.440074	3.17203e-09	8.49866	3.35846e-08	-0.462681	1.41812e-09	8.84829	3.67223e-08
DUSP3	-0.364225	6.20929e-09	8.20696	5.59403e-08	0.207641	0.000147623	3.83084	0.000588375	-0.340745	8.51293e-07	6.06992	6.19351e-06	0.0385413	0.513018	0.289868	0.682138
FBXO4	0.900347	6.2507e-09	8.20407	5.62812e-08	0.697113	2.0214e-07	6.69435	1.33703e-06	0.63755	1.26044e-06	5.89948	8.92687e-06	0.36561	0.0272012	1.56541	0.0911009
STARD7	-0.200033	6.34573e-09	8.19752	5.71043e-08	-0.328719	2.76846e-22	21.5578	7.64816e-21	-0.0584939	0.122859	0.910591	0.227404	-0.113208	0.00321063	2.49341	0.0176133
PAPSS1	0.374072	6.42192e-09	8.19233	5.77571e-08	0.230392	4.28795e-05	4.36775	0.000190568	0.272417	4.70324e-05	4.3276	0.000243708	0.0653787	0.461633	0.335703	0.639875
DIO2	-2.89573	6.5844e-09	8.18148	5.91848e-08	1.80408	3.2962e-20	19.482	7.75016e-19	-3.14965	1.79732e-08	7.74537	1.69826e-07	1.09624	6.31871e-06	5.19937	8.28988e-05
CTNNBIP1	-0.545814	6.59473e-09	8.1808	5.92439e-08	-0.86521	7.17154e-12	11.1444	8.27399e-11	-0.461205	0.000182093	3.73971	0.00082714	-0.604286	3.06168e-05	4.51404	0.000337422
HAT1	0.475983	6.60105e-09	8.18039	5.9267e-08	0.472255	7.62994e-10	9.11748	7.04228e-09	0.4489	2.57094e-14	13.5899	5.00952e-13	0.404295	6.91166e-05	4.16042	0.000686623
G2E3	-0.523023	6.62228e-09	8.17899	5.94239e-08	-0.589654	2.78989e-10	9.55441	2.70523e-09	-0.315445	0.00531163	2.27477	0.0163141	-0.371349	0.0101938	1.99166	0.0435587
SLC25A15	0.331068	6.67406e-09	8.17561	5.98546e-08	0.15516	0.00282126	2.54956	0.00843186	0.337384	1.47738e-07	6.83051	1.21907e-06	0.162731	0.0080834	2.09241	0.0364036
SMTN	-0.543315	6.7231e-09	8.17243	6.02601e-08	-0.61514	1.84507e-19	18.734	4.11019e-18	-0.312271	0.0010086	2.99628	0.00380255	-0.37267	4.63254e-07	6.33418	7.85993e-06
ZFP30	-0.946781	6.79485e-09	8.16782	6.08688e-08	-0.633949	1.30863e-09	8.88318	1.16834e-08	-0.935109	8.04849e-15	14.0943	1.65425e-13	-0.385389	0.00690628	2.16076	0.0320576
XRCC6	0.358974	6.79899e-09	8.16756	6.08713e-08	0.326263	2.73317e-08	7.56333	2.05128e-07	0.312894	1.25794e-08	7.90034	1.21802e-07	0.201372	0.000624699	3.20433	0.00452471
SIX1	0.741065	6.80301e-09	8.1673	6.08729e-08	0.5102	6.16835e-05	4.20983	0.000265991	0.673437	3.61767e-07	6.44157	2.80298e-06	0.541157	0.00079394	3.10021	0.00555625
LIMK1	-0.394727	6.90137e-09	8.16106	6.17181e-08	-0.571117	8.98508e-19	18.0465	1.90163e-17	-0.264069	0.000655077	3.18371	0.00257838	-0.42811	1.18533e-09	8.92616	3.10745e-08
COPS7A	0.610823	6.93344e-09	8.15905	6.19526e-08	0.521155	1.302e-08	7.88539	1.01944e-07	0.599249	1.17496e-15	14.93	2.58359e-14	0.423066	0.000596436	3.22444	0.00435622
RFC2	0.614556	6.93543e-09	8.15893	6.19526e-08	0.465325	2.56813e-07	6.59038	1.67595e-06	0.428198	1.68229e-05	4.7741	9.56516e-05	0.421306	0.00156572	2.80529	0.00977714
EXOC1	0.35192	7.00631e-09	8.15451	6.25504e-08	0.144738	0.0307307	1.51243	0.0675053	0.0876905	0.215152	0.667256	0.350294	0.00985755	0.91528	0.0384462	0.955736
CENPH	0.493708	7.01272e-09	8.15411	6.25723e-08	0.299991	8.00573e-05	4.0966	0.000337907	0.387779	2.40411e-07	6.61905	1.92036e-06	0.394535	0.00713208	2.14678	0.0329098
PAQR6	1.55723	7.04119e-09	8.15235	6.27795e-08	1.90259	5.63931e-14	13.2488	8.08066e-13	0.885155	0.00938802	2.02743	0.0268981	1.22162	1.20564e-05	4.91878	0.000147343
LINC00371	-5.08129	7.04389e-09	8.15219	6.27795e-08	-3.54357	1.11055e-09	8.95446	1.00261e-08	-5.45227	6.56998e-10	9.18244	7.61132e-09	-4.80476	1.01808e-08	7.99222	2.33074e-07
SYNE1	1.15773	7.22564e-09	8.14112	6.43632e-08	0.651646	0.00155314	2.80879	0.00497214	1.02107	5.87337e-09	8.23111	5.95814e-08	-0.0876379	0.706951	0.150611	0.824711
PTPRU	-0.395507	7.22979e-09	8.14087	6.43639e-08	0.146302	0.0614889	1.2112	0.121529	-0.441401	1.42584e-08	7.84593	1.37468e-07	-0.190841	0.0242382	1.6155	0.0833092
NPRL3	0.482352	7.25639e-09	8.13928	6.45643e-08	0.366835	1.94626e-08	7.7108	1.49411e-07	0.465603	6.91937e-09	8.15993	6.95205e-08	0.248555	0.00281258	2.55089	0.0158662
PRPF40A	0.430542	7.28411e-09	8.13762	6.47745e-08	0.364832	4.07413e-13	12.39	5.3522e-12	0.362068	3.78623e-07	6.42179	2.92495e-06	0.184754	0.01671	1.77702	0.0635125
CCDC51	0.982318	7.33398e-09	8.13466	6.51814e-08	0.95345	3.00478e-23	22.5222	8.99536e-22	0.59396	1.80892e-05	4.74258	0.000101932	0.725118	1.52842e-06	5.81576	2.33003e-05
LRP10	-0.452455	7.48362e-09	8.12589	6.64739e-08	-0.498745	5.48695e-11	10.2607	5.74596e-10	-0.425576	9.43781e-06	5.02513	5.64079e-05	-0.459875	2.285e-09	8.64111	5.78554e-08
NUAK1	-0.648124	7.52208e-09	8.12366	6.6778e-08	0.759991	8.24916e-17	16.0836	1.47623e-15	-1.44452	2.56054e-37	36.5917	2.15367e-35	0.0145837	0.91393	0.0390873	0.95534
PPID	0.376818	7.57569e-09	8.12058	6.72162e-08	0.264792	0.000559428	3.25226	0.00198636	0.542428	7.26233e-10	9.13892	8.37642e-09	0.327332	0.000238444	3.62261	0.00197972
TRMT61B	0.638425	7.58396e-09	8.1201	6.72519e-08	0.623104	4.89497e-11	10.3103	5.1562e-10	0.379078	0.00314579	2.50227	0.0103419	0.567887	3.35082e-07	6.47485	5.8391e-06
LAP3	0.266374	7.68898e-09	8.11413	6.81449e-08	0.173891	5.59868e-06	5.25191	2.95163e-05	0.283806	4.52901e-08	7.344	4.06064e-07	0.0373025	0.35806	0.446044	0.541787
CPS1	1.5228	7.75758e-09	8.11027	6.87144e-08	0.96243	6.37685e-05	4.19539	0.000274101	1.81785	4.38063e-13	12.3585	7.47223e-12	0.541729	0.0965965	1.01504	0.224437
GCLM	-0.442828	7.88859e-09	8.103	6.98357e-08	-0.0356352	0.585426	0.232528	0.704436	-0.277493	7.80143e-05	4.10783	0.000384071	-0.149302	0.0334582	1.4755	0.106033
RARG	0.671889	7.89367e-09	8.10272	6.98416e-08	0.672954	2.9887e-12	11.5245	3.58422e-11	0.285747	0.0272868	1.56405	0.066032	0.283582	0.0202727	1.69309	0.0732567
ZNF25	-0.804514	7.94633e-09	8.09983	7.02681e-08	-1.08066	6.79475e-18	17.1678	1.34278e-16	-0.520816	0.00018083	3.74273	0.000821878	-0.598486	2.69851e-05	4.56888	0.000302347
RAB38	1.35397	8.00815e-09	8.09647	7.07752e-08	0.632428	0.00733625	2.13453	0.0194787	1.68249	2.51244e-13	12.5999	4.38534e-12	0.368333	0.196758	0.706068	0.363536
NIPSNAP3A	0.68192	8.06632e-09	8.09332	7.12495e-08	0.0831623	0.427283	0.369284	0.558197	0.408254	0.000190822	3.71937	0.000863056	-0.104984	0.352126	0.453302	0.536759
SERINC1	-0.32243	8.45927e-09	8.07267	7.46787e-08	-0.170484	0.000506597	3.29534	0.00181382	-0.24957	1.31214e-05	4.88202	7.62302e-05	-0.0911749	0.0840323	1.07555	0.203665
RPP25L	0.98254	8.50609e-09	8.07027	7.50501e-08	0.706322	9.26851e-08	7.03299	6.42612e-07	0.667409	1.44955e-05	4.83877	8.35042e-05	0.575362	0.00514701	2.28844	0.0255917
FLNA	-0.923323	8.58883e-09	8.06607	7.57378e-08	-0.408859	0.00153971	2.81256	0.00493307	-0.89004	1.50731e-21	20.8218	5.43047e-20	-0.309547	0.0894343	1.0485	0.212271
BHLHE22	1.93685	8.5946e-09	8.06577	7.57465e-08	-1.25687	0.0127252	1.89534	0.0314633	3.02211	1.97044e-28	27.7054	1.11192e-26	-0.29719	0.494441	0.305886	0.667198
ZC3H15	0.368464	8.60444e-09	8.06528	7.5791e-08	0.308961	1.54631e-08	7.8107	1.20314e-07	0.327947	2.5871e-09	8.58719	2.7784e-08	0.279318	1.13725e-08	7.94414	2.5851e-07
MSRB3	-0.576556	8.76006e-09	8.05749	7.71188e-08	-0.156338	0.0454925	1.34206	0.0942547	-0.631963	6.15591e-10	9.21071	7.16854e-09	0.0539664	0.72216	0.141367	0.834696
USP15	0.460044	8.85317e-09	8.0529	7.78951e-08	0.530725	6.82533e-19	18.1659	1.45988e-17	0.477687	4.01557e-08	7.39625	3.63131e-07	0.373072	0.000421299	3.37541	0.00325524
NUB1	0.371194	8.85855e-09	8.05264	7.7899e-08	0.264446	2.62947e-05	4.58013	0.000121906	0.255659	0.000295051	3.5301	0.0012654	0.17257	0.0396124	1.40217	0.120258
RUNX1	-0.605655	8.91422e-09	8.04992	7.83451e-08	0.769205	3.0914e-10	9.50984	2.97966e-09	-1.03902	1.71712e-13	12.7652	3.04783e-12	0.414967	0.00025328	3.5964	0.00209002
LDB2	0.408664	8.98173e-09	8.04664	7.88945e-08	-0.211348	0.00250639	2.60095	0.00760083	0.223412	0.00425408	2.37119	0.013441	0.00442502	0.959204	0.018089	0.979033
TRIM65	0.698129	9.00662e-09	8.04544	7.90693e-08	0.454428	2.6151e-11	10.5825	2.83246e-10	0.521638	2.7633e-11	10.5586	3.81626e-10	0.399174	1.00928e-06	5.99599	1.58531e-05
GPI	0.217834	9.13136e-09	8.03946	8.01199e-08	0.085003	0.00253151	2.59662	0.00766976	0.333434	5.31409e-19	18.2746	1.54079e-17	0.113553	0.000299257	3.52396	0.00241295
SAMD3	2.55228	9.31053e-09	8.03103	8.16466e-08	-0.764599	0.262578	0.580742	0.38931	3.10278	1.5203e-12	11.8181	2.43249e-11	-0.0454846	0.944213	0.0249299	0.971498
HRASLS5	-1.63958	9.60838e-09	8.01735	8.42118e-08	-4.88183	3.5136e-24	23.4542	1.10744e-22	-2.26746	3.39197e-13	12.4695	5.8492e-12	-5.0876	2.13095e-18	17.6714	1.54724e-16
PSMC2	0.43999	9.62253e-09	8.01671	8.42891e-08	0.370598	3.68908e-10	9.43308	3.51576e-09	0.425872	6.32918e-17	16.1987	1.56431e-15	0.278466	0.000566129	3.24708	0.00417189
C6orf136	0.636496	9.66324e-09	8.01488	8.45988e-08	0.487238	8.58916e-05	4.06605	0.000359878	0.53386	9.41878e-05	4.02601	0.000455154	0.521081	0.018304	1.73745	0.0678304
TNNT1	1.93008	9.67412e-09	8.01439	8.46472e-08	0.434883	0.173126	0.761639	0.281709	0.989916	0.0084591	2.07268	0.0245538	0.587281	0.0855164	1.06795	0.205962
IRAK1BP1	0.547459	9.71564e-09	8.01253	8.49635e-08	0.0344072	0.744923	0.127889	0.83093	-0.147028	0.234137	0.630529	0.372387	-0.216722	0.0647579	1.18871	0.170281
GAPDH	0.586538	9.74145e-09	8.01138	8.51421e-08	0.343999	4.00487e-06	5.39741	2.16961e-05	0.501321	4.01577e-10	9.39623	4.79492e-09	0.231985	0.0289242	1.53874	0.095407
TFRC	-0.781818	9.78072e-09	8.00963	8.54213e-08	-0.322416	0.00198807	2.70157	0.00619819	-0.632629	1.00863e-08	7.99627	9.8878e-08	-0.252971	0.140964	0.850892	0.290843
DHX30	0.4336	9.78419e-09	8.00947	8.54213e-08	0.423234	1.09733e-25	24.9597	3.79261e-24	0.308587	7.26281e-06	5.1389	4.44233e-05	0.313092	2.55674e-08	7.59231	5.4726e-07
ADAM23	-0.498658	9.79704e-09	8.00891	8.54862e-08	0.0262195	0.751046	0.124333	0.835651	-0.662266	1.51904e-12	11.8184	2.43249e-11	-0.116753	0.276454	0.558377	0.457523
ASPH	-0.403653	9.81737e-09	8.008	8.56164e-08	-0.464984	3.26697e-15	14.4859	5.17892e-14	-0.240802	0.00359787	2.44395	0.0116147	-0.215287	0.0161839	1.79092	0.0618783
PAPLN	-0.698412	9.95327e-09	8.00203	8.67537e-08	-0.129025	0.194317	0.711489	0.308463	-0.842455	2.10676e-11	10.6764	2.9431e-10	-0.265299	0.0367838	1.43434	0.113485
ATP11B	-0.650641	1.00471e-08	7.99796	8.7523e-08	-0.404681	0.00273344	2.56329	0.00819628	-0.437792	0.00237438	2.62445	0.00806695	-0.398397	0.00998402	2.00069	0.0428647
EXOSC9	0.497176	1.00674e-08	7.99708	8.76518e-08	0.3853	6.01327e-06	5.22089	3.1578e-05	0.454633	4.50315e-10	9.34648	5.3548e-09	0.438025	7.53156e-06	5.12311	9.7091e-05
MAPKBP1	-0.522955	1.01248e-08	7.99461	8.81032e-08	-0.339982	0.000225379	3.64709	0.00086613	-0.278464	0.00428243	2.36831	0.0135061	-0.139776	0.204018	0.690333	0.372548
C12orf75	-0.503648	1.01735e-08	7.99253	8.84781e-08	-0.207542	0.00900095	2.04571	0.0233182	-0.510201	1.04034e-06	5.98282	7.44508e-06	-0.215884	0.0320622	1.49401	0.102838
HPGD	-0.63784	1.02704e-08	7.98841	8.9272e-08	-0.560679	1.23195e-07	6.90941	8.44694e-07	-1.44466	2.95019e-29	28.5302	1.72029e-27	-0.308293	0.00250768	2.60073	0.0144923
ICT1	0.695805	1.04595e-08	7.98049	9.08651e-08	0.660726	1.98806e-08	7.70157	1.52547e-07	0.656056	9.58223e-11	10.0185	1.24167e-09	0.469703	0.00521609	2.28265	0.025857
SLC36A4	-0.46803	1.06081e-08	7.97436	9.2106e-08	-0.330811	4.97211e-05	4.30346	0.0002188	-0.355231	0.00079351	3.10045	0.00306352	-0.0777919	0.446181	0.350489	0.626187
PRDX3	0.410442	1.07743e-08	7.96761	9.34975e-08	0.17637	0.0019837	2.70252	0.00618577	0.358134	2.08024e-09	8.68189	2.26183e-08	0.143055	0.144182	0.84109	0.295632
PDHX	0.386955	1.07946e-08	7.96679	9.3622e-08	0.332506	1.05804e-08	7.9755	8.39451e-08	0.330223	5.44855e-06	5.26372	3.43128e-05	0.175645	0.00371121	2.43048	0.0197451
GABRB2	3.98542	1.08157e-08	7.96595	9.37535e-08	-2.37348	0.198191	0.702916	0.313439	3.5376	8.87137e-07	6.05201	6.42461e-06	-0.838267	0.552298	0.257826	NA
YPEL2	-1.29926	1.0832e-08	7.96529	9.38436e-08	-1.23633	2.17794e-10	9.66195	2.14676e-09	-1.73719	1.83214e-09	8.73704	2.00733e-08	-0.691179	0.0112282	1.94969	0.0469031
NRARP	-0.527614	1.08446e-08	7.96479	9.39017e-08	0.494684	6.80323e-08	7.16729	4.78902e-07	-0.468646	3.40673e-05	4.46766	0.000180896	0.612274	0.000186304	3.72978	0.00160159
UPF3A	0.388487	1.09952e-08	7.9588	9.5153e-08	0.38741	2.22981e-08	7.65173	1.69643e-07	0.335247	4.48085e-06	5.34864	2.86658e-05	0.234022	8.24119e-05	4.08401	0.0007942
PRIM1	0.401227	1.11585e-08	7.95239	9.6514e-08	0.0681984	0.302074	0.519887	0.432962	0.464484	6.29896e-12	11.2007	9.41793e-11	0.160831	0.0238515	1.62248	0.0823707
SPNS1	-0.499438	1.12335e-08	7.94949	9.71092e-08	-0.321047	0.000669183	3.17446	0.00233236	-0.298257	0.0024556	2.60984	0.00831417	-0.0908771	0.51586	0.287468	0.683949
TOMM40L	0.509553	1.12566e-08	7.94859	9.72395e-08	0.341208	0.000245885	3.60927	0.000936886	0.341507	0.00224745	2.64831	0.00770387	0.331228	0.00247872	2.60577	0.0143642
NOC4L	0.904646	1.12609e-08	7.94843	9.72395e-08	0.795404	2.53629e-13	12.5958	3.39489e-12	0.630154	1.15567e-06	5.93717	8.22181e-06	0.574684	0.000435486	3.36103	0.00334045
LRRC42	0.542677	1.13283e-08	7.94584	9.77684e-08	0.423435	1.2254e-09	8.91172	1.0989e-08	0.445035	2.80858e-06	5.55151	1.85791e-05	0.38617	0.000461993	3.33536	0.00351401
TNFAIP8L1	-0.595832	1.14454e-08	7.94137	9.87249e-08	-0.827058	1.04766e-19	18.9798	2.37656e-18	-0.516333	3.9798e-09	8.40014	4.14679e-08	-0.517224	5.6108e-09	8.25098	1.35133e-07
CNPY3	-0.563905	1.15482e-08	7.93749	9.95575e-08	-0.459156	1.39426e-06	5.85566	8.12443e-06	-0.310077	0.00353608	2.45148	0.0114504	-0.186915	0.149481	0.825415	0.302432
TOP1MT	0.648515	1.15927e-08	7.93582	9.98866e-08	0.537596	1.14474e-08	7.94129	9.02017e-08	0.573685	1.55903e-12	11.8071	2.48686e-11	0.31033	0.001805	2.74352	0.0110159
TMEM192	-0.497494	1.17282e-08	7.93077	1.00999e-07	-0.40214	6.6382e-08	7.17795	4.68104e-07	-0.228759	0.00441936	2.35464	0.0138907	-0.317877	0.000105558	3.97651	0.00098335
P2RX5	0.76931	1.17472e-08	7.93007	1.01108e-07	1.083	8.21672e-18	17.0853	1.60996e-16	0.857308	8.73608e-10	9.05868	9.97396e-09	1.21253	1.17031e-12	11.9317	4.64736e-11
TEAD3	-0.73191	1.19935e-08	7.92105	1.03171e-07	-0.415962	8.94899e-05	4.04823	0.000374176	-0.880011	1.58989e-09	8.79863	1.75535e-08	-0.341287	0.00651919	2.18581	0.0306158
MPP2	0.589672	1.20373e-08	7.91947	1.03492e-07	0.602744	4.07231e-13	12.3902	5.3522e-12	0.0346599	0.751235	0.124224	0.837756	0.240791	0.0298131	1.52559	0.0977488
TNIP1	-0.494845	1.21654e-08	7.91488	1.04536e-07	-0.222017	0.00332595	2.47808	0.0097591	-0.392284	1.23662e-05	4.90776	7.2162e-05	-0.17393	0.023812	1.6232	0.0822726
HIVEP3	-1.40805	1.23186e-08	7.90944	1.05795e-07	0.355092	0.0786921	1.10407	0.149364	-1.95747	1.53283e-11	10.8145	2.17413e-10	0.0700459	0.7255	0.139363	0.837033
CCDC71	0.61748	1.23839e-08	7.90714	1.06298e-07	0.50317	5.42633e-06	5.26549	2.87016e-05	0.389915	0.000166793	3.77782	0.000763592	0.358231	0.0125281	1.90211	0.051036
MYH9	-0.746722	1.24463e-08	7.90496	1.06776e-07	-0.346489	5.19184e-05	4.28468	0.000227413	-0.59915	8.16596e-26	25.088	3.93165e-24	-0.21074	0.133162	0.875619	0.279456
NQO2	-0.731614	1.25633e-08	7.9009	1.07722e-07	-0.357434	0.00638592	2.19478	0.0172889	-0.783085	8.4793e-09	8.07164	8.42076e-08	-0.146726	0.34159	0.466495	0.526222
FOXF1	-4.16253	1.28759e-08	7.89022	1.10342e-07	-4.5671	2.96509e-11	10.528	3.18981e-10	-5.79757	2.63639e-11	10.579	3.64419e-10	-4.75303	1.13195e-09	8.94617	2.98337e-08
GTF2H3	0.276576	1.30944e-08	7.88292	1.12153e-07	0.31218	5.53459e-11	10.2569	5.79208e-10	0.243609	3.38628e-06	5.47028	2.21126e-05	0.216026	0.000116692	3.93296	0.00107157
IRF2BPL	-0.390709	1.31497e-08	7.88108	1.12566e-07	-0.314058	9.04226e-08	7.04372	6.27465e-07	-0.280568	6.51377e-05	4.18617	0.000327435	-0.238889	0.000226969	3.64403	0.00190151
USP49	-0.771144	1.32216e-08	7.87871	1.13121e-07	-0.552293	8.0128e-06	5.09622	4.10347e-05	-0.821203	6.37354e-09	8.19562	6.4489e-08	-0.475197	0.000994087	3.00258	0.00672655
CTTN	0.25885	1.32357e-08	7.87825	1.1318e-07	0.306374	1.7799e-15	14.7496	2.91332e-14	0.240426	2.37645e-09	8.62407	2.56266e-08	0.0875881	0.176215	0.753958	0.338164
MFSD2A	-0.72954	1.34433e-08	7.87149	1.14893e-07	-0.786602	5.25478e-13	12.2794	6.81978e-12	-0.290715	0.0161888	1.79078	0.0426073	-0.52115	6.09224e-05	4.21522	0.000615961
FAM102A	-0.72526	1.34754e-08	7.87046	1.15105e-07	-0.365027	0.00374287	2.42679	0.0108169	-0.47946	0.00010156	3.99328	0.000487339	-0.201962	0.114271	0.942062	0.252249
HHEX	-0.875029	1.35523e-08	7.86799	1.15699e-07	0.0902587	0.405122	0.392414	0.53631	-0.567394	7.31673e-05	4.13568	0.000362415	0.301803	0.0298247	1.52542	0.0977569
SEMA3G	2.02653	1.3682e-08	7.86385	1.16744e-07	2.18835	1.8406e-11	10.735	2.02629e-10	1.84157	1.77235e-05	4.75145	0.000100314	1.37859	0.000953716	3.02058	0.00649193
TAPBP	0.361374	1.37558e-08	7.86151	1.1731e-07	0.271438	6.7444e-06	5.17106	3.50517e-05	0.375817	4.16026e-08	7.38088	3.75353e-07	0.057496	0.367586	0.434641	0.551304
C6orf48	0.946382	1.39853e-08	7.85433	1.19203e-07	0.849357	3.71602e-10	9.42992	3.53516e-09	0.692381	1.64911e-08	7.78275	1.57355e-07	0.750396	0.000575099	3.24026	0.00423168
FARS2	0.802201	1.40676e-08	7.85178	1.1984e-07	0.750959	6.09124e-09	8.21529	4.98503e-08	0.374018	0.00246018	2.60903	0.00832792	0.478301	0.00348116	2.45828	0.0187297
ENO3	1.16745	1.43081e-08	7.84442	1.21823e-07	1.04816	1.03233e-12	11.9862	1.29896e-11	0.623241	0.00315768	2.50063	0.0103766	0.571864	0.0292473	1.53391	0.0961838
SMG6	-0.3904	1.43274e-08	7.84383	1.21922e-07	-0.394864	4.0721e-10	9.39018	3.86869e-09	-0.38909	1.54522e-06	5.81101	1.07693e-05	-0.286852	7.97345e-05	4.09835	0.000773705
HBP1	-0.664039	1.44594e-08	7.83985	1.22979e-07	-0.397374	3.55709e-05	4.4489	0.000160838	-0.829012	3.56897e-12	11.4475	5.49802e-11	-0.532737	7.70172e-05	4.11341	0.00075299
RNASEL	-1.30059	1.46309e-08	7.83473	1.2437e-07	-0.46885	0.00635854	2.19664	0.0172235	-1.05457	2.46014e-05	4.60904	0.00013505	-0.267658	0.248693	0.604337	0.426396
ZNRF1	-0.686483	1.47872e-08	7.83011	1.25632e-07	-0.35012	9.69189e-05	4.01359	0.000402106	-0.408271	0.00013429	3.87195	0.000629434	-0.248122	0.00603235	2.21951	0.0289069
ZNF345	-2.15306	1.49276e-08	7.82601	1.26756e-07	-0.410094	0.0652339	1.18553	0.127553	-1.99422	8.81951e-08	7.05456	7.58767e-07	-0.849418	0.00393248	2.40533	0.0206337
PLOD1	-0.522303	1.51522e-08	7.81953	1.28594e-07	-0.441684	2.68064e-11	10.5718	2.9015e-10	-0.391933	2.01025e-06	5.69675	1.36951e-05	-0.213334	0.00177449	2.75093	0.0108521
GMPPA	0.688503	1.52153e-08	7.81772	1.2906e-07	0.675209	1.38642e-10	9.8581	1.4035e-09	0.576672	0.000144065	3.84144	0.000669398	0.509515	0.00968386	2.01395	0.0417988
SLC4A8	-1.39166	1.53556e-08	7.81373	1.30181e-07	-0.56268	0.000985806	3.00621	0.00330297	-1.81554	8.46679e-12	11.0723	1.23656e-10	-0.73237	0.000153559	3.81373	0.00135711
PRPF4	0.327767	1.55991e-08	7.8069	1.32174e-07	0.376528	1.93886e-15	14.7125	3.15109e-14	0.160953	0.000271413	3.56637	0.00118009	0.11586	0.185591	0.731443	0.349725
AKNA	-0.831332	1.56232e-08	7.80623	1.323e-07	-1.00292	1.6991e-13	12.7698	2.31129e-12	-0.359058	0.0745205	1.12772	0.152074	-0.831645	2.31233e-06	5.63595	3.36733e-05
SLMO2	0.387093	1.56306e-08	7.80602	1.323e-07	0.24895	4.91261e-05	4.30869	0.0002163	0.494611	5.69711e-18	17.2443	1.54381e-16	0.304904	6.26056e-07	6.20339	1.02806e-05
SERINC2	-1.30696	1.60193e-08	7.79536	1.35517e-07	-1.23811	6.35997e-11	10.1965	6.62144e-10	-0.606187	0.00488747	2.31092	0.0151772	-0.684781	0.00043705	3.35947	0.00335072
BIN1	-0.71778	1.61219e-08	7.79258	1.36312e-07	-0.474776	1.62428e-05	4.78934	7.87495e-05	-0.63476	9.03226e-06	5.0442	5.42556e-05	-0.245747	0.0633616	1.19817	0.167651
SPECC1	0.450587	1.62358e-08	7.78953	1.37201e-07	0.147618	0.0514627	1.28851	0.104614	0.450894	1.03919e-08	7.98331	1.01684e-07	-0.0166305	0.843127	0.0741069	0.913095
TIMM17A	0.508826	1.6295e-08	7.78795	1.37628e-07	0.332179	0.000302884	3.51872	0.00113211	0.384189	6.32247e-08	7.19911	5.55164e-07	0.356283	0.0161524	1.79176	0.0617897
APPBP2	-0.413806	1.6305e-08	7.78768	1.37639e-07	-0.460585	4.29941e-12	11.3666	5.07299e-11	-0.347976	1.2303e-05	4.90999	7.18464e-05	-0.277922	0.0162152	1.79008	0.0619819
TK1	0.859363	1.65758e-08	7.78052	1.39851e-07	0.513819	9.11681e-07	6.04016	5.48156e-06	0.664144	6.72826e-08	7.1721	5.87519e-07	0.416542	0.0311922	1.50595	0.100825
SBDS	0.527214	1.66808e-08	7.77778	1.40661e-07	0.665635	1.45465e-13	12.8372	1.99222e-12	0.381039	1.94729e-11	10.7106	2.72759e-10	0.441603	0.00870661	2.06015	0.0385653
CENPBD1P1	-0.577836	1.68452e-08	7.77352	1.41972e-07	-0.612535	9.28423e-11	10.0323	9.50615e-10	-0.352933	0.00150206	2.82331	0.00540537	-0.29591	0.0185657	1.73129	0.0685604
SIRT1	0.372996	1.71953e-08	7.76459	1.44845e-07	0.352732	4.57637e-07	6.33948	2.89957e-06	0.258326	0.0027316	2.56358	0.00914639	0.184787	0.0999161	1.00036	0.229486
ATXN10	0.434348	1.72528e-08	7.76314	1.45252e-07	0.128679	0.026088	1.58356	0.0586179	0.178036	0.0117491	1.92999	0.0324922	0.0488887	0.619832	0.207726	0.765079
MAFG	-0.445964	1.74115e-08	7.75916	1.46511e-07	-0.0956427	0.141822	0.848257	0.240589	-0.511519	3.55862e-11	10.4487	4.86767e-10	-0.135124	0.144948	0.838787	0.296585
UBQLN1	0.492368	1.7685e-08	7.75239	1.48733e-07	0.424198	3.01011e-13	12.5214	4.00007e-12	0.37789	1.04392e-06	5.98133	7.46391e-06	0.204385	0.0219645	1.65828	0.0775724
HKR1	-0.653922	1.79203e-08	7.74666	1.50631e-07	-0.262618	0.00858945	2.06603	0.0223745	-0.454776	7.04533e-05	4.1521	0.000350796	-0.171996	0.0792928	1.10077	0.19559
SLC30A3	-0.586335	1.81949e-08	7.74005	1.52846e-07	-0.278179	0.00310144	2.50844	0.00915036	-0.298889	0.0285748	1.54402	0.0686841	-0.112644	0.476866	0.321604	0.653533
TTC31	0.514427	1.82031e-08	7.73985	1.52846e-07	0.637072	1.72226e-16	15.7639	3.01507e-15	0.37708	5.41061e-05	4.26675	0.000276125	0.39723	3.30243e-06	5.48117	4.61468e-05
BCKDK	0.48171	1.87651e-08	7.72665	1.57481e-07	0.399665	7.93835e-08	7.10027	5.55409e-07	0.262893	0.0147643	1.83079	0.0394383	0.0905635	0.458532	0.33863	0.637366
ARFGAP2	0.487049	1.8855e-08	7.72457	1.58152e-07	0.416661	1.42277e-06	5.84687	8.28158e-06	0.21636	0.0215155	1.66725	0.0542851	0.250046	0.0303704	1.51755	0.0988891
TCP1	0.380352	1.89996e-08	7.72126	1.5928e-07	0.252273	0.000112504	3.94883	0.000461184	0.387535	1.44028e-12	11.8416	2.31859e-11	0.317334	6.83541e-06	5.16524	8.92037e-05
KCNC4	0.709456	1.90179e-08	7.72084	1.59349e-07	0.65053	2.99819e-07	6.52314	1.94009e-06	0.391929	0.00174447	2.75834	0.00617744	0.274284	0.0657399	1.18217	0.172146
OPLAH	0.519257	1.91019e-08	7.71892	1.59969e-07	0.461367	4.50392e-08	7.34641	3.2617e-07	0.485646	1.70929e-05	4.76719	9.69476e-05	0.407159	3.34094e-05	4.47613	0.00036548
SEPHS1	-0.245572	1.91751e-08	7.71726	1.60497e-07	-0.439226	3.71135e-24	23.4305	1.1652e-22	-0.141061	0.00346193	2.46068	0.0112432	-0.259393	2.09094e-06	5.67966	3.07252e-05
ARHGAP27	0.700458	1.93696e-08	7.71288	1.62039e-07	0.687484	1.58438e-07	6.80014	1.06949e-06	0.131401	0.353684	0.451385	0.502991	0.384925	0.00434178	2.36233	0.022323
RAPGEF4	0.626085	1.97663e-08	7.70408	1.65269e-07	0.604564	4.06286e-08	7.39117	2.96092e-07	0.403683	0.00180665	2.74313	0.00637328	0.285058	0.0527793	1.27754	0.147748
DRAXIN	-0.805651	2.0452e-08	7.68926	1.70913e-07	-1.64865	2.55681e-25	24.5923	8.61505e-24	-1.029	1.07659e-09	8.96795	1.21592e-08	-1.57524	2.85513e-18	17.5444	2.03318e-16
SLC25A5	0.578124	2.10341e-08	7.67708	1.75684e-07	0.316345	1.91233e-05	4.71844	9.11242e-05	0.536967	6.6777e-13	12.1754	1.11489e-11	0.272254	0.0226419	1.64509	0.0792655
CKMT1A	1.16344	2.14748e-08	7.66807	1.79271e-07	1.07168	1.19248e-08	7.92355	9.37797e-08	0.836186	5.26529e-05	4.27858	0.000269145	1.01361	2.95619e-05	4.52927	0.000327257
ZNF185	-0.672491	2.16507e-08	7.66453	1.80643e-07	-0.720434	2.97936e-10	9.52588	2.88029e-09	-0.778152	5.11793e-10	9.29091	6.02667e-09	-0.759848	0.000243319	3.61382	0.00201456
CP	-3.49677	2.17057e-08	7.66343	1.81007e-07	-3.36513	1.15427e-11	10.9377	1.29552e-10	-2.38608	1.44866e-06	5.83903	1.01457e-05	-2.63714	1.06217e-08	7.9738	2.42418e-07
ZNF112	-1.05264	2.2166e-08	7.65431	1.84748e-07	-0.757299	3.70694e-06	5.43098	2.01839e-05	-0.709005	6.59848e-05	4.18056	0.000330954	-0.374868	0.0435772	1.36074	0.128913
OXNAD1	0.502845	2.28686e-08	7.64076	1.90504e-07	0.503687	8.06326e-10	9.09349	7.40827e-09	0.405229	2.60066e-06	5.58492	1.73421e-05	0.409311	7.37294e-05	4.13236	0.000725152
ALS2	-0.442246	2.29244e-08	7.6397	1.90867e-07	-0.0811884	0.323874	0.489624	0.455414	-0.459863	9.43337e-06	5.02533	5.64068e-05	-0.190467	0.140136	0.853449	0.289862
ATF3	-0.782527	2.29615e-08	7.639	1.91076e-07	0.623038	2.31347e-11	10.6357	2.52444e-10	-1.05494	1.512e-11	10.8204	2.14652e-10	0.048106	0.6747	0.17089	0.803671
FBXW4	0.613348	2.30694e-08	7.63696	1.91873e-07	0.209152	0.05221	1.28225	0.105866	0.500196	1.42729e-07	6.84549	1.18084e-06	0.265605	0.0527869	1.27747	0.147748
NOLC1	0.441372	2.33092e-08	7.63247	1.93765e-07	0.605042	1.06286e-35	34.9735	6.48424e-34	0.374358	8.84673e-17	16.0532	2.14943e-15	0.363501	0.00136776	2.86399	0.00875154
HES1	-1.29985	2.3547e-08	7.62806	1.95639e-07	0.321839	0.0435697	1.36081	0.0909336	-1.669	1.21101e-10	9.91685	1.55388e-09	0.501099	0.0129692	1.88709	0.0522721
LACE1	0.906993	2.35708e-08	7.62763	1.95734e-07	0.368067	0.0600078	1.22179	0.118981	0.652058	0.000253511	3.596	0.00111023	0.366525	0.0343254	1.46438	0.107809
PAM	0.648707	2.36008e-08	7.62707	1.9588e-07	0.495159	1.9947e-06	5.70012	1.13481e-05	0.548442	3.5338e-06	5.45176	2.29901e-05	0.208569	0.174	0.759451	0.335366
ORC2	0.384627	2.37431e-08	7.62446	1.96958e-07	0.320437	1.88803e-07	6.72399	1.25759e-06	0.429473	9.12488e-11	10.0398	1.19024e-09	0.280427	0.00142438	2.84637	0.00903553
IGSF1	-3.78287	2.4136e-08	7.61733	2.00112e-07	-3.48068	1.18774e-11	10.9253	1.3303e-10	-3.91334	1.75994e-07	6.7545	1.43493e-06	-2.36684	4.24123e-08	7.37251	8.76166e-07
BZW2	0.332664	2.42379e-08	7.61551	2.00852e-07	0.204808	6.93111e-05	4.1592	0.000296029	0.464957	2.45293e-12	11.6103	3.84267e-11	0.279363	2.29789e-05	4.63867	0.000263235
PPM1D	0.401427	2.52302e-08	7.59808	2.08965e-07	0.553312	4.44564e-17	16.3521	8.13652e-16	0.449688	3.77468e-10	9.42312	4.52962e-09	0.252505	0.00183884	2.73546	0.0111627
PSMB10	0.960472	2.55821e-08	7.59206	2.11769e-07	0.618409	0.000123098	3.90975	0.000499149	0.918175	6.98085e-05	4.15609	0.000348026	0.668091	0.0368316	1.43378	0.113575
KCND3	-2.16452	2.62308e-08	7.58119	2.17025e-07	-0.419885	0.210747	0.676239	0.328522	-2.85991	4.17899e-09	8.37893	4.33997e-08	-0.927464	0.0033	2.48149	0.0179969
ZNF432	-1.27838	2.65008e-08	7.57674	2.19145e-07	-0.960796	0.000379192	3.42114	0.0013934	-1.13473	2.70638e-06	5.56761	1.79861e-05	-0.953219	0.000817084	3.08773	0.005682
LOC729739	-4.39148	2.65751e-08	7.57552	2.19644e-07	0.914758	1.69921e-05	4.76975	8.18405e-05	-4.69461	6.66916e-08	7.17593	5.82682e-07	0.532667	0.0299011	1.52431	0.0979405
MAP4K3	0.510183	2.66582e-08	7.57417	2.20215e-07	0.0630966	0.450807	0.34601	0.581693	0.253877	0.0110012	1.95856	0.0307697	-0.00664883	0.951586	0.0215519	0.974548
EED	0.583537	2.69339e-08	7.5697	2.22377e-07	0.444402	5.99373e-07	6.2223	3.72866e-06	0.533923	1.03368e-08	7.98561	1.01208e-07	0.432717	0.00544245	2.26421	0.0267552
CNOT11	0.361087	2.7024e-08	7.56825	2.22898e-07	0.165687	0.0114647	1.94064	0.0287978	0.348759	2.38028e-06	5.62337	1.60287e-05	0.0957556	0.145134	0.83823	0.296809
COL4A6	-0.653165	2.70252e-08	7.56823	2.22898e-07	-0.692076	2.80475e-15	14.5521	4.4726e-14	-0.870115	1.3862e-18	17.8582	3.92524e-17	-0.631347	7.27615e-08	7.1381	1.45053e-06
STARD13	-1.59056	2.70625e-08	7.56763	2.23089e-07	-1.28348	3.24186e-08	7.48921	2.39401e-07	-1.23542	1.23495e-05	4.90835	7.20912e-05	-0.759077	0.000942455	3.02574	0.00642118
KHDRBS2	5.0815	2.72581e-08	7.5645	2.24585e-07	3.17802	0.00232628	2.63334	0.00712274	4.44461	7.29962e-06	5.1367	4.45965e-05	2.38969	0.0714729	1.14586	NA
UBAC1	0.573067	2.75804e-08	7.5594	2.27122e-07	1.0472	3.64885e-44	43.4378	3.56172e-42	0.538297	6.59996e-08	7.18046	5.77919e-07	0.977627	3.63157e-12	11.4399	1.33146e-10
TSPYL1	-0.358565	2.76335e-08	7.55856	2.27441e-07	-0.407778	7.70085e-14	13.1135	1.07946e-12	-0.355339	2.53916e-07	6.59531	2.018e-06	-0.31679	4.58694e-05	4.33848	0.000481857
FZD2	-0.686506	2.7694e-08	7.55761	2.2782e-07	-0.799917	3.03455e-12	11.5179	3.63379e-11	-0.732273	7.33897e-09	8.13436	7.35485e-08	-0.299539	0.0153422	1.81411	0.0595514
PTCD3	0.287131	2.80562e-08	7.55197	2.3068e-07	0.375407	1.13619e-17	16.9445	2.18111e-16	0.0437307	0.409727	0.387506	0.557545	0.0842868	0.34742	0.459146	0.53238
VASH2	-0.901224	2.84524e-08	7.54588	2.33816e-07	-0.652153	6.90257e-09	8.16099	5.61196e-08	-0.906101	4.52743e-09	8.34415	4.67409e-08	-0.376415	0.00570311	2.24389	0.0276693
G3BP1	-0.212746	2.85497e-08	7.5444	2.34493e-07	-0.173218	4.6665e-06	5.33101	2.50351e-05	-0.0623562	0.130324	0.884975	0.238307	-0.0545886	0.177111	0.751755	0.339424
SPA17	-0.86294	2.86005e-08	7.54363	2.34788e-07	-1.13996	1.69036e-16	15.772	2.96568e-15	-0.767742	8.79986e-07	6.05552	6.38457e-06	-0.693819	9.19414e-06	5.03649	0.000116297
ZNF544	-3.78588	2.86251e-08	7.54325	2.34868e-07	-2.04022	2.07707e-08	7.68255	1.58621e-07	-4.7584	5.27851e-08	7.27749	4.68724e-07	-1.80361	2.97864e-06	5.52598	4.22197e-05
PHB2	0.667226	2.86774e-08	7.54246	2.35176e-07	0.433185	8.86667e-07	6.05224	5.35057e-06	0.570589	8.62393e-09	8.06429	8.53396e-08	0.362959	0.0122537	1.91173	0.0501374
ANGEL1	0.485914	2.88588e-08	7.53972	2.3654e-07	0.399779	1.71703e-05	4.76522	8.25752e-05	0.179981	0.129021	0.88934	0.236611	0.0331748	0.808994	0.0920547	0.891644
CMTM6	-0.34099	2.90062e-08	7.53751	2.37626e-07	-0.341197	1.80583e-10	9.74332	1.79924e-09	-0.0940798	0.114429	0.941464	0.214498	-0.206579	0.0145541	1.83701	0.0571514
LHX9	0.578809	2.97665e-08	7.52627	2.43728e-07	0.501007	0.000115807	3.93627	0.000473638	0.459079	9.04456e-05	4.04361	0.000439092	0.233081	0.319693	0.495267	0.504399
FAM175A	0.477847	3.05375e-08	7.51517	2.49911e-07	0.230154	0.0262209	1.58135	0.0588838	0.354155	0.000369378	3.43253	0.00154173	0.142331	0.375364	0.425547	0.559008
IQCK	-0.703126	3.07611e-08	7.512	2.51611e-07	-0.706318	1.97758e-10	9.70387	1.96126e-09	-0.679583	4.45098e-08	7.35154	3.99522e-07	-0.169277	0.240737	0.618457	0.417394
PRKRIR	0.236096	3.10182e-08	7.50838	2.53583e-07	0.214355	1.55799e-09	8.80744	1.37345e-08	0.17059	6.30662e-05	4.2002	0.000318069	0.210132	1.86681e-06	5.7289	2.78181e-05
SRC	-0.410895	3.15142e-08	7.50149	2.57505e-07	-0.621699	4.04344e-23	22.3932	1.18407e-21	-0.356755	9.75016e-06	5.01099	5.80146e-05	-0.469452	2.88084e-10	9.54048	8.31793e-09
ASCC2	0.299619	3.22354e-08	7.49167	2.63249e-07	0.241228	3.03199e-05	4.51827	0.000139126	0.243444	6.55027e-05	4.18374	0.000328746	0.0751018	0.254521	0.594277	0.433478
GART	0.350486	3.22505e-08	7.49146	2.63249e-07	0.29078	2.30987e-08	7.63641	1.75402e-07	0.294751	2.48045e-07	6.60547	1.97532e-06	0.168291	0.0588482	1.23027	0.159455
FBXO9	-0.336211	3.25588e-08	7.48733	2.65628e-07	-0.344666	8.94833e-08	7.04826	6.2175e-07	-0.235348	0.00170981	2.76705	0.00607246	-0.0882355	0.187084	0.727964	0.351572
ZNF611	-0.9076	3.27058e-08	7.48538	2.6669e-07	-1.01016	1.11017e-07	6.95461	7.65099e-07	-0.685659	0.000812589	3.09013	0.00312797	-0.565843	0.0130114	1.88567	0.0524138
ACOT13	0.62335	3.28709e-08	7.48319	2.67898e-07	0.486059	3.31131e-06	5.48	1.81772e-05	0.49791	9.81847e-08	7.00796	8.36935e-07	0.34185	0.00685352	2.16409	0.0318671
PSMD12	0.375136	3.31157e-08	7.47997	2.69754e-07	0.361311	3.53902e-09	8.45112	2.99126e-08	0.389749	2.95895e-08	7.52886	2.71162e-07	0.281198	0.00161439	2.79199	0.010043
NFS1	0.47807	3.32301e-08	7.47847	2.70546e-07	0.0650719	0.374908	0.426075	0.506566	0.346171	4.39593e-06	5.35695	2.81683e-05	0.0411572	0.632427	0.198989	0.773791
DENND2A	-1.43326	3.35385e-08	7.47446	2.72917e-07	-0.814792	5.2178e-05	4.28251	0.000228488	-1.95808	6.03564e-11	10.2193	8.06664e-10	-0.80138	0.00349576	2.45646	0.0187946
INHBB	-4.05137	3.39154e-08	7.4696	2.75842e-07	-3.19472	2.18368e-11	10.6608	2.38929e-10	-4.27246	2.2446e-07	6.64886	1.79751e-06	-3.53986	2.74437e-09	8.56156	6.83187e-08
TTC30A	-0.690067	3.39565e-08	7.46908	2.76034e-07	-0.946556	2.05766e-16	15.6866	3.57119e-15	-1.15632	1.47759e-17	16.8304	3.86431e-16	-0.982173	9.52625e-06	5.02108	0.00011968
RSAD1	0.457057	3.40103e-08	7.46839	2.7633e-07	0.333271	9.62295e-05	4.01669	0.000399657	0.361049	0.000129258	3.88854	0.000607292	0.227203	0.0310706	1.50765	0.100577
SMIM14	-1.15301	3.42272e-08	7.46563	2.77949e-07	-0.837027	1.87198e-06	5.7277	1.06877e-05	-0.749301	0.000272735	3.56426	0.00118453	-0.807063	7.05913e-05	4.15125	0.000698929
MESDC2	-0.316091	3.49526e-08	7.45652	2.83694e-07	-0.235898	1.13703e-05	4.94423	5.67495e-05	-0.112831	0.036876	1.43326	0.0847921	0.000330296	0.996629	0.00146646	0.998044
RSL1D1	0.414224	3.53128e-08	7.45207	2.86331e-07	0.496513	2.44543e-11	10.6116	2.65763e-10	0.342747	1.44604e-08	7.83982	1.39244e-07	0.359388	3.06959e-05	4.51292	0.000338043
USP12	-0.541698	3.53138e-08	7.45206	2.86331e-07	-0.603233	9.55367e-13	12.0198	1.20683e-11	-0.45303	0.000344134	3.46327	0.00144668	-0.361401	0.00845529	2.07287	0.0377569
MNAT1	0.623126	3.53379e-08	7.45176	2.86362e-07	0.583797	9.41449e-10	9.0262	8.5715e-09	0.539203	6.2039e-11	10.2073	8.2845e-10	0.36731	0.00387138	2.41213	0.0203777
ZNF675	-1.11766	3.53538e-08	7.45156	2.86362e-07	-0.431307	2.20554e-05	4.65649	0.000103776	-0.888532	8.5511e-09	8.06798	8.47285e-08	-0.409521	0.021696	1.66362	0.0769174
LRP5	-0.442583	3.53981e-08	7.45102	2.86574e-07	-0.666909	2.13391e-19	18.6708	4.74706e-18	-0.418041	2.64783e-09	8.57711	2.83974e-08	-0.295905	0.00352803	2.45247	0.01892
FZD10-AS1	-1.00716	3.54917e-08	7.44987	2.87096e-07	-6.45882	1.03771e-18	17.9839	2.18762e-17	-1.4236	3.41733e-11	10.4663	4.69071e-10	-6.73022	4.22348e-17	16.3743	2.59577e-15
ADGRA2	0.520905	3.54988e-08	7.44979	2.87096e-07	0.213025	0.0336272	1.47331	0.0729428	0.180863	0.0496489	1.30409	0.108611	0.12159	0.243567	0.613381	0.420578
CNTROB	-0.347625	3.57709e-08	7.44647	2.89148e-07	-0.216103	0.000109664	3.95994	0.000450687	-0.260981	0.000885076	3.05302	0.00338548	-0.0404503	0.568284	0.245435	0.727395
FKBP7	-0.662194	3.58185e-08	7.44589	2.89385e-07	-0.408674	6.58493e-05	4.18145	0.000282592	-0.541486	1.64031e-05	4.78507	9.3705e-05	-0.271369	0.0190598	1.71988	0.0698278
LOC646762	-0.655769	3.59309e-08	7.44453	2.90145e-07	-0.476099	3.84441e-05	4.41517	0.000172666	-0.52775	1.40965e-05	4.85089	8.13787e-05	-0.253165	0.0315104	1.50155	0.101464
FAM219A	-0.403231	3.61671e-08	7.44169	2.91875e-07	-0.697265	6.92788e-31	30.1594	3.31099e-29	-0.314774	4.9199e-05	4.30804	0.000253797	-0.483749	1.3446e-12	11.8714	5.29685e-11
MRAS	-0.63204	3.61821e-08	7.44151	2.91875e-07	0.00425015	0.95504	0.0199786	0.972797	-1.04074	1.66787e-21	20.7778	5.9952e-20	-0.0222202	0.806024	0.0936518	0.889431
LINC00461	0.548116	3.64422e-08	7.43839	2.93824e-07	0.565131	3.75887e-12	11.4249	4.47035e-11	0.300759	0.00277189	2.55722	0.00926161	0.282348	0.00685449	2.16402	0.0318671
TUBG1	0.393806	3.67304e-08	7.43497	2.95996e-07	0.28077	4.68395e-05	4.32939	0.000206684	0.2812	0.000129102	3.88907	0.000606739	0.0853734	0.223757	0.650223	0.396369
CDHR1	0.528634	3.71382e-08	7.43018	2.9913e-07	0.736025	3.73251e-15	14.428	5.88217e-14	0.206354	0.0341808	1.46622	0.079713	0.399477	6.56929e-05	4.18248	0.000657018
MRPL18	0.739082	3.72985e-08	7.42831	3.00268e-07	0.485412	1.89418e-06	5.72258	1.08106e-05	0.549719	2.36624e-08	7.62594	2.19658e-07	0.441226	0.00666207	2.17639	0.0311682
SDHB	0.789596	3.90284e-08	7.40862	3.14035e-07	0.604662	7.30923e-09	8.13613	5.90976e-08	0.608001	6.2179e-10	9.20636	7.23004e-09	0.481779	0.00281398	2.55068	0.0158662
VIM	-0.629235	3.95929e-08	7.40238	3.18414e-07	0.345809	2.57706e-05	4.58888	0.00011958	-1.82038	1.2211e-101	100.913	6.00783e-99	0.0527577	0.606194	0.217389	0.754161
CPEB2	-0.790012	3.97499e-08	7.40066	3.19433e-07	-0.488326	3.33918e-05	4.47636	0.000152009	-1.17785	8.7843e-12	11.0563	1.27819e-10	-0.703311	0.000388206	3.41094	0.00302637
EPPK1	-1.06482	3.97609e-08	7.40054	3.19433e-07	0.138845	0.352166	0.453253	0.484033	-1.69137	2.29831e-25	24.6386	1.08014e-23	-0.145239	0.316476	0.49966	0.501298
MAPK6	-0.530374	3.97801e-08	7.40033	3.19433e-07	-0.438943	1.70936e-12	11.7672	2.11289e-11	-0.271246	0.0014643	2.83437	0.00528033	-0.322452	0.00221624	2.65438	0.0130837
CABLES2	-0.494471	3.99389e-08	7.3986	3.20545e-07	-0.741514	1.91537e-18	17.7177	3.94488e-17	-0.410647	2.84416e-05	4.54605	0.000154249	-0.523494	9.96811e-06	5.00139	0.000125019
ADGRA3	-0.424912	4.02586e-08	7.39514	3.22947e-07	-0.475027	1.60207e-16	15.7953	2.81384e-15	-0.355269	1.42843e-07	6.84514	1.18115e-06	-0.332907	1.2395e-05	4.90675	0.000151231
IMPA1	0.392946	4.029e-08	7.3948	3.23035e-07	0.380051	4.64411e-09	8.3331	3.87299e-08	0.468345	4.15104e-11	10.3818	5.65835e-10	0.319837	0.000150735	3.82179	0.00133614
NATD1	-1.21288	4.0423e-08	7.39337	3.23937e-07	-0.496069	0.00288952	2.53917	0.00861634	-1.61425	1.37363e-10	9.86213	1.75328e-09	-0.69706	0.000229611	3.63901	0.00191821
NEGR1	5.12616	4.13403e-08	7.38363	3.3112e-07	0.387349	0.857424	0.0668044	NA	6.95378	1.23551e-15	14.9082	2.70165e-14	1.87057	0.37571	0.425148	NA
ETFDH	0.405103	4.15467e-08	7.38146	3.32605e-07	0.262665	0.000142576	3.84595	0.000570091	0.433984	4.89918e-08	7.30988	4.37013e-07	0.0204464	0.805478	0.0939465	0.889159
SEPT9	0.27917	4.19872e-08	7.37688	3.35961e-07	0.256747	1.5959e-08	7.79699	1.23992e-07	0.302933	8.89559e-12	11.0508	1.29319e-10	0.165754	0.007848	2.10524	0.0355816
SLC44A5	-1.55117	4.2163e-08	7.37507	3.37197e-07	-3.24974	6.97697e-20	19.1563	1.60073e-18	-1.80988	9.68197e-09	8.01404	9.51516e-08	-2.53147	3.06638e-14	13.5134	1.43278e-12
MYO1D	-0.767369	4.22213e-08	7.37447	3.37493e-07	-0.539544	1.73105e-06	5.76169	9.95013e-06	-0.708553	1.41233e-07	6.85006	1.17092e-06	-0.597384	2.2805e-06	5.64197	3.32468e-05
TRAPPC13	0.407756	4.23161e-08	7.37349	3.38079e-07	0.264937	0.000148046	3.8296	0.000589766	0.156004	0.0663418	1.17821	0.138306	0.0636841	0.46112	0.336186	0.639584
DCPS	0.765149	4.27834e-08	7.36872	3.41641e-07	0.560539	6.08843e-08	7.21549	4.32937e-07	0.450138	9.7391e-06	5.01148	5.79926e-05	0.355795	0.0157924	1.80155	0.0607735
BNIP3L	-0.506951	4.29275e-08	7.36726	3.42493e-07	-0.354361	2.28935e-07	6.64029	1.50315e-06	-0.693997	6.82274e-12	11.166	1.01529e-10	-0.413563	2.07819e-05	4.68232	0.000240673
ZSWIM6	-0.960956	4.29334e-08	7.3672	3.42493e-07	-0.48416	0.000289746	3.53798	0.00108805	-0.995785	2.44153e-11	10.6123	3.38973e-10	-0.655221	0.00142682	2.84563	0.00904713
ZNF442	-4.34282	4.35117e-08	7.36139	3.46931e-07	-1.93315	6.55788e-08	7.18324	4.63048e-07	-2.62291	1.14929e-06	5.93957	8.18011e-06	-1.89593	3.98362e-06	5.39972	5.48378e-05
NDUFS7	1.06481	4.36067e-08	7.36045	3.47513e-07	0.797077	5.63454e-09	8.24914	4.63956e-08	0.71901	2.11393e-07	6.67491	1.70152e-06	0.694983	0.00839408	2.07603	0.0375289
DHCR7	-0.37141	4.41404e-08	7.35516	3.51589e-07	-0.0745055	0.170666	0.767854	0.278692	-0.254142	1.68827e-05	4.77256	9.5957e-05	0.0262842	0.65439	0.184164	0.789575
TRIM71	-1.37037	4.52363e-08	7.34451	3.60136e-07	-0.430857	0.264187	0.578089	0.391048	-2.33448	3.11173e-15	14.507	6.59369e-14	-0.552128	0.168473	0.77347	0.328058
F3	-2.64223	4.55288e-08	7.34171	3.62283e-07	0.799773	0.000252948	3.59697	0.000961299	-3.42832	6.61167e-08	7.17969	5.7798e-07	-0.146632	0.577977	0.238089	0.734535
MKS1	0.523926	4.59187e-08	7.33801	3.65202e-07	0.562079	2.7752e-09	8.5567	2.37626e-08	0.235004	0.0252794	1.59723	0.0620275	0.286533	0.0138456	1.85869	0.0549815
ALX1	0.73519	4.59755e-08	7.33747	3.65409e-07	0.351118	0.00584453	2.23325	0.0160279	0.598541	1.84707e-05	4.73352	0.000104007	0.101861	0.490989	0.308928	0.664705
TRIP4	0.384667	4.5991e-08	7.33733	3.65409e-07	0.469723	3.65663e-08	7.43692	2.68186e-07	0.331816	1.60786e-05	4.79375	9.20179e-05	0.252302	0.00170115	2.76926	0.0104858
COQ3	0.756797	4.6062e-08	7.33666	3.65789e-07	0.670216	5.12516e-06	5.29029	2.73094e-05	0.713204	5.28253e-08	7.27716	4.68817e-07	0.586621	0.00138859	2.85742	0.00885401
ACTL8	1.03982	4.67988e-08	7.32977	3.71454e-07	0.737159	4.29168e-05	4.36737	0.000190628	1.08458	2.9259e-07	6.53374	2.30096e-06	0.492872	0.0331252	1.47984	0.105245
ABCC6	-4.64031	4.76493e-08	7.32194	3.78014e-07	0.00918231	0.973586	0.0116257	0.983293	-3.10376	2.3429e-06	5.63025	1.57905e-05	-0.125408	0.670412	0.173658	0.8007
DUXAP10	-1.05744	4.80455e-08	7.31835	3.80967e-07	-0.991956	4.21748e-07	6.37495	2.68698e-06	-0.933541	1.29809e-06	5.88669	9.16465e-06	-0.761181	0.0449959	1.34683	0.131872
RET	-1.79798	4.82438e-08	7.31656	3.82347e-07	-1.54584	4.09766e-07	6.38746	2.61685e-06	-2.1942	1.56411e-08	7.80573	1.50063e-07	-1.20316	4.25072e-05	4.37154	0.000452465
SLC3A2	-0.636869	4.83474e-08	7.31563	3.82875e-07	-0.229974	0.00418618	2.37818	0.0119332	-0.245478	0.00935176	2.02911	0.026804	0.0852018	0.553932	0.256544	0.716392
GLRX2	0.84393	4.83588e-08	7.31552	3.82875e-07	0.452645	0.00230584	2.63717	0.00706715	0.621529	0.000416164	3.38074	0.00171881	0.552061	0.0219383	1.6588	0.0775116
REEP1	-0.863568	4.90758e-08	7.30913	3.88357e-07	-0.00162103	0.989043	0.00478488	0.993298	-1.04365	4.94887e-10	9.30549	5.83633e-09	-0.0366209	0.79558	0.0993162	0.88264
INSIG1	-0.460986	5.01996e-08	7.2993	3.97051e-07	-0.230372	0.00259712	2.58551	0.00784346	-0.446223	1.14661e-05	4.94058	6.73843e-05	-0.0982016	0.214395	0.668786	0.385065
[truncated: 24,476 more rows]

## Sheet: UP_genes
KO1	KO2	AB1	AB2		Match	Description
REXO2	DMD	SLK	DDX39B		MROH6	Maestro heat like repeat family member 6
CSNK2B	RPL12	FBXW4	DNAH14		TRMT1	tRNA (guanine(26)-N(2))-dimethyltransferase; Dimethylates a single guanine residue at position 26 of most tRNAs using S-adenosyl-L-methionine as donor of the methyl groups; Belongs to the class I-like SAM-binding methyltransferase superfamily. Trm1 family
BUD13	KLF6	FAF1	TMEM138		DNAJC17	DnaJ homolog subfamily C member 17; May negatively affect PAX8-induced thyroglobulin/TG transcription; DNAJ heat shock proteins
SLK	BRIX1	RPF2	C22orf39		TMEM265	#N/A
APOL2	LACTB	SAFB	ARHGEF1		UBAC1	Ubiquitin-associated domain-containing protein 1; Non-catalytic subunit of the KPC complex that acts as E3 ubiquitin-protein ligase. Required for poly-ubiquitination and proteasome-mediated degradation of CDKN1B during G1 phase of the cell cycle
NDUFAB1	HYPK	GAPDH	CCDC86		CEP72	Centrosomal protein of 72 kDa; Involved in the recruitment of key centrosomal proteins to the centrosome. Provides centrosomal microtubule-nucleation activity on the gamma-tubulin ring complexes (gamma-TuRCs) and has critical roles in forming a focused bipolar spindle, which is needed for proper tension generation between sister chromatids. Required for localization of KIZ, AKAP9 and gamma-tubuli…
PRODH	NSUN5	TMEM180	NIFK		SURF2	Surfeit 2; Belongs to the SURF2 family
GLYCTK	LHX9	RPP40	ORC5		SCML1	Sex comb on midleg-like protein 1; Putative Polycomb group (PcG) protein. PcG proteins act by forming multiprotein complexes, which are required to maintain the transcriptionally repressive state of homeotic genes throughout development. May be involved in spermatogenesis during sexual maturation (By similarity); Sterile alpha motif domain containing
PHB	MRPS17	TICAM1	TMEM180		SLC25A1	Tricarboxylate transport protein, mitochondrial; Involved in citrate-H(+)/malate exchange. Important for the bioenergetics of hepatic cells as it provides a carbon source for fatty acid and sterol biosyntheses, and NAD(+) for the glycolytic pathway; Solute carriers
PARN	GAREM	RPS10	C22orf29		YDJC	Carbohydrate deacetylase; Probably catalyzes the deacetylation of acetylated carbohydrates an important step in the degradation of oligosaccharides
MATK	HMOX1	CRYZ	PAQR4		CAMKMT	Calmodulin-lysine N-methyltransferase; Catalyzes the trimethylation of 'Lys-116' in calmodulin; Seven-beta-strand methyltransferase motif containing
PAPSS2	C22orf29	MPLKIP	C15orf41		GOLGA8A	Golgin subfamily A member 8A; May be involved in maintaining Golgi structure
OXNAD1	UTRN	RNMTL1	MRPS5		ZIC2	Zinc finger protein ZIC 2; Acts as a transcriptional activator or repressor. Plays important roles in the early stage of organogenesis of the CNS. Activates the transcription of the serotonin transporter SERT in uncrossed ipsilateral retinal ganglion cells (iRGCs) to refine eye-specific projections in primary visual targets. Its transcriptional activity is repressed by MDFIC. Involved in the form…
RAP1GDS1	NUP50-AS1	RPE	EHBP1L1		FKBP11	Peptidyl-prolyl cis-trans isomerase FKBP11; PPIases accelerate the folding of proteins during protein synthesis; FKBP prolyl isomerases
LIG3	MCMBP	MIS18A	GYG1		LIAS	Lipoyl synthase, mitochondrial; Catalyzes the radical-mediated insertion of two sulfur atoms into the C-6 and C-8 positions of the octanoyl moiety bound to the lipoyl domains of lipoate-dependent enzymes, thereby converting the octanoylated domains into lipoylated derivatives
PSME1	RPL37	ZNF787	ZNF74		MRPS5	Mitochondrial ribosomal protein S5
MGME1	DGKA	NUDT9	TTC23		TGM1	Protein-glutamine gamma-glutamyltransferase K; Catalyzes the cross-linking of proteins and the conjugation of polyamines to proteins. Responsible for cross- linking epidermal proteins during formation of the stratum corneum. Involved in cell proliferation; Belongs to the transglutaminase superfamily. Transglutaminase family
RPP40	RWDD3	CCT3	RPF1		FBXL16	F-box/LRR-repeat protein 16; Substrate-recognition component of the SCF (SKP1-CUL1-F- box protein)-type E3 ubiquitin ligase complex; F-box and leucine rich repeat proteins
PSME3	CCDC71	TBRG4	JMJD6		CES3	Carboxylesterase 3; Involved in the detoxification of xenobiotics and in the activation of ester and amide prodrugs. Shows low catalytic efficiency for hydrolysis of CPT-11 (7-ethyl-10-[4-(1-piperidino)- 1-piperidino]-carbonyloxycamptothecin), a prodrug for camptothecin used in cancer therapeutics; Carboxylesterases
LDHB	ATF1	EIF2A	ATAD3B		JAG2	Protein jagged-2; Putative Notch ligand involved in the mediation of Notch signaling. Involved in limb development (By similarity)
MLST8	UFD1L	PLK3	ARVCF		PPAN-P2RY11	#N/A
GCAT	OXNAD1	ANAPC4	SCML1		IL17RB	Interleukin-17 receptor B; Receptor for the proinflammatory cytokines IL17B and IL17E. May play a role in controlling the growth and/or differentiation of hematopoietic cells; Interleukin receptors
KLF11	SMARCB1	SHKBP1	DHRS7B		ORC1	Origin recognition complex subunit 1; Component of the origin recognition complex (ORC) that binds origins of replication. DNA-binding is ATP-dependent. The DNA sequences that define origins of replication have not been identified yet. ORC is required to assemble the pre-replication complex necessary to initiate DNA replication; Belongs to the ORC1 family
RPL8	LOC90784	PSMD6	LYAR		PES1	Pescadillo homolog; Component of the PeBoW complex, which is required for maturation of 28S and 5.8S ribosomal RNAs and formation of the 60S ribosome; Belongs to the pescadillo family
ADPRHL2	TPCN2	MRPL1	HEY1		NSUN5	Probable 28S rRNA (cytosine-C(5))-methyltransferase; S-adenosyl-L-methionine-dependent methyltransferase that specifically methylates the C(5) position of cytosine 3782 in 28S rRNA
RPL29	KLHL17	UIMC1	GPR160		CCDC86	Coiled-coil domain containing 86
AURKB	MMP24-AS1	ME2	C14orf166		ARHGEF1	Rho guanine nucleotide exchange factor 1; Seems to play a role in the regulation of RhoA GTPase by guanine nucleotide-binding alpha-12 (GNA12) and alpha-13 (GNA13) subunits. Acts as GTPase-activating protein (GAP) for GNA12 and GNA13, and as guanine nucleotide exchange factor (GEF) for RhoA GTPase. Activated G alpha 13/GNA13 stimulates the RhoGEF activity through interaction with the RGS-like dom…
TIGD5	SOX8	TOX	RRP7BP		BCS1L	Mitochondrial chaperone BCS1; Chaperone necessary for the assembly of mitochondrial respiratory chain complex III. Plays an important role in the maintenance of mitochondrial tubular networks, respiratory chain assembly and formation of the LETM1 complex; AAA ATPases
BNIP1	EIF3A	GEMIN4	RNMTL1		IFRD2	Interferon related developmental regulator 2; Armadillo-like helical domain containing
DUS3L	HSPB1	NID2	NGDN		RP9	Retinitis pigmentosa 9 protein; Is thought to be a target protein for the PIM1 kinase. May play some roles in B-cell proliferation in association with PIM1 (By similarity)
RBX1	MRPS21	NDUFB10	TRPC1		LRIG3	Leucine-rich repeats and immunoglobulin-like domains protein 3; May play a role in craniofacial and inner ear morphogenesis during embryonic development. May act within the otic vesicle epithelium to control formation of the lateral semicircular canal in the inner ear, possibly by restricting the expression of NTN1 (By similarity); I-set domain containing
RPS27	AKAP7	RAB2A	EBNA1BP2		CCNH	Cyclin-H; Regulates CDK7, the catalytic subunit of the CDK- activating kinase (CAK) enzymatic complex. CAK activates the cyclin-associated kinases CDK1, CDK2, CDK4 and CDK6 by threonine phosphorylation. CAK complexed to the core-TFIIH basal transcription factor activates RNA polymerase II by serine phosphorylation of the repetitive C-terminal domain (CTD) of its large subunit (POLR2A), allowing i…
RUSC1	RFNG	GSTO1	SUPT3H		RWDD3	RWD domain-containing protein 3; Enhancer of SUMO conjugation. Via its interaction with UBE2I/UBC9, increases SUMO conjugation to proteins by promoting the binding of E1 and E2 enzymes, thioester linkage between SUMO and UBE2I/UBC9 and transfer of SUMO to specific target proteins which include HIF1A, PIAS, NFKBIA, NR3C1 and TOP1. Isoform 1 and isoform 2 positively regulate the NF-kappa-B signalin…
MNS1	CHEK1	MRPL22	PLA2G16		UTP6	U3 small nucleolar RNA-associated protein 6 homolog; Involved in nucleolar processing of pre-18S ribosomal RNA; UTPb subcomplex
PDP1	RRP36	EPHA4	PLEKHG4		MRPS30	Mitochondrial ribosomal protein S30
ARRDC1	DHX16	VPS54	PTPN21		GYG1	Glycogenin-1; Self-glucosylates, via an inter-subunit mechanism, to form an oligosaccharide primer that serves as substrate for glycogen synthase; Glycosyltransferase family 8
EXOSC8	PTER	ZNF114	NFXL1		SIX1	Homeobox protein SIX1; Transcription factor that is involved in the regulation of cell proliferation, apoptosis and embryonic development. Plays an important role in the development of several organs, including kidney, muscle and inner ear. Depending on context, functions as transcriptional repressor or activator. Lacks an activation domain, and requires interaction with EYA family members for tr…
WIBG	VPS25	REXO2	ABHD14B		REXO4	REX4 homolog, 3'-5' exonuclease; Exonucleases
DHX38	THUMPD2	TRMT1	SART1		ROBO2	Roundabout homolog 2; Receptor for SLIT2, and probably SLIT1, which are thought to act as molecular guidance cue in cellular migration, including axonal navigation at the ventral midline of the neural tube and projection of axons to different regions during neuronal development; Belongs to the immunoglobulin superfamily. ROBO family
FASTKD1	PDLIM2	TUBB3	UBE2L3		FAM207A	Protein FAM207A; Family with sequence similarity 207 member A
TIMM17A	ZFAND1	ZPR1	NOL9		COQ3	Ubiquinone biosynthesis O-methyltransferase, mitochondrial; O-methyltransferase that catalyzes the 2 O-methylation steps in the ubiquinone biosynthetic pathway; Belongs to the class I-like SAM-binding methyltransferase superfamily. UbiG/COQ3 family
ATP5J	SAP30	RUVBL1	SLC27A2		RRP1	Ribosomal RNA processing protein 1 homolog A; Plays a critical role in the generation of 28S rRNA; Belongs to the RRP1 family
TMLHE	FAM111A	ESRRA	SIX1		LYAR	Cell growth-regulating nucleolar protein; Zinc fingers C2HC-type
RHBDF2	RPL6	ZMAT5	KAZALD1		LIF	Leukemia inhibitory factor; LIF has the capacity to induce terminal differentiation in leukemic cells. Its activities include the induction of hematopoietic differentiation in normal and myeloid leukemia cells, the induction of neuronal cell differentiation, and the stimulation of acute-phase protein synthesis in hepatocytes; Endogenous ligands
TOMM40L	PHF23	BRIX1	MRPS30		MECOM	MDS1 and EVI1 complex locus protein EVI1; Functions as a transcriptional regulator binding to DNA sequences in the promoter region of target genes and regulating positively or negatively their expression. Oncogene which plays a role in development, cell proliferation and differentiation. May also play a role in apoptosis through regulation of the JNK and TGF-beta signaling. Involved in hematopoie…
PDSS1	CDK11B	RPL7	JPH3		CTU2	Cytoplasmic tRNA 2-thiolation protein 2; Plays a central role in 2-thiolation of mcm(5)S(2)U at tRNA wobble positions of tRNA(Lys), tRNA(Glu) and tRNA(Gln). May act by forming a heterodimer with CTU1/ATPBD3 that ligates sulfur from thiocarboxylated URM1 onto the uridine of tRNAs at wobble position
DNPEP	CSTF1	DDX1	MTFR1		DDX56	Probable ATP-dependent RNA helicase DDX56; May play a role in later stages of the processing of the pre-ribosomal particles leading to mature 60S ribosomal subunits. Has intrinsic ATPase activity; Belongs to the DEAD box helicase family. DDX56/DBP9 subfamily
EIF2A	RPL35	TOMM7	NOL12		P2RX5	P2X purinoceptor 5; Receptor for ATP that acts as a ligand-gated ion channel; Minor histocompatibility antigens
EPB41L3	WNT3	CFAP97	USP2		CC2D2A	Coiled-coil and C2 domain-containing protein 2A; Component of the tectonic-like complex, a complex localized at the transition zone of primary cilia and acting as a barrier that prevents diffusion of transmembrane proteins between the cilia and plasma membranes. Required for ciliogenesis and sonic hedgehog/SHH signaling (By similarity)
MAP4K3	VARS	SPAG1	BCS1L		SFXN4	Sideroflexin-4; Potential iron transporter; Belongs to the sideroflexin family
HIRIP3	FANCE	NDUFAF6	C9orf69		MAP4K2	Mitogen-activated protein kinase kinase kinase kinase 2; Serine/threonine-protein kinase which acts as an essential component of the MAP kinase signal transduction pathway. Acts as a MAPK kinase kinase kinase (MAP4K) and is an upstream activator of the stress-activated protein kinase/c-Jun N-terminal kinase (SAP/JNK) signaling pathway and to a lesser extent of the p38 MAPKs signaling pathway. Req…
RNPEP	CAMK2G	MRPL47	PI4KAP1		LINC01106	#N/A
RNASEH2A	FAM156A	MRPL20	RPS6KL1		RRS1	Ribosome biogenesis regulatory protein homolog; Involved in ribosomal large subunit assembly. May regulate the localization of the 5S RNP/5S ribonucleoprotein particle to the nucleolus; Belongs to the RRS1 family
CYSTM1	HEATR5A	SRM	MRM1		PPARG	Peroxisome proliferator-activated receptor gamma; Nuclear receptor that binds peroxisome proliferators such as hypolipidemic drugs and fatty acids. Once activated by a ligand, the nuclear receptor binds to DNA specific PPAR response elements (PPRE) and modulates the transcription of its target genes, such as acyl-CoA oxidase. It therefore controls the peroxisomal beta-oxidation pathway of fatty a…
PPP4C	SIX1	WDR3	PEX6		BOP1	Ribosome biogenesis protein BOP1; Component of the PeBoW complex, which is required for maturation of 28S and 5.8S ribosomal RNAs and formation of the 60S ribosome; Belongs to the WD repeat BOP1/ERB1 family
C16orf91	PRKAR1B	SNW1	POLRMT		MSX1	Homeobox protein MSX-1; Acts as a transcriptional repressor. May play a role in limb-pattern formation. Acts in cranofacial development and specifically in odontogenesis. Expression in the developing nail bed mesenchyme is important for nail plate thickness and integrity; Belongs to the Msh homeobox family
TIMMDC1	PGGT1B	RPL26	RNF207		PABPC4L	Polyadenylate-binding protein 4-like; May bind RNA; RNA binding motif containing
HK1	CCDC85B	PODXL2	CSRP1		EIF2B4	Translation initiation factor eIF-2B subunit delta; Catalyzes the exchange of eukaryotic initiation factor 2-bound GDP for GTP
NOC2L	NSFL1C	WBSCR22	SLC18A2		C14orf166	RNA transcription, translation and transport factor protein; RNA-binding protein involved in modulation of mRNA transcription by Polymerase II. Component of the tRNA-splicing ligase complex and is required for tRNA ligation. May be required for RNA transport
PVR	UTP18	SLC35B3	TAOK3		MRPL41	39S ribosomal protein L41, mitochondrial; Component of the mitochondrial ribosome large subunit. Also involved in apoptosis and cell cycle. Enhances p53/TP53 stability, thereby contributing to p53/TP53-induced apoptosis in response to growth-inhibitory condition. Enhances p53/TP53 translocation to the mitochondria. Has the ability to arrest the cell cycle at the G1 phase, possibly by stabilizing …
ZMAT5	ADA	MTHFS	WNT3		DIMT1	Probable dimethyladenosine transferase; Specifically dimethylates two adjacent adenosines in the loop of a conserved hairpin near the 3'-end of 18S rRNA in the 40S particle. Involved in the pre-rRNA processing steps leading to small-subunit rRNA production independently of its RNA-modifying catalytic activity; Seven-beta-strand methyltransferase motif containing
NDUFA10	KAT2A	DNAJC19	ZRSR2		NUP37	Nucleoporin Nup37; Component of the Nup107-160 subcomplex of the nuclear pore complex (NPC). The Nup107-160 subcomplex is required for the assembly of a functional NPC. The Nup107-160 subcomplex is also required for normal kinetochore microtubule attachment, mitotic progression and chromosome segregation; Nucleoporins
PYCRL	PSMD6	C16orf91	KIAA0020		DDX39B	Spliceosome RNA helicase DDX39B; Involved in nuclear export of spliced and unspliced mRNA. Assembling component of the TREX complex which is thought to couple mRNA transcription, processing and nuclear export, and specifically associates with spliced mRNA and not with unspliced pre-mRNA. TREX is recruited to spliced mRNAs by a transcription- independent mechanism, binds to mRNA upstream of the ex…
KARS	CCT2	APEH	TERT		SART1	U4/U6.U5 tri-snRNP-associated protein 1; Plays a role in mRNA splicing as a component of the U4/U6-U5 tri-snRNP, one of the building blocks of the spliceosome. May also bind to DNA; Belongs to the SNU66/SART1 family
CWC27	MCIDAS	FBL	STEAP1		COMT	Catechol O-methyltransferase; Catalyzes the O-methylation, and thereby the inactivation, of catecholamine neurotransmitters and catechol hormones. Also shortens the biological half-lives of certain neuroactive drugs, like L-DOPA, alpha-methyl DOPA and isoproterenol; Seven-beta-strand methyltransferase motif containing
EIF4A1	PPIG	RPL34	FANCE		SENP3	Sentrin-specific protease 3; Protease that releases SUMO2 and SUMO3 monomers from sumoylated substrates, but has only weak activity against SUMO1 conjugates. Deconjugates SUMO2 from MEF2D, which increases its transcriptional activation capability. Deconjugates SUMO2 and SUMO3 from CDCA8. Redox sensor that, when redistributed into nucleoplasm, can act as an effector to enhance HIF1A transcriptiona…
MRRF	ASCC1	NOP16	KLF10		NIFK	Nucleolar protein interacting with the FHA domain of MKI67; RNA binding motif containing
TTC31	GRM8	PGGT1B	AKIP1		LTB4R	Leukotriene B4 receptor 1; Receptor for extracellular ATP > UTP and ADP. The activity of this receptor is mediated by G proteins which activate a phosphatidylinositol-calcium second messenger system. May be the cardiac P2Y receptor involved in the regulation of cardiac muscle contraction through modulation of L-type calcium currents. Is a receptor for leukotriene B4, a potent chemoattractant invo…
SMYD2	RPL21	RPL36AL	ZIC5		SMG1P7	#N/A
NCAPD3	TK1	STOML2	MAP4K2		RPF1	Ribosome production factor 1; May be required for ribosome biogenesis
CDK2	RPL41	ZSWIM7	FBXL16		ZFYVE19	Abscission/NoCut checkpoint regulator; Key regulator of abscission step in cytokinesis: part of the cytokinesis checkpoint, a process required to delay abscission to prevent both premature resolution of intercellular chromosome bridges and accumulation of DNA damage. Together with CHMP4C, required to retain abscission-competent VPS4 (VPS4A and/or VPS4B) at the midbody ring until abscission checkp…
GCFC2	CHCHD1	FAS	ORC1		RCN2	Reticulocalbin-2; Not known. Binds calcium; EF-hand domain containing
CYB561A3	RPS29	TRIM65	CDK5RAP1		CDC45	Cell division control protein 45 homolog; Required for initiation of chromosomal DNA replication
MROH6	AATF	RAPGEF5	ELP6		TIPIN	TIMELESS-interacting protein; Plays an important role in the control of DNA replication and the maintenance of replication fork stability. Important for cell survival after DNA damage or replication stress. May be specifically required for the ATR-CHEK1 pathway in the replication checkpoint induced by hydroxyurea or ultraviolet light. Forms a complex with TIMELESS and this complex regulates DNA r…
RRP8	GTF2H4	EIF2B2	TSEN54		TRPC1	Short transient receptor potential channel 1; Thought to form a receptor-activated non-selective calcium permeant cation channel. Probably is operated by a phosphatidylinositol second messenger system activated by receptor tyrosine kinases or G-protein coupled receptors. Seems to be also activated by intracellular calcium store depletion; Transient receptor potential cation channels
EIF3M	GLRB	SAMHD1	NOL7		GNB1L	G protein subunit beta 1 like; WD repeat domain containing
HES7	MIS18A	KARS	DUSP9		KIAA0020	Pumilio homolog 3; Inhibits the poly(ADP-ribosyl)ation activity of PARP1 and the degradation of PARP1 by CASP3 following genotoxic stress. Binds to double-stranded RNA or DNA without sequence specificity. Involved in development of the eye and of primordial germ cells (By similarity)
RAB3GAP1	POLR3G	APOPT1	TRMT61B		OGDHL	2-oxoglutarate dehydrogenase-like, mitochondrial; Oxoglutarate dehydrogenase like; Belongs to the alpha-ketoglutarate dehydrogenase family
DDX27	TRMT2A	CECR5	CHORDC1		GTPBP4	Nucleolar GTP-binding protein 1; Involved in the biogenesis of the 60S ribosomal subunit; Belongs to the TRAFAC class OBG-HflX-like GTPase superfamily. OBG GTPase family. NOG subfamily
RHOA	PHLPP2	PLRG1	PRR16		UBE2E2	Ubiquitin-conjugating enzyme E2 E2; Accepts ubiquitin from the E1 complex and catalyzes its covalent attachment to other proteins. In vitro catalyzes 'Lys- 11'- and 'Lys-48'-, as well as 'Lys-63'-linked polyubiquitination. Catalyzes the ISGylation of influenza A virus NS1 protein; Ubiquitin conjugating enzymes E2
RPL30	NUDT22	NCAPH	RP9		CDK5RAP1	CDK5 regulatory subunit-associated protein 1; Specifically inhibits CDK5 activation by CDK5R1
CFAP20	SLIRP	C14orf166	CRKL		NOC4L	Nucleolar complex protein 4 homolog; Armadillo-like helical domain containing; Belongs to the CBF/MAK21 family
DDX47	TAZ	NDUFA1	GLI4		MRM1	rRNA methyltransferase 1, mitochondrial; S-adenosyl-L-methionine-dependent 2'-O-ribose methyltransferase that catalyzes the formation of 2'-O- methylguanosine at position 1145 (Gm1145) in the 16S mitochondrial large subunit ribosomal RNA (mtLSU rRNA), a universally conserved modification in the peptidyl transferase domain of the mtLSU rRNA
CLIC1	ZC3H7A	NDUFV1	ING2		TBC1D8B	TBC1 domain family member 8B; May act as a GTPase-activating protein for Rab family protein(s); EF-hand domain containing
BRIX1	EZR	GMDS	HIRA		ELFN1	Protein ELFN1; Postsynaptic protein that regulates circuit dynamics in the central nervous system by modulating the temporal dynamics of interneuron recruitment. Specifically present in excitatory synapses onto oriens-lacunosum molecular (OLM) interneurons and acts as a regulator of presynaptic release probability to direct the formation of highly facilitating pyramidal-OLM synapses (By similarit…
NOL11	MRPL45	ALKBH2	NOC4L		PEX6	Peroxisome assembly factor 2; Involved in peroxisome biosynthesis. Required for stability of the PTS1 receptor. Anchored by PEX26 to peroxisome membranes, possibly to form heteromeric AAA ATPase complexes required for the import of proteins into peroxisomes
UTP15	SMAD6	ARHGEF1	CC2D2A		SMS	Spermine synthase; Catalyzes the production of spermine from spermidine and decarboxylated S-adenosylmethionine (dcSAM)
GLOD4	QTRT1	SRSF5	EIF2B4		ELFN1-AS1	#N/A
SUPV3L1	ATIC	CTU2	NPAS1		MRPS9	Mitochondrial ribosomal protein S9
DYNC2LI1	RPS2	RNF138	TPD52		TMEM141	Transmembrane protein 141
OPLAH	TRIM7	LPAR3	GTPBP4		SPRY2	Protein sprouty homolog 2; May function as an antagonist of fibroblast growth factor (FGF) pathways and may negatively modulate respiratory organogenesis; Belongs to the sprouty family
SAMD1	PARP3	COX8A	ZNF579		HAUS4	HAUS augmin-like complex subunit 4; Contributes to mitotic spindle assembly, maintenance of centrosome integrity and completion of cytokinesis as part of the HAUS augmin-like complex
CCT5	COPS7A	SP110	NFKBIA		CUTC	Copper homeostasis protein cutC homolog; May play a role in copper homeostasis. Can bind one Cu(1+) per subunit
TRMT1	SLC25A25-AS1	FANCE	SPINT1		SNHG6	#N/A
SFR1	RPL19	SMYD2	WDR74		SUPT3H	Transcription initiation protein SPT3 homolog; Probable transcriptional activator; SAGA complex
WRAP73	BRSK1	TAZ	MICAL1		SIRT2	NAD-dependent protein deacetylase sirtuin-2; NAD-dependent protein deacetylase, which deacetylates internal lysines on histone and alpha-tubulin as well as many other proteins such as key transcription factors. Participates in the modulation of multiple and diverse biological processes such as cell cycle control, genomic integrity, microtubule dynamics, cell differentiation, metabolic networks, a…
RIOK1	RHOA	VRK2	PPM1F		C6orf48	Protein G8; Chromosome 6 open reading frame 48
RPL35A	SAC3D1	MKNK1	SNAP29		DYNC1I1	Cytoplasmic dynein 1 intermediate chain 1; Acts as one of several non-catalytic accessory components of the cytoplasmic dynein 1 complex that are thought to be involved in linking dynein to cargos and to adapter proteins that regulate dynein function. Cytoplasmic dynein 1 acts as a motor for the intracellular retrograde motility of vesicles and organelles along microtubules. The intermediate chai…
ADGRA2	DFFA	RPL24	COQ3		ABHD14B	Protein ABHD14B; Has hydrolase activity towards p-nitrophenyl butyrate (in vitro). May activate transcription; Abhydrolase domain containing
TRUB2	GSTK1	RPP21	FAM207A		GALNT13	Polypeptide N-acetylgalactosaminyltransferase 13; Catalyzes the initial reaction in O-linked oligosaccharide biosynthesis, the transfer of an N-acetyl-D- galactosamine residue to a serine or threonine residue on the protein receptor. Has a much stronger activity than GALNT1 to transfer GalNAc to mucin peptides, such as Muc5Ac and Muc7. Able to glycosylate SDC3. May be responsible for the synthesi…
HAUS5	ZNF593	ANKRD19P	ANAPC10		NOL7	Nucleolar protein 7
SNX10	PABPC4L	TRMT6	DIMT1		CCDC51	Coiled-coil domain containing 51
TSPAN18	RPL7	ALKBH8	SMARCA2		OSMR	Oncostatin-M-specific receptor subunit beta; Associates with IL31RA to form the IL31 receptor. Binds IL31 to activate STAT3 and possibly STAT1 and STAT5. Capable of transducing OSM-specific signaling events; Fibronectin type III domain containing
USMG5	AP1S3	ATP5F1	HBEGF		TAOK3	Serine/threonine-protein kinase TAO3; Serine/threonine-protein kinase that acts as a regulator of the p38/MAPK14 stress-activated MAPK cascade and of the MAPK8/JNK cascade. Acts as an activator of the p38/MAPK14 stress- activated MAPK cascade. In response to DNA damage, involved in the G2/M transition DNA damage checkpoint by activating the p38/MAPK14 stress-activated MAPK cascade, probably by me…
RPL32	SH3BP1	ATP5B	LRRC1		ATHL1	Protein-glucosylgalactosylhydroxylysine glucosidase; Catalyzes the hydrolysis of glucose from the disaccharide unit linked to hydroxylysine residues of collagen and collagen-like proteins
PFN1	SEC13	PARP12	PKMYT1		LRRC1	Leucine-rich repeat-containing protein 1; Leucine rich repeat containing 1
EIF2B2	MMS19	MRPS18A	TMBIM1		BHLHE40	Class E basic helix-loop-helix protein 40; Transcriptional repressor involved in the regulation of the circadian rhythm by negatively regulating the activity of the clock genes and clock-controlled genes. Acts as the negative limb of a novel autoregulatory feedback loop (DEC loop) which differs from the one formed by the PER and CRY transcriptional repressors (PER/CRY loop). Both these loops are …
NTHL1	RPL18	BOLA3	MED15		RCN3	Reticulocalbin-3; EF-hand domain containing; Belongs to the CREC family
LRWD1	PABPC4	NDUFA8	DNAJC17		UCHL3	Ubiquitin carboxyl-terminal hydrolase isozyme L3; Deubiquitinating enzyme (DUB) that controls levels of cellular ubiquitin through processing of ubiquitin precursors and ubiquitinated proteins. Thiol protease that recognizes and hydrolyzes a peptide bond at the C-terminal glycine of either ubiquitin or NEDD8. Has a 10-fold preference for Arg and Lys at position P3", and exhibits a preference towa…
DNAJC17	EML3	GPKOW	HAUS4		ATP1A3	Sodium/potassium-transporting ATPase subunit alpha-3; This is the catalytic component of the active enzyme, which catalyzes the hydrolysis of ATP coupled with the exchange of sodium and potassium ions across the plasma membrane. This action creates the electrochemical gradient of sodium and potassium ions, providing the energy for active transport of various nutrients; Belongs to the cation trans…
ZFYVE21	RHOT2	AKAP7	MRPS9		MICAL1	[F-actin]-monooxygenase MICAL1; Monooxygenase that promotes depolymerization of F-actin by mediating oxidation of specific methionine residues on actin to form methionine-sulfoxide, resulting in actin filament disassembly and preventing repolymerization (By similarity). In the absence of actin, it also functions as a NADPH oxidase producing H(2)O(2). Acts as a cytoskeletal regulator that connects…
MKS1	CHIC2	RPLP2	RIMS2		DNAH14	Dynein axonemal heavy chain 14
EEF1B2	MTX2	SART1	KLF11		USP18	Ubl carboxyl-terminal hydrolase 18; Involved in the regulation of inflammatory response to interferon type 1. Can efficiently cleave only ISG15 fusions including native ISG15 conjugates linked via isopeptide bonds. Necessary to maintain a critical cellular balance of ISG15-conjugated proteins in both healthy and stressed organisms; Ubiquitin specific peptidases
YIF1B	TWF2	NUP50-AS1	APBA1		INTS8	Integrator complex subunit 8; Component of the Integrator complex, a complex involved in the small nuclear RNAs (snRNA) U1 and U2 transcription and in their 3'-box-dependent processing. The Integrator complex is associated with the C-terminal domain (CTD) of RNA polymerase II largest subunit (POLR2A) and is recruited to the U1 and U2 snRNAs genes
SLTM	MAPT	BNIP1	EEF1A2		CXXC1	CXXC-type zinc finger protein 1; Transcriptional activator that exhibits a unique DNA binding specificity for CpG unmethylated motifs with a preference for CpGG; PHD finger proteins
BMP4	PREP	RPS29	ITM2A		RRP9	U3 small nucleolar RNA-interacting protein 2; Component of a nucleolar small nuclear ribonucleoprotein particle (snoRNP) thought to participate in the processing and modification of pre-ribosomal RNA; Belongs to the WD repeat RRP9 family
SBDS	BPNT1	MRPL41	DYNC1I1		EEF1A2	Elongation factor 1-alpha 2; This protein promotes the GTP-dependent binding of aminoacyl-tRNA to the A-site of ribosomes during protein biosynthesis; Belongs to the TRAFAC class translation factor GTPase superfamily. Classic translation factor GTPase family. EF-Tu/EF-1A subfamily
NUDT22	TDP2	UTP15	TOP3B		DBNDD2	Dysbindin domain-containing protein 2; May modulate the activity of casein kinase-1. Inhibits CSNK1D autophosphorylation (in vitro); Belongs to the dysbindin family
C9orf142	RAD51	TBC1D30	NSMF		TLE2	Transducin-like enhancer protein 2; Transcriptional corepressor that binds to a number of transcription factors. Inhibits the transcriptional activation mediated by CTNNB1 and TCF family members in Wnt signaling. The effects of full-length TLE family members may be modulated by association with dominant-negative AES (By similarity); Belongs to the WD repeat Groucho/TLE family
CTR9	SAFB	MPPE1	ACAP3		TMEM145	Transmembrane protein 145
CDHR1	EEF1A1	IRAK1	ARPC4-TTLL3		LHX2	LIM/homeobox protein Lhx2; Acts as a transcriptional activator. Stimulates the promoter of the alpha-glycoprotein gene. Transcriptional regulatory protein involved in the control of cell differentiation in developing lymphoid and neural cell types (By similarity); LIM class homeoboxes
ASH2L	CFAP97	PMVK	UBE2E2		ELL2	RNA polymerase II elongation factor ELL2; Elongation factor component of the super elongation complex (SEC), a complex required to increase the catalytic rate of RNA polymerase II transcription by suppressing transient pausing by the polymerase at multiple sites along the DNA. Component of the little elongation complex (LEC), a complex required to regulate small nuclear RNA (snRNA) gene transcrip…
RPS6KB2	ACAD11	RRAGA	INO80C		PLA2G16	HRAS-like suppressor 3; Lipid-modifying enzyme that acts as major regulator of adipocyte lipolysis by catalyzing the release of fatty acids from phospholipids in adipose tissue. Shows phospholipase A1 and A2 activity, catalyzing the calcium- independent hydrolysis of acyl groups in various phosphatidylcholines (PC) and phosphatidylethanolamine (PE). For most substrates, phospholipase A1 activity …
SIPA1	USP15	SNX17	SIRT2		CKMT1A	Creatine kinase U-type, mitochondrial; Reversibly catalyzes the transfer of phosphate between ATP and various phosphogens (e.g. creatine phosphate). Creatine kinase isoenzymes play a central role in energy transduction in tissues with large, fluctuating energy demands, such as skeletal muscle, heart, brain and spermatozoa
EPS8	PDCD6	CIRH1A	FOXG1		PARP8	poly(ADP-ribose) polymerase family member 8
AKIP1	EIF5B	EMG1	PCOLCE2		PLS1	Plastin-1; Actin-bundling protein in the absence of calcium; EF-hand domain containing
NCKAP1	INO80C	C6orf136	CRIPAK		ALDOC	Aldolase, fructose-bisphosphate C
AFG3L2	RTN4RL1	EED	NRARP		SCNN1D	Amiloride-sensitive sodium channel subunit delta; Sodium permeable non-voltage-sensitive ion channel inhibited by the diuretic amiloride. Mediates the electrodiffusion of the luminal sodium (and water, which follows osmotically) through the apical membrane of epithelial cells. Controls the reabsorption of sodium in kidney, colon, lung and sweat glands. Also plays a role in taste perception
RABGGTB	AKT3	PEX7	CEP72		LINC01356	#N/A
SDHAF3	KIFC2	TBCA	FKBP11		STX18	Syntaxin-18; Syntaxin that may be involved in targeting and fusion of Golgi-derived retrograde transport vesicles with the ER; Syntaxins
FAM212B	CEP72	STK39	ATHL1		KCNN2	Small conductance calcium-activated potassium channel protein 2; Forms a voltage-independent potassium channel activated by intracellular calcium. Activation is followed by membrane hyperpolarization. Thought to regulate neuronal excitability by contributing to the slow component of synaptic afterhyperpolarization. The channel is blocked by apamin; Belongs to the potassium channel KCNN family. KC…
ERCC5	PHLDB3	FIP1L1	SMS		KLF2	Krueppel-like factor 2; Transcription factor that binds to the CACCC box in the promoter of target genes such as HBB/beta globin or NOV and activates their transcription; Kruppel like factors
TMEM187	NOCT	NGRN	DPYSL3		CA2	Carbonic anhydrase 2; Essential for bone resorption and osteoclast differentiation (By similarity). Reversible hydration of carbon dioxide. Can hydrate cyanamide to urea. Involved in the regulation of fluid secretion into the anterior chamber of the eye. Contributes to intracellular pH regulation in the duodenal upper villous epithelium during proton-coupled peptide absorption. Stimulates the chl…
ILF2	LUC7L2	RPS15	PES1		POPDC3	Popeye domain-containing protein 3; May play a role in the maintenance of heart function mediated, at least in part, through cAMP-binding
ATP5J2	RTN4RL2	CDCA4	TTF1		RPL22L1	Ribosomal protein L22 like 1; Belongs to the eukaryotic ribosomal protein eL22 family
KHDRBS3	DNTTIP1	MRPL21	PARP8		ITGB1BP2	Integrin beta-1-binding protein 2; May play a role during maturation and/or organization of muscles cells
LRFN5	IDH3B	SLC25A5	LRIG3		NELL2	Protein kinase C-binding protein NELL2; Required for neuron survival through the modulation of MAPK pathways (By similarity). Involved in the regulation of hypothalamic GNRH secretion and the control of puberty (By similarity)
MIS18A	ANAPC10	NOL10	RRP1		PLEKHG4	Puratrophin-1; Possible role in intracellular signaling and cytoskeleton dynamics at the Golgi; Pleckstrin homology domain containing
NOP10	CPNE1	PLSCR1	DDX56		NPM3	Nucleoplasmin-3; May act as a chaperone
FAU	MYB	TMUB1	CUTC		GEMIN2	Gem-associated protein 2; The SMN complex plays a catalyst role in the assembly of small nuclear ribonucleoproteins (snRNPs), the building blocks of the spliceosome. Thereby, plays an important role in the splicing of cellular pre-mRNAs. Most spliceosomal snRNPs contain a common set of Sm proteins SNRPB, SNRPD1, SNRPD2, SNRPD3, SNRPE, SNRPF and SNRPG that assemble in a heptameric protein ring on …
RAC3	BMP4	CCDC109B	AIG1		NTN4	Netrin-4; May play an important role in neural, kidney and vascular development. Promotes neurite elongation from olfactory bulb explants; Netrins
TOX	NOG	SNHG5	GLYCTK		VEGFC	Vascular endothelial growth factor C; Growth factor active in angiogenesis, and endothelial cell growth, stimulating their proliferation and migration and also has effects on the permeability of blood vessels. May function in angiogenesis of the venous and lymphatic vascular systems during embryogenesis, and also in the maintenance of differentiated lymphatic endothelium in adults. Binds and acti…
FRA10AC1	C15orf41	GEMIN7	GNAZ		TLL1	Tolloid-like protein 1; Protease which processes procollagen C-propeptides, such as chordin, pro-biglycan and pro-lysyl oxidase. Required for the embryonic development. Predominant protease, which in the development, influences dorsal-ventral patterning and skeletogenesis; Astacins
COQ4	AUP1	UBAC1	BOP1		CPLX1	Complexin-1; Positively regulates a late step in exocytosis of various cytoplasmic vesicles, such as synaptic vesicles and other secretory vesicles. Organizes the SNAREs into a cross-linked zigzag topology that, when interposed between the vesicle and plasma membranes, is incompatible with fusion, thereby preventing SNAREs from releasing neurotransmitters until an action potential arrives at the …
KTI12	SPICE1	OXSM	PPARG		WNT3	Proto-oncogene Wnt-3; Ligand for members of the frizzled family of seven transmembrane receptors. Wnt-3 and Wnt-3a play distinct roles in cell-cell signaling during morphogenesis of the developing neural tube (By similarity)
MTO1	NAPRT	THUMPD2	FBXW5		TSPAN7	Tetraspanin-7; May be involved in cell proliferation and cell motility; CD molecules
SLC25A13	CTSH	MNAT1	SFXN4		RNA45S5	#N/A
RAD51	NUP93	RABEPK	SENP3		WNT10B	Protein Wnt-10b; Member of the Wnt ligand gene family that encodes for secreted proteins, which activate the Wnt signaling cascade. Specifically activates canonical Wnt/beta-catenin signaling and thus triggers beta-catenin/LEF/TCF-mediated transcriptional programs. Involved in signaling networks controlling stemness, pluripotency and cell fate decisions. Acts in the immune system, mammary gland, …
SRSF7	C16orf91	RFNG	UAP1L1		MAN1A1	Mannosyl-oligosaccharide 1,2-alpha-mannosidase IA; Involved in the maturation of Asn-linked oligosaccharides. Progressively trim alpha-1,2-linked mannose residues from Man(9)GlcNAc(2) to produce Man(5)GlcNAc(2)
WDR77	TMEM59L	SLC25A1	TNFRSF11A		IFRD1	Interferon-related developmental regulator 1; Could play a role in regulating gene activity in the proliferative and/or differentiative pathways induced by NGF. May be an autocrine factor that attenuates or amplifies the initial ligand-induced signal (By similarity); Belongs to the IFRD family
DKC1	DNAJC11	PSMG1	SPIRE2		DDN	Dendrin; Promotes apoptosis of kidney glomerular podocytes. Podocytes are highly specialized cells essential to the ultrafiltration of blood, resulting in the extraction of urine and the retention of protein (By similarity)
RPUSD1	TOP1MT	AP4M1	NUP37		SOX18	Transcription factor SOX-18; Binds to the consensus sequence 5'-AACAAAG-3' and is able to trans-activate transcription via this site; SRY-boxes
TIMM17B	PELI1	TPTEP1	LIAS		SMARCA2	Probable global transcription activator SNF2L2; Involved in transcriptional activation and repression of select genes by chromatin remodeling (alteration of DNA-nucleosome topology). Component of SWI/SNF chromatin remodeling complexes that carry out key enzymatic activities, changing chromatin structure by altering DNA-histone contacts within a nucleosome in an ATP-dependent manner. Binds DNA non…
CHMP2B	PALM3	SHOX2	TANGO2		DOCK4	Dedicator of cytokinesis protein 4; Involved in regulation of adherens junction between cells. Plays a role in cell migration. Functions as a guanine nucleotide exchange factor (GEF), which activates Rap1 small GTPase by exchanging bound GDP for free GTP; DOCK C2 domain containing
CENPW	LAS1L	ELAC2	ATP6V1E1		TRIM47	Tripartite motif containing 47; Ring finger proteins
SUGT1	WBSCR22	RPS26	CCNH		MAB21L1	Putative nucleotidyltransferase MAB21L1; Putative nucleotidyltransferase required for several aspects of embryonic development including normal development of the eye (By similarity). It is unclear whether it displays nucleotidyltransferase activity in vivo. Binds single-stranded RNA (ssRNA)
IPO8	SLC50A1	UQCRFS1	RWDD3		GNG11	Guanine nucleotide-binding protein G(I)/G(S)/G(O) subunit gamma-11; Guanine nucleotide-binding proteins (G proteins) are involved as a modulator or transducer in various transmembrane signaling systems. The beta and gamma chains are required for the GTPase activity, for replacement of GDP by GTP, and for G protein- effector interaction
CSK	MRPL47	RPP38	TRMT2A		GNAO1	Guanine nucleotide-binding protein G(o) subunit alpha; Guanine nucleotide-binding proteins (G proteins) are involved as modulators or transducers in various transmembrane signaling systems. The G(o) protein function is not clear. Stimulated by RGS14; Belongs to the G-alpha family. G(i/o/t/z) subfamily
RPUSD3	PPARGC1B	VPS52	CDT1		FAM46A	Putative nucleotidyltransferase FAM46A; Probable nucleotidyltransferase that may act as a non- canonical poly(A) RNA polymerase; Belongs to the FAM46 family
MRPL47	RELL2	C19orf24	RABL6		FAM81A	Protein FAM81A; Family with sequence similarity 81 member A; Belongs to the FAM81 family
PNO1	CACNB1	PLK2	UNG		EPHA3	Ephrin type-A receptor 3; Receptor tyrosine kinase which binds promiscuously membrane-bound ephrin family ligands residing on adjacent cells, leading to contact-dependent bidirectional signaling into neighboring cells. The signaling pathway downstream of the receptor is referred to as forward signaling while the signaling pathway downstream of the ephrin ligand is referred to as reverse signaling…
GUF1	STX4	TARS2	TBX1		GCA	Grancalcin; Calcium-binding protein that may play a role in the adhesion of neutrophils to fibronectin. May play a role in the formation of focal adhesions; EF-hand domain containing
WDR43	ZNF622	PPID	UCK1		OSTF1	Osteoclast-stimulating factor 1; Induces bone resorption, acting probably through a signaling cascade which results in the secretion of factor(s) enhancing osteoclast formation and activity; Ankyrin repeat domain containing
ZFAND1	PSMG3	POU5F1	IFRD2		NEFL	Neurofilament light polypeptide; Neurofilaments usually contain three intermediate filament proteins: L, M, and H which are involved in the maintenance of neuronal caliber
WDR3	MVB12A	RPL35	RNA45S5		LRRC7	Leucine-rich repeat-containing protein 7; Required for normal synaptic spine architecture and function. Necessary for DISC1 and GRM5 localization to postsynaptic density complexes and for both N-methyl D-aspartate receptor-dependent and metabotropic glutamate receptor-dependent long term depression; Belongs to the LAP (LRR and PDZ) protein family
PCIF1	NOL12	TAPT1	TUNAR		TUBB3	#N/A
SARS2	LRCH2	CCDC58	CXXC1		EPHA7	Ephrin type-A receptor 7; Receptor tyrosine kinase which binds promiscuously GPI- anchored ephrin-A family ligands residing on adjacent cells, leading to contact-dependent bidirectional signaling into neighboring cells. The signaling pathway downstream of the receptor is referred to as forward signaling while the signaling pathway downstream of the ephrin ligand is referred to as reverse signalin…
LRRC42	CLU	PDHA1	CADM2		LRGUK	Leucine-rich repeat and guanylate kinase domain-containing protein; Involved in multiple aspects of sperm assembly including acrosome attachment, shaping of the sperm head and in the early aspects of axoneme development. Not essential for primary cilium biogenesis; Cilia and flagella associated
POLDIP2	SNAPC1	FARSA	C6orf141		ELMOD1	ELMO domain-containing protein 1; Acts as a GTPase-activating protein (GAP) toward guanine nucleotide exchange factors like ARL2, ARL3, ARF1 and ARF6, but not for GTPases outside the Arf family
MKNK1	SDR39U1	CORO1B	ATG101		CNTN1	Contactin-1; Contactins mediate cell surface interactions during nervous system development. Involved in the formation of paranodal axo-glial junctions in myelinated peripheral nerves and in the signaling between axons and myelinating glial cells via its association with CNTNAP1. Participates in oligodendrocytes generation by acting as a ligand of NOTCH1. Its association with NOTCH1 promotes NOTC…
AHRR	HLA-B	SLC50A1	CES3		ISL1	Insulin gene enhancer protein ISL-1; DNA-binding transcriptional activator. Recognizes and binds to the consensus octamer binding site 5'-ATAATTAA-3' in promoter of target genes. Plays a fundamental role in the gene regulatory network essential for retinal ganglion cell (RGC) differentiation. Cooperates with the transcription factor POU4F2 to achieve maximal levels of expression of RGC target gen…
RASGRP1	CELF2	GADD45GIP1	BID		N4BP3	NEDD4-binding protein 3; Plays a role in axon and dendrite arborization during cranial nerve development. May also be important for neural crest migration and early development of other anterior structures including eye, brain and cranial cartilage; Belongs to the N4BP3 family
APRT	ATG101	ADSL	DOC2A		TFR2	Transferrin receptor protein 2; Mediates cellular uptake of transferrin-bound iron in a non-iron dependent manner. May be involved in iron metabolism, hepatocyte function and erythrocyte differentiation; Belongs to the peptidase M28 family. M28B subfamily
ZNF280D	RPL27A	ANXA4	PDE4A		CSGALNACT1	Chondroitin sulfate N-acetylgalactosaminyltransferase 1; Transfers 1,4-N-acetylgalactosamine (GalNAc) from UDP- GalNAc to the non-reducing end of glucuronic acid (GlcUA). Required for addition of the first GalNAc to the core tetrasaccharide linker and for elongation of chondroitin chains. Important role in chondroitin chain biosynthesis in cartilage formation and subsequent endochondral ossificat…
UBE2M	KCNG3	RINT1	RRS1		CTSC	Dipeptidyl peptidase 1; Thiol protease. Has dipeptidylpeptidase activity. Active against a broad range of dipeptide substrates composed of both polar and hydrophobic amino acids. Proline cannot occupy the P1 position and arginine cannot occupy the P2 position of the substrate. Can act as both an exopeptidase and endopeptidase. Activates serine proteases such as elastase, cathepsin G and granzymes…
C19orf24	TTC1	YEATS4	METTL1		ENOX1	Ecto-NOX disulfide-thiol exchanger 1; Probably acts as a terminal oxidase of plasma electron transport from cytosolic NAD(P)H via hydroquinones to acceptors at the cell surface. Hydroquinone oxidase activity alternates with a protein disulfide-thiol interchange/oxidoreductase activity which may control physical membrane displacements associated with vesicle budding or cell enlargement. The activi…
PPA2	OXSR1	PARVB	UTP6		ADAMTSL5	ADAMTS-like protein 5; May play a role in modulation of fibrillin microfibrils in the extracellular matrix (ECM); ADAMTS like
SERBP1	HSPBP1	UQCRC2	ETS1		ABCB1	Multidrug resistance protein 1; Energy-dependent efflux pump responsible for decreased drug accumulation in multidrug-resistant cells; ATP binding cassette subfamily B
GEMIN7	AURKAIP1	RPL39	CTSC		SEMA3G	Semaphorin-3G; Has chemorepulsive activities for sympathetic axons. Ligand of NRP2 (By similarity); Immunoglobulin like domain containing
LACTB	RPUSD1	LLPH	ANO4		SLITRK5	SLIT and NTRK-like protein 5; Suppresses neurite outgrowth; Belongs to the SLITRK family
LUC7L2	ZC3H18	EIF3D	CTU2		DMTN	Dematin; Membrane-cytoskeleton-associated protein with F-actin- binding activity that induces F-actin bundles formation and stabilization. Its F-actin-bundling activity is reversibly regulated upon its phosphorylation by the cAMP-dependent protein kinase A (PKA). Binds to the erythrocyte membrane glucose transporter-1 SLC2A1/GLUT1, and hence stabilizes and attaches the spectrin-actin network to t…
TMEM219	HMBS	GLRB	NELL2		SLC26A7	Anion exchange transporter; Acts as a sodium-independent DIDS-sensitive anion exchanger mediating bicarbonate, chloride, sulfate and oxalate transport. May play a role in the maintenance of the electrolyte and acid-base homeostasis in the kidney, by acting as a distal excretory segment-specific anion exchanger. Plays a major role in gastric acid secretion; Solute carriers
FIP1L1	NSMF	PAM	PPIL2		BCHE	Cholinesterase; Esterase with broad substrate specificity. Contributes to the inactivation of the neurotransmitter acetylcholine. Can degrade neurotoxic organophosphate esters; Belongs to the type-B carboxylesterase/lipase family
OSGEP	NAA10	ARPC1B	WBSCR22		APOC1	Apolipoprotein C-I; Inhibitor of lipoprotein binding to the low density lipoprotein (LDL) receptor, LDL receptor-related protein, and very low density lipoprotein (VLDL) receptor. Associates with high density lipoproteins (HDL) and the triacylglycerol-rich lipoproteins in the plasma and makes up about 10% of the protein of the VLDL and 2% of that of HDL. Appears to interfere directly with fatty a…
NDUFAF6	COA4	EIF1B	INTS8		SP8	Transcription factor Sp8; Transcription factor which plays a key role in limb development. Positively regulates FGF8 expression in the apical ectodermal ridge (AER) and contributes to limb outgrowth in embryos (By similarity); Sp transcription factors
NOCT	ZPR1	HMBS	CAMKMT		CRLF1	Cytokine receptor-like factor 1; Cytokine receptor subunit, possibly playing a regulatory role in the immune system and during fetal development. May be involved in nervous system development; Fibronectin type III domain containing
IRAK1BP1	TRMT11	MRPL18	CLDN1		B3GALT1	Beta-1,3-galactosyltransferase 1; Beta-1,3-galactosyltransferase that transfers galactose from UDP-alpha-D-galactose to substrates with a terminal beta-N- acetylglucosamine (beta-GlcNAc) residue. Involved in the biosynthesis of the carbohydrate moieties of glycolipids and glycoproteins. Inactive towards substrates with terminal alpha-N- acetylglucosamine (alpha-GlcNAc) or alpha-N-acetylgalactosam…
IPO4	PKP2	SPRTN	ARRDC1		STAC	SH3 and cysteine-rich domain-containing protein; Probably involved in a neuron-specific signal transduction
COX4I1	MRPL24	RPS21	LRRC34		IFI16	Gamma-interferon-inducible protein 16; Binds double-stranded DNA. Binds preferentially to supercoiled DNA and cruciform DNA structures. Seems to be involved in transcriptional regulation. May function as a transcriptional repressor. Could have a role in the regulation of hematopoietic differentiation through activation of unknown target genes. Controls cellular proliferation by modulating the fun…
AIP	ITM2C	SLC22A23	SEMA3D		DAZL	Deleted in azoospermia-like; RNA-binding protein, which is essential for gametogenesis in both males and females. Plays a central role during spermatogenesis. Acts by binding to the 3'-UTR of mRNA, specifically recognizing GUU triplets, and thereby regulating the translation of key transcripts (By similarity); Belongs to the RRM DAZ family
VWA1	LETMD1	MVB12A	UFD1L		KCTD8	BTB/POZ domain-containing protein KCTD8; Auxiliary subunit of GABA-B receptors that determine the pharmacology and kinetics of the receptor response. Increases agonist potency and markedly alter the G-protein signaling of the receptors by accelerating onset and promoting desensitization (By similarity)
LINC00461	CRIP2	GSTM4	SLC1A3		SAMD12	Sterile alpha motif domain containing 12
UBA3	MGME1	MRPS12	RAB3IL1		IPCEF1	Interactor protein for cytohesin exchange factors 1; Enhances the promotion of guanine-nucleotide exchange by PSCD2 on ARF6 in a concentration-dependent manner; Pleckstrin homology domain containing
GEMIN4	HES6	SNHG7	ARHGDIG		CNKSR2	Connector enhancer of kinase suppressor of ras 2; May function as an adapter protein or regulator of Ras signaling pathways; Belongs to the CNKSR family
CAMTA2	KIF21B	CYB561A3	DPP7		GLYATL2	Glycine N-acyltransferase-like protein 2; Mitochondrial acyltransferase which transfers the acyl group to the N-terminus of glycine. Conjugates numerous substrates, such as arachidonoyl-CoA and saturated medium and long-chain acyl-CoAs ranging from chain-length C8:0-CoA to C18:0- CoA, to form a variety of N-acylglycines. Shows a preference for monounsaturated fatty acid oleoyl-CoA (C18:1-CoA) as …
GNB2L1	SELK	GPRIN1	ZFYVE19		IDO1	Indoleamine 2,3-dioxygenase 1; Catalyzes the first and rate limiting step of the catabolism of the essential amino acid tryptophan along the kynurenine pathway. Involved in the peripheral immune tolerance, contributing to maintain homeostasis by preventing autoimmunity or immunopathology that would result from uncontrolled and overreacting immune responses. Tryptophan shortage inhibits T lymphocy…
FBL	PPIL2	AP3B1	MAPK8IP2		TMC5	Transmembrane channel-like protein 5; Probable ion channel; Transmembrane channel likes
AKR7A2	ACSL4	UQCRC1	EDF1		ALDH1A2	Retinal dehydrogenase 2; Recognizes as substrates free retinal and cellular retinol-binding protein-bound retinal. Does metabolize octanal and decanal but does not metabolize citral, benzaldehyde, acetaldehyde and propanal efficiently (By similarity); Belongs to the aldehyde dehydrogenase family
WRNIP1	MARS2	MMADHC	NSUN5		HOOK1	Protein Hook homolog 1; Required for spermatid differentiation. Probably involved in the positioning of the microtubules of the manchette and the flagellum in relation to the membrane skeleton (By similarity). Component of the FTS/Hook/FHIP complex (FHF complex). The FHF complex may function to promote vesicle trafficking and/or fusion via the homotypic vesicular protein sorting complex (the HOPS…
MRPL4	AIG1	FAM184A	STXBP5		SLC9A5	Sodium/hydrogen exchanger 5; Involved in pH regulation to eliminate acids generated by active metabolism or to counter adverse environmental conditions. Major proton extruding system driven by the inward sodium ion chemical gradient. Plays an important role in signal transduction (By similarity); Solute carriers
DNAJC11	VASP	SCRN2	FAM69B		SEMA6D	Semaphorin-6D; Shows growth cone collapsing activity on dorsal root ganglion (DRG) neurons in vitro. May be a stop signal for the DRG neurons in their target areas, and possibly also for other neurons. May also be involved in the maintenance and remodeling of neuronal connections; Belongs to the semaphorin family
SAC3D1	OSMR	RPIA	NELFB		TMEM47	Transmembrane protein 47; Regulates cell junction organization in epithelial cells. May play a role in the transition from adherens junction to tight junction assembly. May regulate F-actin polymerization required for tight junctional localization dynamics and affect the junctional localization of PARD6B. During podocyte differentiation may negatively regulate activity of FYN and subsequently the…
HIBADH	HDDC3	WDR77	OSMR		FAM135B	Protein FAM135B; Family with sequence similarity 135 member B
GUCY1B3	PPM1D	HES7	CPNE7		ST8SIA4	CMP-N-acetylneuraminate-poly-alpha-2,8-sialyltransferase; Catalyzes the polycondensation of alpha-2,8-linked sialic acid required for the synthesis of polysialic acid (PSA), which is present on the embryonic neural cell adhesion molecule (N-CAM), necessary for plasticity of neural cells; Sialyltransferases
DUT	HIBADH	TFPI2	GUCY1B3		PKIB	cAMP-dependent protein kinase inhibitor beta; Extremely potent competitive inhibitor of cAMP-dependent protein kinase activity, this protein interacts with the catalytic subunit of the enzyme after the cAMP-induced dissociation of its regulatory chains
RNPS1	FASTKD1	EIF2B3	FAM78A		ZNF385D	Zinc finger protein 385D
RP9P	TENM3	NSUN2	ARRDC1-AS1		SLC17A9	Solute carrier family 17 member 9; Involved in vesicular storage and exocytosis of ATP. May accumulate ATP and other nucleotides in secretory vesicles such as adrenal chromaffin granules and synaptic vesicles; Solute carriers
MYRIP	GCH1	MRPL2	TLE2		H2AFY2	Core histone macro-H2A.2; Variant histone H2A which replaces conventional H2A in a subset of nucleosomes where it represses transcription. Nucleosomes wrap and compact DNA into chromatin, limiting DNA accessibility to the cellular machineries which require DNA as a template. Histones thereby play a central role in transcription regulation, DNA repair, DNA replication and chromosomal stability. DN…
RPL36A	ATP10D	PBX3	PLS1		DPP4	Dipeptidyl peptidase 4; Cell surface glycoprotein receptor involved in the costimulatory signal essential for T-cell receptor (TCR)-mediated T-cell activation. Acts as a positive regulator of T-cell coactivation, by binding at least ADA, CAV1, IGF2R, and PTPRC. Its binding to CAV1 and CARD11 induces T-cell proliferation and NF- kappa-B activation in a T-cell receptor/CD3-dependent manner. Its int…
NDUFS6	YIF1B	MRPL4	TGM1		SERPINI1	Neuroserpin; Serine protease inhibitor that inhibits plasminogen activators and plasmin but not thrombin. May be involved in the formation or reorganization of synaptic connections as well as for synaptic plasticity in the adult nervous system. May protect neurons from cell damage by tissue-type plasminogen activator (Probable); Serpin peptidase inhibitors
DPYSL3	RABL6	DDX21	LHX2		IFIH1	Interferon-induced helicase C domain-containing protein 1; Innate immune receptor which acts as a cytoplasmic sensor of viral nucleic acids and plays a major role in sensing viral infection and in the activation of a cascade of antiviral responses including the induction of type I interferons and proinflammatory cytokines. Its ligands include mRNA lacking 2'-O- methylation at their 5' cap and lon…
MARS2	ANO4	BCS1L	MROH6		EPHA5	Ephrin type-A receptor 5; Receptor tyrosine kinase which binds promiscuously GPI- anchored ephrin-A family ligands residing on adjacent cells, leading to contact-dependent bidirectional signaling into neighboring cells. The signaling pathway downstream of the receptor is referred to as forward signaling while the signaling pathway downstream of the ephrin ligand is referred to as reverse signalin…
CMTR1	LGI2	ZNF580	MSX1		MFAP2	Microfibrillar-associated protein 2; Component of the elastin-associated microfibrils; Belongs to the MFAP family
WDR74	SNHG3	RTN4IP1	CCDC51		SLC16A7	Monocarboxylate transporter 2; Proton-coupled monocarboxylate transporter. Catalyzes the rapid transport across the plasma membrane of many monocarboxylates such as lactate, pyruvate, branched-chain oxo acids derived from leucine, valine and isoleucine, and the ketone bodies acetoacetate, beta-hydroxybutyrate and acetate. Functions as high-affinity pyruvate transporter; Belongs to the major facil…
CYC1	KIF21A	VARS2	IFI30		DMKN	Dermokine; May act as a soluble regulator of keratinocyte differentiation
TBCA	PVR	BET1	KLHL22		SLITRK3	SLIT and NTRK-like protein 3; Suppresses neurite outgrowth
CHEK1	KAZALD1	TBL3	ZNF296		ANXA1	Annexin A1; Plays important roles in the innate immune response as effector of glucocorticoid-mediated responses and regulator of the inflammatory process. Has anti-inflammatory activity. Plays a role in glucocorticoid-mediated down- regulation of the early phase of the inflammatory response (By similarity). Promotes resolution of inflammation and wound healing. Functions at least in part by acti…
NUFIP1	TRMT6	GUF1	SYPL2		GUCY1A2	Guanylate cyclase soluble subunit alpha-2; Has guanylyl cyclase on binding to the beta-1 subunit
NPRL2	C1QBP	GFM2	AGPAT2		ERBB4	Receptor tyrosine-protein kinase erbB-4; Tyrosine-protein kinase that plays an essential role as cell surface receptor for neuregulins and EGF family members and regulates development of the heart, the central nervous system and the mammary gland, gene transcription, cell proliferation, differentiation, migration and apoptosis. Required for normal cardiac muscle differentiation during embryonic d…
MCMBP	NXT1	AHSA1	ELL2		FUCA2	Plasma alpha-L-fucosidase; Alpha-L-fucosidase is responsible for hydrolyzing the alpha-1,6-linked fucose joined to the reducing-end N- acetylglucosamine of the carbohydrate moieties of glycoproteins; Belongs to the glycosyl hydrolase 29 family
TMEM70	FOXO3	RPL27	SNAPC4		PTPRM	Receptor-type tyrosine-protein phosphatase mu; Involved in cell-cell adhesion through homophilic interactions. May play a key role in signal transduction and growth control; Fibronectin type III domain containing
CCT6A	LOC100506127	MTX2	INPP5E		PIP5K1B	Phosphatidylinositol 4-phosphate 5-kinase type-1 beta; Participates in the biosynthesis of phosphatidylinositol 4,5-bisphosphate. Mediates RAC1-dependent reorganization of actin filaments. Contributes to the activation of PLD2. Together with PIP5K1A is required after stimulation of G-protein coupled receptors for stable platelet adhesion (By similarity)
RANGRF	FAF1	CCT4	TRMT1		C1orf61	Protein CROC-4; May play a role in FOS signaling pathways involved in development and remodeling of neurons. Promotes transcription of the FOS promoter
DDX28	ABHD16B	SAFB2	GUCY1A3		EPDR1	Mammalian ependymin-related protein 1; Ependymin related 1
MRPL48	PI4KAP1	NPDC1	DBNDD2		LRRC4C	Leucine-rich repeat-containing protein 4C; May promote neurite outgrowth of developing thalamic neurons; I-set domain containing
AARSD1	DCPS	SDHD	LZTR1		GJA1	Gap junction alpha-1 protein; Gap junction protein that acts as a regulator of bladder capacity. A gap junction consists of a cluster of closely packed pairs of transmembrane channels, the connexons, through which materials of low MW diffuse from one cell to a neighboring cell. May play a critical role in the physiology of hearing by participating in the recycling of potassium to the cochlear end…
TATDN3	PEX3	ARHGEF16	C6orf48		COLEC11	Collectin-11; Lectin that binds to various sugars including fucose and mannose. Has a higher affinity for fucose compared to mannose. Does not bind to glucose, N-acetylglucosamine and N- acetylgalactosamine. Also binds lipopolysaccharides (LPS). Involved in fundamental development serving as a guidance cue for neural crest cell migration (By similarity); C-type lectin domain containing
RPL6	DND1	KIAA0101	RRP9		CSMD1	CUB and sushi domain-containing protein 1; Potential suppressor of squamous cell carcinomas; Protein phosphatase 1 regulatory subunits
[truncated: 1,138 more rows]

## Sheet: DOWN_genes
KO1	KO2	AB1	AB2		Match	Description
CYYR1	ZNF660	SLC7A3	ZNF660		CYYR1	Cysteine and tyrosine rich 1
[truncated: 1,652 more rows]
